# Supplementary material for: Assisted transcriptome reconstruction and splicing orthology
Source: BMC Genomics. 2016 Nov 11;17(Suppl 10):786. doi: 10.1186/s12864-016-3103-6 (PMC5123294; doi:10.1186/s12864-016-3103-6)
Supplement: Supplementary file 2 — Results.tar. Compressed folder containing csv files listing the results. (GZ 3942 kb) [file 12864_2016_3103_MOESM2_ESM.gz]

Archive with 22 entries (20 files):
- Additional_file_2_Results
- Additional_file_2_Results/._.DS_Store
- Additional_file_2_Results/.DS_Store
- Additional_file_2_Results/Details
- Additional_file_2_Results/._OrthologuousTranscriptsPairs.csv
- Additional_file_2_Results/OrthologuousTranscriptsPairs.csv
- Additional_file_2_Results/._Readme
- Additional_file_2_Results/Readme
- Additional_file_2_Results/Details/._BlockCoordinatesInHuman.csv
- Additional_file_2_Results/Details/BlockCoordinatesInHuman.csv
- Additional_file_2_Results/Details/._BlockCoordinatesInMouse.csv
- Additional_file_2_Results/Details/BlockCoordinatesInMouse.csv
- Additional_file_2_Results/Details/._GeneModels.csv
- Additional_file_2_Results/Details/GeneModels.csv
- Additional_file_2_Results/Details/._HumanSpecific.csv
- Additional_file_2_Results/Details/HumanSpecific.csv
- Additional_file_2_Results/Details/._MouseSpecific.csv
- Additional_file_2_Results/Details/MouseSpecific.csv
- Additional_file_2_Results/Details/._YetToBeFoundInHuman.csv
- Additional_file_2_Results/Details/YetToBeFoundInHuman.csv
- Additional_file_2_Results/Details/._YetToBeFoundInMouse.csv
- Additional_file_2_Results/Details/YetToBeFoundInMouse.csv
