# Supplementary material for: Assisted transcriptome reconstruction and splicing orthology
Source: BMC Genomics. 2016 Nov 11;17(Suppl 10):786. doi: 10.1186/s12864-016-3103-6 (PMC5123294; doi:10.1186/s12864-016-3103-6)
Supplement: Supplementary file 2 — Results.tar. Compressed folder containing csv files listing the results. (GZ 3942 kb) [file 12864_2016_3103_MOESM2_ESM.gz › Additional_file_2_Results/OrthologuousTranscriptsPairs.csv]

GenePairId	HumanEns	MouseEns	HumanCCDS	MouseCCDS	HumanTranscript	MouseTranscript
0	ENSG00000000005	ENSMUSG00000031250	CCDS14469	CCDS30386	[A<>B<>C<>D<>E<>F<>G]	[A<>B<>C<>D<>E<>F<>G]
2	ENSG00000000938	ENSMUSG00000028874	CCDS305	CCDS18739	[A<>B<>C<>D<>E<>F<>G<>H<>I<>J<>K]	[A<>B<>C<>D<>E<>F<>G<>H<>I<>J<>K]
4	ENSG00000001461	ENSMUSG00000028803	CCDS30631	CCDS18786	[A<>B<>C<>D<>E<>F<>G<>H<>I<>J<>K]	[A<>B<>C<>D<>E<>F<>G<>H<>I<>J<>K]
5	ENSG00000001561	ENSMUSG00000023961	CCDS34468	CCDS28803	[B<>C<>D]	[AB<>C<>D]
8	ENSG00000002549	ENSMUSG00000039682	CCDS3422	CCDS19274	[A<>B<>C<>D<>E<>F<>G<>H<>I<>J<>K<>L<>M]	[A<>B<>C<>D<>E<>F<>G<>H<>I<>J<>K<>L<>M]
10	ENSG00000002919	ENSMUSG00000020876	CCDS11526	CCDS25302	[A<>B<>C<>D<>E<>F]	[A<>B<>C<>D<>E<>F]
11	ENSG00000002933	ENSMUSG00000023367	CCDS5909	CCDS39482	[B<>C<>D<>E<>F<>G]	[AB<>C<>D<>E<>F<>G]
12	ENSG00000003756	ENSMUSG00000032580	CCDS2810	CCDS23506	[A<>B<>C<>D<>E<>F<>G<>H<>I<>J<>K<>L<>M<>N<>O<>P<>Q<>R<>S<>T<>U<>V<>W<>X]	[A<>B<>C<>D<>E<>F<>G<>H<>I<>J<>K<>L<>M<>N<>O<>P<>Q<>R<>S<>T<>U<>V<>W<>X]
13	ENSG00000003987	ENSMUSG00000039431	CCDS34851	CCDS40324	[A<>B<>C<>D<>E<>F<>G<>H<>I<>J<>K<>L<>M<>N]	[A<>B<>C<>D<>E<>F<>G<>H<>I<>J<>K<>L<>M<>NO]
14	ENSG00000004059	ENSMUSG00000020440	CCDS34745	CCDS19952	[A<>B<>C<>D<>E<>F]	[A<>B<>C<>D<>E<>F]
15	ENSG00000004399	ENSMUSG00000030123	CCDS33854	CCDS20448	[A<>B<>C<>D<>E<>F<>G<>H<>I<>J<>K<>L<>M<>N<>O<>P<>Q<>R<>S<>T<>U<>V<>W<>X<>Y<>Z<>A1<>A2<>A3<>A4<>A5<>A6<>A7<>A8<>A9<>A10]	[A<>B<>C<>D<>E<>F<>G<>H<>I<>J<>K<>L<>M<>N<>O<>P<>Q<>R<>S<>T<>U<>V<>W<>X<>Y<>Z<>A1<>A2<>A3<>A4<>A5<>A6<>A7<>A8<>A9<>A10]
17	ENSG00000004478	ENSMUSG00000030357	CCDS8512	CCDS20573	[A<>B<>C<>D<>E<>F<>G<>H<>I<>J]	[A<>B<>C<>D<>E<>F<>G<>H<>I<>J]
18	ENSG00000004776	ENSMUSG00000036854	CCDS12475	CCDS21097	[A<>B<>C]	[A<>B<>C]
19	ENSG00000004779	ENSMUSG00000030869	CCDS10614	CCDS21809	[A<>B<>C<>D]	[A<>B<>C<>D]
20	ENSG00000004799	ENSMUSG00000019577	CCDS5643	CCDS19902	[A<>B<>C<>D<>E<>F<>G<>H<>I<>J<>K]	[A<>B<>C<>D<>E<>F<>G<>H<>I<>J<>K]
22	ENSG00000004848	ENSMUSG00000035277	CCDS14215	CCDS30271	[A<>B<>C<>D<>E]	[A<>B<>C<>D<>E]
24	ENSG00000004961	ENSMUSG00000031352	CCDS14139	CCDS30535	[A<>B<>C<>D<>E<>F]	[A<>B<>C<>D<>E<>F]
25	ENSG00000004975	ENSMUSG00000020888	CCDS11091	CCDS24930	[A<>B<>C<>D<>E<>F<>G<>H<>I<>J<>K<>L<>M<>N<>O]	[A<>B<>C<>D<>E<>F<>G<>H<>I<>J<>K<>L<>M<>N<>O]
26	ENSG00000005001	ENSMUSG00000045027	CCDS10481	CCDS37482	[A<>B<>C<>D<>E<>FG]	[A<>B<>C<>D<>E<>F]
28	ENSG00000005022	ENSMUSG00000016319	CCDS14578	CCDS30062	[A<>B<>C<>D]	[A<>B<>C<>D]
29	ENSG00000005073	ENSMUSG00000038210	CCDS5411	CCDS20148	[B<>C]	[AB<>C]
30	ENSG00000005075	ENSMUSG00000039771	CCDS5724	CCDS19751	[A<>B<>C<>D]	[A<>B<>C<>D]
31	ENSG00000005100	ENSMUSG00000040620	CCDS11072	CCDS24971	[A<>B<>C<>D<>E<>F<>G<>H<>I<>J<>K<>L]	[A<>B<>C<>D<>E<>F<>G<>H<>I<>J<>K<>L]
32	ENSG00000005238	ENSMUSG00000036002	CCDS6578	CCDS18090	[A<>B<>C<>D<>E<>F<>G]	[A<>B<>C<>D<>E<>F<>G]
34	ENSG00000005249	ENSMUSG00000002997	CCDS5740	CCDS25869	[A<>B<>C<>D<>E<>F<>G<>H<>I<>J<>K]	[A<>B<>C<>D<>E<>F<>G<>H<>I<>J<>K]
35	ENSG00000005381	ENSMUSG00000009350	CCDS11604	CCDS25217	[ABC<>D<>E<>F<>G<>H<>I<>J<>K<>L<>M<>N]	[C<>D<>E<>F<>G<>H<>I<>J<>K<>L<>M<>N]
37	ENSG00000005448	ENSMUSG00000030032	CCDS1940	CCDS20275	[A<>B<>C<>D<>E<>F<>G<>H<>I]	[A<>B<>C<>D<>E<>F<>G<>H<>I]
38	ENSG00000005483	ENSMUSG00000029004	CCDS34723	CCDS51430	[A<>B<>C<>D<>E<>F<>G<>H<>I<>J<>K<>L<>M<>N<>O<>P<>Q<>R<>S<>T<>U<>V<>W<>X<>Y]	[A<>B<>C<>D<>E<>F<>G<>H<>I<>J<>K<>L<>M<>N<>O<>P<>Q<>R<>S<>T<>U<>V<>W<>X<>Y]
39	ENSG00000005513	ENSMUSG00000024176	CCDS10428	CCDS28521	[A<>B<>C]	[A<>B<>C]
40	ENSG00000005812	ENSMUSG00000022124	CCDS9457	CCDS27315	[A<>B<>C<>D]	[A<>B<>C<>D]
42	ENSG00000006007	ENSMUSG00000033917	CCDS10578	CCDS21774	[A<>B<>C<>D<>E<>F]	[A<>B<>C<>D<>E<>F]
43	ENSG00000006016	ENSMUSG00000007888	CCDS32962	CCDS22369	[A<>B<>C<>D<>E<>F<>G<>H<>I]	[A<>B<>C<>D<>E<>F<>G<>H<>I]
45	ENSG00000006042	ENSMUSG00000035413	CCDS11274	CCDS25135	[A<>B<>C<>D<>E<>F]	[A<>B<>C<>D<>E<>F]
46	ENSG00000006047	ENSMUSG00000018554	CCDS11098	CCDS36200	[A<>B<>C<>D<>E<>F<>G<>H]	[A<>B<>C<>D<>E<>F<>G<>H]
47	ENSG00000006062	ENSMUSG00000020941	CCDS74079	CCDS25516	[A<>B<>C<>D<>E<>F<>G<>H<>I<>J<>K<>L<>M<>N<>O]	[A<>B<>C<>D<>E<>F<>G<>H<>I<>J<>K<>L<>M<>N<>O]
48	ENSG00000006116	ENSMUSG00000066189	CCDS10620	CCDS21816	[A<>B<>C<>D]	[A<>B<>C<>D]
49	ENSG00000006194	ENSMUSG00000022529	CCDS10499	CCDS27909	[B<>C<>D<>E<>F<>G]	[AB<>C<>D<>E<>F<>G]
50	ENSG00000006210	ENSMUSG00000031778	CCDS10779	CCDS22548	[A<>B<>C]	[A<>B<>C]
51	ENSG00000006377	ENSMUSG00000029754	CCDS47647	CCDS51719	[A<>B<>C]	[A<>B<>C]
52	ENSG00000006451	ENSMUSG00000008859	CCDS5460	CCDS26255	[A<>B<>C<>D]	[A<>B<>C<>D]
54	ENSG00000006459	ENSMUSG00000042599	CCDS43658	CCDS51753	[A<>B<>C<>D<>E<>F<>G<>H<>I<>J<>K<>L<>M<>N<>O<>P<>Q<>R<>S<>T]	[A<>B<>C<>D<>E<>F<>G<>H<>I<>J<>K<>L<>M<>N<>O<>P<>Q<>R<>S<>T]
55	ENSG00000006530	ENSMUSG00000029916	CCDS5865	CCDS20027	[A<>B<>C<>D<>E<>F<>G<>H<>I<>J<>K<>L<>M<>N<>O]	[A<>B<>C<>D<>E<>F<>G<>H<>I<>J<>K<>L<>M<>N<>O]
56	ENSG00000006606	ENSMUSG00000070464	CCDS5578	CCDS19741	[AB<>C<>D]	[B<>C<>D]
57	ENSG00000006695	ENSMUSG00000042148	CCDS11166	CCDS24839	[A<>B<>C<>D<>E<>F<>G]	[A<>B<>C<>D<>E<>F<>G]
59	ENSG00000006788	ENSMUSG00000060180	CCDS45613	CCDS36185	[A<>B<>C<>D<>E<>F<>G<>H<>I<>J<>K<>L<>M<>N<>O<>P<>Q<>R<>S<>T<>U<>V<>W<>X<>Y<>Z<>A1<>A2<>A3<>A4<>A5<>A6<>A7<>A8<>A9<>A10<>A11<>A12<>A13]	[A<>B<>C<>D<>E<>F<>G<>H<>I<>J<>K<>L<>M<>N<>O<>P<>Q<>R<>S<>T<>U<>V<>W<>X<>Y<>Z<>A1<>A2<>A3<>A4<>A5<>A6<>A7<>A8<>A9<>A10<>A11<>A12<>A13]
60	ENSG00000006831	ENSMUSG00000030168	CCDS8511	CCDS20473	[A<>B<>C<>D<>E<>F<>G]	[A<>B<>C<>D<>E<>F<>G]
62	ENSG00000007168	ENSMUSG00000020745	CCDS32528	CCDS25035	[A<>B<>C<>D<>E<>F<>G<>H<>I<>J]	[A<>B<>C<>D<>E<>F<>G<>H<>I<>J]
64	ENSG00000007202	ENSMUSG00000010277	CCDS32595	CCDS25097	[A<>B<>C<>D<>E<>F<>G<>H<>I<>J<>K<>L<>M<>N<>O<>P<>Q<>R<>S<>T<>U<>V<>W<>X<>Y<>Z<>A1<>A2<>A3<>A4<>A5<>A6<>A7<>A8<>A9<>A10<>A11<>A12<>A13]	[A<>B<>C<>D<>E<>F<>G<>H<>I<>J<>K<>L<>M<>N<>O<>P<>Q<>R<>S<>T<>U<>V<>W<>X<>Y<>Z<>A1<>A2<>A3<>A4<>A5<>A6<>A7<>A8<>A9<>A10<>A11<>A12<>A13]
65	ENSG00000007314	ENSMUSG00000001027	CCDS45761	CCDS48961	[A<>B<>C<>D<>E<>F<>G<>H<>I<>J<>K<>L<>M<>N<>O<>P<>Q<>R<>S<>T<>U<>V<>W<>X]	[A<>B<>C<>D<>E<>F<>G<>H<>I<>J<>K<>L<>M<>N<>O<>P<>Q<>R<>S<>T<>U<>V<>W<>X]
66	ENSG00000007376	ENSMUSG00000041199	CCDS10426	CCDS28524	[A<>B<>C<>D<>E]	[A<>B<>C<>D<>E]
67	ENSG00000007384	ENSMUSG00000020282	CCDS32344	CCDS24519	[A<>B<>C<>D<>E<>F<>G<>H<>I<>J<>K<>L<>M<>N<>O<>P<>Q]	[A<>B<>C<>D<>E<>F<>G<>H<>I<>J<>K<>L<>M<>N<>O<>P<>Q]
68	ENSG00000007520	ENSMUSG00000015126	CCDS10435	CCDS28512	[A<>B<>C<>D<>E<>F]	[A<>B<>C<>D<>E<>F]
69	ENSG00000007545	ENSMUSG00000038002	CCDS10440	CCDS50030	[A<>B<>C<>D<>E<>F<>G<>H<>I<>J<>K<>L<>M<>N<>O<>P<>Q<>R<>S<>T]	[A<>B<>C<>D<>E<>F<>G<>H<>I<>J<>K<>L<>M<>N<>O<>P<>Q<>R<>S<>T]
71	ENSG00000007923	ENSMUSG00000039768	CCDS87	CCDS18981	[A<>B<>C<>D<>E<>F<>G<>H<>I<>J<>K<>L<>M<>N<>O<>P]	[A<>B<>C<>D<>E<>F<>G<>H<>I<>J<>K<>L<>M<>N<>O<>P]
72	ENSG00000007933	ENSMUSG00000026691	CCDS1292	CCDS15426	[A<>B<>C<>D<>E<>F<>G<>H]	[A<>B<>C<>D<>E<>F<>G<>H]
73	ENSG00000007944	ENSMUSG00000038175	CCDS4536	CCDS36648	[A<>B<>C<>D<>E<>F<>G]	[A<>B<>C<>D<>E<>F<>G]
75	ENSG00000008018	ENSMUSG00000014769	CCDS34577	CCDS28411	[A<>B<>C<>D<>E<>F]	[A<>B<>C<>D<>E<>F]
77	ENSG00000008118	ENSMUSG00000016179	CCDS1486	CCDS15638	[A<>B<>C<>D<>E<>F<>G<>H<>I<>J<>K]	[A<>B<>C<>D<>E<>F<>G<>H<>I<>J<>K]
78	ENSG00000008197	ENSMUSG00000042596	CCDS4933	CCDS14838	[A<>B<>C<>D<>E<>F<>G<>H]	[A<>B<>C<>D<>E<>F<>G<>H]
80	ENSG00000008283	ENSMUSG00000019590	CCDS11636	CCDS25542	[A<>B<>C<>D<>E]	[A<>B<>C<>D<>E]
82	ENSG00000008311	ENSMUSG00000029695	CCDS5783	CCDS19937	[A<>B<>C<>D<>E<>F<>G<>H<>I<>J<>K<>L<>M<>N<>O<>P<>Q<>R<>S<>T<>U<>V<>W]	[A<>B<>C<>D<>E<>F<>G<>H<>I<>J<>K<>L<>M<>N<>O<>P<>Q<>R<>S<>T<>U<>V<>W]
83	ENSG00000008324	ENSMUSG00000032526	CCDS2701	CCDS40811	[A<>B<>C]	[A<>B<>C]
86	ENSG00000008513	ENSMUSG00000013846	CCDS6373	CCDS27511	[AB<>C<>D<>E<>F<>G]	[B<>C<>D<>E<>F<>G]
87	ENSG00000008516	ENSMUSG00000023903	CCDS10492	CCDS28452	[B<>C<>D<>E<>F<>G<>H<>I<>J<>KL]	[AB<>C<>D<>E<>F<>G<>H<>I<>J<>K]
88	ENSG00000008735	ENSMUSG00000022619	CCDS74886	CCDS27752	[A<>B<>C<>D<>E<>F<>G<>H<>I<>J<>K<>L]	[A<>B<>C<>D<>E<>F<>G<>H<>I<>J<>K<>L]
89	ENSG00000008869	ENSMUSG00000039414	CCDS33181	CCDS37697	[A<>B<>C<>D<>E<>F<>G<>H<>I<>J<>K<>L<>M<>N<>O<>P<>Q<>R<>S<>T<>U<>V<>W<>X<>Y<>Z<>A1<>A2<>A3<>A4<>A5<>A6<>A7<>A8<>A9]	[A<>B<>C<>D<>E<>F<>G<>H<>I<>J<>K<>L<>M<>N<>O<>P<>Q<>R<>S<>T<>U<>V<>W<>X<>Y<>Z<>A1<>A2<>A3<>A4<>A5<>A6<>A7<>A8<>A9]
90	ENSG00000008952	ENSMUSG00000027706	CCDS3210	CCDS17286	[A<>B<>C<>D<>E<>F<>G<>H]	[A<>B<>C<>D<>E<>F<>G<>H]
91	ENSG00000009335	ENSMUSG00000039000	CCDS34789	CCDS39042	[A<>B<>C<>D<>E<>F<>G<>H<>I<>J<>K<>L<>M<>N<>O<>P<>Q<>R<>S<>T<>U<>V<>W]	[A<>B<>C<>D<>E<>F<>G<>H<>I<>J<>K<>L<>M<>N<>O<>P<>Q<>R<>S<>T<>U<>V<>W]
93	ENSG00000009954	ENSMUSG00000002748	CCDS5549	CCDS19736	[A<>B<>C<>D<>E<>F<>G<>H<>I<>J<>K<>L<>M<>N<>O<>P<>Q<>R<>S]	[A<>B<>C<>D<>E<>F<>G<>H<>I<>J<>K<>L<>M<>N<>O<>P<>Q<>R<>S]
94	ENSG00000010017	ENSMUSG00000038546	CCDS4529	CCDS49252	[A<>B<>C<>D<>E<>F<>G<>H<>I<>J<>K<>L<>M<>N]	[A<>B<>C<>D<>E<>F<>G<>H<>I<>J<>K<>L<>M<>N]
96	ENSG00000010256	ENSMUSG00000025651	CCDS2774	CCDS23540	[A<>B<>C<>D<>E<>F<>G<>H<>I<>J<>K<>L<>M]	[A<>B<>C<>D<>E<>F<>G<>H<>I<>J<>K<>L<>M]
97	ENSG00000010270	ENSMUSG00000003062	CCDS5455	CCDS26259	[A<>B<>C<>D<>E<>F<>G]	[A<>B<>C<>D<>E<>F<>G]
98	ENSG00000010278	ENSMUSG00000030342	CCDS8540	CCDS20551	[A<>B<>C<>D<>E<>F<>G<>H]	[A<>B<>C<>D<>E<>F<>G<>H]
99	ENSG00000010282	ENSMUSG00000032523	CCDS2704	CCDS23638	[A<>B<>C<>D<>E<>F<>G<>H<>I<>J<>K]	[A<>B<>C<>D<>E<>F<>G<>H<>I<>J<>K]
100	ENSG00000010292	ENSMUSG00000038252	CCDS8548	CCDS39636	[A<>B<>C<>D<>E<>F<>G<>H<>I<>J<>K<>L<>M<>N<>O<>P<>Q<>R<>S<>T<>U<>V<>W<>X<>Y<>Z<>A1<>A2<>A3<>A4<>A5]	[A<>B<>C<>D<>E<>F<>G<>H<>I<>J<>K<>L<>M<>N<>O<>P<>Q<>R<>S<>T<>U<>V<>W<>X<>Y<>Z<>A1<>A2<>A3<>A4<>A5]
105	ENSG00000010818	ENSMUSG00000015501	CCDS43510	CCDS23704	[A<>B<>C<>D<>E<>F]	[A<>B<>C<>D<>E<>F]
106	ENSG00000011007	ENSMUSG00000028668	CCDS239	CCDS18798	[AB<>C<>D<>E<>F<>G<>H<>I<>J<>K<>L]	[B<>C<>D<>E<>F<>G<>H<>I<>J<>K<>L]
107	ENSG00000011009	ENSMUSG00000028670	CCDS241	CCDS18797	[A<>B<>C<>D<>E<>F<>G<>H<>I]	[A<>B<>C<>D<>E<>F<>G<>H<>I]
110	ENSG00000011083	ENSMUSG00000052026	CCDS4305	CCDS29278	[A<>B<>C<>D<>E<>F<>G<>H<>I<>J<>K<>L<>M<>N]	[A<>B<>C<>D<>E<>F<>G<>H<>I<>J<>K<>L<>M<>N]
111	ENSG00000011105	ENSMUSG00000030352	CCDS8520	CCDS20568	[A<>B<>C<>D<>E<>F<>G]	[A<>B<>C<>D<>E<>F<>G]
115	ENSG00000011260	ENSMUSG00000054079	CCDS42362	CCDS25245	[A<>B<>C<>D<>E<>F<>G<>H<>I<>J<>K<>L<>M]	[A<>B<>C<>D<>E<>F<>G<>H<>I<>J<>K<>L<>M]
116	ENSG00000011376	ENSMUSG00000035202	CCDS2728	CCDS23659	[A<>B<>C<>D<>E<>F<>G<>H<>I<>J<>K<>L<>M<>N<>O<>P<>Q<>R<>S<>T]	[A<>B<>C<>D<>E<>F<>G<>H<>I<>J<>K<>L<>M<>N<>O<>P<>Q<>R<>S<>T]
118	ENSG00000011485	ENSMUSG00000003099	CCDS12684	CCDS20859	[A<>B<>C<>D<>E<>F<>G<>H<>I<>J<>K<>L<>M]	[A<>B<>C<>D<>E<>F<>G<>H<>I<>J<>K<>L<>M]
120	ENSG00000011590	ENSMUSG00000006310	CCDS12471	CCDS21102	[A<>B<>C<>D<>E]	[A<>B<>C<>D<>E]
121	ENSG00000011677	ENSMUSG00000031343	CCDS14706	CCDS30187	[A<>B<>C<>D<>E<>F<>G<>H<>I]	[A<>B<>C<>D<>E<>F<>G<>H<>I]
122	ENSG00000012232	ENSMUSG00000021978	CCDS6070	CCDS27211	[A<>B<>C<>D<>E]	[A<>B<>C<>D<>E]
123	ENSG00000013016	ENSMUSG00000024065	CCDS1774	CCDS28966	[A<>B<>C<>D<>E<>F]	[A<>B<>C<>D<>E<>F]
124	ENSG00000013293	ENSMUSG00000069072	CCDS33892	CCDS17291	[A<>B<>C<>D<>E<>F<>G]	[A<>B<>C<>D<>E<>F<>G]
125	ENSG00000013297	ENSMUSG00000037625	CCDS3213	CCDS17290	[A<>B<>C]	[A<>B<>C]
127	ENSG00000013392	ENSMUSG00000032417	CCDS4998	CCDS23382	[A<>B]	[A<>B]
128	ENSG00000013523	ENSMUSG00000021257	CCDS9852	CCDS26067	[A<>B<>C<>D<>E<>F<>G<>H<>I<>J]	[A<>B<>C<>D<>E<>F<>G<>H<>I<>J]
130	ENSG00000013583	ENSMUSG00000042770	CCDS31749	CCDS20645	[A<>B<>C<>D]	[A<>B<>C<>D]
131	ENSG00000013588	ENSMUSG00000046733	CCDS8657	CCDS20644	[A<>B<>C]	[A<>B<>C]
132	ENSG00000014123	ENSMUSG00000040359	CCDS5034	CCDS18010	[A<>B<>C<>D<>E<>F<>G<>H<>I<>J<>K<>L<>M<>N<>O<>P<>Q<>R<>S]	[A<>B<>C<>D<>E<>F<>G<>H<>I<>J<>K<>L<>M<>N<>O<>P<>Q<>R<>S]
133	ENSG00000014164	ENSMUSG00000075600	CCDS6402	CCDS27550	[A<>B<>C<>D<>E<>F<>G<>H<>I<>J<>K<>L]	[A<>B<>C<>D<>E<>F<>G<>H<>I<>J<>K<>L]
134	ENSG00000014216	ENSMUSG00000024942	CCDS44644	CCDS37893	[A<>B<>C<>D<>E<>F<>G<>H<>I<>J<>K<>L<>M<>N<>O<>P<>Q<>R<>S<>T<>U]	[A<>B<>C<>D<>E<>F<>G<>H<>I<>J<>K<>L<>M<>N<>O<>P<>Q<>R<>S<>T<>U]
136	ENSG00000015285	ENSMUSG00000031165	CCDS14303	CCDS29984	[A<>B<>C<>D<>E<>F<>G<>H<>I<>J<>K<>L]	[A<>B<>C<>D<>E<>F<>G<>H<>I<>J<>K<>L]
137	ENSG00000015413	ENSMUSG00000019278	CCDS10982	CCDS22750	[A<>B<>C<>D<>E<>F<>G<>H<>I<>J]	[A<>B<>C<>D<>E<>F<>G<>H<>I<>J]
138	ENSG00000015532	ENSMUSG00000020868	CCDS11563	CCDS48888	[A<>B<>C<>D<>E<>F<>G<>H<>I<>J<>K]	[A<>B<>C<>D<>E<>F<>G<>H<>I<>J<>K]
139	ENSG00000015676	ENSMUSG00000053838	CCDS5490	CCDS24412	[A<>B<>C<>D<>E<>F]	[A<>B<>C<>D<>E<>F]
140	ENSG00000016082	ENSMUSG00000042258	CCDS43314	CCDS26790	[A<>B<>C<>D<>E<>F]	[A<>B<>C<>D<>E<>F]
141	ENSG00000016391	ENSMUSG00000015970	CCDS2873	CCDS26892	[A<>B<>C<>D<>E<>F<>G]	[A<>B<>C<>D<>E<>F<>G]
142	ENSG00000016490	ENSMUSG00000028255	CCDS709	CCDS17889	[A<>B<>C<>D<>E<>F<>G<>H<>I<>J<>K<>L<>M<>N]	[A<>B<>C<>D<>E<>F<>G<>H<>I<>J<>K<>L<>M<>NO]
143	ENSG00000016864	ENSMUSG00000021916	CCDS2862	CCDS26904	[A<>B<>C<>D<>E<>F<>G<>H<>I]	[A<>B<>C<>D<>E<>F<>G<>H<>I]
145	ENSG00000017797	ENSMUSG00000024096	CCDS11845	CCDS37678	[A<>B<>C<>D<>E<>F<>G<>H<>I]	[A<>B<>C<>D<>E<>F<>G<>H<>I]
146	ENSG00000018280	ENSMUSG00000026177	CCDS2415	CCDS15047	[A<>B<>C<>D<>E<>F<>G<>H<>I<>J<>K<>L<>M<>N<>O]	[A<>B<>C<>D<>E<>F<>G<>H<>I<>J<>K<>L<>M<>N<>OP]
147	ENSG00000018510	ENSMUSG00000042410	CCDS2275	CCDS16151	[B<>C<>D<>E<>F<>G<>H<>I<>J<>K<>L<>M<>N<>O<>P<>Q<>R<>S<>T<>U]	[AB<>C<>D<>E<>F<>G<>H<>I<>J<>K<>L<>M<>N<>O<>P<>Q<>R<>S<>T<>U]
148	ENSG00000018625	ENSMUSG00000007097	CCDS1196	CCDS35782	[A<>B<>C<>D<>E<>F<>G<>H<>I<>J<>K<>L<>M<>N<>O<>P<>Q<>R<>S<>T<>U<>V<>W]	[A<>B<>C<>D<>E<>F<>G<>H<>I<>J<>K<>L<>M<>N<>O<>P<>Q<>R<>S<>T<>U<>V<>W]
150	ENSG00000019102	ENSMUSG00000001943	CCDS8452	CCDS22980	[A<>B<>C<>D<>E<>F<>G]	[A<>B<>C<>D<>E<>F<>G]
152	ENSG00000019505	ENSMUSG00000027220	CCDS31470	CCDS16451	[A<>B<>C<>D<>E<>F]	[A<>B<>C<>D<>E<>F]
153	ENSG00000019549	ENSMUSG00000022676	CCDS6146	CCDS27974	[A<>B<>C]	[A<>B<>C]
154	ENSG00000019995	ENSMUSG00000030967	CCDS7642	CCDS21929	[A<>B<>C<>D<>E<>F<>G<>H<>I]	[A<>B<>C<>D<>E<>F<>G<>H<>I]
155	ENSG00000020181	ENSMUSG00000031486	CCDS6097	CCDS22210	[A<>B<>C<>D<>E<>F<>G<>H<>I<>J<>K<>L<>M<>N<>O<>P<>Q<>R<>S]	[A<>B<>C<>D<>E<>F<>G<>H<>I<>J<>K<>L<>M<>N<>O<>P<>Q<>R<>S]
156	ENSG00000021488	ENSMUSG00000030492	CCDS12425	CCDS21150	[A<>B<>C<>D<>E<>F<>G<>H<>I<>J<>K<>L]	[A<>B<>C<>D<>E<>F<>G<>H<>I<>J<>K<>L]
157	ENSG00000022355	ENSMUSG00000010803	CCDS4357	CCDS24553	[A<>B<>C<>D<>E<>F<>G<>H<>I]	[A<>B<>C<>D<>E<>F<>G<>H<>I]
158	ENSG00000023191	ENSMUSG00000038650	CCDS7697	CCDS22002	[A<>B<>C<>D<>E<>F<>G<>H<>I]	[A<>B<>C<>D<>E<>F<>G<>H<>I]
159	ENSG00000023318	ENSMUSG00000028343	CCDS35082	CCDS18165	[A<>B<>C<>D<>E<>F<>G<>H<>I<>J<>K<>L]	[A<>B<>C<>D<>E<>F<>G<>H<>I<>J<>K<>L]
160	ENSG00000023330	ENSMUSG00000032786	CCDS2847	CCDS40756	[A<>B<>C<>D<>E<>F<>G<>H<>I<>J]	[A<>B<>C<>D<>E<>F<>G<>H<>I<>J]
161	ENSG00000023445	ENSMUSG00000032000	CCDS8315	CCDS22812	[A<>B<>C<>D<>E<>F<>G<>H]	[A<>B<>C<>D<>E<>F<>G<>H]
162	ENSG00000023516	ENSMUSG00000022016	CCDS9383	CCDS49549	[A<>B<>C<>D<>E<>F<>G<>H<>I<>J<>K]	[A<>B<>C<>D<>E<>F<>G<>H<>I<>J<>KL]
164	ENSG00000023734	ENSMUSG00000030224	CCDS8676	CCDS51945	[A<>B<>C<>D<>E<>F<>G<>H<>I<>J]	[A<>B<>C<>D<>E<>F<>G<>H<>I<>J]
165	ENSG00000023839	ENSMUSG00000025194	CCDS7484	CCDS29838	[AB<>C<>D<>E<>F<>G<>H<>I<>J<>K<>L<>M<>N<>O<>P<>Q<>R<>S<>T<>U<>V<>W<>X<>Y<>Z<>A1<>A2<>A3<>A4<>A5<>A6<>A7]	[B<>C<>D<>E<>F<>G<>H<>I<>J<>K<>L<>M<>N<>O<>P<>Q<>R<>S<>T<>U<>V<>W<>X<>Y<>Z<>A1<>A2<>A3<>A4<>A5<>A6<>A7]
166	ENSG00000023892	ENSMUSG00000002257	CCDS4802	CCDS28574	[A<>B<>C<>D<>E<>F<>G<>H<>I<>J<>K]	[A<>B<>C<>D<>E<>F<>G<>H<>I<>J<>K]
167	ENSG00000023909	ENSMUSG00000028124	CCDS746	CCDS17808	[A<>B<>C<>D<>E<>F<>G]	[A<>B<>C<>D<>E<>F<>G]
168	ENSG00000024422	ENSMUSG00000074364	CCDS12704	CCDS20842	[A<>B<>C<>D<>E]	[A<>B<>C<>D<>E]
170	ENSG00000025039	ENSMUSG00000028278	CCDS5022	CCDS38704	[A<>B<>C<>D<>E<>F<>G]	[A<>B<>C<>D<>E<>F<>G]
172	ENSG00000025423	ENSMUSG00000025396	CCDS8925	CCDS24257	[A<>B<>C<>D]	[A<>B<>C<>D]
173	ENSG00000025796	ENSMUSG00000019802	CCDS5061	CCDS23815	[A<>B<>C<>D<>E<>F<>G<>H<>I<>J<>K<>L<>M<>N<>O<>P<>Q<>R<>S<>T<>U]	[A<>B<>C<>D<>E<>F<>G<>H<>I<>J<>K<>L<>M<>N<>O<>P<>Q<>R<>S<>T<>U]
174	ENSG00000025800	ENSMUSG00000003731	CCDS352	CCDS18701	[A<>B<>C<>D<>E<>F<>G<>H<>I<>J<>K<>L<>M<>N]	[A<>B<>C<>D<>E<>F<>G<>H<>I<>J<>K<>L<>M<>N]
175	ENSG00000026025	ENSMUSG00000026728	CCDS7120	CCDS15696	[A<>B<>C<>D<>E<>F<>G<>H<>I]	[A<>B<>C<>D<>E<>F<>G<>H<>I]
176	ENSG00000026559	ENSMUSG00000074575	CCDS13436	CCDS38344	[A<>B]	[A<>B]
177	ENSG00000026652	ENSMUSG00000023827	CCDS5280	CCDS28389	[A<>B<>C<>D<>E<>F<>G<>H]	[A<>B<>C<>D<>E<>F<>G<>H]
178	ENSG00000027001	ENSMUSG00000021993	CCDS9303	CCDS49517	[B<>C<>D<>E<>F<>G<>H<>I<>J<>K<>L<>M<>N<>O<>P<>Q<>R<>S<>T]	[AB<>C<>D<>E<>F<>G<>H<>I<>J<>K<>L<>M<>N<>O<>P<>Q<>R<>S<>T]
179	ENSG00000027075	ENSMUSG00000021108	CCDS9752	CCDS25976	[A<>B<>C<>D<>E<>F<>G<>H<>I<>J<>K<>L<>M<>N]	[A<>B<>C<>D<>E<>F<>G<>H<>I<>J<>K<>L<>M<>N]
180	ENSG00000027644	ENSMUSG00000005640	CCDS1160	CCDS17454	[A<>B<>C<>D<>E<>F<>G<>H<>I<>J<>K<>L<>M<>N<>O<>P<>Q<>R<>S<>T<>U<>V]	[A<>B<>C<>D<>E<>F<>G<>H<>I<>J<>K<>L<>M<>N<>O<>P<>Q<>R<>S<>T<>U<>V]
182	ENSG00000028137	ENSMUSG00000028599	CCDS145	CCDS18914	[A<>B<>C<>D<>E<>F<>G<>H<>I<>J]	[A<>B<>C<>D<>E<>F<>G<>H<>I<>JK]
183	ENSG00000028839	ENSMUSG00000071359	CCDS5168	CCDS23730	[A<>B<>C<>D<>E<>F]	[A<>B<>C<>D<>E<>F]
184	ENSG00000029559	ENSMUSG00000029306	CCDS3624	CCDS19485	[A<>B<>C<>D<>E<>F]	[A<>B<>C<>D<>E<>F]
185	ENSG00000029639	ENSMUSG00000036983	CCDS5248	CCDS28363	[A<>B<>C<>D<>E<>F<>G]	[A<>B<>C<>D<>E<>F<>G]
186	ENSG00000029993	ENSMUSG00000015217	CCDS35428	CCDS30180	[A<>B<>C<>D]	[A<>B<>C<>D]
187	ENSG00000030066	ENSMUSG00000051329	CCDS31484	CCDS16413	[AB<>C<>D<>E<>F<>G<>H<>I<>J<>K<>L<>M<>N<>O<>P<>Q<>R<>S<>T<>U<>V<>W<>X<>Y<>Z<>A1<>A2<>A3<>A4<>A5<>A6<>A7<>A8<>A9<>A10<>A11]	[B<>C<>D<>E<>F<>G<>H<>I<>J<>K<>L<>M<>N<>O<>P<>Q<>R<>S<>T<>U<>V<>W<>X<>Y<>Z<>A1<>A2<>A3<>A4<>A5<>A6<>A7<>A8<>A9<>A10<>A11]
188	ENSG00000030110	ENSMUSG00000057789	CCDS4781	CCDS28558	[A<>B<>C<>D<>E]	[A<>B<>C<>D<>E]
190	ENSG00000031081	ENSMUSG00000022799	CCDS43135	CCDS28172	[A<>B<>C<>D<>E<>F<>G<>H<>I<>J<>K<>L]	[A<>B<>C<>D<>E<>F<>G<>H<>I<>J<>K<>L]
193	ENSG00000033178	ENSMUSG00000035898	CCDS3516	CCDS19378	[A<>B<>C<>D<>E<>F<>G<>H<>I<>J<>K<>L<>M<>N<>O<>P<>Q<>R<>S<>T<>U<>V<>W<>X<>Y<>Z<>A1<>A2<>A3<>A4<>A5<>A6<>A7]	[A<>B<>C<>D<>E<>F<>G<>H<>I<>J<>K<>L<>M<>N<>O<>P<>Q<>R<>S<>T<>U<>V<>W<>X<>Y<>Z<>A1<>A2<>A3<>A4<>A5<>A6<>A7A8]
194	ENSG00000033800	ENSMUSG00000032405	CCDS45290	CCDS40665	[A<>B<>C<>D<>E<>F<>G<>H<>I<>J<>K<>L<>M<>N]	[A<>B<>C<>D<>E<>F<>G<>H<>I<>J<>K<>L<>M<>N]
195	ENSG00000034510	ENSMUSG00000079523	CCDS1970	CCDS39519	[A<>B]	[A<>B]
196	ENSG00000034677	ENSMUSG00000022280	CCDS6286	CCDS27427	[A<>B<>C<>D<>E<>F<>G<>H<>I]	[A<>B<>C<>D<>E<>F<>G<>H<>I]
197	ENSG00000034713	ENSMUSG00000031950	CCDS10921	CCDS40480	[A<>B<>C<>D]	[A<>B<>C<>D]
198	ENSG00000034971	ENSMUSG00000026697	CCDS1297	CCDS15422	[AB<>C<>D]	[B<>C<>D]
199	ENSG00000035664	ENSMUSG00000032380	CCDS10188	CCDS23303	[A<>B<>C<>D<>E<>F<>G<>H<>I<>J<>K]	[A<>B<>C<>D<>E<>F<>G<>H<>I<>J<>K]
200	ENSG00000035687	ENSMUSG00000015961	CCDS1624	CCDS15555	[A<>B<>C<>D<>E<>F<>G<>H<>I<>J<>K<>L<>M]	[A<>B<>C<>D<>E<>F<>G<>H<>I<>J<>K<>L<>M]
201	ENSG00000035862	ENSMUSG00000017466	CCDS11758	CCDS25699	[A<>B<>C<>D<>E]	[A<>B<>C<>D<>E]
202	ENSG00000036448	ENSMUSG00000031461	CCDS5957	CCDS22123	[A<>B<>C<>D<>E<>F<>G<>H<>I<>J<>K<>L<>M<>N<>O<>P<>Q<>R<>S<>T<>U<>V<>W<>X<>Y<>Z<>A1<>A2<>A3<>A4<>A5<>A6<>A7<>A8<>A9<>A10A11]	[A<>B<>C<>D<>E<>F<>G<>H<>I<>J<>K<>L<>M<>N<>O<>P<>Q<>R<>S<>T<>U<>V<>W<>X<>Y<>Z<>A1<>A2<>A3<>A4<>A5<>A6<>A7<>A8<>A9<>A10]
203	ENSG00000036473	ENSMUSG00000031173	CCDS14247	CCDS30015	[A<>B<>C<>D<>E<>F<>G<>H<>I<>J]	[A<>B<>C<>D<>E<>F<>G<>H<>I<>J]
204	ENSG00000036530	ENSMUSG00000021259	CCDS9954	CCDS26160	[A<>B<>C<>D<>E<>F<>G<>H<>I<>J<>K<>L<>M<>N<>O]	[A<>B<>C<>D<>E<>F<>G<>H<>I<>J<>K<>L<>M<>N<>O]
205	ENSG00000037042	ENSMUSG00000045007	CCDS32658	CCDS25452	[A<>B<>C<>D<>E<>F<>G<>H<>I<>J<>K]	[A<>B<>C<>D<>E<>F<>G<>H<>I<>J<>K]
206	ENSG00000037637	ENSMUSG00000028920	CCDS30613	CCDS18866	[A<>B<>C<>D<>E<>F<>G<>H<>I]	[A<>B<>C<>D<>E<>F<>G<>H<>I]
207	ENSG00000037965	ENSMUSG00000001657	CCDS8870	CCDS27894	[A<>B]	[A<>B]
208	ENSG00000038002	ENSMUSG00000031521	CCDS3829	CCDS22304	[A<>B<>C<>D<>E<>F<>G<>H<>I]	[A<>B<>C<>D<>E<>F<>G<>H<>I]
209	ENSG00000038382	ENSMUSG00000022263	CCDS3883	CCDS49587	[A<>B<>C<>D<>E<>F<>G<>H<>I<>J<>K<>L<>M<>N<>O<>P<>Q<>R<>S<>T<>U<>V<>W<>X<>Y<>Z<>A1<>A2<>A3<>A4<>A5<>A6<>A7<>A8<>A9<>A10<>A11<>A12<>A13<>A14<>A15<>A16<>A17<>A18<>A19<>A20<>A21<>A22<>A23<>A24<>A25<>A26<>A27<>A28<>A29<>A30<>A31]	[A<>B<>C<>D<>E<>F<>G<>H<>I<>J<>K<>L<>M<>N<>O<>P<>Q<>R<>S<>T<>U<>V<>W<>X<>Y<>Z<>A1<>A2<>A3<>A4<>A5<>A6<>A7<>A8<>A9<>A10<>A11<>A12<>A13<>A14<>A15<>A16<>A17<>A18<>A19<>A20<>A21<>A22<>A23<>A24<>A25<>A26<>A27<>A28<>A29<>A30<>A31]
211	ENSG00000039123	ENSMUSG00000016018	CCDS3967	CCDS26778	[A<>B<>C<>D<>E<>F<>G<>H<>I<>J<>K<>L<>M<>N<>O<>P<>Q<>R<>S<>T<>U<>V<>W<>X<>Y<>Z<>A1]	[A<>B<>C<>D<>E<>F<>G<>H<>I<>J<>K<>L<>M<>N<>O<>P<>Q<>R<>S<>T<>U<>V<>W<>X<>Y<>Z<>A1]
213	ENSG00000039319	ENSMUSG00000021706	CCDS4050	CCDS26682	[A<>B<>C<>D<>E<>F<>G<>H<>I<>J<>K<>L<>M<>N<>O<>P<>Q]	[A<>B<>C<>D<>E<>F<>G<>H<>I<>J<>K<>L<>M<>N<>O<>P<>QR]
215	ENSG00000039987	ENSMUSG00000052819	CCDS42506	CCDS52621	[A<>B<>C<>D<>E<>F<>G<>H<>I]	[A<>B<>C<>D<>E<>F<>G<>H<>I]
216	ENSG00000040275	ENSMUSG00000069910	CCDS4370	CCDS24541	[A<>B<>C<>D<>E<>F<>G<>H<>I<>J<>K]	[A<>B<>C<>D<>E<>F<>G<>H<>I<>J<>K]
217	ENSG00000040608	ENSMUSG00000043811	CCDS13777	CCDS37279	[A<>B]	[A<>B]
218	ENSG00000040731	ENSMUSG00000022321	CCDS3892	CCDS37047	[A<>B<>C<>D<>E<>F<>G<>H<>I<>J<>K]	[A<>B<>C<>D<>E<>F<>G<>H<>I<>J<>K]
219	ENSG00000041353	ENSMUSG00000024511	CCDS11958	CCDS29331	[A<>B<>C<>D<>E]	[A<>B<>C<>D<>E]
220	ENSG00000041802	ENSMUSG00000022538	CCDS33922	CCDS37311	[A<>B<>C<>D<>E<>F<>G<>H<>I<>J<>K<>L<>M<>N]	[A<>B<>C<>D<>E<>F<>G<>H<>I<>J<>K<>L<>M<>N]
222	ENSG00000042062	ENSMUSG00000074577	CCDS13431	CCDS38341	[A<>B<>C<>D<>E<>F<>G<>H<>I<>J<>K<>L<>M<>N<>O<>P<>Q<>R<>S<>T<>U]	[A<>B<>C<>D<>E<>F<>G<>H<>I<>J<>K<>L<>M<>N<>O<>P<>Q<>R<>S<>T<>U]
223	ENSG00000042088	ENSMUSG00000021177	CCDS9888	CCDS26105	[A<>B<>C<>D<>E<>F<>G<>H<>I<>J<>K<>L<>M<>N<>O]	[A<>B<>C<>D<>E<>F<>G<>H<>I<>J<>K<>L<>M<>N<>O]
224	ENSG00000042429	ENSMUSG00000031935	CCDS8295	CCDS22834	[A<>B<>C<>D<>E<>F<>G<>H<>I<>J<>K<>L]	[A<>B<>C<>D<>E<>F<>G<>H<>I<>J<>K<>L]
225	ENSG00000042445	ENSMUSG00000056666	CCDS1972	CCDS20244	[A<>B<>C<>D<>E<>F<>G<>H<>I<>J<>K]	[A<>B<>C<>D<>E<>F<>G<>H<>I<>J<>K]
227	ENSG00000043039	ENSMUSG00000032033	CCDS8481	CCDS52750	[A<>B<>C<>D]	[A<>B<>C<>D]
228	ENSG00000043355	ENSMUSG00000061524	CCDS9495	CCDS27349	[A<>B<>C]	[A<>B<>C]
230	ENSG00000043514	ENSMUSG00000028653	CCDS30681	CCDS18607	[A<>B<>C<>D<>E<>F<>G<>H<>I<>J<>K]	[A<>B<>C<>D<>E<>F<>G<>H<>I<>J<>K]
232	ENSG00000044012	ENSMUSG00000032978	CCDS464	CCDS18587	[AB<>C<>DE]	[B<>C<>D]
233	ENSG00000044574	ENSMUSG00000026864	CCDS6863	CCDS15950	[B<>C<>D<>E<>F<>G<>H<>I]	[AB<>C<>D<>E<>F<>G<>H<>I]
237	ENSG00000047188	ENSMUSG00000034653	CCDS4113	CCDS50278	[A<>B<>C<>D<>E<>F<>G<>H<>I<>J<>K<>L<>M<>N<>O<>P<>Q<>R<>S<>T<>U<>V<>W<>X<>Y<>Z<>A1<>A2<>A3]	[A<>B<>C<>D<>E<>F<>G<>H<>I<>J<>K<>L<>M<>N<>O<>P<>Q<>R<>S<>T<>U<>V<>W<>X<>Y<>Z<>A1<>A2<>A3]
238	ENSG00000047365	ENSMUSG00000037999	CCDS3441	CCDS51506	[A<>B<>C<>D<>E<>F<>G<>H<>I<>J<>K<>L<>M<>N<>O<>P<>Q<>R<>S<>T<>U<>V<>W<>X<>Y<>Z<>A1<>A2<>A3<>A4<>A5<>A6]	[A<>B<>C<>D<>E<>F<>G<>H<>I<>J<>K<>L<>M<>N<>O<>P<>Q<>R<>S<>T<>U<>V<>W<>X<>Y<>Z<>A1<>A2<>A3<>A4<>A5<>A6A7]
240	ENSG00000047578	ENSMUSG00000032743	CCDS32415	CCDS40123	[A<>B<>C<>D<>E<>F<>G<>H<>I<>J<>K<>L<>M<>N<>O<>P<>Q<>R<>S<>T<>U<>V<>W<>X<>Y<>Z<>A1<>A2]	[A<>B<>C<>D<>E<>F<>G<>H<>I<>J<>K<>L<>M<>N<>O<>P<>Q<>R<>S<>T<>U<>V<>W<>X<>Y<>Z<>A1<>A2]
241	ENSG00000047597	ENSMUSG00000015342	CCDS14241	CCDS30008	[A<>B<>C]	[A<>B<>C]
243	ENSG00000047621	ENSMUSG00000030347	CCDS8528	CCDS20560	[A<>B<>C<>D<>E<>F<>G<>H<>I<>J<>K<>L<>M]	[A<>B<>C<>D<>E<>F<>G<>H<>I<>J<>K<>L<>M]
246	ENSG00000048405	ENSMUSG00000039841	CCDS5795	CCDS39445	[A<>B<>C<>D<>E]	[A<>B<>C<>D<>E]
248	ENSG00000048545	ENSMUSG00000023982	CCDS4864	CCDS28848	[A<>B<>C<>D]	[A<>B<>C<>D]
250	ENSG00000049089	ENSMUSG00000028626	CCDS450	CCDS18599	[A<>B<>C<>D<>E<>F<>G<>H<>I<>J<>K<>L<>M<>N<>O<>P<>Q<>R<>S<>T<>U<>V<>W<>X<>Y<>Z<>A1<>A2<>A3<>A4<>A5<>A6]	[A<>B<>C<>D<>E<>F<>G<>H<>I<>J<>K<>L<>M<>N<>O<>P<>Q<>R<>S<>T<>U<>V<>W<>X<>Y<>Z<>A1<>A2<>A3<>A4<>A5<>A6]
252	ENSG00000049192	ENSMUSG00000046169	CCDS3983	CCDS36773	[A<>B<>C<>D<>E<>F<>G<>H<>I<>J<>K<>L<>M<>N<>O<>P<>Q<>R<>S<>T<>U<>V<>W<>X]	[A<>B<>C<>D<>E<>F<>G<>H<>I<>J<>K<>L<>M<>N<>O<>P<>Q<>R<>S<>T<>U<>V<>W<>X]
255	ENSG00000049449	ENSMUSG00000005973	CCDS7876	CCDS16498	[A<>B<>C<>D<>E<>F]	[A<>B<>C<>D<>E<>F]
257	ENSG00000050030	ENSMUSG00000046449	CCDS35337	CCDS53166	[A<>B<>C]	[A<>B<>C]
258	ENSG00000050165	ENSMUSG00000030772	CCDS7808	CCDS21752	[A<>B<>C<>D<>E<>F<>G]	[A<>B<>C<>D<>E<>F<>G]
259	ENSG00000050327	ENSMUSG00000033542	CCDS34771	CCDS51759	[A<>B<>C<>D<>E<>F<>G<>H<>I<>J<>K<>L<>M<>N]	[A<>B<>C<>D<>E<>F<>G<>H<>I<>J<>K<>L<>M<>N]
260	ENSG00000050344	ENSMUSG00000029832	CCDS5396	CCDS20134	[A<>B<>C<>D]	[A<>B<>C<>DE]
263	ENSG00000050767	ENSMUSG00000063564	CCDS4436	CCDS24652	[A<>B<>C<>D<>E<>F<>G<>H<>I<>J<>K<>L<>M<>N<>O<>P<>Q<>R<>S<>T<>U<>V<>W<>X<>Y<>Z<>A1<>A2<>A3]	[A<>B<>C<>D<>E<>F<>G<>H<>I<>J<>K<>L<>M<>N<>O<>P<>Q<>R<>S<>T<>U<>V<>W<>X<>Y<>Z<>A1<>A2<>A3]
264	ENSG00000051382	ENSMUSG00000032462	CCDS3104	CCDS23432	[AB<>C<>D<>E<>F<>G<>H<>I<>J<>K<>L<>M<>N<>O<>P<>Q<>R<>S<>T<>U<>V<>W]	[B<>C<>D<>E<>F<>G<>H<>I<>J<>K<>L<>M<>N<>O<>P<>Q<>R<>S<>T<>U<>V<>W]
265	ENSG00000051523	ENSMUSG00000006519	CCDS32504	CCDS22737	[A<>B<>C<>D<>E<>F]	[A<>B<>C<>D<>E<>F]
266	ENSG00000051596	ENSMUSG00000025872	CCDS4397	CCDS26527	[A<>B<>C<>D<>E<>F]	[A<>B<>C<>D<>E<>F]
267	ENSG00000051620	ENSMUSG00000019853	CCDS5191	CCDS23711	[A<>B<>C<>D]	[A<>B<>C<>D]
268	ENSG00000052344	ENSMUSG00000030800	CCDS45469	CCDS40147	[A<>B<>C<>D<>E<>FG]	[A<>B<>C<>D<>E<>F]
269	ENSG00000052795	ENSMUSG00000061175	CCDS47155	CCDS50934	[A<>B<>C<>D<>E<>F<>G<>H<>I<>J<>K<>L<>M<>N<>O<>P<>Q]	[A<>B<>C<>D<>E<>F<>G<>H<>I<>J<>K<>L<>M<>N<>O<>P<>Q]
270	ENSG00000052850	ENSMUSG00000040310	CCDS31468	CCDS16455	[A<>B<>C<>D]	[A<>B<>C<>D]
271	ENSG00000053108	ENSMUSG00000036264	CCDS34238	CCDS24673	[A<>B<>C<>D<>E<>F<>G<>H<>I<>J<>K<>L<>M<>N<>O]	[A<>B<>C<>D<>E<>F<>G<>H<>I<>J<>K<>L<>M<>N<>O]
272	ENSG00000053328	ENSMUSG00000045555	CCDS43489	CCDS23799	[A<>B<>C<>D<>E]	[A<>B<>C<>D<>E]
273	ENSG00000053371	ENSMUSG00000028743	CCDS194	CCDS18844	[A<>B<>C<>D<>E<>F<>G]	[A<>B<>C<>D<>E<>F<>G]
274	ENSG00000053770	ENSMUSG00000036291	CCDS9729	CCDS26995	[A<>B<>C<>D<>E<>F<>G<>H]	[A<>B<>C<>D<>E<>F<>G<>H]
275	ENSG00000053918	ENSMUSG00000009545	CCDS7736	CCDS22039	[A<>B<>C<>D<>E<>F<>G<>H<>I<>J<>K<>L<>M<>N<>O<>PQ]	[A<>B<>C<>D<>E<>F<>G<>H<>I<>J<>K<>L<>M<>N<>O<>P]
276	ENSG00000054118	ENSMUSG00000043962	CCDS405	CCDS18645	[A<>B<>C<>D<>E<>F<>G<>H<>I<>J]	[A<>B<>C<>D<>E<>F<>G<>H<>I<>J]
277	ENSG00000054277	ENSMUSG00000026525	CCDS31072	CCDS15549	[A<>B<>C<>D]	[A<>B<>C<>D]
278	ENSG00000054282	ENSMUSG00000026504	CCDS31075	CCDS35798	[A<>B<>C<>D<>E<>F<>G<>H<>I<>J<>K<>L<>M<>N<>O<>P<>Q<>R]	[A<>B<>C<>D<>E<>F<>G<>H<>I<>J<>K<>L<>M<>N<>O<>P<>Q<>R]
281	ENSG00000054803	ENSMUSG00000067578	CCDS13448	CCDS17126	[A<>B<>C]	[A<>B<>C]
282	ENSG00000054967	ENSMUSG00000008318	CCDS8222	CCDS21506	[B<>C<>D<>E<>F<>G<>H<>I<>J<>K]	[AB<>C<>D<>E<>F<>G<>H<>I<>J<>K]
284	ENSG00000055130	ENSMUSG00000029686	CCDS34772	CCDS20095	[A<>B<>C<>D<>E<>F<>G<>H<>I<>J<>K<>L<>M<>N<>O<>P<>Q<>R<>S<>T<>U]	[A<>B<>C<>D<>E<>F<>G<>H<>I<>J<>K<>L<>M<>N<>O<>P<>Q<>R<>S<>T<>U]
285	ENSG00000055208	ENSMUSG00000015755	CCDS5214	CCDS23691	[A<>B<>C<>D<>E<>F]	[A<>B<>C<>D<>E<>F]
286	ENSG00000055211	ENSMUSG00000040006	CCDS5216	CCDS48495	[A<>B<>C<>D<>E<>F<>G<>H]	[A<>B<>C<>D<>E<>F<>G<>H]
287	ENSG00000055483	ENSMUSG00000033909	CCDS32755	CCDS48998	[A<>B<>C<>D<>E<>F<>G<>H<>I<>J<>K<>L<>M<>N<>O<>P<>Q<>R]	[A<>B<>C<>D<>E<>F<>G<>H<>I<>J<>K<>L<>M<>N<>O<>P<>Q<>R]
288	ENSG00000055609	ENSMUSG00000038056	CCDS5931	CCDS39033	[A<>B<>C<>D<>E<>F<>G<>H<>I<>J<>K<>L<>M<>N<>O<>P<>Q<>R<>S<>T<>U<>V<>W<>X<>Y<>Z<>A1<>A2<>A3<>A4<>A5<>A6<>A7<>A8<>A9<>A10<>A11<>A12<>A13<>A14<>A15<>A16<>A17<>A18<>A19<>A20<>A21<>A22<>A23<>A24<>A25<>A26<>A27<>A28<>A29<>A30<>A31<>A32<>A33]	[A<>B<>C<>D<>E<>F<>G<>H<>I<>J<>K<>L<>M<>N<>O<>P<>Q<>R<>S<>T<>U<>V<>W<>X<>Y<>Z<>A1<>A2<>A3<>A4<>A5<>A6<>A7<>A8<>A9<>A10<>A11<>A12<>A13<>A14<>A15<>A16<>A17<>A18<>A19<>A20<>A21<>A22<>A23<>A24<>A25<>A26<>A27<>A28<>A29<>A30<>A31<>A32<>A33]
289	ENSG00000056050	ENSMUSG00000038005	CCDS3813	CCDS52553	[A<>B<>C<>D<>E<>F<>G<>H]	[A<>B<>C<>D<>E<>F<>G<>H]
290	ENSG00000056097	ENSMUSG00000022201	CCDS34139	CCDS37044	[A<>B<>C<>D<>E<>F<>G<>H<>I<>J<>K<>L<>M<>N<>O<>P<>Q<>R<>S<>T]	[A<>B<>C<>D<>E<>F<>G<>H<>I<>J<>K<>L<>M<>N<>O<>P<>Q<>R<>S<>T]
292	ENSG00000057019	ENSMUSG00000035107	CCDS46878	CCDS28229	[A<>B<>C<>D<>E<>F<>G<>H<>I<>J<>K<>L<>M<>N<>O<>P]	[A<>B<>C<>D<>E<>F<>G<>H<>I<>J<>K<>L<>M<>N<>O<>P]
293	ENSG00000057757	ENSMUSG00000028669	CCDS240	CCDS51330	[A<>B<>C<>D<>E<>F]	[A<>B<>C<>D<>E<>F]
294	ENSG00000058056	ENSMUSG00000056900	CCDS3235	CCDS17301	[A<>B<>C<>D<>E<>F<>G<>H<>I<>J<>K<>L<>M<>N<>O<>P<>Q<>R<>S<>T<>U]	[A<>B<>C<>D<>E<>F<>G<>H<>I<>J<>K<>L<>M<>N<>O<>P<>Q<>R<>S<>T<>U]
296	ENSG00000058262	ENSMUSG00000030082	CCDS3046	CCDS39553	[A<>B<>C<>D<>E<>F<>G<>H<>I<>J<>K<>L]	[A<>B<>C<>D<>E<>F<>G<>H<>I<>J<>K<>L]
298	ENSG00000058799	ENSMUSG00000057375	CCDS584	CCDS18437	[A<>B<>C<>D<>E<>F<>G<>H]	[A<>B<>C<>D<>E<>F<>G<>H]
299	ENSG00000058804	ENSMUSG00000028614	CCDS583	CCDS18438	[A<>B<>C<>D<>E<>F<>G<>H<>I<>J<>K<>L<>M<>N<>O<>P<>Q<>R]	[A<>B<>C<>D<>E<>F<>G<>H<>I<>J<>K<>L<>M<>N<>O<>P<>Q<>R]
300	ENSG00000059378	ENSMUSG00000038507	CCDS5857	CCDS20019	[A<>B<>C<>D<>E<>F<>G<>H<>I<>J<>K<>L]	[A<>B<>C<>D<>E<>F<>G<>H<>I<>J<>K<>L]
302	ENSG00000059691	ENSMUSG00000028085	CCDS3776	CCDS17441	[A<>B<>C<>D<>E<>F<>G<>H<>I<>J<>K<>L<>M]	[A<>B<>C<>D<>E<>F<>G<>H<>I<>J<>K<>L<>M]
303	ENSG00000060140	ENSMUSG00000032899	CCDS8629	CCDS20604	[A<>B<>C<>D<>E<>F<>G<>H<>I]	[A<>B<>C<>D<>E<>F<>G<>H<>I]
304	ENSG00000060491	ENSMUSG00000049401	CCDS13504	CCDS17179	[A<>B<>C<>D<>E<>F<>GH]	[A<>B<>C<>D<>E<>F<>G]
305	ENSG00000060558	ENSMUSG00000034792	CCDS12104	CCDS24060	[A<>B<>C<>D<>E<>F<>G]	[A<>B<>C<>D<>E<>F<>G]
306	ENSG00000060688	ENSMUSG00000074088	CCDS340	CCDS38892	[A<>B<>C<>D<>E<>F<>G<>H<>I<>J]	[A<>B<>C<>D<>E<>F<>G<>H<>I<>J]
308	ENSG00000061337	ENSMUSG00000036306	CCDS6015	CCDS22345	[A<>B<>C]	[A<>B<>C]
309	ENSG00000061455	ENSMUSG00000069378	CCDS47259	CCDS29253	[A<>B<>C<>D<>E<>F<>G]	[A<>B<>C<>D<>E<>F<>G]
310	ENSG00000061656	ENSMUSG00000038180	CCDS13259	CCDS50777	[A<>B<>C<>D<>E<>F<>G<>H<>I<>J<>K<>L]	[A<>B<>C<>D<>E<>F<>G<>H<>I<>J<>K<>L]
312	ENSG00000062582	ENSMUSG00000020477	CCDS5473	CCDS24402	[A<>B<>C<>D]	[A<>B<>C<>D]
313	ENSG00000062716	ENSMUSG00000018171	CCDS11619	CCDS25203	[A<>B<>C<>D<>E<>F<>G<>H<>I<>J<>K]	[A<>B<>C<>D<>E<>F<>G<>H<>I<>J<>K]
314	ENSG00000062725	ENSMUSG00000018481	CCDS32699	CCDS25193	[A<>B<>C<>D<>E<>F<>G<>H<>I<>J<>K<>L<>M]	[A<>B<>C<>D<>E<>F<>G<>H<>I<>J<>K<>L<>M]
317	ENSG00000063169	ENSMUSG00000070808	CCDS46134	CCDS39780	[A<>B<>C<>D<>E<>F<>G<>H<>I<>J<>K<>L<>M]	[A<>B<>C<>D<>E<>F<>G<>H<>I<>J<>K<>L<>M]
318	ENSG00000063180	ENSMUSG00000003273	CCDS12729	CCDS21259	[A<>B<>C<>D<>E<>F<>G<>H<>I]	[A<>B<>C<>D<>E<>F<>G<>H<>I]
319	ENSG00000063322	ENSMUSG00000003444	CCDS33021	CCDS21042	[AB<>C<>D<>E]	[B<>C<>D<>E]
320	ENSG00000063515	ENSMUSG00000022738	CCDS13757	CCDS49786	[B<>C<>D]	[AB<>C<>D]
321	ENSG00000063660	ENSMUSG00000034220	CCDS2534	CCDS15177	[A<>B<>C<>D<>E<>F<>G<>H<>I]	[A<>B<>C<>D<>E<>F<>G<>H<>I]
323	ENSG00000064115	ENSMUSG00000040234	CCDS8710	CCDS20699	[A<>B<>C<>D<>E<>F<>G<>H<>I<>J<>K<>L]	[A<>B<>C<>D<>E<>F<>G<>H<>I<>J<>K<>L]
324	ENSG00000064195	ENSMUSG00000001510	CCDS11556	CCDS25272	[A<>B<>C]	[A<>B<>C]
326	ENSG00000064205	ENSMUSG00000027656	CCDS13336	CCDS17016	[A<>B<>C<>D]	[A<>B<>C<>D]
327	ENSG00000064218	ENSMUSG00000042372	CCDS6443	CCDS29718	[A<>B]	[A<>B]
329	ENSG00000064313	ENSMUSG00000037343	CCDS34937	CCDS37075	[A<>B<>C<>D<>E<>F<>G<>H<>I<>J<>K<>L<>M<>N<>O<>P<>Q<>R<>S<>T<>U<>V<>W<>X<>Y<>Z]	[A<>B<>C<>D<>E<>F<>G<>H<>I<>J<>K<>L<>M<>N<>O<>P<>Q<>R<>S<>T<>U<>V<>W<>X<>Y<>Z]
330	ENSG00000064547	ENSMUSG00000031861	CCDS12407	CCDS40362	[AB<>C]	[B<>CD]
331	ENSG00000064607	ENSMUSG00000036054	CCDS12392	CCDS22362	[A<>B<>C<>D<>E<>F<>G<>H<>I]	[A<>B<>C<>D<>E<>F<>G<>H<>I]
332	ENSG00000064652	ENSMUSG00000024535	CCDS4132	CCDS29251	[A<>B<>C<>D<>E<>F<>G]	[A<>B<>C<>D<>E<>F<>G]
334	ENSG00000064703	ENSMUSG00000027905	CCDS842	CCDS38581	[A<>B<>C<>D<>E<>F<>G<>H<>I<>J<>K]	[A<>B<>C<>D<>E<>F<>G<>H<>I<>J<>K]
335	ENSG00000064961	ENSMUSG00000020232	CCDS45919	CCDS24055	[A<>B<>C<>D<>E<>F<>G<>H<>I]	[A<>B<>C<>D<>E<>F<>G<>H<>I]
336	ENSG00000064989	ENSMUSG00000059588	CCDS2293	CCDS16184	[A<>B<>C<>D<>E<>F<>G<>H<>I<>J<>K<>L]	[A<>B<>C<>D<>E<>F<>G<>H<>I<>J<>K<>L]
337	ENSG00000065057	ENSMUSG00000041429	CCDS10457	CCDS28487	[AB<>C<>D<>E<>F<>G]	[B<>C<>D<>E<>F<>G]
338	ENSG00000065060	ENSMUSG00000039512	CCDS43455	CCDS37524	[A<>B<>C<>D<>E<>F<>G<>H<>I<>J<>K<>L<>M<>N<>O<>P<>Q<>R<>S<>T<>U]	[A<>B<>C<>D<>E<>F<>G<>H<>I<>J<>K<>L<>M<>N<>O<>P<>Q<>R<>S<>T<>U]
339	ENSG00000065135	ENSMUSG00000000001	CCDS802	CCDS17751	[A<>B<>C<>D<>E<>F<>G<>H]	[A<>B<>C<>D<>E<>F<>G<>H]
341	ENSG00000065183	ENSMUSG00000033285	CCDS898	CCDS17674	[A<>B<>C<>D<>E<>F<>G<>H<>I<>J<>K<>L<>M<>N<>O<>P<>Q<>R<>S<>T<>U<>V<>W<>X<>Y<>Z]	[A<>B<>C<>D<>E<>F<>G<>H<>I<>J<>K<>L<>M<>N<>O<>P<>Q<>R<>S<>T<>U<>V<>W<>X<>Y<>Z]
342	ENSG00000065243	ENSMUSG00000004591	CCDS714	CCDS51084	[A<>B<>C<>D<>E<>F<>G<>H<>I<>J<>K<>L<>M<>N<>O<>P<>Q<>R<>S<>T<>U<>V]	[A<>B<>C<>D<>E<>F<>G<>H<>I<>J<>K<>L<>M<>N<>O<>P<>Q<>R<>S<>T<>U<>V]
343	ENSG00000065268	ENSMUSG00000035754	CCDS12051	CCDS24000	[A<>B<>C<>D<>E<>F<>G<>H<>I<>J]	[A<>B<>C<>D<>E<>F<>G<>H<>I<>J]
344	ENSG00000065308	ENSMUSG00000041779	CCDS34477	CCDS14846	[A<>B<>C<>D<>E<>F<>G<>H<>I<>J<>K]	[A<>B<>C<>D<>E<>F<>G<>H<>I<>J<>K]
345	ENSG00000065320	ENSMUSG00000020902	CCDS11148	CCDS24864	[A<>B<>C<>D<>E<>F]	[A<>B<>C<>D<>E<>F]
349	ENSG00000065485	ENSMUSG00000022844	CCDS3020	CCDS37323	[A<>B<>C<>D<>E<>F<>G<>H<>I<>J<>K<>L<>M<>N<>O<>P<>Q]	[A<>B<>C<>D<>E<>F<>G<>H<>I<>J<>K<>L<>M<>N<>O<>P<>Q]
350	ENSG00000065491	ENSMUSG00000042203	CCDS4832	CCDS28597	[A<>B<>C<>D<>E<>F<>G<>H<>I<>J<>K<>L<>M]	[A<>B<>C<>D<>E<>F<>G<>H<>I<>J<>K<>L<>M]
352	ENSG00000065548	ENSMUSG00000027091	CCDS42791	CCDS16180	[A<>B<>C<>D<>E<>F<>G<>H<>I<>J]	[A<>B<>C<>D<>E<>F<>G<>H<>I<>J]
354	ENSG00000065911	ENSMUSG00000005667	CCDS1935	CCDS20277	[A<>B<>C<>D<>E<>F<>G<>H]	[A<>B<>C<>D<>E<>F<>G<>H]
355	ENSG00000065970	ENSMUSG00000003154	CCDS8587	CCDS20503	[A<>B<>C<>D<>E<>F<>G<>H<>I<>J]	[A<>B<>C<>D<>E<>F<>G<>H<>I<>J]
356	ENSG00000065978	ENSMUSG00000028639	CCDS470	CCDS18579	[A<>B<>C<>D<>E<>F<>G]	[A<>B<>C<>D<>E<>F<>G]
357	ENSG00000066044	ENSMUSG00000040028	CCDS12193	CCDS22084	[A<>B<>C<>D<>E]	[A<>B<>C<>D<>E]
358	ENSG00000066056	ENSMUSG00000033191	CCDS482	CCDS18553	[A<>B<>C<>D<>E<>F<>G<>H<>I<>J<>K<>L<>M<>N<>O<>P<>Q<>R<>S<>T<>U<>V<>W]	[A<>B<>C<>D<>E<>F<>G<>H<>I<>J<>K<>L<>M<>N<>O<>P<>Q<>R<>S<>T<>U<>V<>W]
360	ENSG00000066379	ENSMUSG00000036315	CCDS4670	CCDS28730	[AB<>C<>D<>E]	[B<>C<>D<>E]
361	ENSG00000066422	ENSMUSG00000022601	CCDS2943	CCDS49874	[A<>B<>C<>D<>E<>F<>G<>H<>I<>J<>K]	[A<>B<>C<>D<>E<>F<>G<>H<>I<>J<>K]
363	ENSG00000066557	ENSMUSG00000063052	CCDS646	CCDS17935	[A<>B<>C<>D<>E<>F<>G<>H<>I<>J<>K<>L<>M<>N<>O]	[A<>B<>C<>D<>E<>F<>G<>H<>I<>J<>K<>L<>M<>N<>OP]
364	ENSG00000066583	ENSMUSG00000024601	CCDS43357	CCDS29265	[A<>B<>C<>D<>E]	[A<>B<>C<>D<>E]
366	ENSG00000066654	ENSMUSG00000030942	CCDS10588	CCDS21785	[A<>B<>C<>D]	[A<>B<>C<>D]
374	ENSG00000067248	ENSMUSG00000042426	CCDS34158	CCDS26779	[A<>B<>C<>D<>E<>F<>G<>H<>I<>J<>K<>L<>M<>N<>O<>P<>Q<>R<>S<>T<>U<>V<>W<>X<>Y<>Z<>A1]	[A<>B<>C<>D<>E<>F<>G<>H<>I<>J<>K<>L<>M<>N<>O<>P<>Q<>R<>S<>T<>U<>V<>W<>X<>Y<>Z<>A1]
375	ENSG00000067334	ENSMUSG00000039756	CCDS44174	CCDS17809	[A<>B<>C<>D<>E<>F<>G]	[A<>B<>C<>D<>E<>F<>G]
376	ENSG00000067365	ENSMUSG00000039345	CCDS10533	CCDS27938	[AB<>C<>D<>E<>F<>G<>H<>I<>J<>K]	[B<>C<>D<>E<>F<>G<>H<>I<>J<>K]
378	ENSG00000067560	ENSMUSG00000007815	CCDS2795	CCDS23521	[A<>B<>C<>D]	[A<>B<>C<>D]
379	ENSG00000067704	ENSMUSG00000026618	CCDS1523	CCDS15596	[A<>B<>C<>D<>E<>F<>G<>H<>I<>J<>K<>L<>M<>N<>O<>P<>Q<>R<>S<>T<>U<>V<>W]	[A<>B<>C<>D<>E<>F<>G<>H<>I<>J<>K<>L<>M<>N<>O<>P<>Q<>R<>S<>T<>U<>V<>W]
380	ENSG00000067836	ENSMUSG00000022540	CCDS10523	CCDS79419	[A<>B<>C<>D<>E<>F<>G<>H<>I<>J<>K]	[A<>B<>C<>D<>E<>F<>G<>H<>I<>J<>K]
381	ENSG00000067900	ENSMUSG00000024290	CCDS11870	CCDS29053	[A<>B<>C<>D<>E<>F<>G<>H<>I<>J<>K<>L<>M<>N<>O<>P<>Q<>R<>S<>T<>U<>V<>W<>X<>Y<>Z<>A1<>A2<>A3<>A4<>A5<>A6<>A7]	[A<>B<>C<>D<>E<>F<>G<>H<>I<>J<>K<>L<>M<>N<>O<>P<>Q<>R<>S<>T<>U<>V<>W<>X<>Y<>Z<>A1<>A2<>A3<>A4<>A5<>A6<>A7]
382	ENSG00000068001	ENSMUSG00000010047	CCDS2818	CCDS23496	[A<>B<>CD]	[A<>B<>C]
385	ENSG00000068097	ENSMUSG00000000976	CCDS11623	CCDS36259	[A<>B<>C<>D<>E<>F<>G<>H<>I<>J<>K<>L<>M<>N<>O<>P<>Q<>R<>S<>T]	[A<>B<>C<>D<>E<>F<>G<>H<>I<>J<>K<>L<>M<>N<>O<>P<>Q<>R<>S<>T]
386	ENSG00000068137	ENSMUSG00000035172	CCDS11434	CCDS25453	[A<>B<>C<>D<>E<>F<>G<>H<>I<>J<>K<>L<>M]	[A<>B<>C<>D<>E<>F<>G<>H<>I<>J<>K<>L<>M]
388	ENSG00000068489	ENSMUSG00000020493	CCDS11614	CCDS25208	[A<>B<>C<>D<>E<>F<>G<>H<>I]	[A<>B<>C<>D<>E<>F<>G<>H<>I]
390	ENSG00000068697	ENSMUSG00000020585	CCDS1696	CCDS36402	[B<>C<>D<>E<>F<>G<>H]	[AB<>C<>D<>E<>F<>G<>H]
391	ENSG00000068784	ENSMUSG00000024135	CCDS1823	CCDS50204	[A<>B<>C<>D<>E<>F<>G<>H<>I<>J<>K<>L<>M<>N<>O<>P<>Q<>R<>S<>T]	[A<>B<>C<>D<>E<>F<>G<>H<>I<>J<>K<>L<>M<>N<>O<>P<>Q<>R<>S<>T]
392	ENSG00000068831	ENSMUSG00000032946	CCDS31598	CCDS37898	[A<>B<>C<>D<>E<>F<>G<>H<>I<>J<>K<>L<>M<>N<>O]	[A<>B<>C<>D<>E<>F<>G<>H<>I<>J<>K<>L<>M<>N<>O]
393	ENSG00000068878	ENSMUSG00000040850	CCDS33197	CCDS36124	[A<>B<>C<>D<>E<>F<>G<>H<>I<>J<>K<>L<>M<>N<>O<>P<>Q<>R<>S<>T<>U<>V<>W<>X<>Y<>Z<>A1<>A2<>A3<>A4<>A5<>A6<>A7<>A8<>A9<>A10<>A11<>A12<>A13<>A14<>A15<>A16<>A17<>A18<>A19<>A20]	[A<>B<>C<>D<>E<>F<>G<>H<>I<>J<>K<>L<>M<>N<>O<>P<>Q<>R<>S<>T<>U<>V<>W<>X<>Y<>Z<>A1<>A2<>A3<>A4<>A5<>A6<>A7<>A8<>A9<>A10<>A11<>A12<>A13<>A14<>A15<>A16<>A17<>A18<>A19<>A20]
394	ENSG00000068971	ENSMUSG00000024777	CCDS8085	CCDS29499	[A<>B<>C<>D<>E<>F<>G<>H<>I<>J<>K<>L<>M]	[A<>B<>C<>D<>E<>F<>G<>H<>I<>J<>K<>L<>M]
395	ENSG00000069011	ENSMUSG00000021506	CCDS4182	CCDS26556	[A<>B<>C]	[A<>B<>C]
397	ENSG00000069188	ENSMUSG00000041592	CCDS45769	CCDS25605	[B<>C<>D<>E<>F<>G<>H<>I<>J<>K<>L<>M<>N<>O<>P<>Q<>R<>S<>T<>U<>V<>W<>X<>Y<>Z<>A1<>A2<>A3<>A4<>A5<>A6<>A7<>A8<>A9<>A10<>A11<>A12<>A13<>A14<>A15<>A16<>A17<>A18<>A19<>A20]	[AB<>C<>D<>E<>F<>G<>H<>I<>J<>K<>L<>M<>N<>O<>P<>Q<>R<>S<>T<>U<>V<>W<>X<>Y<>Z<>A1<>A2<>A3<>A4<>A5<>A6<>A7<>A8<>A9<>A10<>A11<>A12<>A13<>A14<>A15<>A16<>A17<>A18<>A19<>A20]
399	ENSG00000069248	ENSMUSG00000039509	CCDS1579	CCDS22765	[A<>B<>C<>D<>E<>F<>G<>H<>I<>J<>K<>L<>M<>N<>O<>P<>Q<>R<>S<>T<>U<>V<>W<>X<>Y<>Z]	[A<>B<>C<>D<>E<>F<>G<>H<>I<>J<>K<>L<>M<>N<>O<>P<>Q<>R<>S<>T<>U<>V<>W<>X<>Y<>Z]
400	ENSG00000069329	ENSMUSG00000031696	CCDS10721	CCDS40421	[A<>B<>C<>D<>E<>F<>G<>H<>I<>J<>K<>L<>M<>N<>O<>P<>Q]	[A<>B<>C<>D<>E<>F<>G<>H<>I<>J<>K<>L<>M<>N<>O<>P<>Q]
401	ENSG00000069345	ENSMUSG00000031701	CCDS10726	CCDS22500	[A<>B<>C<>D<>E<>F<>G<>H<>I]	[A<>B<>C<>D<>E<>F<>G<>H<>I]
402	ENSG00000069399	ENSMUSG00000053175	CCDS12642	CCDS20914	[A<>B<>C<>D<>E<>F<>G<>H<>I]	[A<>B<>C<>D<>E<>F<>G<>H<>I]
403	ENSG00000069482	ENSMUSG00000024907	CCDS8183	CCDS29396	[A<>B<>C<>D<>E]	[A<>B<>C<>D<>E]
404	ENSG00000069509	ENSMUSG00000025040	CCDS14263	CCDS30035	[A<>B<>C<>D<>E]	[A<>B<>C<>D<>E]
405	ENSG00000069535	ENSMUSG00000040147	CCDS14261	CCDS40882	[A<>B<>C<>D<>E<>F<>G<>H<>I<>J<>K<>L<>M<>N<>O]	[A<>B<>C<>D<>E<>F<>G<>H<>I<>J<>K<>L<>M<>N<>OP]
406	ENSG00000069696	ENSMUSG00000025496	CCDS7710	CCDS22007	[A<>B<>C<>D]	[A<>B<>C<>D]
407	ENSG00000069812	ENSMUSG00000028940	CCDS30574	CCDS18995	[A<>B<>C<>DE]	[A<>B<>C<>D]
410	ENSG00000069956	ENSMUSG00000042688	CCDS10147	CCDS23342	[A<>B<>C<>D<>E]	[A<>B<>C<>D<>E]
411	ENSG00000069974	ENSMUSG00000032202	CCDS10153	CCDS23335	[A<>B<>C<>D<>E]	[A<>B<>C<>D<>E]
412	ENSG00000070018	ENSMUSG00000030201	CCDS8647	CCDS39678	[A<>B<>C<>D<>E<>F<>G<>H<>I<>J<>K<>L<>M<>N<>O<>P<>Q<>R<>S<>T<>U<>V<>W]	[A<>B<>C<>D<>E<>F<>G<>H<>I<>J<>K<>L<>M<>N<>O<>P<>Q<>R<>S<>T<>U<>V<>W]
413	ENSG00000070061	ENSMUSG00000028431	CCDS6773	CCDS38765	[A<>B<>C<>D<>E<>F<>G<>H<>I<>J<>K<>L<>M<>N<>O<>P<>Q<>R<>S<>T<>U<>V<>W<>X<>Y<>Z<>A1<>A2<>A3<>A4<>A5<>A6<>A7<>A8<>A9<>A10]	[A<>B<>C<>D<>E<>F<>G<>H<>I<>J<>K<>L<>M<>N<>O<>P<>Q<>R<>S<>T<>U<>V<>W<>X<>Y<>Z<>A1<>A2<>A3<>A4<>A5<>A6<>A7<>A8<>A9<>A10]
414	ENSG00000070081	ENSMUSG00000030659	CCDS41623	CCDS52372	[A<>B<>C<>D<>E<>F<>G<>H<>I<>J<>K<>L]	[A<>B<>C<>D<>E<>F<>G<>H<>I<>J<>K<>L]
415	ENSG00000070193	ENSMUSG00000021732	CCDS3950	CCDS26795	[A<>B<>C]	[A<>B<>C]
416	ENSG00000070367	ENSMUSG00000061244	CCDS45111	CCDS49474	[A<>B<>C<>D<>E<>F<>G<>H<>I<>J<>K<>L<>M<>N<>O<>P<>Q<>R]	[A<>B<>C<>D<>E<>F<>G<>H<>I<>J<>K<>L<>M<>N<>O<>P<>Q<>R]
417	ENSG00000070404	ENSMUSG00000020325	CCDS12040	CCDS23990	[A<>B<>C<>D<>E]	[A<>B<>C<>D<>E]
418	ENSG00000070423	ENSMUSG00000035890	CCDS12039	CCDS23989	[A<>B<>C<>D<>E<>F<>G<>H<>I]	[A<>B<>C<>D<>E<>F<>G<>H<>I]
419	ENSG00000070444	ENSMUSG00000000282	CCDS11018	CCDS25037	[A<>B<>C<>D<>E<>F]	[A<>B<>C<>D<>E<>F]
420	ENSG00000070501	ENSMUSG00000031536	CCDS6129	CCDS22181	[A<>B<>C<>D<>E<>F<>G<>H<>I<>J<>K<>L<>M<>N]	[A<>B<>C<>D<>E<>F<>G<>H<>I<>J<>K<>L<>M<>N]
422	ENSG00000070540	ENSMUSG00000041895	CCDS11677	CCDS25582	[A<>B<>C<>D<>E<>F<>G<>H<>I<>J<>K<>L<>M]	[A<>B<>C<>D<>E<>F<>G<>H<>I<>J<>K<>L<>M]
423	ENSG00000070601	ENSMUSG00000035615	CCDS6612	CCDS38753	[A<>B<>C<>D<>E<>F<>G<>H<>I<>J<>K<>L<>M<>N<>O]	[A<>B<>C<>D<>E<>F<>G<>H<>I<>J<>K<>L<>M<>N<>O]
424	ENSG00000070610	ENSMUSG00000028467	CCDS6589	CCDS18103	[AB<>C<>D<>E<>F<>G<>H<>I<>J<>K<>L<>M<>N<>O<>P<>Q<>R]	[B<>C<>D<>E<>F<>G<>H<>I<>J<>K<>L<>M<>N<>O<>P<>Q<>R]
425	ENSG00000070718	ENSMUSG00000031539	CCDS6125	CCDS22184	[A<>B<>C<>D<>E<>F<>G<>H]	[A<>B<>C<>D<>E<>F<>G<>H]
426	ENSG00000070731	ENSMUSG00000057286	CCDS11747	CCDS36379	[A<>B<>C<>D<>E<>F<>G<>H<>I]	[A<>B<>C<>D<>E<>F<>G<>H<>I]
427	ENSG00000070759	ENSMUSG00000033985	CCDS41323	CCDS18516	[A<>B<>C<>D<>E<>F<>G<>H<>I<>J]	[A<>B<>C<>D<>E<>F<>G<>H<>I<>J]
428	ENSG00000070761	ENSMUSG00000031796	CCDS10793	CCDS40445	[A<>B<>C<>D<>E<>F]	[A<>B<>C<>D<>E<>F]
429	ENSG00000070770	ENSMUSG00000046707	CCDS10794	CCDS22562	[A<>B<>C<>D<>E<>F<>G<>H<>I<>J<>K]	[A<>B<>C<>D<>E<>F<>G<>H<>I<>J<>K]
430	ENSG00000070778	ENSMUSG00000021009	CCDS9884	CCDS26098	[A<>B<>C<>D<>E<>F<>G<>H<>I<>J<>K<>L<>M<>N<>O<>P<>Q<>R]	[A<>B<>C<>D<>E<>F<>G<>H<>I<>J<>K<>L<>M<>N<>O<>P<>Q<>R]
432	ENSG00000071051	ENSMUSG00000066877	CCDS33266	CCDS14924	[A<>B<>C]	[A<>B<>C]
433	ENSG00000071189	ENSMUSG00000020590	CCDS47551	CCDS56837	[B<>C<>D<>E<>F<>G<>H<>I<>J<>K<>L<>M<>N<>O<>P<>Q<>R<>S<>T<>U<>V<>W<>X<>Y<>Z<>A1]	[AB<>C<>D<>E<>F<>G<>H<>I<>J<>K<>L<>M<>N<>O<>P<>Q<>R<>S<>T<>U<>V<>W<>X<>Y<>Z<>A1]
434	ENSG00000071205	ENSMUSG00000037148	CCDS34075	CCDS22425	[A<>B<>C<>D<>E<>F<>G<>H<>I<>J<>K<>L<>M<>N<>O<>P<>Q<>R<>S<>T<>U<>V<>W]	[A<>B<>C<>D<>E<>F<>G<>H<>I<>J<>K<>L<>M<>N<>O<>P<>Q<>R<>S<>T<>U<>V<>W]
435	ENSG00000071246	ENSMUSG00000021256	CCDS9851	CCDS49118	[A<>B<>C<>D<>E<>F<>G]	[A<>B<>C<>D<>E<>F<>G]
436	ENSG00000071539	ENSMUSG00000021569	CCDS3858	CCDS26637	[A<>B<>C<>D<>E<>F<>G<>H<>I<>J<>K<>L<>M]	[A<>B<>C<>D<>E<>F<>G<>H<>I<>J<>K<>L<>M]
437	ENSG00000071553	ENSMUSG00000019087	CCDS35451	CCDS30226	[A<>B<>C<>D<>E<>F<>G<>H<>I<>J]	[A<>B<>C<>D<>E<>F<>G<>H<>I<>J]
438	ENSG00000071575	ENSMUSG00000020601	CCDS1683	CCDS25821	[A<>B<>C]	[A<>B<>C]
441	ENSG00000071859	ENSMUSG00000001962	CCDS14751	CCDS41021	[A<>B<>C<>D<>E<>F<>G<>H<>I<>J<>K<>L<>M]	[A<>B<>C<>D<>E<>F<>G<>H<>I<>J<>K<>L<>M]
448	ENSG00000072315	ENSMUSG00000041710	CCDS14561	CCDS30457	[A<>B<>C<>D<>E<>F<>G<>H<>I<>J]	[A<>B<>C<>D<>E<>F<>G<>H<>I<>J]
449	ENSG00000072364	ENSMUSG00000049470	CCDS4164	CCDS24676	[A<>B<>C<>D<>E<>F<>G<>H<>I<>J<>K<>L<>M<>N<>O<>P<>Q<>R<>S<>T]	[A<>B<>C<>D<>E<>F<>G<>H<>I<>J<>K<>L<>M<>N<>O<>P<>Q<>R<>S<>T]
450	ENSG00000072422	ENSMUSG00000019944	CCDS7261	CCDS35930	[A<>B<>C<>D<>E<>F<>G<>H<>I]	[A<>B<>C<>D<>E<>F<>G<>H<>I]
451	ENSG00000072657	ENSMUSG00000050663	CCDS9004	CCDS24175	[A<>B<>C<>D<>E<>F<>G<>H<>I<>J<>K<>L<>M<>N<>O<>P<>Q<>R<>S]	[A<>B<>C<>D<>E<>F<>G<>H<>I<>J<>K<>L<>M<>N<>O<>P<>Q<>R<>S]
453	ENSG00000072818	ENSMUSG00000001588	CCDS11101	CCDS24919	[A<>B<>C<>D<>E<>F<>G<>H<>I<>J<>K<>L<>M<>N<>O<>P<>Q<>R<>S<>T<>U<>V]	[A<>B<>C<>D<>E<>F<>G<>H<>I<>J<>K<>L<>M<>N<>O<>P<>Q<>R<>S<>T<>U<>V]
454	ENSG00000072954	ENSMUSG00000031791	CCDS12349	CCDS22417	[A<>B<>C<>D<>E<>F]	[A<>B<>C<>D<>E<>F]
455	ENSG00000073050	ENSMUSG00000051768	CCDS12624	CCDS20955	[A<>B<>C<>D<>E<>F<>G<>H<>I<>J<>K<>L<>M<>N<>O<>P<>Q]	[A<>B<>C<>D<>E<>F<>G<>H<>I<>J<>K<>L<>M<>N<>O<>P<>Q]
456	ENSG00000073067	ENSMUSG00000029541	CCDS5319	CCDS51683	[A<>B<>C<>D<>E<>F<>G<>H<>I]	[A<>B<>C<>D<>E<>F<>G<>H<>I]
457	ENSG00000073111	ENSMUSG00000002870	CCDS3043	CCDS39554	[A<>B<>C<>D<>E<>F<>G<>H<>I<>J<>K<>L<>M<>N<>O<>P]	[A<>B<>C<>D<>E<>F<>G<>H<>I<>J<>K<>L<>M<>N<>O<>P]
458	ENSG00000073169	ENSMUSG00000035757	CCDS43034	CCDS27738	[A<>B<>C<>D<>E<>F<>G<>H<>I]	[A<>B<>C<>D<>E<>F<>G<>H<>I]
459	ENSG00000073584	ENSMUSG00000037935	CCDS11370	CCDS25374	[A<>B<>C<>D<>E<>F<>G<>H<>I<>J]	[A<>B<>C<>D<>E<>F<>G<>H<>I<>J]
460	ENSG00000073598	ENSMUSG00000018844	CCDS11290	CCDS25151	[A<>B<>C<>D]	[A<>B<>C<>D]
463	ENSG00000073756	ENSMUSG00000032487	CCDS1371	CCDS15353	[A<>B<>C<>D<>E<>F<>G<>H<>I<>J]	[A<>B<>C<>D<>E<>F<>G<>H<>I<>J]
464	ENSG00000073861	ENSMUSG00000001444	CCDS11514	CCDS25315	[A<>B<>C<>D<>E<>F]	[A<>B<>C<>D<>E<>F]
465	ENSG00000073910	ENSMUSG00000056602	CCDS41875	CCDS51708	[A<>B<>C<>D<>E<>F<>G<>H<>I<>J<>K<>L<>M<>N<>O<>P<>Q<>R<>S<>T<>U<>V<>W<>X<>Y<>Z<>A1<>A2<>A3<>A4<>A5<>A6<>A7<>A8<>A9<>A10<>A11<>A12<>A13<>A14<>A15<>A16<>A17<>A18<>A19<>A20<>A21<>A22<>A23<>A24<>A25<>A26<>A27<>A28<>A29<>A30<>A31<>A32<>A33<>A34<>A35]	[A<>B<>C<>D<>E<>F<>G<>H<>I<>J<>K<>L<>M<>N<>O<>P<>Q<>R<>S<>T<>U<>V<>W<>X<>Y<>Z<>A1<>A2<>A3<>A4<>A5<>A6<>A7<>A8<>A9<>A10<>A11<>A12<>A13<>A14<>A15<>A16<>A17<>A18<>A19<>A20<>A21<>A22<>A23<>A24<>A25<>A26<>A27<>A28<>A29<>A30<>A31<>A32<>A33<>A34<>A35]
466	ENSG00000073969	ENSMUSG00000034187	CCDS42354	CCDS25524	[A<>B<>C<>D<>E<>F<>G<>H<>I<>J<>K<>L<>M<>N<>O<>P<>Q<>R<>S<>T<>U]	[A<>B<>C<>D<>E<>F<>G<>H<>I<>J<>K<>L<>M<>N<>O<>P<>Q<>R<>S<>T<>U]
468	ENSG00000074181	ENSMUSG00000038146	CCDS12326	CCDS28614	[A<>B<>C<>D<>E<>F<>G<>H<>I<>J<>K<>L<>M<>N<>O<>P<>Q<>R<>S<>T<>U<>V<>W<>X<>Y<>Z<>A1<>A2<>A3<>A4<>A5<>A6<>A7]	[A<>B<>C<>D<>E<>F<>G<>H<>I<>J<>K<>L<>M<>N<>O<>P<>Q<>R<>S<>T<>U<>V<>W<>X<>Y<>Z<>A1<>A2<>A3<>A4<>A5<>A6<>A7]
469	ENSG00000074201	ENSMUSG00000025439	CCDS8252	CCDS21462	[B<>C<>D<>E<>F<>G]	[AB<>C<>D<>E<>F<>G]
471	ENSG00000074317	ENSMUSG00000034891	CCDS4406	CCDS36670	[A<>B<>C<>D<>E]	[A<>B<>C<>D<>E]
472	ENSG00000074319	ENSMUSG00000014402	CCDS7842	CCDS21291	[A<>B<>C<>D<>E<>F<>G<>H<>I<>J]	[A<>B<>C<>D<>E<>F<>G<>H<>I<>J]
473	ENSG00000074356	ENSMUSG00000020783	CCDS45578	CCDS24994	[A<>B<>C<>D<>E<>F<>G<>H<>I<>J<>K<>L<>M]	[A<>B<>C<>D<>E<>F<>G<>H<>I<>J<>K<>L<>M]
474	ENSG00000074527	ENSMUSG00000020019	CCDS9054	CCDS24128	[A<>B<>C<>D<>E<>F<>G<>H<>I<>J]	[A<>B<>C<>D<>E<>F<>G<>H<>I<>J]
475	ENSG00000074582	ENSMUSG00000026172	CCDS2419	CCDS15051	[A<>B<>C<>D<>E<>F<>GH]	[A<>B<>C<>D<>E<>F<>G]
476	ENSG00000074590	ENSMUSG00000020032	CCDS31892	CCDS24079	[A<>B<>C<>D<>E<>F<>G]	[A<>B<>C<>D<>E<>F<>G]
478	ENSG00000074695	ENSMUSG00000041891	CCDS11974	CCDS29313	[A<>B<>C<>D<>E<>F<>G<>H<>I<>J<>K<>L<>M]	[A<>B<>C<>D<>E<>F<>G<>H<>I<>J<>K<>L<>M]
479	ENSG00000074696	ENSMUSG00000033629	CCDS45282	CCDS23284	[A<>B<>C<>D<>E<>F<>G<>H<>I<>J<>K]	[A<>B<>C<>D<>E<>F<>G<>H<>I<>J<>K]
481	ENSG00000074771	ENSMUSG00000023802	CCDS5250	CCDS28364	[A<>B<>C<>D<>E<>F<>G<>H<>I<>J<>K<>L<>M]	[A<>B<>C<>D<>E<>F<>G<>H<>I<>J<>K<>L<>M]
482	ENSG00000074842	ENSMUSG00000019579	CCDS12133	CCDS28898	[A<>B<>C<>D<>E<>F]	[A<>B<>C<>D<>E<>F]
484	ENSG00000074935	ENSMUSG00000019845	CCDS5100	CCDS23787	[A<>B<>C<>D<>E<>F<>G<>H<>I<>J<>K<>L]	[A<>B<>C<>D<>E<>F<>G<>H<>I<>J<>K<>L]
485	ENSG00000075035	ENSMUSG00000063430	CCDS41828	CCDS19550	[A<>B<>C<>D<>E<>F<>G<>H]	[A<>B<>C<>D<>E<>F<>G<>H]
486	ENSG00000075073	ENSMUSG00000020081	CCDS7293	CCDS35919	[A<>B<>C<>D<>EF]	[A<>B<>C<>D<>E]
487	ENSG00000075089	ENSMUSG00000019948	CCDS9074	CCDS24118	[A<>B<>C<>D<>E<>F<>G<>H<>I<>J<>K]	[A<>B<>C<>D<>E<>F<>G<>H<>I<>J<>K]
489	ENSG00000075188	ENSMUSG00000035351	CCDS9089	CCDS24107	[A<>B<>C<>D<>E<>F<>G<>H<>I]	[A<>B<>C<>D<>E<>F<>G<>H<>I]
490	ENSG00000075213	ENSMUSG00000028883	CCDS5599	CCDS19092	[A<>B<>C<>D<>E<>F<>G<>H<>I<>J<>K<>L<>M<>N<>O<>P<>Q]	[A<>B<>C<>D<>E<>F<>G<>H<>I<>J<>K<>L<>M<>N<>O<>P<>Q]
492	ENSG00000075223	ENSMUSG00000028780	CCDS5596	CCDS19099	[A<>B<>C<>D<>E<>F<>G<>H<>I<>J<>K<>L<>M<>N<>O<>P<>Q]	[A<>B<>C<>D<>E<>F<>G<>H<>I<>J<>K<>L<>M<>N<>O<>P<>Q]
494	ENSG00000075239	ENSMUSG00000032047	CCDS8339	CCDS23184	[A<>B<>C<>D<>E<>F<>G<>H<>I<>J<>K<>L]	[A<>B<>C<>D<>E<>F<>G<>H<>I<>J<>K<>L]
496	ENSG00000075290	ENSMUSG00000036961	CCDS7494	CCDS50446	[B<>C<>D<>E<>F<>G]	[AB<>C<>D<>E<>F<>G]
497	ENSG00000075303	ENSMUSG00000054099	CCDS5610	CCDS39010	[A<>B<>C<>D<>E<>F<>G<>H<>I<>JK]	[A<>B<>C<>D<>E<>F<>G<>H<>I<>J]
498	ENSG00000075336	ENSMUSG00000024645	CCDS12003	CCDS29386	[A<>B<>C<>D<>E<>F]	[A<>B<>C<>D<>E<>F]
499	ENSG00000075388	ENSMUSG00000050917	CCDS8194	CCDS22052	[A<>B<>C]	[A<>B<>C]
500	ENSG00000075420	ENSMUSG00000039286	CCDS3217	CCDS17274	[A<>B<>C<>D<>E<>F<>G<>H<>I<>J<>K<>L<>M<>N<>O<>P<>Q<>R<>S<>T<>U<>V<>W<>X<>Y]	[A<>B<>C<>D<>E<>F<>G<>H<>I<>J<>K<>L<>M<>N<>O<>P<>Q<>R<>S<>T<>U<>V<>W<>X<>Y]
501	ENSG00000075426	ENSMUSG00000029135	CCDS1766	CCDS19190	[A<>B<>C<>D]	[A<>B<>C<>D]
502	ENSG00000075429	ENSMUSG00000040373	CCDS11665	CCDS25572	[A<>B<>C<>D<>E]	[A<>B<>C<>D<>E]
503	ENSG00000075461	ENSMUSG00000020723	CCDS11667	CCDS25571	[A<>B<>C<>D]	[A<>B<>C<>D]
506	ENSG00000075618	ENSMUSG00000029581	CCDS5342	CCDS19834	[A<>B<>C<>D<>E]	[A<>B<>C<>D<>E]
507	ENSG00000075624	ENSMUSG00000029580	CCDS5341	CCDS19833	[A<>B<>C<>D<>E]	[A<>B<>C<>D<>E]
508	ENSG00000075643	ENSMUSG00000039616	CCDS11919	CCDS37750	[A<>B<>C<>D<>E<>F<>G<>H<>I<>J<>K<>L<>M<>N<>OP]	[A<>B<>C<>D<>E<>F<>G<>H<>I<>J<>K<>L<>M<>N<>O]
509	ENSG00000075785	ENSMUSG00000079477	CCDS3052	CCDS39552	[A<>B<>C<>D<>E]	[A<>B<>C<>D<>E]
511	ENSG00000075856	ENSMUSG00000018974	CCDS9117	CCDS19552	[A<>B<>C<>D<>E<>F<>G<>H<>I<>J<>K<>L<>M<>N<>O<>P<>Q<>R<>S]	[A<>B<>C<>D<>E<>F<>G<>H<>I<>J<>K<>L<>M<>N<>O<>P<>Q<>R<>S]
512	ENSG00000075886	ENSMUSG00000067702	CCDS33290	CCDS39640	[A<>B<>C<>D<>E]	[A<>B<>C<>D<>E]
513	ENSG00000075914	ENSMUSG00000025785	CCDS2725	CCDS40815	[A<>B<>C<>D<>E<>F<>G<>H]	[A<>B<>C<>D<>E<>F<>G<>H]
514	ENSG00000076003	ENSMUSG00000026355	CCDS2179	CCDS15252	[A<>B<>C<>D<>E<>F<>G<>H<>I<>J<>K<>L<>M<>N<>O<>P<>Q]	[A<>B<>C<>D<>E<>F<>G<>H<>I<>J<>K<>L<>M<>N<>O<>P<>Q]
515	ENSG00000076043	ENSMUSG00000032026	CCDS8371	CCDS23154	[A<>B<>C<>D<>E<>F<>G]	[A<>B<>C<>D<>E<>F<>G]
516	ENSG00000076201	ENSMUSG00000036057	CCDS2754	CCDS40780	[A<>B<>C<>D<>E<>F<>G<>H<>I<>J<>K<>L<>M<>N<>O<>P<>Q<>R<>S<>T<>U<>V<>W<>X<>Y]	[A<>B<>C<>D<>E<>F<>G<>H<>I<>J<>K<>L<>M<>N<>O<>P<>Q<>R<>S<>T<>U<>V<>W<>X<>Y]
517	ENSG00000076258	ENSMUSG00000026692	CCDS1295	CCDS15423	[A<>B<>C<>D<>E<>F<>G<>H]	[A<>B<>C<>D<>E<>F<>G<>HI]
518	ENSG00000076321	ENSMUSG00000026705	CCDS1310	CCDS35748	[AB<>C<>D<>E<>F<>G<>H<>I<>J<>K<>L]	[B<>C<>D<>E<>F<>G<>H<>I<>J<>K<>L]
519	ENSG00000076356	ENSMUSG00000026640	CCDS31013	CCDS35827	[A<>B<>C<>D<>E<>F<>G<>H<>I<>J<>K<>L<>M<>N<>O<>P<>Q<>R<>S<>T<>U<>V<>W<>X<>Y<>Z<>A1<>A2<>A3<>A4<>A5]	[A<>B<>C<>D<>E<>F<>G<>H<>I<>J<>K<>L<>M<>N<>O<>P<>Q<>R<>S<>T<>U<>V<>W<>X<>Y<>Z<>A1<>A2<>A3<>A4<>A5]
520	ENSG00000076513	ENSMUSG00000041870	CCDS9140	CCDS19572	[A<>B<>C<>D<>E<>F<>G<>H<>I<>J<>K<>L<>M<>N<>O]	[A<>B<>C<>D<>E<>F<>G<>H<>I<>J<>K<>L<>M<>N<>O]
522	ENSG00000076604	ENSMUSG00000017386	CCDS11243	CCDS25090	[A<>B<>C<>D<>E<>F<>G]	[A<>B<>C<>D<>E<>F<>G]
523	ENSG00000076641	ENSMUSG00000027508	CCDS6227	CCDS17235	[A<>B<>C<>D<>E<>F]	[A<>B<>C<>D<>E<>F]
525	ENSG00000076706	ENSMUSG00000032135	CCDS31690	CCDS23097	[A<>B<>C<>D<>E<>F<>G<>H<>I<>J<>K<>L<>M<>N<>O<>P]	[A<>B<>C<>D<>E<>F<>G<>H<>I<>J<>K<>L<>M<>N<>O<>P]
526	ENSG00000076716	ENSMUSG00000031119	CCDS14637	CCDS30124	[A<>B<>C<>D<>E<>F<>G<>H<>I]	[A<>B<>C<>D<>E<>F<>G<>H<>I]
527	ENSG00000076924	ENSMUSG00000019470	CCDS32892	CCDS22065	[A<>B<>C<>D<>E<>F<>G<>H<>I<>J<>K<>L<>M<>N<>O<>P<>Q<>R<>S]	[A<>B<>C<>D<>E<>F<>G<>H<>I<>J<>K<>L<>M<>N<>O<>P<>Q<>R<>S]
528	ENSG00000077063	ENSMUSG00000000416	CCDS5774	CCDS39432	[A<>B<>C<>D<>E<>F<>G<>H<>I<>J<>K<>L<>M<>N<>O<>P<>Q<>R<>S<>T<>U<>V<>W]	[A<>B<>C<>D<>E<>F<>G<>H<>I<>J<>K<>L<>M<>N<>O<>P<>Q<>R<>S<>T<>U<>V<>W]
529	ENSG00000077080	ENSMUSG00000029712	CCDS5702	CCDS19770	[A<>B<>C<>D<>E<>F<>G<>H<>I<>J<>K<>L<>M<>N]	[A<>B<>C<>D<>E<>F<>G<>H<>I<>J<>K<>L<>M<>N]
530	ENSG00000077097	ENSMUSG00000017485	CCDS46776	CCDS26833	[A<>B<>C<>D<>E<>F<>G<>H<>I<>J<>K<>L<>M<>N<>O<>P<>Q<>R<>S<>T<>U<>V<>W<>X<>Y<>Z<>A1<>A2<>A3<>A4<>A5<>A6<>A7<>A8<>A9<>A10]	[A<>B<>C<>D<>E<>F<>G<>H<>I<>J<>K<>L<>M<>N<>O<>P<>Q<>R<>S<>T<>U<>V<>W<>X<>Y<>Z<>A1<>A2<>A3<>A4<>A5<>A6<>A7<>A8<>A9<>A10]
531	ENSG00000077147	ENSMUSG00000025016	CCDS7450	CCDS29808	[A<>B<>C<>D<>E<>F<>G<>H<>I<>J<>K<>L<>M<>N<>O]	[A<>B<>C<>D<>E<>F<>G<>H<>I<>J<>K<>L<>M<>N<>O]
532	ENSG00000077152	ENSMUSG00000026429	CCDS1425	CCDS15313	[A<>B<>C<>D<>E<>F]	[A<>B<>C<>D<>E<>FG]
533	ENSG00000077274	ENSMUSG00000067276	CCDS14555	CCDS30455	[A<>B<>C<>D<>E<>F<>G<>H<>I<>J<>K<>L]	[A<>B<>C<>D<>E<>F<>G<>H<>I<>J<>K<>L]
534	ENSG00000077348	ENSMUSG00000061286	CCDS12580	CCDS20990	[A<>B<>C<>D<>E<>F]	[A<>B<>C<>D<>E<>F]
536	ENSG00000077458	ENSMUSG00000037808	CCDS41700	CCDS22819	[A<>B<>C<>D<>E<>F<>G<>H<>I<>J]	[A<>B<>C<>D<>E<>F<>G<>H<>I<>J]
537	ENSG00000077498	ENSMUSG00000004651	CCDS8284	CCDS52304	[A<>B<>C<>D<>E]	[A<>B<>C<>D<>E]
539	ENSG00000077585	ENSMUSG00000021306	CCDS1609	CCDS26243	[AB<>C<>D<>E<>F<>G<>H]	[B<>C<>D<>E<>F<>G<>H]
540	ENSG00000077713	ENSMUSG00000037636	CCDS14577	CCDS40925	[A<>B<>C<>D<>E]	[A<>B<>C<>D<>E]
541	ENSG00000077943	ENSMUSG00000026768	CCDS31155	CCDS15689	[A<>B<>C<>D<>E<>F<>G<>H<>I<>J<>K<>L<>M<>N<>O<>P<>Q<>R<>S<>T<>U<>V<>W<>X<>Y<>Z<>A1<>A2<>A3<>A4]	[A<>B<>C<>D<>E<>F<>G<>H<>I<>J<>K<>L<>M<>N<>O<>P<>Q<>R<>S<>T<>U<>V<>W<>X<>Y<>Z<>A1<>A2<>A3<>A4]
543	ENSG00000078070	ENSMUSG00000027709	CCDS3241	CCDS17307	[A<>B<>C<>D<>E<>F<>G<>H<>I<>J<>K<>L<>M<>N<>O<>P<>Q<>R<>ST]	[A<>B<>C<>D<>E<>F<>G<>H<>I<>J<>K<>L<>M<>N<>O<>P<>Q<>R<>S]
544	ENSG00000078081	ENSMUSG00000041247	CCDS3242	CCDS37285	[A<>B<>C<>D<>E<>F]	[A<>B<>C<>D<>E<>F]
546	ENSG00000078237	ENSMUSG00000038028	CCDS8525	CCDS20563	[A<>B<>C<>D<>E<>F]	[A<>B<>C<>D<>E<>F]
547	ENSG00000078295	ENSMUSG00000021536	CCDS3872	CCDS36721	[A<>B<>C<>D<>E<>F<>G<>H<>I<>J<>K<>L<>M<>N<>O<>P<>Q<>R<>S<>T<>U<>V<>W<>X<>Y]	[A<>B<>C<>D<>E<>F<>G<>H<>I<>J<>K<>L<>M<>N<>O<>P<>Q<>R<>S<>T<>U<>V<>W<>X<>Y]
548	ENSG00000078399	ENSMUSG00000038227	CCDS5409	CCDS20146	[A<>B]	[A<>B]
550	ENSG00000078579	ENSMUSG00000031603	CCDS5998	CCDS52544	[A<>B<>C]	[A<>B<>C]
553	ENSG00000078725	ENSMUSG00000028351	CCDS6822	CCDS18272	[A<>B<>C<>D<>E<>F<>G]	[A<>B<>C<>D<>E<>F<>G]
554	ENSG00000078804	ENSMUSG00000038375	CCDS13240	CCDS16947	[A<>B<>C]	[A<>B<>C]
556	ENSG00000078898	ENSMUSG00000027481	CCDS13210	CCDS16919	[A<>B<>C<>D<>E<>F<>G<>H<>I<>J<>K<>L<>M<>N<>O]	[A<>B<>C<>D<>E<>F<>G<>H<>I<>J<>K<>L<>M<>N<>O]
557	ENSG00000078902	ENSMUSG00000025139	CCDS7723	CCDS22020	[A<>B<>C<>D<>E<>F]	[A<>B<>C<>D<>E<>F]
558	ENSG00000079112	ENSMUSG00000028217	CCDS6260	CCDS17972	[AB<>C<>D<>E<>F<>G<>H<>I<>J<>K<>L<>M<>N<>O<>P<>Q<>R]	[B<>C<>D<>E<>F<>G<>H<>I<>J<>K<>L<>M<>N<>O<>P<>Q<>R]
559	ENSG00000079134	ENSMUSG00000024287	CCDS45820	CCDS37733	[A<>B<>C<>D<>E<>F<>G<>H<>I<>J<>K<>L<>M<>N<>O<>P<>Q<>R<>S<>T<>U]	[A<>B<>C<>D<>E<>F<>G<>H<>I<>J<>K<>L<>M<>N<>O<>P<>Q<>R<>S<>T<>U]
561	ENSG00000079257	ENSMUSG00000047557	CCDS3183	CCDS17397	[A<>B<>C<>D<>E<>F]	[A<>B<>C<>D<>E<>F]
562	ENSG00000079332	ENSMUSG00000020088	CCDS7298	CCDS23883	[A<>B<>C<>D<>E<>F]	[A<>B<>C<>D<>E<>F]
563	ENSG00000079387	ENSMUSG00000033075	CCDS44868	CCDS49717	[A<>B<>C<>D<>E<>F<>G<>H<>I<>J<>K<>L<>M<>N<>O<>P<>Q]	[A<>B<>C<>D<>E<>F<>G<>H<>I<>J<>K<>L<>M<>N<>O<>P<>Q]
564	ENSG00000079462	ENSMUSG00000005447	CCDS12602	CCDS20979	[A<>B<>C<>D<>E]	[A<>B<>C<>D<>E]
565	ENSG00000079482	ENSMUSG00000031214	CCDS14388	CCDS30295	[A<>B<>C<>D<>E<>F<>G<>H<>I<>J<>K<>L<>M<>N<>O<>P<>Q<>R<>S<>T<>U<>V<>W]	[A<>B<>C<>D<>E<>F<>G<>H<>I<>J<>K<>L<>M<>N<>O<>P<>Q<>R<>S<>T<>U<>V<>W]
567	ENSG00000079689	ENSMUSG00000021337	CCDS4561	CCDS26375	[A<>B<>C<>D<>E<>F<>G<>H<>I<>J<>K]	[A<>B<>C<>D<>E<>F<>G<>H<>I<>J<>K]
568	ENSG00000079785	ENSMUSG00000037149	CCDS1686	CCDS25819	[A<>B<>C<>D<>E<>F<>G<>H<>I<>J<>K<>L<>M<>N<>O<>P<>Q<>R<>S<>T<>U<>V<>W<>X<>Y<>Z]	[A<>B<>C<>D<>E<>F<>G<>H<>I<>J<>K<>L<>M<>N<>O<>P<>Q<>R<>S<>T<>U<>V<>W<>X<>Y<>Z]
569	ENSG00000079931	ENSMUSG00000020000	CCDS5152	CCDS23750	[A<>B<>C<>D<>E<>F<>G<>H<>I<>J<>K<>L]	[A<>B<>C<>D<>E<>F<>G<>H<>I<>J<>K<>L]
570	ENSG00000079950	ENSMUSG00000019998	CCDS5153	CCDS23749	[A<>B<>C<>D<>E<>F<>G<>H<>I]	[A<>B<>C<>D<>E<>F<>G<>H<>I]
571	ENSG00000079999	ENSMUSG00000003308	CCDS12239	CCDS22897	[A<>B<>C<>D<>E]	[A<>B<>C<>D<>E]
573	ENSG00000080371	ENSMUSG00000020132	CCDS9003	CCDS24177	[A<>B<>C<>D<>E<>F<>G]	[A<>B<>C<>D<>E<>F<>G]
574	ENSG00000080511	ENSMUSG00000053773	CCDS12223	CCDS22884	[AB<>C<>D<>E<>F<>G]	[B<>C<>D<>E<>F<>GH]
576	ENSG00000080608	ENSMUSG00000041360	CCDS6448	CCDS29723	[B<>C<>D<>E<>F<>G<>H<>I<>J<>K<>L<>M<>N<>O<>P<>Q<>R]	[AB<>C<>D<>E<>F<>G<>H<>I<>J<>K<>L<>M<>N<>O<>P<>Q<>R]
577	ENSG00000080819	ENSMUSG00000022742	CCDS2932	CCDS49878	[A<>B<>C<>D<>E<>F<>G]	[A<>B<>C<>D<>E<>F<>G]
578	ENSG00000080986	ENSMUSG00000024056	CCDS11827	CCDS28959	[A<>B<>C<>D<>E<>F<>G<>H<>I<>J<>K<>L<>M<>N<>O<>P]	[A<>B<>C<>D<>E<>F<>G<>H<>I<>J<>K<>L<>M<>N<>O<>P]
579	ENSG00000081019	ENSMUSG00000044098	CCDS862	CCDS17697	[A<>B<>C<>D<>E<>F<>G]	[A<>B<>C<>D<>E<>F<>G]
580	ENSG00000081051	ENSMUSG00000054932	CCDS3556	CCDS19413	[A<>B<>C<>D<>E<>F<>G<>H<>I<>J<>K<>L<>M<>N]	[A<>B<>C<>D<>E<>F<>G<>H<>I<>J<>K<>L<>M<>N]
581	ENSG00000081052	ENSMUSG00000067158	CCDS42828	CCDS35630	[AB<>C<>D<>E<>F<>G<>H<>I<>J<>K<>L<>M<>N<>O<>P<>Q<>R<>S<>T<>U<>V<>W<>X<>Y<>Z<>A1<>A2<>A3<>A4<>A5<>A6<>A7<>A8<>A9<>A10<>A11<>A12<>A13<>A14<>A15<>A16<>A17<>A18<>A19<>A20<>A21<>A22]	[B<>C<>D<>E<>F<>G<>H<>I<>J<>K<>L<>M<>N<>O<>P<>Q<>R<>S<>T<>U<>V<>W<>X<>Y<>Z<>A1<>A2<>A3<>A4<>A5<>A6<>A7<>A8<>A9<>A10<>A11<>A12<>A13<>A14<>A15<>A16<>A17<>A18<>A19<>A20<>A21<>A22]
582	ENSG00000081087	ENSMUSG00000038280	CCDS5062	CCDS23814	[A<>B<>C<>D<>E<>F]	[A<>B<>C<>D<>E<>F]
583	ENSG00000081138	ENSMUSG00000026312	CCDS11993	CCDS15221	[A<>B<>C<>D<>E<>F<>G<>H<>I<>J<>K]	[A<>B<>C<>D<>E<>F<>G<>H<>I<>J<>K]
585	ENSG00000081154	ENSMUSG00000071533	CCDS2942	CCDS37357	[A<>B<>C<>D<>E]	[A<>B<>C<>D<>E]
586	ENSG00000081181	ENSMUSG00000021125	CCDS9785	CCDS26007	[A<>B<>C<>D<>E<>F<>G<>H]	[A<>B<>C<>D<>E<>F<>G<>H]
587	ENSG00000081320	ENSMUSG00000026094	CCDS2315	CCDS14955	[A<>B<>C<>D<>E<>F<>G]	[A<>B<>C<>D<>E<>F<>G]
589	ENSG00000081721	ENSMUSG00000026659	CCDS1234	CCDS15474	[A<>B<>C<>D<>E<>F]	[A<>B<>C<>D<>E<>F]
590	ENSG00000081760	ENSMUSG00000029482	CCDS9263	CCDS19687	[A<>B<>C<>D<>E<>F<>G<>H<>I<>J<>K<>L<>M<>N<>O<>P<>Q<>R]	[A<>B<>C<>D<>E<>F<>G<>H<>I<>J<>K<>L<>M<>N<>O<>P<>Q<>R]
592	ENSG00000081800	ENSMUSG00000029700	CCDS5786	CCDS19940	[A<>B<>C<>D<>E<>F<>G<>H<>I<>J<>K<>L<>M<>N<>O]	[A<>B<>C<>D<>E<>F<>G<>H<>I<>J<>K<>L<>M<>N<>O]
593	ENSG00000081853	ENSMUSG00000103332	CCDS47289	CCDS79623	[A<>B<>C<>D]	[A<>B<>C<>D]
594	ENSG00000081870	ENSMUSG00000063172	CCDS41341	CCDS18435	[A<>B<>C<>D<>EF]	[A<>B<>C<>D<>E]
595	ENSG00000081913	ENSMUSG00000044340	CCDS45881	CCDS48337	[A<>B<>C<>D<>E<>F<>G<>H<>I<>J<>K<>L<>M<>N<>O<>P<>Q]	[A<>B<>C<>D<>E<>F<>G<>H<>I<>J<>K<>L<>M<>N<>O<>P<>Q]
596	ENSG00000081923	ENSMUSG00000039529	CCDS11965	CCDS29304	[A<>B<>C<>D<>E<>F<>G<>H<>I<>J<>K<>L<>M<>N<>O<>P<>Q<>R<>S<>T<>U<>V<>W<>X<>Y<>Z<>A1]	[A<>B<>C<>D<>E<>F<>G<>H<>I<>J<>K<>L<>M<>N<>O<>P<>Q<>R<>S<>T<>U<>V<>W<>X<>Y<>Z<>A1]
597	ENSG00000082068	ENSMUSG00000039828	CCDS34147	CCDS37033	[A<>B<>C<>D<>E<>F<>G<>H<>I<>J<>K<>L<>M<>N<>O<>P<>Q<>R]	[A<>B<>C<>D<>E<>F<>G<>H<>I<>J<>K<>L<>M<>N<>O<>P<>Q<>R]
598	ENSG00000082213	ENSMUSG00000022195	CCDS3895	CCDS27392	[A<>B<>C<>D<>E<>F<>G<>H<>I]	[A<>B<>C<>D<>E<>F<>G<>H<>IJ]
600	ENSG00000082497	ENSMUSG00000016262	CCDS1494	CCDS15630	[A<>B<>C]	[A<>B<>C]
601	ENSG00000082898	ENSMUSG00000020290	CCDS33205	CCDS24475	[A<>B<>C<>D<>E<>F<>G<>H<>I<>J<>K<>L<>M<>N<>O<>P<>Q<>R<>S<>T<>U<>V<>W<>X]	[A<>B<>C<>D<>E<>F<>G<>H<>I<>J<>K<>L<>M<>N<>O<>P<>Q<>R<>S<>T<>U<>V<>W<>X]
602	ENSG00000083099	ENSMUSG00000045854	CCDS5023	CCDS38703	[A<>B<>C]	[A<>B<>C]
604	ENSG00000083290	ENSMUSG00000004798	CCDS11213	CCDS24820	[A<>B<>C<>D<>E<>F<>G<>H<>I<>J<>K<>L<>M<>N<>O<>P<>Q<>R<>S<>T<>U<>V<>W<>X<>Y<>Z<>A1]	[A<>B<>C<>D<>E<>F<>G<>H<>I<>J<>K<>L<>M<>N<>O<>P<>Q<>R<>S<>T<>U<>V<>W<>X<>Y<>Z<>A1]
605	ENSG00000083307	ENSMUSG00000022286	CCDS34931	CCDS27434	[A<>B<>C<>D<>E<>F<>G<>H<>I<>J<>K<>L<>M<>N<>O<>PQ]	[A<>B<>C<>D<>E<>F<>G<>H<>I<>J<>K<>L<>M<>N<>O<>P]
606	ENSG00000083444	ENSMUSG00000019055	CCDS142	CCDS18924	[A<>B<>C<>D<>E<>F<>G<>H<>I<>J<>K<>L<>M<>N<>O<>P<>Q<>R<>S]	[A<>B<>C<>D<>E<>F<>G<>H<>I<>J<>K<>L<>M<>N<>O<>P<>Q<>R<>S]
607	ENSG00000083535	ENSMUSG00000022064	CCDS31991	CCDS36997	[A<>B<>C<>D<>E<>F<>G<>H<>I<>J<>K<>L<>M<>N<>O<>P<>Q]	[A<>B<>C<>D<>E<>F<>G<>H<>I<>J<>K<>L<>M<>N<>O<>P<>Q]
610	ENSG00000083720	ENSMUSG00000022186	CCDS3937	CCDS27361	[A<>B<>C<>D<>E<>F<>G<>H<>I<>J<>K<>L<>M<>N<>O<>P<>Q]	[A<>B<>C<>D<>E<>F<>G<>H<>I<>J<>K<>L<>M<>N<>O<>P<>Q]
611	ENSG00000083782	ENSMUSG00000019936	CCDS31870	CCDS24143	[A<>B<>C<>D<>E<>F]	[A<>B<>C<>D<>E<>F]
612	ENSG00000083807	ENSMUSG00000030382	CCDS12983	CCDS20821	[A<>B<>C<>D<>E<>F<>G<>H<>I<>J]	[A<>B<>C<>D<>E<>F<>G<>H<>I<>J]
613	ENSG00000083845	ENSMUSG00000012848	CCDS12978	CCDS20817	[A<>B<>C<>D<>E]	[A<>B<>C<>D<>E]
614	ENSG00000083857	ENSMUSG00000070047	CCDS47177	CCDS52547	[A<>B<>C<>D<>E<>F<>G<>H<>I<>J<>K<>L<>M<>N<>O<>P<>Q<>R<>S<>T<>U<>V<>W<>X<>Y<>Z]	[A<>B<>C<>D<>E<>F<>G<>H<>I<>J<>K<>L<>M<>N<>O<>P<>Q<>R<>S<>T<>U<>V<>W<>X<>Y<>Z]
615	ENSG00000084073	ENSMUSG00000043207	CCDS449	CCDS18600	[A<>B<>C<>D<>E<>F<>G<>H<>I<>J]	[A<>B<>C<>D<>E<>F<>G<>H<>I<>J]
616	ENSG00000084090	ENSMUSG00000027367	CCDS2017	CCDS16698	[A<>B<>C<>D<>E<>F<>G<>H]	[A<>B<>C<>D<>E<>F<>G<>H]
617	ENSG00000084092	ENSMUSG00000036285	CCDS3510	CCDS19373	[A<>B<>C<>D<>E<>F<>GH]	[A<>B<>C<>D<>E<>F<>G]
618	ENSG00000084093	ENSMUSG00000029249	CCDS3509	CCDS19372	[A<>B<>CD]	[A<>B<>C]
620	ENSG00000084463	ENSMUSG00000030216	CCDS8666	CCDS20655	[A<>B<>C<>D<>E<>F<>G<>H<>I<>J<>K]	[A<>B<>C<>D<>E<>F<>G<>H<>I<>J<>K]
621	ENSG00000084623	ENSMUSG00000028798	CCDS357	CCDS18698	[A<>B<>C<>D<>E<>F<>G<>H<>I<>J<>K]	[A<>B<>C<>D<>E<>F<>G<>H<>I<>J<>K]
622	ENSG00000084628	ENSMUSG00000078532	CCDS339	CCDS57302	[A<>B<>C<>D<>E<>F<>G]	[A<>B<>C<>D<>E<>F<>G]
624	ENSG00000084652	ENSMUSG00000053841	CCDS353	CCDS38887	[A<>B<>C<>D<>E<>F<>G<>H<>I<>J]	[A<>B<>C<>D<>E<>F<>G<>H<>I<>J]
625	ENSG00000084674	ENSMUSG00000020609	CCDS1703	CCDS49022	[A<>B<>C<>D<>E<>F<>G<>H<>I<>J<>K<>L<>M<>N<>O<>P<>Q<>R<>S<>T<>U<>V<>W<>X<>Y<>Z<>A1<>A2<>A3]	[A<>B<>C<>D<>E<>F<>G<>H<>I<>J<>K<>L<>M<>N<>O<>P<>Q<>R<>S<>T<>U<>V<>W<>X<>Y<>Z<>A1<>A2<>A3]
626	ENSG00000084710	ENSMUSG00000020658	CCDS46231	CCDS49016	[A<>B<>C<>D<>E<>F<>G<>H<>I<>J<>K<>L<>M<>N<>O<>P<>Q<>R<>S<>T<>U<>V<>W]	[A<>B<>C<>D<>E<>F<>G<>H<>I<>J<>K<>L<>M<>N<>O<>P<>Q<>R<>S<>T<>U<>V<>W]
627	ENSG00000084731	ENSMUSG00000020668	CCDS1719	CCDS25783	[A<>B<>C<>D<>E<>F<>G<>H]	[A<>B<>C<>D<>E<>F<>G<>H]
628	ENSG00000084733	ENSMUSG00000020671	CCDS1720	CCDS25782	[A<>B<>C<>D<>E<>F]	[A<>B<>C<>D<>E<>F]
630	ENSG00000084754	ENSMUSG00000025745	CCDS1721	CCDS19155	[A<>B<>C<>D<>E<>F<>G<>H<>I<>J<>K<>L<>M<>N<>O<>P<>Q<>R<>S<>T]	[A<>B<>C<>D<>E<>F<>G<>H<>I<>J<>K<>L<>M<>N<>O<>P<>Q<>R<>S<>T]
632	ENSG00000085377	ENSMUSG00000019849	CCDS5053	CCDS23826	[A<>B<>C<>D<>E<>F<>G<>H<>I<>J<>K<>L<>M<>N<>O]	[A<>B<>C<>D<>E<>F<>G<>H<>I<>J<>K<>L<>M<>N<>O]
633	ENSG00000085382	ENSMUSG00000038822	CCDS5050	CCDS23829	[A<>B<>C<>D<>E<>F<>G<>H<>I<>J<>K<>L<>M<>N<>O<>P<>Q<>R<>S<>T<>U<>V<>W<>X]	[A<>B<>C<>D<>E<>F<>G<>H<>I<>J<>K<>L<>M<>N<>O<>P<>Q<>R<>S<>T<>U<>V<>W<>X]
634	ENSG00000085465	ENSMUSG00000074340	CCDS834	CCDS17716	[A<>B<>C<>D<>E<>F<>G<>H<>I<>J<>K]	[A<>B<>C<>D<>E<>F<>G<>H<>I<>J<>KL]
636	ENSG00000085662	ENSMUSG00000001642	CCDS5831	CCDS19990	[A<>B<>C<>D<>E<>F<>G<>H<>I<>J]	[A<>B<>C<>D<>E<>F<>G<>H<>I<>J]
637	ENSG00000085719	ENSMUSG00000028228	CCDS6243	CCDS17991	[A<>B<>C<>D<>E<>F<>G<>H<>I<>J<>K<>L<>M<>N<>OP]	[A<>B<>C<>D<>E<>F<>G<>H<>I<>J<>K<>L<>M<>N<>O]
638	ENSG00000085741	ENSMUSG00000015957	CCDS8242	CCDS21475	[A<>B<>C<>D<>E]	[A<>B<>C<>D<>E]
639	ENSG00000085760	ENSMUSG00000020459	CCDS1853	CCDS24496	[A<>B<>C<>D<>E<>F<>G<>H<>I<>J<>K<>L<>M]	[A<>B<>C<>D<>E<>F<>G<>H<>I<>J<>K<>L<>M]
640	ENSG00000085788	ENSMUSG00000061313	CCDS34883	CCDS52529	[A<>B<>C<>D<>E<>F<>G<>H<>I<>J<>K<>L<>M<>N<>O<>P]	[A<>B<>C<>D<>E<>F<>G<>H<>I<>J<>K<>L<>M<>N<>O<>P]
643	ENSG00000085999	ENSMUSG00000028702	CCDS532	CCDS18504	[A<>B<>C<>D<>E<>F<>G<>H<>I<>J<>K<>L<>M<>N<>O<>P<>Q<>R]	[A<>B<>C<>D<>E<>F<>G<>H<>I<>J<>K<>L<>M<>N<>O<>P<>Q<>R]
644	ENSG00000086061	ENSMUSG00000028410	CCDS6533	CCDS18049	[A<>B<>C<>D<>E<>F<>G<>H]	[A<>B<>C<>D<>E<>F<>G<>H]
645	ENSG00000086062	ENSMUSG00000028413	CCDS6535	CCDS18051	[A<>B<>C<>D<>E<>F]	[A<>B<>C<>D<>E<>F]
647	ENSG00000086189	ENSMUSG00000021692	CCDS3981	CCDS26758	[A<>B<>C<>D<>E<>F<>G<>H<>I<>J<>K<>L]	[A<>B<>C<>D<>E<>F<>G<>H<>I<>J<>K<>L]
648	ENSG00000086504	ENSMUSG00000024181	CCDS32349	CCDS37509	[A<>B<>C<>D<>E]	[A<>B<>C<>D<>E]
649	ENSG00000086544	ENSMUSG00000003752	CCDS12563	CCDS21015	[A<>B<>C<>D<>E<>F<>G]	[A<>B<>C<>D<>E<>F<>G]
650	ENSG00000086570	ENSMUSG00000055333	CCDS4317	CCDS36157	[A<>B<>C<>D<>E<>F<>G<>H<>I<>J<>K<>L<>M<>N<>O<>P<>Q<>R<>S<>T<>U<>V<>W]	[A<>B<>C<>D<>E<>F<>G<>H<>I<>J<>K<>L<>M<>N<>O<>P<>Q<>R<>S<>T<>U<>V<>W]
651	ENSG00000086589	ENSMUSG00000024604	CCDS34278	CCDS29272	[A<>B<>C<>D<>E<>F<>G<>H<>I<>J<>K]	[A<>B<>C<>D<>E<>F<>G<>H<>I<>J<>K]
652	ENSG00000086598	ENSMUSG00000029390	CCDS9250	CCDS19679	[A<>B<>C<>D]	[A<>B<>C<>D]
653	ENSG00000086619	ENSMUSG00000057069	CCDS31064	CCDS36594	[A<>B<>C<>D<>E<>F<>G<>H<>I<>J<>K<>L<>M<>N<>O<>P]	[A<>B<>C<>D<>E<>F<>G<>H<>I<>J<>K<>L<>M<>N<>O<>P]
654	ENSG00000086696	ENSMUSG00000031844	CCDS10936	CCDS40491	[A<>B<>C<>D<>EF]	[A<>B<>C<>D<>E]
656	ENSG00000086827	ENSMUSG00000032264	CCDS8363	CCDS23161	[A<>B<>C<>D<>E<>F<>G<>H<>I<>J<>K<>L<>M<>N<>O<>P]	[A<>B<>C<>D<>E<>F<>G<>H<>I<>J<>K<>L<>M<>N<>O<>P]
657	ENSG00000086967	ENSMUSG00000038670	CCDS46152	CCDS52233	[A<>B<>C<>D<>E<>F<>G<>H<>I<>J<>K<>L<>M<>N<>O<>P<>Q<>R<>S<>T<>U<>V<>W<>X<>Y<>Z<>A1<>A2]	[A<>B<>C<>D<>E<>F<>G<>H<>I<>J<>K<>L<>M<>N<>O<>P<>Q<>R<>S<>T<>U<>V<>W<>X<>Y<>Z<>A1<>A2]
658	ENSG00000087074	ENSMUSG00000040435	CCDS12738	CCDS21249	[A<>B]	[A<>B]
659	ENSG00000087076	ENSMUSG00000030825	CCDS12736	CCDS21251	[A<>B<>C<>D<>E<>F<>G<>H<>I]	[A<>B<>C<>D<>E<>F<>G<>H<>IJ]
660	ENSG00000087077	ENSMUSG00000023348	CCDS5708	CCDS19765	[A<>B<>C<>D<>E<>F<>G<>H<>I]	[A<>B<>C<>D<>E<>F<>G<>H<>I]
661	ENSG00000087095	ENSMUSG00000017376	CCDS11224	CCDS25113	[A<>B<>C<>D<>E<>F<>G<>H<>I<>J<>K]	[A<>B<>C<>D<>E<>F<>G<>H<>I<>J<>K]
662	ENSG00000087111	ENSMUSG00000041958	CCDS11235	CCDS25100	[A<>B<>C<>D<>E<>F<>G<>H<>I<>J<>K<>L]	[A<>B<>C<>D<>E<>F<>G<>H<>I<>J<>K<>L]
663	ENSG00000087128	ENSMUSG00000054537	CCDS33993	CCDS51533	[A<>B<>C<>D<>E<>F<>G<>H<>I<>J]	[A<>B<>C<>D<>E<>F<>G<>H<>I<>J]
664	ENSG00000087157	ENSMUSG00000017715	CCDS42391	CCDS25698	[A<>B<>C<>D<>E<>F<>G<>H<>I]	[A<>B<>C<>D<>E<>F<>G<>H<>I]
665	ENSG00000087250	ENSMUSG00000031760	CCDS10762	CCDS40436	[A<>B<>C]	[A<>B<>C]
666	ENSG00000087253	ENSMUSG00000033192	CCDS10753	CCDS22524	[A<>B<>C<>D<>E<>F<>G<>H<>I<>J<>K<>L<>M<>N]	[A<>B<>C<>D<>E<>F<>G<>H<>I<>J<>K<>L<>M<>N]
667	ENSG00000087299	ENSMUSG00000020988	CCDS9698	CCDS25953	[A<>B<>C<>D<>E<>F<>G<>H<>I<>J]	[A<>B<>C<>D<>E<>F<>G<>H<>I<>J]
668	ENSG00000087302	ENSMUSG00000021807	CCDS9705	CCDS26839	[A<>B<>C<>D<>E<>F<>G<>H]	[A<>B<>C<>D<>E<>F<>G<>H]
670	ENSG00000087338	ENSMUSG00000001157	CCDS1895	CCDS20316	[A<>B<>C<>D<>E<>F<>G<>H<>I<>J<>K<>L<>M<>N]	[A<>B<>C<>D<>E<>F<>G<>H<>I<>J<>K<>L<>M<>NO]
672	ENSG00000087448	ENSMUSG00000040102	CCDS31763	CCDS39716	[A<>B<>C]	[A<>B<>C]
673	ENSG00000087502	ENSMUSG00000030304	CCDS41765	CCDS20708	[A<>B<>C<>D<>E<>F<>G<>H<>I<>J<>K<>L<>M]	[A<>B<>C<>D<>E<>F<>G<>H<>I<>J<>K<>L<>M]
674	ENSG00000087842	ENSMUSG00000031379	CCDS14167	CCDS30520	[A<>B<>C<>D<>E<>F<>G<>H<>I]	[A<>B<>C<>D<>E<>F<>G<>H<>I]
675	ENSG00000088035	ENSMUSG00000073792	CCDS30735	CCDS38818	[A<>B<>C<>D<>E<>F<>G<>H<>I<>J<>K<>L<>M<>N]	[A<>B<>C<>D<>E<>F<>G<>H<>I<>J<>K<>L<>M<>N]
676	ENSG00000088038	ENSMUSG00000035632	CCDS12880	CCDS20721	[A<>B<>C<>D<>E<>F<>G<>H<>I<>J<>K<>L<>M<>N<>O<>P<>Q]	[A<>B<>C<>D<>E<>F<>G<>H<>I<>J<>K<>L<>M<>N<>O<>P<>Q]
677	ENSG00000088179	ENSMUSG00000026384	CCDS2129	CCDS15227	[A<>B<>C<>D<>E<>F<>G<>H<>I<>J<>K<>L<>M<>N<>O<>P<>Q<>R<>S<>T<>U<>V<>W<>X<>Y<>Z]	[A<>B<>C<>D<>E<>F<>G<>H<>I<>J<>K<>L<>M<>N<>O<>P<>Q<>R<>S<>T<>U<>V<>W<>X<>Y<>Z]
680	ENSG00000088256	ENSMUSG00000034781	CCDS12103	CCDS24061	[A<>B<>C<>D<>E<>F<>G]	[A<>B<>C<>D<>E<>F<>G]
683	ENSG00000088356	ENSMUSG00000027472	CCDS13194	CCDS16904	[A<>B<>C<>D<>E]	[A<>B<>C<>D<>E]
685	ENSG00000088451	ENSMUSG00000022130	CCDS9471	CCDS27332	[A<>B<>C<>D<>E<>F<>G<>H<>I<>J<>K<>L]	[A<>B<>C<>D<>E<>F<>G<>H<>I<>J<>K<>LM]
686	ENSG00000088538	ENSMUSG00000039716	CCDS46835	CCDS40760	[A<>B<>C<>D<>E<>F<>G<>H<>I<>J<>K<>L<>M<>N<>O<>P<>Q<>R<>S<>T<>U<>V<>W<>X<>Y<>Z<>A1<>A2<>A3<>A4<>A5<>A6<>A7<>A8<>A9<>A10<>A11<>A12<>A13<>A14<>A15<>A16<>A17<>A18<>A19<>A20<>A21<>A22<>A23<>A24<>A25<>A26<>A27]	[A<>B<>C<>D<>E<>F<>G<>H<>I<>J<>K<>L<>M<>N<>O<>P<>Q<>R<>S<>T<>U<>V<>W<>X<>Y<>Z<>A1<>A2<>A3<>A4<>A5<>A6<>A7<>A8<>A9<>A10<>A11<>A12<>A13<>A14<>A15<>A16<>A17<>A18<>A19<>A20<>A21<>A22<>A23<>A24<>A25<>A26<>A27]
687	ENSG00000088682	ENSMUSG00000031782	CCDS32459	CCDS22550	[A<>B<>C<>D<>E<>F<>G<>H<>I]	[A<>B<>C<>D<>E<>F<>G<>H<>I]
689	ENSG00000088808	ENSMUSG00000021285	CCDS41997	CCDS56866	[A<>B<>C<>D<>E<>F<>G<>H<>I<>J<>K<>L<>M<>N<>O<>P<>Q]	[A<>B<>C<>D<>E<>F<>G<>H<>I<>J<>K<>L<>M<>N<>O<>P<>Q]
694	ENSG00000088930	ENSMUSG00000027433	CCDS13144	CCDS38258	[A<>B<>C<>D<>E<>F<>G<>H<>I<>J<>K<>L<>M<>N<>O<>P<>Q<>R<>S<>T<>U<>V<>W<>X<>Y<>Z<>A1<>A2<>A3<>A4]	[A<>B<>C<>D<>E<>F<>G<>H<>I<>J<>K<>L<>M<>N<>O<>P<>Q<>R<>S<>T<>U<>V<>W<>X<>Y<>Z<>A1<>A2<>A3<>A4]
695	ENSG00000088986	ENSMUSG00000009013	CCDS9200	CCDS39227	[A<>B]	[A<>B]
696	ENSG00000089006	ENSMUSG00000027423	CCDS13130	CCDS16815	[A<>B<>C<>D<>E<>F<>G<>H<>I<>J<>K<>L<>M]	[A<>B<>C<>D<>E<>F<>G<>H<>I<>J<>K<>L<>M]
697	ENSG00000089048	ENSMUSG00000045624	CCDS13117	CCDS38250	[A<>B<>C<>D<>E<>F<>G<>H<>I<>J<>K<>L<>M]	[A<>B<>C<>D<>E<>F<>G<>H<>I<>J<>K<>L<>M]
698	ENSG00000089050	ENSMUSG00000027428	CCDS13136	CCDS16821	[A<>B<>C<>D<>E]	[A<>B<>C<>D<>E]
699	ENSG00000089057	ENSMUSG00000027340	CCDS13085	CCDS16769	[A<>B<>C<>D<>E<>F<>G<>H<>I<>J<>K<>L<>M<>N<>O]	[A<>B<>C<>D<>E<>F<>G<>H<>I<>J<>K<>L<>M<>N<>O]
701	ENSG00000089116	ENSMUSG00000029595	CCDS9171	CCDS19617	[A<>B<>C<>D<>E]	[A<>B<>C<>D<>E]
702	ENSG00000089154	ENSMUSG00000041638	CCDS41847	CCDS19595	[A<>B<>C<>D<>E<>F<>G<>H<>I<>J<>K<>L<>M<>N<>O<>P<>Q<>R<>S<>T<>U<>V<>W<>X<>Y<>Z<>A1<>A2<>A3<>A4<>A5<>A6<>A7<>A8<>A9<>A10<>A11<>A12<>A13<>A14<>A15<>A16<>A17<>A18<>A19<>A20<>A21<>A22<>A23<>A24<>A25<>A26<>A27<>A28<>A29<>A30<>A31<>A32]	[A<>B<>C<>D<>E<>F<>G<>H<>I<>J<>K<>L<>M<>N<>O<>P<>Q<>R<>S<>T<>U<>V<>W<>X<>Y<>Z<>A1<>A2<>A3<>A4<>A5<>A6<>A7<>A8<>A9<>A10<>A11<>A12<>A13<>A14<>A15<>A16<>A17<>A18<>A19<>A20<>A21<>A22<>A23<>A24<>A25<>A26<>A27<>A28<>A29<>A30<>A31<>A32]
704	ENSG00000089199	ENSMUSG00000027350	CCDS13092	CCDS16777	[A<>B<>C<>D<>E]	[A<>B<>C<>D<>E]
705	ENSG00000089289	ENSMUSG00000031221	CCDS14396	CCDS30302	[A<>B<>C<>D<>E<>F]	[A<>B<>C<>D<>E<>F]
706	ENSG00000089558	ENSMUSG00000035355	CCDS11420	CCDS36334	[A<>B<>C<>D<>E<>F<>G<>H<>I<>J<>K<>L<>M<>N<>O<>P]	[A<>B<>C<>D<>E<>F<>G<>H<>I<>J<>K<>L<>M<>N<>O<>P]
707	ENSG00000089692	ENSMUSG00000030124	CCDS8561	CCDS20536	[A<>B<>C<>D<>E<>F<>G<>H]	[A<>B<>C<>D<>E<>F<>G<>H]
709	ENSG00000089818	ENSMUSG00000030327	CCDS8589	CCDS20505	[A<>B<>C<>D<>E<>F<>G<>H]	[A<>B<>C<>D<>E<>F<>G<>H]
712	ENSG00000090020	ENSMUSG00000028854	CCDS295	CCDS38903	[B<>C<>D<>E<>F<>G<>H<>I<>J<>K<>L<>M]	[AB<>C<>D<>E<>F<>G<>H<>I<>J<>K<>L<>M]
713	ENSG00000090061	ENSMUSG00000021258	CCDS45160	CCDS49165	[A<>B<>C<>D<>E<>F<>G<>H<>I<>J]	[A<>B<>C<>D<>E<>F<>G<>H<>I<>J]
714	ENSG00000090104	ENSMUSG00000026358	CCDS1375	CCDS15349	[A<>B<>C<>D<>E]	[A<>B<>C<>D<>E]
715	ENSG00000090266	ENSMUSG00000002416	CCDS5862	CCDS20025	[A<>B<>C]	[A<>B<>C]
718	ENSG00000090382	ENSMUSG00000020177	CCDS8989	CCDS24192	[A<>B<>C<>D]	[A<>B<>C<>D]
720	ENSG00000090432	ENSMUSG00000041241	CCDS208	CCDS18828	[A<>B<>C<>D]	[A<>B<>C<>D]
721	ENSG00000090447	ENSMUSG00000005718	CCDS10510	CCDS27919	[A<>B<>C<>D<>E<>F<>G]	[A<>B<>C<>D<>E<>F<>G]
722	ENSG00000090470	ENSMUSG00000041837	CCDS10201	CCDS40670	[A<>B<>C<>D<>E]	[A<>B<>C<>D<>EF]
723	ENSG00000090520	ENSMUSG00000004460	CCDS3277	CCDS28070	[A<>B<>C<>D<>E<>F<>G<>H<>I<>J]	[A<>B<>C<>D<>E<>F<>G<>H<>I<>J]
724	ENSG00000090581	ENSMUSG00000035521	CCDS10436	CCDS28511	[A<>B<>C<>D<>E<>F<>G<>H<>I<>J<>K]	[A<>B<>C<>D<>E<>F<>G<>H<>I<>J<>KL]
725	ENSG00000090661	ENSMUSG00000008206	CCDS12197	CCDS22086	[A<>B<>C<>D<>E<>F<>G<>H<>I<>J]	[A<>B<>C<>D<>E<>F<>G<>H<>I<>J]
726	ENSG00000090674	ENSMUSG00000004567	CCDS12180	CCDS22063	[A<>B<>C<>D<>E<>F<>G<>H<>I<>J<>K<>L<>M<>N]	[A<>B<>C<>D<>E<>F<>G<>H<>I<>J<>K<>L<>M<>N]
727	ENSG00000090776	ENSMUSG00000031217	CCDS14391	CCDS30298	[A<>B<>C<>D<>E]	[A<>B<>C<>D<>E]
728	ENSG00000090857	ENSMUSG00000033624	CCDS45520	CCDS22670	[AB<>C<>D<>E<>F<>G<>H<>I<>J<>K<>L<>M<>N<>O<>P<>Q<>R]	[B<>C<>D<>E<>F<>G<>H<>I<>J<>K<>L<>M<>N<>O<>P<>Q<>R]
729	ENSG00000090861	ENSMUSG00000031960	CCDS32474	CCDS40478	[A<>B<>C<>D<>E<>F<>G<>H<>I<>J<>K<>L<>M<>N<>O<>P<>Q<>R<>S<>T]	[A<>B<>C<>D<>E<>F<>G<>H<>I<>J<>K<>L<>M<>N<>O<>P<>Q<>R<>S<>T]
731	ENSG00000090971	ENSMUSG00000035285	CCDS12926	CCDS20749	[A<>B]	[A<>B]
732	ENSG00000091010	ENSMUSG00000024497	CCDS4281	CCDS29212	[A<>B]	[A<>B]
733	ENSG00000091136	ENSMUSG00000002900	CCDS5750	CCDS25862	[C<>D<>E<>F<>G<>H<>I<>J<>K<>L<>M<>N<>O<>P<>Q<>R<>S<>T<>U<>V<>W<>X<>Y<>Z<>A1<>A2<>A3<>A4<>A5<>A6<>A7<>A8<>A9]	[ABC<>D<>E<>F<>G<>H<>I<>J<>K<>L<>M<>N<>O<>P<>Q<>R<>S<>T<>U<>V<>W<>X<>Y<>Z<>A1<>A2<>A3<>A4<>A5<>A6<>A7<>A8<>A9]
734	ENSG00000091137	ENSMUSG00000020651	CCDS5746	CCDS36429	[A<>B<>C<>D<>E<>F<>G<>H<>I<>J<>K<>L<>M<>N<>O<>P<>Q<>R<>S<>T]	[A<>B<>C<>D<>E<>F<>G<>H<>I<>J<>K<>L<>M<>N<>O<>P<>Q<>R<>S<>T]
735	ENSG00000091138	ENSMUSG00000001225	CCDS5748	CCDS25863	[A<>B<>C<>D<>E<>F<>G<>H<>I<>J<>K<>L<>M<>N<>O<>P<>Q<>R<>S<>T]	[A<>B<>C<>D<>E<>F<>G<>H<>I<>J<>K<>L<>M<>N<>O<>P<>Q<>R<>S<>T]
736	ENSG00000091164	ENSMUSG00000024583	CCDS11961	CCDS29297	[A<>B<>C<>D<>E<>F<>G<>H]	[A<>B<>C<>D<>E<>F<>G<>H]
737	ENSG00000091317	ENSMUSG00000032434	CCDS2653	CCDS23596	[A<>B<>C<>D]	[A<>B<>C<>D]
738	ENSG00000091482	ENSMUSG00000041476	CCDS14200	CCDS41190	[AB<>C<>D]	[B<>C<>D]
739	ENSG00000091483	ENSMUSG00000026526	CCDS1617	CCDS15547	[A<>B<>C<>D<>E<>F<>G<>H<>I<>J]	[A<>B<>C<>D<>E<>F<>G<>H<>I<>J]
740	ENSG00000091542	ENSMUSG00000042650	CCDS42272	CCDS24794	[A<>B<>C<>D]	[A<>B<>C<>D]
741	ENSG00000091583	ENSMUSG00000000049	CCDS11663	CCDS25574	[A<>B<>C<>D<>E<>F<>G<>H]	[A<>B<>C<>D<>E<>F<>G<>H]
742	ENSG00000091640	ENSMUSG00000018287	CCDS42240	CCDS24962	[A<>B<>C<>D<>E<>F<>G]	[A<>B<>C<>D<>E<>F<>G]
744	ENSG00000091664	ENSMUSG00000030500	CCDS7856	CCDS39969	[A<>B<>C<>D<>E<>F<>G<>H<>I<>J<>K<>L]	[A<>B<>C<>D<>E<>F<>G<>H<>I<>J<>K<>L]
745	ENSG00000091704	ENSMUSG00000054446	CCDS5820	CCDS19977	[A<>B<>C<>D<>E<>F<>G<>H<>I<>J]	[A<>B<>C<>D<>E<>F<>G<>H<>I<>J]
746	ENSG00000091831	ENSMUSG00000019768	CCDS5234	CCDS56678	[A<>B<>C<>D<>E<>F<>G<>H]	[A<>B<>C<>D<>E<>F<>G<>H]
747	ENSG00000091947	ENSMUSG00000020921	CCDS11474	CCDS25489	[A<>B<>C<>D]	[A<>B<>C<>D]
748	ENSG00000091986	ENSMUSG00000022665	CCDS2968	CCDS28192	[A<>B<>C<>D<>E<>F<>G]	[A<>B<>C<>D<>E<>F<>G]
749	ENSG00000092020	ENSMUSG00000021022	CCDS9654	CCDS36450	[A<>B<>C<>D<>E<>F<>G<>H<>I<>J<>K<>L<>M]	[A<>B<>C<>D<>E<>F<>G<>H<>I<>J<>K<>L<>M]
750	ENSG00000092051	ENSMUSG00000022208	CCDS9603	CCDS27109	[A<>B<>C<>D<>E]	[A<>B<>C<>D<>E]
751	ENSG00000092054	ENSMUSG00000053093	CCDS9601	CCDS27106	[A<>B<>C<>D<>E<>F<>G<>H<>I<>J<>K<>L<>M<>N<>O<>P<>Q<>R<>S<>T<>U<>V<>W<>X<>Y<>Z<>A1<>A2<>A3<>A4<>A5<>A6<>A7<>A8<>A9<>A10<>A11<>A12]	[A<>B<>C<>D<>E<>F<>G<>H<>I<>J<>K<>L<>M<>N<>O<>P<>Q<>R<>S<>T<>U<>V<>W<>X<>Y<>Z<>A1<>A2<>A3<>A4<>A5<>A6<>A7<>A8<>A9<>A10<>A11<>A12]
752	ENSG00000092067	ENSMUSG00000052435	CCDS9589	CCDS27100	[A<>B]	[A<>B]
753	ENSG00000092094	ENSMUSG00000006289	CCDS9549	CCDS27026	[A<>B<>C<>D<>E<>F<>G<>H<>I<>J<>K]	[A<>B<>C<>D<>E<>F<>G<>H<>I<>J<>K]
754	ENSG00000092148	ENSMUSG00000035247	CCDS41939	CCDS49064	[A<>B<>C<>D<>E<>F<>G<>H<>I<>J<>K<>L<>M<>N<>O<>P<>Q<>R<>S<>T<>U<>V<>W<>X<>Y<>Z<>A1<>A2<>A3<>A4<>A5<>A6<>A7<>A8<>A9<>A10<>A11<>A12<>A13<>A14<>A15<>A16]	[A<>B<>C<>D<>E<>F<>G<>H<>I<>J<>K<>L<>M<>N<>O<>P<>Q<>R<>S<>T<>U<>V<>W<>X<>Y<>Z<>A1<>A2<>A3<>A4<>A5<>A6<>A7<>A8<>A9<>A10<>A11<>A12<>A13<>A14<>A15<>A16]
755	ENSG00000092201	ENSMUSG00000035726	CCDS9569	CCDS27051	[A<>B<>C<>D<>E<>F<>G<>H<>I<>J<>K<>L<>M<>N<>O<>P<>Q<>R<>S<>T<>U<>V<>W<>X<>Y<>Z]	[A<>B<>C<>D<>E<>F<>G<>H<>I<>J<>K<>L<>M<>N<>O<>P<>Q<>R<>S<>T<>U<>V<>W<>X<>Y<>Z]
756	ENSG00000092203	ENSMUSG00000016831	CCDS32043	CCDS36920	[A<>B<>C<>D<>E<>F<>G<>H<>I]	[A<>B<>C<>D<>E<>F<>G<>H<>I]
757	ENSG00000092295	ENSMUSG00000022218	CCDS9622	CCDS36932	[AB<>C<>D<>E<>F<>G<>H<>I<>J<>K<>L<>M<>N<>O]	[B<>C<>D<>E<>F<>G<>H<>I<>J<>K<>L<>M<>N<>O]
758	ENSG00000092377	ENSMUSG00000025246	CCDS14779	CCDS41036	[A<>B<>C<>D<>E<>F<>G<>H<>I<>J<>K<>L<>M<>N]	[A<>B<>C<>D<>E<>F<>G<>H<>I<>J<>K<>L<>M<>NO]
760	ENSG00000092621	ENSMUSG00000053398	CCDS904	CCDS17663	[A<>B<>C<>D<>E<>F<>G<>H<>I<>J<>K<>L]	[A<>B<>C<>D<>E<>F<>G<>H<>I<>J<>K<>L]
761	ENSG00000092758	ENSMUSG00000027570	CCDS13505	CCDS17180	[A<>B<>C<>D<>E<>F<>G<>H<>I<>J<>K<>L<>M<>N<>O<>P<>Q<>R<>S<>T<>U<>V<>W<>X<>Y<>Z<>A1<>A2<>A3<>A4<>A5<>A6]	[A<>B<>C<>D<>E<>F<>G<>H<>I<>J<>K<>L<>M<>N<>O<>P<>Q<>R<>S<>T<>U<>V<>W<>X<>Y<>Z<>A1<>A2<>A3<>A4<>A5<>A6]
762	ENSG00000092820	ENSMUSG00000052397	CCDS5258	CCDS37428	[A<>B<>C<>D<>E<>F<>G<>H<>I<>J<>K<>L<>M]	[A<>B<>C<>D<>E<>F<>G<>H<>I<>J<>K<>L<>M]
763	ENSG00000092847	ENSMUSG00000041530	CCDS398	CCDS18653	[A<>B<>C<>D<>E<>F<>G<>H<>I<>J<>K<>L<>M<>N<>O<>P<>Q<>R<>S]	[A<>B<>C<>D<>E<>F<>G<>H<>I<>J<>K<>L<>M<>N<>O<>P<>Q<>R<>S]
764	ENSG00000092850	ENSMUSG00000028845	CCDS401	CCDS18651	[A<>B<>C<>D<>E<>F<>G<>H<>I]	[A<>B<>C<>D<>E<>F<>G<>H<>I]
766	ENSG00000093217	ENSMUSG00000035769	CCDS2678	CCDS23614	[B<>C<>D<>E<>F<>G<>H<>I<>J<>K<>L<>M<>N<>O<>P<>Q<>R<>S<>T]	[AB<>C<>D<>E<>F<>G<>H<>I<>J<>K<>L<>M<>N<>O<>P<>Q<>R<>S<>T]
767	ENSG00000094631	ENSMUSG00000031161	CCDS14306	CCDS40845	[A<>B<>C<>D<>E<>F<>G<>H<>I<>J<>K<>L<>M<>N<>O<>P<>Q<>R<>S<>T<>U<>V<>W<>X<>Y<>Z<>A1<>A2]	[A<>B<>C<>D<>E<>F<>G<>H<>I<>J<>K<>L<>M<>N<>O<>P<>Q<>R<>S<>T<>U<>V<>W<>X<>Y<>Z<>A1<>A2]
769	ENSG00000094880	ENSMUSG00000024370	CCDS4200	CCDS29132	[A<>B<>C<>D<>E<>F<>G<>H<>I<>J<>K<>L<>M<>N<>O<>P]	[A<>B<>C<>D<>E<>F<>G<>H<>I<>J<>K<>L<>M<>N<>O<>P]
770	ENSG00000094916	ENSMUSG00000009575	CCDS8875	CCDS37231	[A<>B<>C<>D]	[A<>B<>C<>D]
771	ENSG00000094963	ENSMUSG00000040170	CCDS1293	CCDS15425	[A<>B<>C<>D<>E<>F<>G<>H]	[A<>B<>C<>D<>E<>F<>G<>H]
772	ENSG00000095015	ENSMUSG00000021754	CCDS43318	CCDS26771	[A<>B<>C<>D<>E<>F<>G<>H<>I<>J<>K<>L<>M<>N<>O<>P<>Q<>R<>S<>T]	[A<>B<>C<>D<>E<>F<>G<>H<>I<>J<>K<>L<>M<>N<>O<>P<>Q<>R<>S<>T]
773	ENSG00000095209	ENSMUSG00000028420	CCDS6768	CCDS18193	[A<>B<>C<>D<>E<>F]	[A<>B<>C<>D<>E<>FG]
774	ENSG00000095319	ENSMUSG00000052533	CCDS35156	CCDS15878	[A<>B<>C<>D<>E<>F<>G<>H<>I<>J<>K<>L<>M<>N<>O<>P<>Q<>R<>S<>T<>U<>V<>W<>X<>Y<>Z<>A1<>A2<>A3<>A4<>A5<>A6<>A7<>A8<>A9<>A10<>A11<>A12<>A13<>A14<>A15<>A16<>A17<>A18]	[A<>B<>C<>D<>E<>F<>G<>H<>I<>J<>K<>L<>M<>N<>O<>P<>Q<>R<>S<>T<>U<>V<>W<>X<>Y<>Z<>A1<>A2<>A3<>A4<>A5<>A6<>A7<>A8<>A9<>A10<>A11<>A12<>A13<>A14<>A15<>A16<>A17<>A18]
776	ENSG00000095380	ENSMUSG00000028334	CCDS6733	CCDS18152	[A<>B<>C<>D<>E<>F]	[A<>B<>C<>D<>E<>F]
777	ENSG00000095485	ENSMUSG00000025200	CCDS7489	CCDS37995	[A<>B<>C<>D<>E<>F<>G<>H<>I<>J<>K<>L<>M<>N]	[A<>B<>C<>D<>E<>F<>G<>H<>I<>J<>K<>L<>M<>NO]
778	ENSG00000095564	ENSMUSG00000040565	CCDS7419	CCDS37969	[A<>B<>C<>D<>E<>F<>G<>H<>I<>J<>K<>L<>M<>N<>O<>P<>Q<>R<>S<>T<>U<>V<>W<>X<>Y<>Z<>A1<>A2<>A3<>A4<>A5<>A6<>A7<>A8<>A9<>A10<>A11<>A12]	[A<>B<>C<>D<>E<>F<>G<>H<>I<>J<>K<>L<>M<>N<>O<>P<>Q<>R<>S<>T<>U<>V<>W<>X<>Y<>Z<>A1<>A2<>A3<>A4<>A5<>A6<>A7<>A8<>A9<>A10<>A11<>A12]
779	ENSG00000095574	ENSMUSG00000040167	CCDS41574	CCDS21915	[A<>B<>C]	[A<>B<>C]
782	ENSG00000095739	ENSMUSG00000024232	CCDS7162	CCDS29034	[A<>B<>C]	[A<>B<>C]
785	ENSG00000096063	ENSMUSG00000004865	CCDS47415	CCDS37531	[A<>B<>C<>D<>E<>F<>G<>H<>I<>J<>K<>L<>M<>N<>O<>P]	[A<>B<>C<>D<>E<>F<>G<>H<>I<>J<>K<>L<>M<>N<>O<>P]
786	ENSG00000096070	ENSMUSG00000063952	CCDS34437	CCDS37532	[A<>B<>C<>D<>E<>F<>G<>H<>I<>J<>K<>L]	[A<>B<>C<>D<>E<>F<>G<>H<>I<>J<>K<>L]
789	ENSG00000096433	ENSMUSG00000042644	CCDS4783	CCDS28560	[A<>B<>C<>D<>E<>F<>G<>H<>I<>J<>K<>L<>M<>N<>O<>P<>Q<>R<>S<>T<>U<>V<>W<>X<>Y<>Z<>A1<>A2<>A3<>A4<>A5<>A6<>A7<>A8<>A9<>A10<>A11<>A12<>A13<>A14<>A15<>A16<>A17<>A18<>A19<>A20<>A21<>A22<>A23<>A24<>A25<>A26<>A27<>A28<>A29<>A30<>A31<>A32]	[A<>B<>C<>D<>E<>F<>G<>H<>I<>J<>K<>L<>M<>N<>O<>P<>Q<>R<>S<>T<>U<>V<>W<>X<>Y<>Z<>A1<>A2<>A3<>A4<>A5<>A6<>A7<>A8<>A9<>A10<>A11<>A12<>A13<>A14<>A15<>A16<>A17<>A18<>A19<>A20<>A21<>A22<>A23<>A24<>A25<>A26<>A27<>A28<>A29<>A30<>A31<>A32]
790	ENSG00000096654	ENSMUSG00000006720	CCDS4624	CCDS26302	[A<>B<>C<>D<>E]	[A<>B<>C<>D<>EF]
791	ENSG00000096968	ENSMUSG00000024789	CCDS6457	CCDS37950	[A<>B<>C<>D<>E<>F<>G<>H<>I<>J<>K<>L<>M<>N<>O<>P<>Q<>R<>S<>T<>U<>V<>W]	[A<>B<>C<>D<>E<>F<>G<>H<>I<>J<>K<>L<>M<>N<>O<>P<>Q<>R<>S<>T<>U<>V<>W]
792	ENSG00000097096	ENSMUSG00000036863	CCDS44169	CCDS57259	[B<>C<>D<>E<>F<>G<>H]	[AB<>C<>D<>E<>F<>G<>H]
793	ENSG00000099203	ENSMUSG00000032180	CCDS12249	CCDS22904	[A<>B<>C<>D]	[A<>B<>C<>D]
794	ENSG00000099219	ENSMUSG00000046324	CCDS34983	CCDS37952	[A<>B<>C<>D<>E<>F<>G<>H<>I<>J<>K<>L<>M<>N<>O]	[A<>B<>C<>D<>E<>F<>G<>H<>I<>J<>K<>L<>M<>N<>O]
795	ENSG00000099260	ENSMUSG00000033377	CCDS758	CCDS17793	[A<>B<>C<>D<>E<>F<>G<>H]	[A<>B<>C<>D<>E<>F<>G<>H]
796	ENSG00000099282	ENSMUSG00000037031	CCDS7294	CCDS56705	[A<>B<>C<>D<>E<>F<>G<>H]	[A<>B<>C<>D<>E<>F<>G<>H]
797	ENSG00000099284	ENSMUSG00000020086	CCDS7296	CCDS23885	[A<>B<>C<>D<>E<>F<>G<>H]	[A<>B<>C<>D<>E<>F<>G<>H]
799	ENSG00000099337	ENSMUSG00000046410	CCDS12513	CCDS21068	[A<>B<>C]	[A<>B<>C]
800	ENSG00000099341	ENSMUSG00000030591	CCDS12515	CCDS52169	[A<>B<>C<>D<>E<>F<>G]	[A<>B<>C<>D<>E<>F<>G]
801	ENSG00000099365	ENSMUSG00000030806	CCDS10699	CCDS40146	[A<>B<>C<>D<>E<>F<>G<>H<>I<>J]	[A<>B<>C<>D<>E<>F<>G<>H<>I<>J]
802	ENSG00000099381	ENSMUSG00000042308	CCDS32435	CCDS40144	[A<>B<>C<>D<>E<>F<>G<>H<>I<>J<>K<>L<>M<>N<>O<>P<>Q<>R]	[A<>B<>C<>D<>E<>F<>G<>H<>I<>J<>K<>L<>M<>N<>O<>P<>Q<>R]
803	ENSG00000099617	ENSMUSG00000003070	CCDS12061	CCDS24013	[A<>B<>C<>D]	[A<>B<>C<>D]
804	ENSG00000099624	ENSMUSG00000003072	CCDS12058	CCDS24010	[A<>B<>C<>D]	[A<>B<>C<>D]
806	ENSG00000099795	ENSMUSG00000033938	CCDS12314	CCDS22455	[A<>B<>C]	[A<>B<>C]
807	ENSG00000099800	ENSMUSG00000020219	CCDS12089	CCDS35989	[A<>B<>C]	[A<>B<>C]
808	ENSG00000099812	ENSMUSG00000035852	CCDS12042	CCDS23992	[A<>B<>C<>D]	[A<>B<>C<>D]
811	ENSG00000099822	ENSMUSG00000020331	CCDS12035	CCDS23986	[A<>B<>C<>D<>E<>F<>G<>H]	[A<>B<>C<>D<>E<>F<>G<>H]
812	ENSG00000099860	ENSMUSG00000015312	CCDS32868	CCDS24038	[A<>B<>C<>D]	[A<>B<>C<>D]
813	ENSG00000099910	ENSMUSG00000022750	CCDS13780	CCDS49783	[A<>B<>C<>D<>E<>F]	[A<>B<>C<>D<>E<>F]
814	ENSG00000099937	ENSMUSG00000022766	CCDS13783	CCDS28000	[A<>B<>C<>D]	[A<>B<>C<>D]
816	ENSG00000099942	ENSMUSG00000006134	CCDS13785	CCDS28002	[A<>B<>C]	[A<>B<>C]
817	ENSG00000099949	ENSMUSG00000022761	CCDS33606	CCDS37272	[A<>B<>C<>D<>E<>F<>G<>H<>I<>J<>K<>L<>M<>N<>O<>P<>Q<>R<>S<>T<>U]	[A<>B<>C<>D<>E<>F<>G<>H<>I<>J<>K<>L<>M<>N<>O<>P<>Q<>R<>S<>T<>U]
818	ENSG00000099953	ENSMUSG00000000901	CCDS13816	CCDS23937	[A<>B<>C<>D<>E<>F<>G<>H]	[A<>B<>C<>D<>E<>F<>G<>H]
820	ENSG00000099960	ENSMUSG00000022756	CCDS33608	CCDS28008	[A<>B<>C<>D]	[A<>B<>C<>D]
821	ENSG00000099977	ENSMUSG00000001666	CCDS13820	CCDS23930	[A<>B<>C]	[A<>B<>C]
823	ENSG00000099995	ENSMUSG00000002129	CCDS13875	CCDS24380	[A<>B<>C<>D<>E<>F<>G<>H<>I<>J<>K<>L<>M<>N<>O<>P]	[A<>B<>C<>D<>E<>F<>G<>H<>I<>J<>K<>L<>M<>N<>O<>P]
824	ENSG00000099999	ENSMUSG00000003581	CCDS33633	CCDS24378	[A<>B<>C<>D<>E<>F<>G<>H<>I]	[A<>B<>C<>D<>E<>F<>G<>H<>I]
826	ENSG00000100027	ENSMUSG00000022773	CCDS13794	CCDS37268	[A<>B<>C<>D]	[A<>B<>C<>D]
827	ENSG00000100028	ENSMUSG00000020180	CCDS13828	CCDS23926	[A<>B<>C]	[A<>B<>C]
828	ENSG00000100030	ENSMUSG00000063358	CCDS13795	CCDS27992	[A<>B<>C<>D<>E<>F<>G<>H]	[A<>B<>C<>D<>E<>F<>G<>H]
829	ENSG00000100034	ENSMUSG00000026181	CCDS13796	CCDS27991	[A<>B<>C<>D<>E<>F<>G]	[A<>B<>C<>D<>E<>F<>G]
830	ENSG00000100036	ENSMUSG00000048807	CCDS13882	CCDS24370	[A<>B]	[A<>B]
831	ENSG00000100038	ENSMUSG00000022779	CCDS13797	CCDS27990	[A<>B<>C<>D<>E<>F<>G<>H<>I<>J<>K<>L<>M<>N<>O<>P<>Q]	[A<>B<>C<>D<>E<>F<>G<>H<>I<>J<>K<>L<>M<>N<>O<>P<>Q]
832	ENSG00000100053	ENSMUSG00000029352	CCDS13830	CCDS19547	[A<>B<>C<>D<>E]	[A<>B<>C<>D<>E]
833	ENSG00000100055	ENSMUSG00000018008	CCDS13946	CCDS27620	[A<>B<>C<>D<>E<>F<>G<>H<>I<>J<>K<>L<>MN]	[A<>B<>C<>D<>E<>F<>G<>H<>I<>J<>K<>L<>M]
836	ENSG00000100077	ENSMUSG00000042249	CCDS13832	CCDS19545	[A<>B<>C<>D<>E<>F<>G<>H<>I<>J<>K<>L<>M<>N<>O<>P<>Q<>R<>S<>T<>U]	[A<>B<>C<>D<>E<>F<>G<>H<>I<>J<>K<>L<>M<>N<>O<>P<>Q<>R<>S<>T<>U]
839	ENSG00000100084	ENSMUSG00000022702	CCDS13759	CCDS28031	[A<>B<>C<>D<>E<>F<>G<>H<>I<>J<>K<>L<>M<>N<>O<>P<>Q<>R<>S<>T<>U<>V<>W<>X<>Y]	[A<>B<>C<>D<>E<>F<>G<>H<>I<>J<>K<>L<>M<>N<>O<>P<>Q<>R<>S<>T<>U<>V<>W<>X<>Y]
840	ENSG00000100097	ENSMUSG00000068220	CCDS13954	CCDS27628	[A<>B<>C<>D]	[A<>B<>C<>D]
842	ENSG00000100109	ENSMUSG00000029345	CCDS13838	CCDS19539	[A<>B<>C<>D<>E<>F<>G<>H<>I<>J<>K<>L]	[A<>B<>C<>D<>E<>F<>G<>H<>I<>J<>K<>L]
843	ENSG00000100122	ENSMUSG00000029343	CCDS13840	CCDS19537	[A<>B<>C<>D<>E]	[A<>B<>C<>D<>E]
844	ENSG00000100124	ENSMUSG00000033055	CCDS13959	CCDS37139	[A<>B<>C<>D<>E<>F<>G<>H]	[A<>B<>C<>D<>E<>F<>G<>H]
845	ENSG00000100139	ENSMUSG00000033039	CCDS13961	CCDS49667	[A<>B<>C<>D<>E<>F<>G<>H<>I<>J<>K<>L<>M<>N<>O<>P]	[A<>B<>C<>D<>E<>F<>G<>H<>I<>J<>K<>L<>M<>N<>O<>P]
846	ENSG00000100146	ENSMUSG00000033006	CCDS13964	CCDS49668	[A<>B<>C]	[A<>B<>C]
847	ENSG00000100151	ENSMUSG00000068206	CCDS13965	CCDS27635	[A<>B<>C<>D<>E<>F<>G<>H<>I<>J<>K<>L]	[A<>B<>C<>D<>E<>F<>G<>H<>I<>J<>K<>L]
849	ENSG00000100156	ENSMUSG00000032988	CCDS13966	CCDS27636	[A<>B<>C<>D]	[A<>B<>C<>DE]
850	ENSG00000100209	ENSMUSG00000043510	CCDS13845	CCDS51613	[A<>B<>C<>D<>E<>F]	[A<>B<>C<>D<>E<>F]
851	ENSG00000100216	ENSMUSG00000022427	CCDS13975	CCDS27646	[A<>B<>C<>D]	[A<>B<>C<>D]
852	ENSG00000100219	ENSMUSG00000020484	CCDS13847	CCDS24400	[A<>B<>C<>D<>E]	[A<>B<>C<>D<>EF]
853	ENSG00000100220	ENSMUSG00000001783	CCDS13905	CCDS24094	[A<>B<>C<>D<>E<>F<>G<>H<>I<>J<>K<>L]	[A<>B<>C<>D<>E<>F<>G<>H<>I<>J<>K<>L]
854	ENSG00000100221	ENSMUSG00000022426	CCDS13976	CCDS27647	[A<>B<>C<>D]	[A<>B<>C<>D]
855	ENSG00000100226	ENSMUSG00000042535	CCDS13977	CCDS27648	[A<>B<>C<>D<>E<>F<>G<>H<>I<>J<>K<>L]	[A<>B<>C<>D<>E<>F<>G<>H<>I<>J<>K<>L]
857	ENSG00000100234	ENSMUSG00000020044	CCDS13911	CCDS24097	[A<>B<>C<>D<>E]	[A<>B<>C<>D<>E]
858	ENSG00000100246	ENSMUSG00000022420	CCDS13979	CCDS27650	[A<>B<>C]	[A<>B<>C]
859	ENSG00000100253	ENSMUSG00000022613	CCDS14092	CCDS27745	[A<>B<>C<>D<>E<>F<>G<>H<>I<>J]	[A<>B<>C<>D<>E<>F<>G<>H<>I<>J]
860	ENSG00000100258	ENSMUSG00000022614	CCDS14093	CCDS27746	[A<>B<>C<>D<>E<>F<>G<>H<>I<>J<>K<>L<>M<>N]	[A<>B<>C<>D<>E<>F<>G<>H<>I<>J<>K<>L<>M<>N]
861	ENSG00000100271	ENSMUSG00000022442	CCDS14043	CCDS27702	[A<>B<>C<>D<>E<>F<>G<>H<>I]	[A<>B<>C<>D<>E<>F<>G<>H<>I]
862	ENSG00000100276	ENSMUSG00000034209	CCDS13854	CCDS24394	[A<>B<>C]	[A<>B<>C]
863	ENSG00000100281	ENSMUSG00000034518	CCDS33641	CCDS22422	[A<>B<>C<>D<>E<>F<>G<>H<>I<>J]	[A<>B<>C<>D<>E<>F<>G<>H<>I<>J]
864	ENSG00000100285	ENSMUSG00000020396	CCDS13858	CCDS36099	[A<>B<>C<>D]	[A<>B<>C<>D]
865	ENSG00000100288	ENSMUSG00000022617	CCDS14099	CCDS27750	[A<>B<>C<>D<>E<>F<>G<>H<>I<>J<>K]	[A<>B<>C<>D<>E<>F<>G<>H<>I<>J<>K]
868	ENSG00000100296	ENSMUSG00000034274	CCDS13859	CCDS24393	[A<>B<>C<>D<>E<>F<>G<>H<>I<>J<>K<>L<>M<>N<>O<>P<>Q<>R<>S]	[A<>B<>C<>D<>E<>F<>G<>H<>I<>J<>K<>L<>M<>N<>O<>P<>Q<>R<>S]
869	ENSG00000100297	ENSMUSG00000005410	CCDS13915	CCDS22424	[A<>B<>C<>D<>E<>F<>G<>H<>I<>J<>K<>L<>M<>N<>O<>P]	[A<>B<>C<>D<>E<>F<>G<>H<>I<>J<>K<>L<>M<>N<>O<>P]
870	ENSG00000100300	ENSMUSG00000041736	CCDS33661	CCDS27705	[A<>B<>C]	[A<>B<>C]
871	ENSG00000100302	ENSMUSG00000034472	CCDS13916	CCDS52602	[A<>B]	[A<>B]
872	ENSG00000100304	ENSMUSG00000016757	CCDS14047	CCDS27706	[A<>B<>C<>D<>E<>F<>G<>H<>I<>J<>K<>L<>M<>N]	[A<>B<>C<>D<>E<>F<>G<>H<>I<>J<>K<>L<>M<>N]
874	ENSG00000100312	ENSMUSG00000022622	CCDS14101	CCDS27755	[A<>B<>C<>D<>E]	[A<>B<>C<>D<>EF]
875	ENSG00000100314	ENSMUSG00000009075	CCDS13867	CCDS24390	[A<>B<>C<>D<>E]	[A<>B<>C<>D<>E]
876	ENSG00000100316	ENSMUSG00000060036	CCDS13988	CCDS37144	[A<>B<>C<>D<>E<>F<>G<>H<>I<>J]	[A<>B<>C<>D<>E<>F<>G<>H<>I<>J]
877	ENSG00000100319	ENSMUSG00000009076	CCDS13868	CCDS24389	[A<>B<>C<>D<>E]	[A<>B<>C<>D<>E]
879	ENSG00000100345	ENSMUSG00000022443	CCDS13927	CCDS27605	[A<>B<>C<>D<>E<>F<>G<>H<>I<>J<>K<>L<>M<>N<>O<>P<>Q<>R<>S<>T<>U<>V<>W<>X<>Y<>Z<>A1<>A2<>A3<>A4<>A5<>A6<>A7<>A8<>A9<>A10<>A11<>A12<>A13<>A14]	[A<>B<>C<>D<>E<>F<>G<>H<>I<>J<>K<>L<>M<>N<>O<>P<>Q<>R<>S<>T<>U<>V<>W<>X<>Y<>Z<>A1<>A2<>A3<>A4<>A5<>A6<>A7<>A8<>A9<>A10<>A11<>A12<>A13<>A14A15]
880	ENSG00000100347	ENSMUSG00000022437	CCDS14055	CCDS37166	[A<>B<>C<>D<>E<>F<>G<>H<>I<>J<>K<>L<>M<>N<>O]	[A<>B<>C<>D<>E<>F<>G<>H<>I<>J<>K<>L<>M<>N<>O]
881	ENSG00000100348	ENSMUSG00000005354	CCDS13928	CCDS27606	[A<>B<>C]	[A<>B<>C]
882	ENSG00000100350	ENSMUSG00000016552	CCDS13929	CCDS27607	[A<>B<>C<>D<>E<>F<>G<>H]	[A<>B<>C<>D<>E<>F<>G<>H]
883	ENSG00000100351	ENSMUSG00000042351	CCDS13999	CCDS27663	[A<>B<>C<>D<>E<>F<>G]	[A<>B<>C<>D<>E<>F<>G]
884	ENSG00000100353	ENSMUSG00000016554	CCDS13930	CCDS37130	[A<>B<>C<>D<>E<>F<>G<>H<>I<>J<>K<>L<>M<>N]	[A<>B<>C<>D<>E<>F<>G<>H<>I<>J<>K<>L<>M<>N]
885	ENSG00000100362	ENSMUSG00000005716	CCDS13933	CCDS27609	[A<>B<>C<>D]	[A<>B<>C<>D]
886	ENSG00000100376	ENSMUSG00000022434	CCDS14065	CCDS27717	[A<>B<>C<>D<>E<>F<>G<>H]	[A<>B<>C<>D<>E<>F<>G<>H]
887	ENSG00000100380	ENSMUSG00000022403	CCDS14006	CCDS27667	[A<>B<>C<>D<>E<>F<>G<>H<>I<>J<>K<>L]	[A<>B<>C<>D<>E<>F<>G<>H<>I<>J<>K<>L]
889	ENSG00000100387	ENSMUSG00000022400	CCDS14009	CCDS49676	[A<>B<>C<>D<>E]	[A<>B<>C<>D<>E]
892	ENSG00000100401	ENSMUSG00000022391	CCDS14012	CCDS27670	[A<>B<>C<>D<>E<>F<>G<>H<>I<>J<>K<>L<>M<>N<>O]	[A<>B<>C<>D<>E<>F<>G<>H<>I<>J<>K<>L<>M<>N<>O]
893	ENSG00000100403	ENSMUSG00000022390	CCDS14013	CCDS37150	[A<>B<>C<>D<>E<>F<>G<>H<>I<>J<>K<>L<>M<>N<>O<>P<>Q<>R<>S<>T<>U<>V]	[A<>B<>C<>D<>E<>F<>G<>H<>I<>J<>K<>L<>M<>N<>O<>P<>Q<>R<>S<>T<>U<>V]
894	ENSG00000100410	ENSMUSG00000061360	CCDS14016	CCDS27674	[A<>B<>C<>D]	[A<>B<>C<>D]
895	ENSG00000100412	ENSMUSG00000022477	CCDS14017	CCDS27675	[A<>B<>C<>D<>E<>F<>G<>H<>I<>J<>K<>L<>M<>N<>O<>P<>Q<>R]	[A<>B<>C<>D<>E<>F<>G<>H<>I<>J<>K<>L<>M<>N<>O<>P<>Q<>R]
896	ENSG00000100418	ENSMUSG00000022472	CCDS33652	CCDS27681	[A<>B<>C<>D<>E<>F]	[A<>B<>C<>D<>E<>F]
897	ENSG00000100422	ENSMUSG00000035891	CCDS14077	CCDS27728	[A<>B<>C<>D<>E<>F<>G<>H<>I<>J<>K<>L<>MN]	[A<>B<>C<>D<>E<>F<>G<>H<>I<>J<>K<>L<>M]
900	ENSG00000100441	ENSMUSG00000047153	CCDS32058	CCDS27134	[A<>B<>C<>D<>E<>F<>G]	[A<>B<>C<>D<>E<>F<>G]
901	ENSG00000100442	ENSMUSG00000020949	CCDS9683	CCDS25940	[A<>B<>C<>D<>E<>F<>G]	[A<>B<>C<>D<>E<>F<>G]
902	ENSG00000100448	ENSMUSG00000040314	CCDS9631	CCDS27142	[A<>B<>C<>D<>E]	[A<>B<>C<>D<>EF]
905	ENSG00000100519	ENSMUSG00000021832	CCDS9710	CCDS26974	[AB<>C<>D<>E<>F<>G<>H<>I<>J<>K<>L<>M<>N<>O]	[B<>C<>D<>E<>F<>G<>H<>I<>J<>K<>L<>M<>N<>O]
906	ENSG00000100522	ENSMUSG00000037722	CCDS9712	CCDS26976	[A<>B<>C<>D<>E]	[A<>B<>C<>D<>E]
907	ENSG00000100528	ENSMUSG00000015759	CCDS9717	CCDS26980	[A<>B<>C<>D<>E]	[A<>B<>C<>D<>E]
908	ENSG00000100532	ENSMUSG00000055128	CCDS9719	CCDS26981	[A<>B<>C<>D<>E<>F]	[A<>B<>C<>D<>E<>F]
909	ENSG00000100554	ENSMUSG00000021114	CCDS9780	CCDS26002	[A<>B<>C<>D<>E<>F<>G<>H<>I]	[A<>B<>C<>D<>E<>F<>G<>H<>I]
910	ENSG00000100558	ENSMUSG00000021118	CCDS9782	CCDS26004	[A<>B<>C<>D<>E<>F<>G<>H<>I]	[A<>B<>C<>D<>E<>F<>G<>H<>I]
911	ENSG00000100564	ENSMUSG00000021120	CCDS9784	CCDS26006	[A<>B<>C<>D]	[A<>B<>C<>D]
913	ENSG00000100568	ENSMUSG00000021124	CCDS9786	CCDS26008	[A<>B<>C<>D<>E<>F]	[A<>B<>C<>D<>E<>F]
914	ENSG00000100580	ENSMUSG00000034111	CCDS32125	CCDS26072	[A<>B<>C<>D<>E<>F]	[A<>B<>C<>D<>E<>F]
916	ENSG00000100591	ENSMUSG00000021037	CCDS9863	CCDS26075	[A<>B<>C<>D<>E<>F<>G<>H<>I]	[A<>B<>C<>D<>E<>F<>G<>H<>I]
917	ENSG00000100596	ENSMUSG00000021036	CCDS9865	CCDS26076	[A<>B<>C<>D<>E<>F<>G<>H<>I<>J<>K<>L]	[A<>B<>C<>D<>E<>F<>G<>H<>I<>J<>K<>L]
918	ENSG00000100600	ENSMUSG00000021190	CCDS9904	CCDS26119	[A<>B<>C<>D<>E<>F<>G<>H<>I<>J<>K<>L<>M]	[A<>B<>C<>D<>E<>F<>G<>H<>I<>J<>K<>L<>M]
919	ENSG00000100601	ENSMUSG00000079036	CCDS32127	CCDS49120	[A<>B<>C<>D<>E<>F]	[A<>B<>C<>D<>E<>F]
920	ENSG00000100603	ENSMUSG00000021039	CCDS9867	CCDS49121	[A<>B<>C<>D<>E<>F<>G<>H<>I<>J<>K<>L<>M<>N]	[A<>B<>C<>D<>E<>F<>G<>H<>I<>J<>K<>L<>M<>N]
921	ENSG00000100612	ENSMUSG00000021094	CCDS9743	CCDS49086	[A<>B<>C<>D<>E<>F<>G]	[A<>B<>C<>D<>E<>F<>G]
922	ENSG00000100625	ENSMUSG00000034460	CCDS9749	CCDS25974	[A<>B<>C]	[A<>B<>C]
923	ENSG00000100626	ENSMUSG00000021130	CCDS32107	CCDS36482	[A<>B<>C<>D<>E<>F<>G<>H<>I<>J<>K<>L<>M<>N<>O]	[A<>B<>C<>D<>E<>F<>G<>H<>I<>J<>K<>L<>M<>N<>O]
925	ENSG00000100632	ENSMUSG00000021131	CCDS9794	CCDS36483	[A<>B<>C<>D]	[A<>B<>C<>D]
926	ENSG00000100647	ENSMUSG00000021133	CCDS9796	CCDS26016	[A<>B<>C<>D<>E]	[A<>B<>C<>D<>E]
928	ENSG00000100652	ENSMUSG00000021135	CCDS9797	CCDS49101	[A<>B<>C<>D<>E]	[A<>B<>C<>D<>EF]
929	ENSG00000100664	ENSMUSG00000021282	CCDS9980	CCDS26180	[A<>B<>C<>D<>E<>F<>G<>H<>I<>J]	[A<>B<>C<>D<>E<>F<>G<>H<>I<>J]
930	ENSG00000100714	ENSMUSG00000021048	CCDS9763	CCDS25990	[A<>B<>C<>D<>E<>F<>G<>H<>I<>J<>K<>L<>M<>N<>O<>P<>Q<>R<>S<>T<>U<>V<>W<>X<>Y<>Z<>A1]	[A<>B<>C<>D<>E<>F<>G<>H<>I<>J<>K<>L<>M<>N<>O<>P<>Q<>R<>S<>T<>U<>V<>W<>X<>Y<>Z<>A1]
934	ENSG00000100764	ENSMUSG00000021178	CCDS32139	CCDS36522	[A<>B<>C<>D<>E<>F<>G<>H<>I<>J<>K]	[A<>B<>C<>D<>E<>F<>G<>H<>I<>J<>K]
936	ENSG00000100814	ENSMUSG00000071470	CCDS9547	CCDS49477	[A<>B<>C]	[A<>B<>C]
938	ENSG00000100823	ENSMUSG00000035960	CCDS9550	CCDS27027	[A<>B<>C<>D]	[A<>B<>C<>D]
939	ENSG00000100836	ENSMUSG00000022194	CCDS9592	CCDS27104	[A<>B<>C<>D<>E<>F<>G]	[A<>B<>C<>D<>E<>F<>G]
940	ENSG00000100865	ENSMUSG00000021276	CCDS9972	CCDS36561	[A<>B<>C<>D<>E]	[A<>B<>C<>D<>E]
941	ENSG00000100906	ENSMUSG00000021025	CCDS9656	CCDS25918	[A<>B<>C<>D<>E<>F]	[A<>B<>C<>D<>E<>F]
942	ENSG00000100908	ENSMUSG00000022217	CCDS9613	CCDS27117	[A<>B<>C<>D<>E]	[A<>B<>C<>D<>E]
943	ENSG00000100916	ENSMUSG00000012076	CCDS32066	CCDS36453	[A<>B<>C<>D<>E<>F<>G<>H<>I<>J]	[A<>B<>C<>D<>E<>F<>G<>H<>I<>J]
945	ENSG00000100934	ENSMUSG00000020986	CCDS9668	CCDS25931	[A<>B<>C<>D<>E<>F<>G<>H<>I<>J<>K<>L<>M<>N<>O<>P<>Q<>R<>S]	[A<>B<>C<>D<>E<>F<>G<>H<>I<>J<>K<>L<>M<>N<>O<>P<>Q<>R<>S]
946	ENSG00000100941	ENSMUSG00000020994	CCDS9671	CCDS25933	[A<>B<>C<>D<>E<>F<>G<>H<>I]	[A<>B<>C<>D<>E<>F<>G<>H<>I]
947	ENSG00000100949	ENSMUSG00000040472	CCDS45088	CCDS36933	[A<>B<>C<>D<>E<>F<>G<>H<>I<>J<>K<>L<>M<>N<>O<>P]	[A<>B<>C<>D<>E<>F<>G<>H<>I<>J<>K<>L<>M<>N<>O<>P]
948	ENSG00000100982	ENSMUSG00000039849	CCDS13388	CCDS17064	[A<>B<>C<>D<>E<>F<>G<>H<>I<>J<>K<>L<>M<>N<>O]	[A<>B<>C<>D<>E<>F<>G<>H<>I<>J<>K<>L<>M<>N<>O]
949	ENSG00000100985	ENSMUSG00000017737	CCDS13390	CCDS17066	[A<>B<>C<>D<>E<>F<>G<>H<>I<>J<>K<>L<>MN]	[A<>B<>C<>D<>E<>F<>G<>H<>I<>J<>K<>L<>M]
950	ENSG00000100994	ENSMUSG00000033059	CCDS13171	CCDS16862	[A<>B<>C<>D<>E<>F<>G<>H<>I<>J<>K<>L<>M<>N<>O<>P<>Q<>R<>S<>T]	[A<>B<>C<>D<>E<>F<>G<>H<>I<>J<>K<>L<>M<>N<>O<>P<>Q<>R<>S<>T]
951	ENSG00000101000	ENSMUSG00000027611	CCDS13248	CCDS16954	[A<>B<>C<>D]	[A<>B<>C<>D]
952	ENSG00000101003	ENSMUSG00000027454	CCDS33451	CCDS50743	[A<>B<>C<>D<>E<>F<>G]	[A<>B<>C<>D<>E<>F<>G]
955	ENSG00000101074	ENSMUSG00000078949	CCDS13329	CCDS38316	[A<>B<>C<>D<>E]	[A<>B<>C<>D<>E]
957	ENSG00000101109	ENSMUSG00000018209	CCDS13341	CCDS17021	[A<>B<>C<>D<>E<>F<>G<>H<>I<>J<>K]	[A<>B<>C<>D<>E<>F<>G<>H<>I<>J<>K]
958	ENSG00000101126	ENSMUSG00000051149	CCDS13433	CCDS38342	[A<>B<>C]	[A<>B<>C]
959	ENSG00000101138	ENSMUSG00000027498	CCDS13452	CCDS17130	[A<>B<>C<>D<>E]	[A<>B<>C<>D<>E]
961	ENSG00000101146	ENSMUSG00000027509	CCDS13458	CCDS17138	[A<>B<>C<>D<>E<>F<>G<>H<>I<>J<>K]	[A<>B<>C<>D<>E<>F<>G<>H<>I<>J<>K]
962	ENSG00000101152	ENSMUSG00000000826	CCDS13546	CCDS17215	[A<>B<>C<>D]	[A<>B<>C<>D]
964	ENSG00000101160	ENSMUSG00000016256	CCDS13474	CCDS17152	[A<>B<>C<>D<>E<>F]	[A<>B<>C<>D<>E<>F]
965	ENSG00000101161	ENSMUSG00000002455	CCDS13550	CCDS38381	[A<>B<>C<>D<>E<>F<>G<>H<>I<>J<>K<>L<>M<>N<>O<>P<>Q<>R<>S<>T<>U]	[A<>B<>C<>D<>E<>F<>G<>H<>I<>J<>K<>L<>M<>N<>O<>P<>Q<>R<>S<>T<>U]
966	ENSG00000101162	ENSMUSG00000016255	CCDS13475	CCDS38359	[A<>B<>C<>D]	[A<>B<>C<>D]
967	ENSG00000101180	ENSMUSG00000039059	CCDS13493	CCDS17169	[A<>B<>C]	[A<>B<>C]
968	ENSG00000101181	ENSMUSG00000039069	CCDS13492	CCDS38374	[A<>B<>C<>D<>E<>F]	[A<>B<>C<>D<>E<>F]
969	ENSG00000101182	ENSMUSG00000027566	CCDS13489	CCDS17166	[A<>B<>C<>D<>E<>F<>G]	[A<>B<>C<>D<>E<>F<>G]
970	ENSG00000101187	ENSMUSG00000038963	CCDS13501	CCDS17176	[A<>B<>C<>D<>E<>F<>G<>H<>I<>J<>K]	[A<>B<>C<>D<>E<>F<>G<>H<>I<>J<>K]
971	ENSG00000101188	ENSMUSG00000027568	CCDS13502	CCDS17177	[A<>B<>C<>D]	[A<>B<>C<>D]
972	ENSG00000101189	ENSMUSG00000027569	CCDS13503	CCDS17178	[A<>B<>C<>D<>E]	[A<>B<>C<>D<>E]
974	ENSG00000101193	ENSMUSG00000027573	CCDS13510	CCDS17185	[A<>B<>C<>D]	[A<>B<>C<>D]
975	ENSG00000101200	ENSMUSG00000037727	CCDS13045	CCDS16746	[B<>C<>D]	[AB<>C<>D]
977	ENSG00000101204	ENSMUSG00000027577	CCDS13517	CCDS17192	[A<>B<>C<>D<>E<>F]	[A<>B<>C<>D<>E<>F]
978	ENSG00000101210	ENSMUSG00000016349	CCDS13522	CCDS17201	[A<>B<>C<>D<>E<>F<>G]	[A<>B<>C<>D<>E<>F<>G]
979	ENSG00000101216	ENSMUSG00000038705	CCDS13528	CCDS17206	[A<>B<>C<>D<>E<>F<>G<>H<>I]	[A<>B<>C<>D<>E<>F<>G<>H<>I]
980	ENSG00000101222	ENSMUSG00000027329	CCDS13063	CCDS38245	[A<>B<>C<>D<>E<>F<>G]	[A<>B<>C<>D<>E<>F<>G]
981	ENSG00000101230	ENSMUSG00000074766	CCDS46579	CCDS50730	[A<>B<>C<>D<>E<>F]	[A<>B<>C<>D<>E<>F]
985	ENSG00000101292	ENSMUSG00000050558	CCDS13089	CCDS16773	[A<>B]	[A<>B]
986	ENSG00000101306	ENSMUSG00000027470	CCDS13191	CCDS38282	[A<>B<>C<>D<>E<>F<>G<>H<>I<>J<>K<>L]	[A<>B<>C<>D<>E<>F<>G<>H<>I<>J<>K<>L]
987	ENSG00000101310	ENSMUSG00000027429	CCDS13137	CCDS16822	[A<>B<>C<>D<>E<>F<>G<>H<>I<>J<>K<>L<>M<>N<>O<>P<>Q<>R<>S]	[A<>B<>C<>D<>E<>F<>G<>H<>I<>J<>K<>L<>M<>N<>O<>P<>Q<>R<>S]
988	ENSG00000101311	ENSMUSG00000027356	CCDS13098	CCDS38248	[A<>B<>C<>D<>E<>F<>G<>H<>I<>J<>K<>L<>M<>N]	[A<>B<>C<>D<>E<>F<>G<>H<>I<>J<>K<>L<>M<>N]
989	ENSG00000101323	ENSMUSG00000027261	CCDS13100	CCDS16783	[A<>B<>C<>D<>E<>F<>G<>H]	[A<>B<>C<>D<>E<>F<>G<>H]
990	ENSG00000101327	ENSMUSG00000027400	CCDS13023	CCDS38239	[A<>BC]	[A<>B]
992	ENSG00000101337	ENSMUSG00000068040	CCDS13196	CCDS16906	[A<>B<>C<>D<>E<>F<>G<>H<>I<>J<>K<>L<>M<>N<>O<>P<>Q<>R]	[A<>B<>C<>D<>E<>F<>G<>H<>I<>J<>K<>L<>M<>N<>O<>P<>Q<>R]
993	ENSG00000101342	ENSMUSG00000074628	CCDS33465	CCDS50782	[A<>B<>C<>D<>E<>F]	[A<>B<>C<>D<>E<>F]
994	ENSG00000101349	ENSMUSG00000039913	CCDS13107	CCDS16790	[A<>B<>C<>D<>E<>F<>G<>H]	[A<>B<>C<>D<>E<>F<>G<>H]
995	ENSG00000101350	ENSMUSG00000027475	CCDS13200	CCDS16911	[A<>B<>C<>D<>E<>F<>G<>H]	[A<>B<>C<>D<>E<>F<>G<>H]
996	ENSG00000101361	ENSMUSG00000027405	CCDS13030	CCDS16737	[A<>B<>C<>D<>E<>F<>G<>H<>I<>J<>K<>L]	[A<>B<>C<>D<>E<>F<>G<>H<>I<>J<>K<>L]
997	ENSG00000101363	ENSMUSG00000063019	CCDS13293	CCDS38304	[A<>B]	[A<>B]
998	ENSG00000101367	ENSMUSG00000027479	CCDS13208	CCDS16917	[A<>B<>C<>D<>E<>F]	[A<>B<>C<>D<>E<>F]
999	ENSG00000101384	ENSMUSG00000027276	CCDS13112	CCDS16797	[A<>B<>C<>D<>E<>F<>G<>H<>I<>J<>K<>L<>M<>N<>O<>P<>Q<>R<>S<>T<>U<>V<>W<>X<>Y<>Z]	[A<>B<>C<>D<>E<>F<>G<>H<>I<>J<>K<>L<>M<>N<>O<>P<>Q<>R<>S<>T<>U<>V<>W<>X<>Y<>Z]
1000	ENSG00000101400	ENSMUSG00000027488	CCDS13220	CCDS50763	[A<>B<>C<>D<>E<>F<>G<>H]	[A<>B<>C<>D<>E<>F<>G<>H]
1001	ENSG00000101405	ENSMUSG00000027301	CCDS13044	CCDS16745	[A<>B<>C]	[A<>B<>C]
1002	ENSG00000101407	ENSMUSG00000027650	CCDS13300	CCDS16983	[A<>B<>C<>D<>E<>F<>G]	[A<>B<>C<>D<>E<>F<>G]
1003	ENSG00000101421	ENSMUSG00000038467	CCDS13228	CCDS16938	[A<>B<>C<>D<>E]	[A<>B<>C<>D<>E]
1005	ENSG00000101438	ENSMUSG00000037771	CCDS13307	CCDS38309	[A<>B]	[A<>B]
1006	ENSG00000101439	ENSMUSG00000027447	CCDS13158	CCDS16852	[A<>B<>C]	[A<>B<>C]
1007	ENSG00000101440	ENSMUSG00000027596	CCDS13232	CCDS16941	[A<>B<>C]	[A<>B<>C]
1011	ENSG00000101447	ENSMUSG00000027654	CCDS42872	CCDS50788	[AB<>C<>D<>E]	[B<>C<>D<>E]
1012	ENSG00000101457	ENSMUSG00000017299	CCDS13369	CCDS17054	[A<>B<>C<>D<>E<>F<>G<>H<>I<>J<>K<>L<>M]	[A<>B<>C<>D<>E<>F<>G<>H<>I<>J<>K<>L<>M]
1013	ENSG00000101463	ENSMUSG00000074736	CCDS13164	CCDS38262	[A<>B<>C]	[A<>B<>C]
1014	ENSG00000101464	ENSMUSG00000038383	CCDS13239	CCDS16946	[A<>B<>C<>D<>E<>F<>G<>H<>I<>J<>K<>L]	[A<>B<>C<>D<>E<>F<>G<>H<>I<>J<>K<>L]
1015	ENSG00000101470	ENSMUSG00000017300	CCDS13375	CCDS17056	[A<>B<>C<>D<>E<>F]	[A<>B<>C<>D<>E<>F]
1016	ENSG00000101473	ENSMUSG00000017307	CCDS13378	CCDS17057	[A<>B<>C<>D<>E<>F]	[A<>B<>C<>D<>E<>F]
1019	ENSG00000101542	ENSMUSG00000050840	CCDS11977	CCDS15203	[A<>B<>C<>D<>E<>F<>G<>H<>I<>J<>K]	[A<>B<>C<>D<>E<>F<>G<>H<>I<>J<>K]
1020	ENSG00000101544	ENSMUSG00000053950	CCDS32853	CCDS50332	[A<>B<>C]	[A<>B<>CD]
1025	ENSG00000101752	ENSMUSG00000024294	CCDS11871	CCDS29058	[A<>B<>C<>D<>E<>F<>G<>H<>I<>J<>K<>L<>M<>N<>O<>P<>Q<>R<>S<>T<>U]	[A<>B<>C<>D<>E<>F<>G<>H<>I<>J<>K<>L<>M<>N<>O<>P<>Q<>R<>S<>T<>U]
1026	ENSG00000101782	ENSMUSG00000024404	CCDS11877	CCDS29062	[A<>B<>C<>D<>E<>F<>G<>H<>I<>J<>K<>L<>M]	[A<>B<>C<>D<>E<>F<>G<>H<>I<>J<>K<>L<>M]
1027	ENSG00000101850	ENSMUSG00000025333	CCDS14134	CCDS30476	[A<>B<>C<>D<>E<>F<>G<>H<>I]	[A<>B<>C<>D<>E<>F<>G<>H<>I]
1030	ENSG00000101890	ENSMUSG00000042282	CCDS14545	CCDS30446	[A<>B<>C<>D<>E<>F<>G<>H<>I<>J<>K<>L<>M<>N<>O<>P<>Q<>R]	[A<>B<>C<>D<>E<>F<>G<>H<>I<>J<>K<>L<>M<>N<>O<>P<>Q<>R]
1031	ENSG00000101981	ENSMUSG00000031138	CCDS14666	CCDS30158	[A<>B<>C<>D<>E<>F<>G<>H]	[A<>B<>C<>D<>E<>F<>G<>H]
1032	ENSG00000101986	ENSMUSG00000031378	CCDS14728	CCDS30210	[A<>B<>C<>D<>E<>F<>G<>H<>I<>J]	[A<>B<>C<>D<>E<>F<>G<>H<>I<>J]
1033	ENSG00000101997	ENSMUSG00000031143	CCDS14322	CCDS29966	[A<>B<>C<>D<>E<>F<>G<>H<>I<>J<>K<>L<>M<>N<>O<>P<>Q]	[A<>B<>C<>D<>E<>F<>G<>H<>I<>J<>K<>L<>M<>N<>O<>P<>Q]
1034	ENSG00000102003	ENSMUSG00000031144	CCDS14321	CCDS29967	[A<>B<>C<>D<>E<>F]	[A<>B<>C<>D<>E<>F]
1036	ENSG00000102034	ENSMUSG00000031103	CCDS14617	CCDS30108	[A<>B<>C<>D<>E<>F<>G<>H]	[A<>B<>C<>D<>E<>F<>G<>H]
1037	ENSG00000102053	ENSMUSG00000035045	CCDS48131	CCDS41069	[A<>B<>C<>D<>E]	[A<>B<>C<>D<>E]
1038	ENSG00000102057	ENSMUSG00000009731	CCDS14314	CCDS29974	[A<>B<>C<>D<>E<>F]	[A<>B<>C<>D<>E<>F]
1039	ENSG00000102096	ENSMUSG00000031155	CCDS14312	CCDS29976	[B<>C<>D<>E<>F<>G]	[AB<>C<>D<>E<>F<>G]
1040	ENSG00000102104	ENSMUSG00000031293	CCDS14187	CCDS30505	[A<>B<>C<>D<>E<>F]	[A<>B<>C<>D<>E<>F]
1041	ENSG00000102109	ENSMUSG00000039278	CCDS14307	CCDS29979	[A<>B<>C]	[A<>B<>C]
1042	ENSG00000102119	ENSMUSG00000001964	CCDS14745	CCDS30222	[A<>B<>C<>D<>E<>F]	[A<>B<>C<>D<>E<>FG]
1043	ENSG00000102145	ENSMUSG00000031162	CCDS14305	CCDS29981	[A<>B<>C<>D<>E]	[A<>B<>C<>D<>E]
1044	ENSG00000102158	ENSMUSG00000031232	CCDS14436	CCDS53168	[A<>B<>C<>D<>E<>F<>G<>H<>I<>J]	[A<>B<>C<>D<>E<>F<>G<>H<>I<>J]
1045	ENSG00000102174	ENSMUSG00000057457	CCDS14204	CCDS30497	[A<>B<>C<>D<>E<>F<>G<>H<>I<>J<>K<>L<>M<>N<>O<>P<>Q<>R<>S<>T<>U<>V]	[A<>B<>C<>D<>E<>F<>G<>H<>I<>J<>K<>L<>M<>N<>O<>P<>Q<>R<>S<>T<>U<>V]
1046	ENSG00000102178	ENSMUSG00000015290	CCDS14754	CCDS30230	[A<>B<>C<>D]	[A<>B<>C<>D]
1047	ENSG00000102189	ENSMUSG00000036499	CCDS31874	CCDS36042	[A<>B<>C<>D<>E<>F<>G<>H<>I<>J<>K<>L<>M<>N<>O<>P<>Q<>R<>S<>T<>U<>V<>W<>X<>Y<>Z<>A1<>A2<>A3]	[A<>B<>C<>D<>E<>F<>G<>H<>I<>J<>K<>L<>M<>N<>O<>P<>Q<>R<>S<>T<>U<>V<>W<>X<>Y<>Z<>A1<>A2<>A3]
1048	ENSG00000102195	ENSMUSG00000056380	CCDS44012	CCDS30181	[B<>C]	[AB<>C]
1049	ENSG00000102221	ENSMUSG00000037315	CCDS14271	CCDS30042	[B<>C<>D<>E<>F<>G<>H<>I<>J<>K]	[AB<>C<>D<>E<>F<>G<>H<>I<>J<>K]
1051	ENSG00000102239	ENSMUSG00000031130	CCDS14656	CCDS30150	[A<>B<>C]	[A<>B<>C]
1052	ENSG00000102241	ENSMUSG00000067873	CCDS14657	CCDS40983	[A<>B<>C<>D<>E<>F<>G<>H<>I]	[A<>B<>C<>D<>E<>F<>G<>H<>I]
1054	ENSG00000102245	ENSMUSG00000031132	CCDS14659	CCDS30152	[A<>B<>C<>D<>E]	[A<>B<>C<>D<>E]
1055	ENSG00000102265	ENSMUSG00000001131	CCDS14281	CCDS30046	[B<>C<>D<>E<>FG]	[AB<>C<>D<>E<>F]
1057	ENSG00000102302	ENSMUSG00000025265	CCDS14359	CCDS30467	[A<>B<>C<>D<>E<>F<>G<>H<>I<>J<>K<>L<>M<>N<>O<>P<>Q<>R]	[A<>B<>C<>D<>E<>F<>G<>H<>I<>J<>K<>L<>M<>N<>O<>P<>Q<>R]
1058	ENSG00000102316	ENSMUSG00000025268	CCDS14362	CCDS30466	[A<>B<>C<>D<>E<>F<>G<>H<>I<>J<>K]	[A<>B<>C<>D<>E<>F<>G<>H<>I<>J<>K]
1059	ENSG00000102359	ENSMUSG00000031253	CCDS14471	CCDS41119	[B<>C<>D<>E<>F<>G<>H<>I<>J<>K]	[AB<>C<>D<>E<>F<>G<>H<>I<>J<>K]
1060	ENSG00000102384	ENSMUSG00000031262	CCDS14479	CCDS30393	[A<>B<>C<>D<>E<>F<>G<>H<>I<>J<>K<>L<>M<>N<>O<>P<>Q<>R<>S<>T]	[A<>B<>C<>D<>E<>F<>G<>H<>I<>J<>K<>L<>M<>N<>O<>P<>Q<>R<>S<>TU]
1063	ENSG00000102452	ENSMUSG00000000197	CCDS9498	CCDS37023	[A<>B<>C<>D<>E<>F<>G<>H<>I<>J<>K<>L<>M<>N<>O<>P<>Q<>R<>S<>T<>U<>V<>W<>X<>Y<>Z<>A1<>A2<>A3<>A4<>A5<>A6<>A7<>A8<>A9<>A10<>A11<>A12<>A13<>A14<>A15<>A16<>A17]	[A<>B<>C<>D<>E<>F<>G<>H<>I<>J<>K<>L<>M<>N<>O<>P<>Q<>R<>S<>T<>U<>V<>W<>X<>Y<>Z<>A1<>A2<>A3<>A4<>A5<>A6<>A7<>A8<>A9<>A10<>A11<>A12<>A13<>A14<>A15<>A16<>A17]
1064	ENSG00000102471	ENSMUSG00000053253	CCDS31998	CCDS49560	[A<>B<>C<>D<>E<>F<>G]	[A<>B<>C<>D<>E<>F<>G]
1065	ENSG00000102547	ENSMUSG00000021981	CCDS9416	CCDS27171	[A<>B<>C<>D<>E<>F<>G<>H]	[A<>B<>C<>D<>E<>F<>G<>H]
1066	ENSG00000102575	ENSMUSG00000001348	CCDS12265	CCDS22923	[A<>B<>C<>D]	[A<>B<>C<>D]
1067	ENSG00000102580	ENSMUSG00000022136	CCDS9479	CCDS37012	[A<>B<>C<>D<>E<>F<>G<>H<>I<>J<>K<>L]	[A<>B<>C<>D<>E<>F<>G<>H<>I<>J<>K<>L]
1069	ENSG00000102678	ENSMUSG00000021974	CCDS9298	CCDS27164	[A<>B<>C]	[A<>B<>C]
1070	ENSG00000102683	ENSMUSG00000035296	CCDS9299	CCDS27181	[A<>B<>C<>D<>E<>F<>G]	[A<>B<>C<>D<>E<>F<>G]
1073	ENSG00000102753	ENSMUSG00000021929	CCDS9421	CCDS36942	[A<>B<>C<>D<>E<>F<>G<>H<>I<>J<>K<>L<>M<>N<>O<>P<>Q]	[A<>B<>C<>D<>E<>F<>G<>H<>I<>J<>K<>L<>M<>N<>O<>P<>Q]
1074	ENSG00000102760	ENSMUSG00000022018	CCDS41880	CCDS49552	[A<>B<>C<>D<>E]	[A<>B<>C<>D<>E]
1075	ENSG00000102781	ENSMUSG00000041298	CCDS31956	CCDS39404	[A<>B<>C<>D<>E<>F<>G<>H<>I<>J]	[A<>B<>C<>D<>E<>F<>G<>H<>I<>J]
1076	ENSG00000102794	ENSMUSG00000022126	CCDS58299	CCDS49558	[A<>B<>C<>D<>E]	[A<>B<>C<>D<>EF]
1077	ENSG00000102802	ENSMUSG00000029659	CCDS9338	CCDS19884	[A<>B<>C<>D<>E]	[A<>B<>C<>D<>E]
1078	ENSG00000102805	ENSMUSG00000022125	CCDS9456	CCDS27314	[AB<>C<>D<>E]	[B<>C<>D<>E]
1080	ENSG00000102870	ENSMUSG00000045639	CCDS45463	CCDS21873	[A<>B]	[A<>B]
1081	ENSG00000102871	ENSMUSG00000031887	CCDS10829	CCDS22594	[A<>B<>C<>D]	[A<>B<>C<>D]
1082	ENSG00000102879	ENSMUSG00000030707	CCDS10673	CCDS21840	[A<>B<>C<>D<>E<>F<>G<>H<>I<>J]	[A<>B<>C<>D<>E<>F<>G<>H<>I<>J]
1083	ENSG00000102886	ENSMUSG00000030703	CCDS10671	CCDS40130	[A<>B<>C<>D<>E<>F<>G<>H<>I<>J]	[A<>B<>C<>D<>E<>F<>G<>H<>I<>JK]
1084	ENSG00000102890	ENSMUSG00000014791	CCDS10833	CCDS22598	[AB<>C<>D<>E<>F<>G<>H<>I<>J<>K<>L<>M<>N<>O<>P<>Q<>R<>S<>T<>U]	[B<>C<>D<>E<>F<>G<>H<>I<>J<>K<>L<>M<>N<>O<>P<>Q<>R<>S<>T<>U]
1085	ENSG00000102891	ENSMUSG00000031757	CCDS42165	CCDS40435	[A<>B<>C]	[A<>B<>C]
1086	ENSG00000102897	ENSMUSG00000030922	CCDS10593	CCDS21790	[A<>B<>C]	[A<>B<>C]
1088	ENSG00000102921	ENSMUSG00000031652	CCDS45479	CCDS52625	[A<>B<>C<>D<>E<>F<>G]	[A<>B<>C<>D<>E<>F<>G]
1089	ENSG00000102924	ENSMUSG00000031654	CCDS10736	CCDS22506	[A<>B<>C]	[A<>B<>C]
1090	ENSG00000102934	ENSMUSG00000031775	CCDS10777	CCDS22546	[A<>B<>C<>D]	[A<>B<>C<>D]
1091	ENSG00000102962	ENSMUSG00000031779	CCDS10778	CCDS40441	[A<>B<>CD]	[A<>B<>C]
1092	ENSG00000102967	ENSMUSG00000031730	CCDS42192	CCDS40471	[A<>B<>C<>D<>E<>F<>G<>H<>I]	[A<>B<>C<>D<>E<>F<>G<>H<>I]
1093	ENSG00000102970	ENSMUSG00000031780	CCDS10780	CCDS57633	[B<>C<>DE]	[AB<>C<>D]
1094	ENSG00000102978	ENSMUSG00000031783	CCDS10782	CCDS40442	[A<>B<>C<>D<>E<>F<>G<>H<>I]	[A<>B<>C<>D<>E<>F<>G<>H<>I]
1095	ENSG00000102996	ENSMUSG00000031790	CCDS10792	CCDS22561	[A<>B<>C<>D<>E<>F<>G<>H<>I<>J]	[A<>B<>C<>D<>E<>F<>G<>H<>I<>J]
1096	ENSG00000103018	ENSMUSG00000031924	CCDS10880	CCDS22647	[AB<>C<>D<>E<>F]	[B<>C<>D<>E<>F]
1097	ENSG00000103024	ENSMUSG00000073435	CCDS10443	CCDS28503	[A<>B<>C<>D<>E]	[A<>B<>C<>D<>E]
1098	ENSG00000103035	ENSMUSG00000039067	CCDS10910	CCDS22650	[A<>B<>C<>D<>E<>F<>G]	[A<>B<>C<>D<>E<>F<>G]
1099	ENSG00000103043	ENSMUSG00000010936	CCDS10896	CCDS22663	[A<>B<>C<>D<>E<>F<>G<>H<>I<>J<>K<>L<>M<>N<>O<>P<>Q<>R<>S]	[A<>B<>C<>D<>E<>F<>G<>H<>I<>J<>K<>L<>M<>N<>O<>P<>Q<>R<>S]
1101	ENSG00000103056	ENSMUSG00000031906	CCDS10867	CCDS22634	[A<>B<>C<>D<>E<>F<>G]	[A<>B<>C<>D<>E<>F<>G]
1102	ENSG00000103061	ENSMUSG00000033106	CCDS10865	CCDS22632	[A<>B<>C<>D<>E]	[A<>B<>C<>D<>E]
1103	ENSG00000103064	ENSMUSG00000031904	CCDS32470	CCDS22631	[A<>B<>C<>D<>E<>F<>G<>H<>I]	[A<>B<>C<>D<>E<>F<>G<>H<>I]
1104	ENSG00000103066	ENSMUSG00000031903	CCDS10864	CCDS22630	[A<>B<>C<>D<>E<>F]	[A<>B<>C<>D<>E<>F]
1105	ENSG00000103067	ENSMUSG00000084128	CCDS10863	CCDS22629	[A<>B<>C<>D<>E<>F<>G<>H<>I<>J<>K<>L<>M<>N<>O]	[A<>B<>C<>D<>E<>F<>G<>H<>I<>J<>K<>L<>M<>N<>O]
1106	ENSG00000103089	ENSMUSG00000033579	CCDS10911	CCDS22674	[A<>B<>C<>D<>E<>F<>G]	[A<>B<>C<>D<>E<>F<>G]
1109	ENSG00000103174	ENSMUSG00000023143	CCDS10527	CCDS27933	[A<>B<>C<>D<>E<>F<>G<>H<>I<>J]	[A<>B<>C<>D<>E<>F<>G<>H<>I<>J]
1110	ENSG00000103175	ENSMUSG00000023336	CCDS10946	CCDS22711	[AB<>C<>D<>E<>F<>G]	[B<>C<>D<>E<>F<>G]
1111	ENSG00000103184	ENSMUSG00000091712	CCDS45403	CCDS49752	[A<>B<>C<>D<>E<>F<>G<>H<>I<>J<>K<>L<>M<>N<>O]	[A<>B<>C<>D<>E<>F<>G<>H<>I<>J<>K<>L<>M<>N<>O]
1112	ENSG00000103187	ENSMUSG00000031827	CCDS10947	CCDS22712	[A<>B<>C<>D]	[A<>B<>C<>D]
1115	ENSG00000103241	ENSMUSG00000042812	CCDS10957	CCDS22722	[A<>B]	[A<>B]
1117	ENSG00000103260	ENSMUSG00000002274	CCDS10422	CCDS28529	[A<>B<>C<>D]	[A<>B<>C<>D]
1118	ENSG00000103269	ENSMUSG00000025735	CCDS61779	CCDS28534	[A<>B<>C<>D<>E<>F<>G<>H]	[A<>B<>C<>D<>E<>F<>G<>H]
1119	ENSG00000103275	ENSMUSG00000015120	CCDS10433	CCDS28513	[A<>B<>C<>D<>E<>F]	[A<>B<>C<>D<>E<>F]
1120	ENSG00000103316	ENSMUSG00000030905	CCDS10597	CCDS21794	[A<>B<>C<>D<>E<>F<>G<>H]	[A<>B<>C<>D<>E<>F<>G<>H]
1121	ENSG00000103319	ENSMUSG00000035064	CCDS10604	CCDS21796	[A<>B<>C<>D<>E<>F<>G<>H<>I<>J<>K<>L<>M<>N<>O<>P<>Q]	[A<>B<>C<>D<>E<>F<>G<>H<>I<>J<>K<>L<>M<>N<>O<>P<>Q]
1122	ENSG00000103326	ENSMUSG00000037326	CCDS10410	CCDS28540	[A<>B<>C<>D<>E<>F<>G<>H<>I<>J<>K]	[A<>B<>C<>D<>E<>F<>G<>H<>I<>J<>K]
1124	ENSG00000103353	ENSMUSG00000030870	CCDS10613	CCDS21808	[B<>C<>D<>E<>F<>G<>H]	[AB<>C<>D<>E<>F<>G<>H]
1126	ENSG00000103365	ENSMUSG00000030872	CCDS10611	CCDS40116	[A<>B<>C<>D<>E<>F<>G<>H<>I<>J<>K<>L<>M<>N<>O<>P<>Q]	[A<>B<>C<>D<>E<>F<>G<>H<>I<>J<>K<>L<>M<>N<>O<>P<>Q]
1128	ENSG00000103404	ENSMUSG00000063317	CCDS10607	CCDS52386	[A<>B<>C<>D<>E<>F<>G<>H<>I<>J<>K<>L<>M<>N<>O<>P]	[A<>B<>C<>D<>E<>F<>G<>H<>I<>J<>K<>L<>M<>N<>O<>P]
1130	ENSG00000103489	ENSMUSG00000030657	CCDS10569	CCDS40101	[A<>B<>C<>D<>E<>F<>G<>H<>I<>J<>K<>L]	[A<>B<>C<>D<>E<>F<>G<>H<>I<>J<>K<>L]
1131	ENSG00000103522	ENSMUSG00000030745	CCDS10630	CCDS21823	[A<>B<>C<>D<>E<>F<>G<>H]	[A<>B<>C<>D<>E<>F<>G<>H]
1132	ENSG00000103653	ENSMUSG00000032312	CCDS10269	CCDS23228	[A<>B<>C<>D<>E<>F<>G<>H<>I<>J<>K<>L]	[A<>B<>C<>D<>E<>F<>G<>H<>I<>J<>K<>L]
1133	ENSG00000103657	ENSMUSG00000038664	CCDS45277	CCDS52840	[A<>B<>C<>D<>E<>F<>G<>H<>I<>J<>K<>L<>M<>N<>O<>P<>Q<>R<>S<>T<>U<>V<>W<>X<>Y<>Z<>A1<>A2<>A3<>A4<>A5<>A6<>A7<>A8<>A9<>A10<>A11<>A12<>A13<>A14<>A15<>A16<>A17<>A18<>A19<>A20<>A21<>A22<>A23<>A24<>A25<>A26<>A27<>A28<>A29<>A30<>A31<>A32<>A33<>A34<>A35<>A36<>A37<>A38<>A39<>A40<>A41<>A42<>A43<>A44<>A45<>A46<>A47<>A48<>A49<>A50<>A51]	[A<>B<>C<>D<>E<>F<>G<>H<>I<>J<>K<>L<>M<>N<>O<>P<>Q<>R<>S<>T<>U<>V<>W<>X<>Y<>Z<>A1<>A2<>A3<>A4<>A5<>A6<>A7<>A8<>A9<>A10<>A11<>A12<>A13<>A14<>A15<>A16<>A17<>A18<>A19<>A20<>A21<>A22<>A23<>A24<>A25<>A26<>A27<>A28<>A29<>A30<>A31<>A32<>A33<>A34<>A35<>A36<>A37<>A38<>A39<>A40<>A41<>A42<>A43<>A44<>A45<>A46<>A47<>A48<>A49<>A50<>A51]
1134	ENSG00000103707	ENSMUSG00000059183	CCDS45280	CCDS23292	[A<>B<>C<>D<>E<>F<>G<>H<>I]	[A<>B<>C<>D<>E<>F<>G<>H<>IJ]
1135	ENSG00000103740	ENSMUSG00000032281	CCDS10298	CCDS23192	[A<>B<>C<>D<>E<>F<>G<>H<>I<>J<>K<>L<>M<>N]	[A<>B<>C<>D<>E<>F<>G<>H<>I<>J<>K<>L<>M<>N]
1137	ENSG00000103811	ENSMUSG00000032359	CCDS10308	CCDS23399	[A<>B<>C<>D<>E<>F<>G<>H<>I<>J<>K<>L]	[A<>B<>C<>D<>E<>F<>G<>H<>I<>J<>K<>L]
1139	ENSG00000103888	ENSMUSG00000052353	CCDS10315	CCDS21416	[A<>B<>C<>D<>E<>F<>G<>H<>I<>J<>K<>L<>M<>N<>O<>P<>Q<>R<>S<>T<>U<>V<>W<>X<>Y<>Z<>A1<>A2]	[A<>B<>C<>D<>E<>F<>G<>H<>I<>J<>K<>L<>M<>N<>O<>P<>Q<>R<>S<>T<>U<>V<>W<>X<>Y<>Z<>A1<>A2]
1141	ENSG00000103966	ENSMUSG00000027293	CCDS10081	CCDS16615	[A<>B<>C<>D<>E<>F]	[A<>B<>C<>D<>E<>F]
1143	ENSG00000104047	ENSMUSG00000023330	CCDS10132	CCDS16682	[A<>B<>C<>D]	[A<>B<>C<>D]
1145	ENSG00000104129	ENSMUSG00000034278	CCDS10065	CCDS16593	[A<>B<>C<>D<>E<>F<>G<>H<>I<>J<>K]	[A<>B<>C<>D<>E<>F<>G<>H<>I<>J<>K]
1146	ENSG00000104140	ENSMUSG00000034226	CCDS10068	CCDS16598	[A<>B<>C]	[A<>B<>C]
1147	ENSG00000104142	ENSMUSG00000034216	CCDS10069	CCDS16599	[A<>B<>C<>D<>E]	[A<>B<>C<>D<>E]
1149	ENSG00000104164	ENSMUSG00000005804	CCDS10126	CCDS16668	[A<>B<>C<>D<>E]	[A<>B<>C<>D<>E]
1150	ENSG00000104213	ENSMUSG00000031595	CCDS6003	CCDS22259	[A<>B<>C<>D<>E<>F]	[A<>B<>C<>D<>E<>F]
1151	ENSG00000104219	ENSMUSG00000039470	CCDS47810	CCDS22252	[A<>B<>C<>D<>E<>F<>G<>H<>I<>J<>K<>L]	[A<>B<>C<>D<>E<>F<>G<>H<>I<>J<>K<>L]
1152	ENSG00000104221	ENSMUSG00000031487	CCDS6098	CCDS22211	[A<>B<>C<>D]	[A<>B<>C<>D]
1153	ENSG00000104267	ENSMUSG00000027562	CCDS6239	CCDS17251	[A<>B<>C<>D<>E<>F<>G]	[A<>B<>C<>D<>E<>F<>G]
1154	ENSG00000104290	ENSMUSG00000007989	CCDS6069	CCDS27212	[A<>B<>C<>D<>E<>F]	[A<>B<>C<>D<>E<>FG]
1155	ENSG00000104312	ENSMUSG00000041135	CCDS6247	CCDS17988	[A<>B<>C<>D<>E<>F<>G<>H<>I<>J<>K]	[A<>B<>C<>D<>E<>F<>G<>H<>I<>J<>K]
1159	ENSG00000104325	ENSMUSG00000028223	CCDS6250	CCDS17985	[A<>B<>C<>D<>E<>F<>G<>H<>I<>J]	[A<>B<>C<>D<>E<>F<>G<>H<>I<>J]
1160	ENSG00000104327	ENSMUSG00000028222	CCDS6251	CCDS17984	[A<>B<>C<>D<>E<>F<>G<>H<>I<>J<>K]	[A<>B<>C<>D<>E<>F<>G<>H<>I<>J<>K]
1161	ENSG00000104331	ENSMUSG00000066324	CCDS6169	CCDS17947	[A<>B<>C<>D<>EF]	[A<>B<>C<>D<>E]
1162	ENSG00000104332	ENSMUSG00000031548	CCDS34886	CCDS22191	[A<>B<>C]	[A<>B<>C]
1163	ENSG00000104341	ENSMUSG00000022257	CCDS6275	CCDS27416	[AB<>C<>D<>E<>F<>G<>H]	[B<>C<>D<>E<>F<>G<>H]
1166	ENSG00000104371	ENSMUSG00000031535	CCDS6130	CCDS22180	[A<>B<>C<>DE]	[A<>B<>C<>D]
1167	ENSG00000104408	ENSMUSG00000022336	CCDS6308	CCDS27452	[A<>B<>C<>D<>E<>F<>G<>H<>I<>J<>K<>L<>M]	[A<>B<>C<>D<>E<>F<>G<>H<>I<>J<>K<>L<>M]
1168	ENSG00000104412	ENSMUSG00000022337	CCDS6309	CCDS27453	[A<>B<>C<>D<>E<>F<>G<>H<>I<>J<>K]	[A<>B<>C<>D<>E<>F<>G<>H<>I<>J<>K]
1171	ENSG00000104472	ENSMUSG00000068391	CCDS6379	CCDS27516	[A<>B<>CD]	[A<>B<>C]
1172	ENSG00000104490	ENSMUSG00000051359	CCDS6292	CCDS27435	[A<>B<>C]	[A<>B<>C]
1174	ENSG00000104522	ENSMUSG00000022570	CCDS6408	CCDS27555	[A<>B<>C<>D<>E<>F<>G<>H<>I<>J]	[A<>B<>C<>D<>E<>F<>G<>H<>I<>J]
1176	ENSG00000104549	ENSMUSG00000022351	CCDS47918	CCDS27497	[A<>B<>C<>D<>E<>F<>G<>H<>I<>J<>K]	[A<>B<>C<>D<>E<>F<>G<>H<>I<>J<>K]
1178	ENSG00000104643	ENSMUSG00000035078	CCDS5979	CCDS27203	[A<>B<>C<>D<>E<>F<>G<>H<>I<>JK]	[A<>B<>C<>D<>E<>F<>G<>H<>I<>J]
1179	ENSG00000104695	ENSMUSG00000009630	CCDS6079	CCDS22233	[A<>B<>C<>D<>E<>F<>G]	[A<>B<>C<>D<>E<>F<>G]
1181	ENSG00000104738	ENSMUSG00000022673	CCDS6143	CCDS27977	[A<>B<>C<>D<>E<>F<>G<>H<>I<>J<>K<>L<>M<>N<>O<>P]	[A<>B<>C<>D<>E<>F<>G<>H<>I<>J<>K<>L<>M<>N<>O<>P]
1182	ENSG00000104760	ENSMUSG00000031594	CCDS6004	CCDS22260	[A<>B<>C<>D<>E<>F<>G]	[A<>B<>C<>D<>E<>F<>G]
1183	ENSG00000104765	ENSMUSG00000022051	CCDS6050	CCDS27227	[A<>B<>C<>D<>E<>F]	[A<>B<>C<>D<>E<>F]
1184	ENSG00000104783	ENSMUSG00000054342	CCDS12630	CCDS20948	[A<>B<>C<>D<>E<>F<>G<>H]	[A<>B<>C<>D<>E<>F<>G<>H]
1185	ENSG00000104805	ENSMUSG00000030824	CCDS12740	CCDS52247	[A<>B<>C<>D<>E<>F<>G<>H<>I<>J<>K<>L]	[A<>B<>C<>D<>E<>F<>G<>H<>I<>J<>K<>L]
1187	ENSG00000104823	ENSMUSG00000053898	CCDS33014	CCDS21057	[A<>B<>C<>D<>E<>F<>G<>H<>I<>J]	[A<>B<>C<>D<>E<>F<>G<>H<>I<>J]
1188	ENSG00000104833	ENSMUSG00000062591	CCDS12168	CCDS28925	[A<>B<>C<>DE]	[A<>B<>C<>D]
1190	ENSG00000104866	ENSMUSG00000051403	CCDS56096	CCDS20906	[A<>B<>C<>D<>E<>F<>G<>H<>I<>J<>K<>L]	[A<>B<>C<>D<>E<>F<>G<>H<>I<>J<>K<>L]
1192	ENSG00000104872	ENSMUSG00000003423	CCDS12765	CCDS21232	[A<>B<>C<>D<>E<>F<>G<>H<>I]	[A<>B<>C<>D<>E<>F<>G<>H<>I]
1194	ENSG00000104881	ENSMUSG00000040734	CCDS33050	CCDS20899	[A<>B<>C<>D<>E<>F<>G<>H<>I<>J<>K<>L]	[A<>B<>C<>D<>E<>F<>G<>H<>I<>J<>K<>L]
1196	ENSG00000104888	ENSMUSG00000070570	CCDS12764	CCDS52244	[A<>B<>C<>D<>E<>F<>G<>H<>I<>J<>K<>L]	[A<>B<>C<>D<>E<>F<>G<>H<>I<>J<>K<>L]
1197	ENSG00000104889	ENSMUSG00000052926	CCDS12282	CCDS22486	[A<>B<>C<>D<>E<>F<>G<>H]	[A<>B<>C<>D<>E<>F<>G<>H]
1199	ENSG00000104897	ENSMUSG00000020211	CCDS12084	CCDS35986	[A<>B<>C<>D<>E<>F<>G<>H]	[A<>B<>C<>D<>E<>F<>G<>H]
1200	ENSG00000104899	ENSMUSG00000035262	CCDS12085	CCDS24033	[A<>B<>C<>D<>E]	[A<>B<>C<>D<>E]
1202	ENSG00000104903	ENSMUSG00000034041	CCDS12292	CCDS22476	[A<>B<>C]	[A<>B<>C]
1205	ENSG00000104960	ENSMUSG00000038502	CCDS12782	CCDS21219	[A<>B<>C<>D<>E<>F<>G<>H<>I<>J<>K<>L]	[A<>B<>C<>D<>E<>F<>G<>H<>I<>J<>K<>L]
1206	ENSG00000104967	ENSMUSG00000030411	CCDS12679	CCDS20882	[B<>C<>D<>E]	[AB<>C<>D<>E]
1208	ENSG00000104973	ENSMUSG00000002968	CCDS33075	CCDS21220	[A<>B<>C<>D<>E<>F<>G<>H<>I<>J<>K<>L<>M<>N<>O<>P<>Q<>R]	[A<>B<>C<>D<>E<>F<>G<>H<>I<>J<>K<>L<>M<>N<>O<>P<>Q<>R]
1210	ENSG00000104979	ENSMUSG00000019362	CCDS12298	CCDS40408	[A<>B<>C]	[A<>B<>C]
1211	ENSG00000104980	ENSMUSG00000002949	CCDS12192	CCDS22083	[A<>B<>C<>D<>E<>F<>G<>H<>I<>J<>K<>L<>M]	[A<>B<>C<>D<>E<>F<>G<>H<>I<>J<>K<>L<>M]
1214	ENSG00000105011	ENSMUSG00000005470	CCDS12306	CCDS22462	[A<>B<>C<>D]	[A<>B<>C<>D]
1215	ENSG00000105058	ENSMUSG00000003039	CCDS12341	CCDS52595	[A<>B<>C<>D]	[A<>B<>C<>D]
1220	ENSG00000105135	ENSMUSG00000032763	CCDS12325	CCDS23966	[A<>B<>C<>D<>E<>F<>G<>H<>I<>J<>K<>L<>M<>N<>O]	[A<>B<>C<>D<>E<>F<>G<>H<>I<>J<>K<>L<>M<>N<>O]
1224	ENSG00000105185	ENSMUSG00000030417	CCDS12423	CCDS52203	[A<>B<>C<>D<>E<>F]	[A<>B<>C<>D<>E<>FG]
1225	ENSG00000105193	ENSMUSG00000037563	CCDS12535	CCDS39858	[A<>B<>C<>D<>E]	[A<>B<>C<>D<>E]
1226	ENSG00000105197	ENSMUSG00000003438	CCDS33023	CCDS21039	[AB<>C<>D<>E<>F<>G<>H<>I<>J<>K<>L]	[B<>C<>D<>E<>F<>G<>H<>I<>J<>K<>L]
1228	ENSG00000105221	ENSMUSG00000004056	CCDS12552	CCDS21027	[A<>B<>C<>D<>E<>F<>G<>H<>I<>J<>K<>L<>M]	[A<>B<>C<>D<>E<>F<>G<>H<>I<>J<>K<>L<>M]
1229	ENSG00000105223	ENSMUSG00000003363	CCDS33027	CCDS21025	[A<>B<>C<>D<>E<>F<>G<>H<>I<>J<>K]	[A<>B<>C<>D<>E<>F<>G<>H<>I<>J<>K]
1230	ENSG00000105229	ENSMUSG00000004934	CCDS12118	CCDS35992	[A<>B<>C<>D<>E<>F<>G<>H<>I<>J<>K]	[A<>B<>C<>D<>E<>F<>G<>H<>I<>J<>K]
1234	ENSG00000105255	ENSMUSG00000011589	CCDS12127	CCDS37661	[A<>B<>C<>D<>E<>F<>G<>H<>I<>J<>K<>L<>M]	[A<>B<>C<>D<>E<>F<>G<>H<>I<>J<>K<>L<>M]
1235	ENSG00000105258	ENSMUSG00000019738	CCDS12487	CCDS21084	[A<>B<>C<>D<>E<>F]	[A<>B<>C<>D<>E<>F]
1236	ENSG00000105270	ENSMUSG00000013921	CCDS12486	CCDS39880	[A<>B<>C<>D<>E<>F<>G<>H<>I<>J<>K<>L<>M]	[A<>B<>C<>D<>E<>F<>G<>H<>I<>J<>K<>L<>M]
1239	ENSG00000105329	ENSMUSG00000002603	CCDS33031	CCDS20993	[A<>B<>C<>D<>E<>F<>G]	[A<>B<>C<>D<>E<>F<>G]
1241	ENSG00000105372	ENSMUSG00000040952	CCDS12588	CCDS20966	[A<>B<>C<>D<>E]	[A<>B<>C<>D<>E]
1242	ENSG00000105373	ENSMUSG00000041560	CCDS12705	CCDS39779	[A<>B<>C<>D<>E<>F<>G<>H<>I<>J<>K<>L<>M]	[A<>B<>C<>D<>E<>F<>G<>H<>I<>J<>K<>L<>M]
1243	ENSG00000105374	ENSMUSG00000004612	CCDS12830	CCDS21169	[A<>B<>C<>D]	[A<>B<>C<>D]
1244	ENSG00000105376	ENSMUSG00000032174	CCDS12233	CCDS22891	[A<>B<>C<>D<>E<>F<>G<>H<>I<>J<>K]	[A<>B<>C<>D<>E<>F<>G<>H<>I<>J<>K]
1246	ENSG00000105401	ENSMUSG00000019471	CCDS12237	CCDS22894	[A<>B<>C<>D<>E<>F<>G<>H]	[A<>B<>C<>D<>E<>F<>G<>H]
1247	ENSG00000105402	ENSMUSG00000006024	CCDS12702	CCDS20843	[A<>B<>C<>D<>E<>F<>G<>H<>I<>J<>K]	[A<>B<>C<>D<>E<>F<>G<>H<>I<>J<>K]
1248	ENSG00000105404	ENSMUSG00000003380	CCDS12593	CCDS20968	[A<>B<>C<>D<>E]	[A<>B<>C<>D<>E]
1250	ENSG00000105438	ENSMUSG00000002778	CCDS12718	CCDS21268	[A<>B<>C<>D<>E]	[A<>B<>C<>D<>E]
1251	ENSG00000105443	ENSMUSG00000003269	CCDS12722	CCDS52249	[A<>B<>C<>D<>E<>F<>G<>H<>I<>J<>K<>L]	[A<>B<>C<>D<>E<>F<>G<>H<>I<>J<>K<>L]
1252	ENSG00000105447	ENSMUSG00000053801	CCDS12720	CCDS21266	[A<>B<>C<>D<>E<>F<>G]	[A<>B<>C<>D<>E<>F<>G]
1253	ENSG00000105464	ENSMUSG00000002771	CCDS12719	CCDS21267	[A<>B<>C<>D<>E<>F<>G<>H<>I<>J<>K<>L]	[A<>B<>C<>D<>E<>F<>G<>H<>I<>J<>K<>L]
1254	ENSG00000105472	ENSMUSG00000004473	CCDS12800	CCDS21203	[A<>B<>C<>D]	[A<>B<>C<>D]
1255	ENSG00000105479	ENSMUSG00000040189	CCDS12714	CCDS21271	[B<>C<>D<>E<>F<>G<>H<>I<>J<>K<>L<>M<>N]	[AB<>C<>D<>E<>F<>G<>H<>I<>J<>K<>L<>M<>NO]
1256	ENSG00000105507	ENSMUSG00000005649	CCDS12709	CCDS20831	[A<>B<>C<>D<>E<>F]	[A<>B<>C<>D<>E<>F]
1257	ENSG00000105514	ENSMUSG00000019066	CCDS12257	CCDS22912	[A<>B<>C<>D]	[A<>B<>C<>D]
1258	ENSG00000105516	ENSMUSG00000059824	CCDS12728	CCDS21260	[A<>B<>C<>D]	[A<>B<>C<>D]
1259	ENSG00000105518	ENSMUSG00000040883	CCDS32909	CCDS22913	[A<>B<>C]	[A<>B<>C]
1260	ENSG00000105523	ENSMUSG00000054161	CCDS42587	CCDS39959	[A<>B<>C<>D<>E]	[A<>B<>C<>D<>E]
1262	ENSG00000105550	ENSMUSG00000030827	CCDS12734	CCDS21253	[A<>B<>C]	[A<>B<>C]
1264	ENSG00000105568	ENSMUSG00000007564	CCDS12849	CCDS28432	[A<>B<>C<>D<>E<>F<>G<>H<>I<>J<>K<>L<>M<>N<>O]	[A<>B<>C<>D<>E<>F<>G<>H<>I<>J<>K<>L<>M<>N<>O]
1265	ENSG00000105583	ENSMUSG00000059355	CCDS12274	CCDS80909	[A<>B<>C<>D]	[A<>B<>C<>D]
1266	ENSG00000105605	ENSMUSG00000069806	CCDS12868	CCDS39725	[A<>B<>C<>D<>E]	[A<>B<>C<>D<>E]
1268	ENSG00000105610	ENSMUSG00000054191	CCDS12285	CCDS22483	[B<>C<>D]	[AB<>C<>D]
1269	ENSG00000105612	ENSMUSG00000003812	CCDS12284	CCDS22484	[B<>C<>D<>E<>F<>GH]	[AB<>C<>D<>E<>F<>G]
1270	ENSG00000105613	ENSMUSG00000053693	CCDS32921	CCDS40415	[A<>B<>C<>D<>E<>F<>G<>H<>I<>J<>K<>L<>M<>N<>O<>P<>Q<>R<>S<>T<>U<>V<>W<>X<>Y<>Z]	[A<>B<>C<>D<>E<>F<>G<>H<>I<>J<>K<>L<>M<>N<>O<>P<>Q<>R<>S<>T<>U<>V<>W<>X<>Y<>Z]
1271	ENSG00000105617	ENSMUSG00000078813	CCDS12881	CCDS20722	[A<>B<>C<>D]	[A<>B<>C<>D]
1272	ENSG00000105639	ENSMUSG00000031805	CCDS12366	CCDS22403	[A<>B<>C<>D<>E<>F<>G<>H<>I<>J<>K<>L<>M<>N<>O<>P<>Q<>R<>S<>T<>U<>V<>WX]	[A<>B<>C<>D<>E<>F<>G<>H<>I<>J<>K<>L<>M<>N<>O<>P<>Q<>R<>S<>T<>U<>V<>W]
1273	ENSG00000105641	ENSMUSG00000000792	CCDS12368	CCDS22385	[A<>B<>C<>D<>E<>F<>G<>H<>I<>J<>K<>L<>M<>N<>O]	[A<>B<>C<>D<>E<>F<>G<>H<>I<>J<>K<>L<>M<>N<>O]
1275	ENSG00000105649	ENSMUSG00000031840	CCDS12372	CCDS22379	[A<>B<>C<>D]	[A<>B<>C<>D]
1278	ENSG00000105671	ENSMUSG00000057788	CCDS12390	CCDS22364	[A<>B<>C<>D<>E<>F<>G<>H<>I<>J<>K<>L<>M]	[A<>B<>C<>D<>E<>F<>G<>H<>I<>J<>K<>L<>M]
1281	ENSG00000105700	ENSMUSG00000055553	CCDS12381	CCDS52574	[A<>B<>C<>D]	[A<>B<>C<>D]
1283	ENSG00000105717	ENSMUSG00000031860	CCDS12406	CCDS22352	[A<>B<>C<>D<>E<>F<>G<>H]	[A<>B<>C<>D<>E<>F<>G<>H]
1284	ENSG00000105723	ENSMUSG00000057177	CCDS12599	CCDS20976	[A<>B<>C<>D<>E<>F<>G<>H<>I<>J<>K]	[A<>B<>C<>D<>E<>F<>G<>H<>I<>J<>K]
1285	ENSG00000105726	ENSMUSG00000031862	CCDS32970	CCDS22349	[A<>B<>C<>D<>E<>F<>G<>H<>I<>J<>K<>L<>M<>N<>O<>P<>Q<>R<>S<>T<>U<>V<>W<>X<>Y<>Z]	[A<>B<>C<>D<>E<>F<>G<>H<>I<>J<>K<>L<>M<>N<>O<>P<>Q<>R<>S<>T<>U<>V<>W<>X<>Y<>Z]
1287	ENSG00000105738	ENSMUSG00000030583	CCDS33007	CCDS39871	[A<>B<>C<>D<>E<>F<>G<>H<>I<>J<>K<>L<>M<>N<>O<>P<>Q<>R<>S<>T]	[A<>B<>C<>D<>E<>F<>G<>H<>I<>J<>K<>L<>M<>N<>O<>P<>Q<>R<>S<>T]
1288	ENSG00000105755	ENSMUSG00000064254	CCDS12622	CCDS20957	[A<>B<>C<>D<>E<>F<>G]	[A<>B<>C<>D<>E<>F<>G]
1289	ENSG00000105767	ENSMUSG00000054793	CCDS12627	CCDS20951	[A<>B<>C<>D<>E<>F<>G<>H<>I]	[A<>B<>C<>D<>E<>F<>G<>H<>I]
1290	ENSG00000105771	ENSMUSG00000002210	CCDS33043	CCDS20949	[A<>B<>C<>D<>E<>F<>G<>H<>I<>J<>K<>L<>M]	[A<>B<>C<>D<>E<>F<>G<>H<>I<>J<>K<>L<>M]
1291	ENSG00000105778	ENSMUSG00000029787	CCDS34613	CCDS51789	[A<>B<>C<>D<>E<>F<>G<>H<>I<>J<>K<>L<>M<>N<>O<>P]	[A<>B<>C<>D<>E<>F<>G<>H<>I<>J<>K<>L<>M<>N<>O<>P]
1292	ENSG00000105810	ENSMUSG00000040274	CCDS5628	CCDS19062	[A<>B<>C<>D<>E<>F<>G]	[A<>B<>C<>D<>E<>F<>G]
1293	ENSG00000105819	ENSMUSG00000029017	CCDS5730	CCDS19106	[A<>B<>C<>D<>E<>F<>G<>H<>I<>J<>K<>L<>M]	[A<>B<>C<>D<>E<>F<>G<>H<>I<>J<>K<>L<>M]
1295	ENSG00000105829	ENSMUSG00000032757	CCDS5635	CCDS19895	[A<>B<>C<>D]	[A<>B<>C<>D]
1296	ENSG00000105835	ENSMUSG00000020572	CCDS5737	CCDS25871	[A<>B<>C<>D<>E<>F<>G<>H<>I<>J<>K]	[A<>B<>C<>D<>E<>F<>G<>H<>I<>J<>K]
1297	ENSG00000105849	ENSMUSG00000020561	CCDS34606	CCDS25877	[A<>B<>C<>DE]	[A<>B<>C<>D]
1298	ENSG00000105851	ENSMUSG00000020573	CCDS5739	CCDS25870	[A<>B<>C<>D<>E<>F<>G<>H<>I<>J]	[A<>B<>C<>D<>E<>F<>G<>H<>I<>J]
1299	ENSG00000105852	ENSMUSG00000029759	CCDS5639	CCDS19899	[A<>B<>C<>D<>E<>F<>G<>H<>I]	[A<>B<>C<>D<>E<>F<>G<>H<>I]
1300	ENSG00000105855	ENSMUSG00000025321	CCDS5370	CCDS36580	[A<>B<>C<>D<>E<>F<>G<>H<>I<>J<>K<>L<>M<>N]	[A<>B<>C<>D<>E<>F<>G<>H<>I<>J<>K<>L<>M<>N]
1301	ENSG00000105865	ENSMUSG00000020648	CCDS5745	CCDS25865	[A<>B<>C<>D<>E<>F]	[A<>B<>C<>D<>E<>FG]
1302	ENSG00000105866	ENSMUSG00000025323	CCDS5373	CCDS36579	[A<>B<>C<>D<>E<>F]	[A<>B<>C<>D<>E<>F]
1305	ENSG00000105887	ENSMUSG00000029840	CCDS5842	CCDS20002	[A<>B<>C<>D]	[A<>B<>C<>D]
1306	ENSG00000105894	ENSMUSG00000029838	CCDS5844	CCDS20005	[A<>B<>C<>D]	[A<>B<>C<>D]
1308	ENSG00000105954	ENSMUSG00000029831	CCDS5395	CCDS20133	[A<>B<>C]	[A<>B<>C]
1309	ENSG00000105983	ENSMUSG00000010721	CCDS5945	CCDS19148	[A<>B<>C<>D<>E<>F<>G<>H<>I<>J<>K<>L<>M<>N<>O<>P<>Q]	[A<>B<>C<>D<>E<>F<>G<>H<>I<>J<>K<>L<>M<>N<>O<>P<>Q]
1310	ENSG00000105989	ENSMUSG00000010797	CCDS5771	CCDS19928	[A<>B<>C<>D<>E]	[A<>B<>C<>D<>E]
1311	ENSG00000105996	ENSMUSG00000014704	CCDS5403	CCDS20139	[A<>B]	[A<>B]
1312	ENSG00000105997	ENSMUSG00000079560	CCDS5404	CCDS20140	[A<>B]	[A<>B]
1313	ENSG00000106004	ENSMUSG00000038253	CCDS5406	CCDS20143	[A<>B]	[A<>B]
1314	ENSG00000106006	ENSMUSG00000043219	CCDS5407	CCDS20144	[A<>B]	[A<>B]
1315	ENSG00000106025	ENSMUSG00000029669	CCDS5777	CCDS19935	[A<>B<>C<>D<>E<>F<>G]	[A<>B<>C<>D<>E<>F<>G]
1316	ENSG00000106038	ENSMUSG00000005503	CCDS5413	CCDS20149	[A<>B<>C]	[A<>B<>C]
1317	ENSG00000106049	ENSMUSG00000029776	CCDS5414	CCDS20151	[A<>B<>C<>D<>E<>F<>G<>H]	[A<>B<>C<>D<>E<>F<>G<>H]
1318	ENSG00000106066	ENSMUSG00000052955	CCDS5419	CCDS51777	[A<>B<>C<>D<>E<>F<>G<>H<>I<>J<>K<>L]	[A<>B<>C<>D<>E<>F<>G<>H<>I<>J<>K<>L]
1319	ENSG00000106080	ENSMUSG00000038074	CCDS5423	CCDS20157	[A<>B<>C<>D]	[A<>B<>C<>D]
1320	ENSG00000106100	ENSMUSG00000038058	CCDS5427	CCDS20160	[A<>B<>C<>D<>E<>F<>G<>H<>I<>J<>K]	[A<>B<>C<>D<>E<>F<>G<>H<>I<>J<>K]
1321	ENSG00000106105	ENSMUSG00000029777	CCDS43564	CCDS39492	[A<>B<>C<>D<>E<>F<>G<>H<>I<>J<>K<>L<>M<>N<>O<>P<>Q]	[A<>B<>C<>D<>E<>F<>G<>H<>I<>J<>K<>L<>M<>N<>O<>P<>Q]
1323	ENSG00000106128	ENSMUSG00000004654	CCDS5432	CCDS20165	[A<>B<>C<>D<>E<>F<>G<>H<>I<>J<>K<>L<>M]	[A<>B<>C<>D<>E<>F<>G<>H<>I<>J<>K<>L<>M]
1324	ENSG00000106153	ENSMUSG00000070493	CCDS5526	CCDS19702	[A<>B<>C<>D]	[A<>B<>C<>D]
1325	ENSG00000106178	ENSMUSG00000004814	CCDS34670	CCDS19742	[A<>B<>C]	[A<>B<>C]
1326	ENSG00000106211	ENSMUSG00000004951	CCDS5583	CCDS39320	[A<>B<>CD]	[A<>B<>C]
1327	ENSG00000106236	ENSMUSG00000059991	CCDS5657	CCDS19849	[A<>B<>C<>D<>E]	[A<>B<>C<>D<>E]
1328	ENSG00000106244	ENSMUSG00000029623	CCDS5662	CCDS39384	[A<>B<>C<>D<>E<>F]	[A<>B<>C<>D<>E<>F]
1329	ENSG00000106263	ENSMUSG00000056076	CCDS5332	CCDS19819	[A<>B<>C<>D<>E<>F<>G<>H<>I<>J<>K<>L<>M<>N<>O<>P<>Q<>R]	[A<>B<>C<>D<>E<>F<>G<>H<>I<>J<>K<>L<>M<>N<>O<>P<>Q<>R]
1331	ENSG00000106302	ENSMUSG00000029680	CCDS5789	CCDS39441	[A<>B<>C]	[A<>B<>C]
1332	ENSG00000106327	ENSMUSG00000029716	CCDS34707	CCDS39333	[A<>B<>C<>D<>E<>F<>G<>H<>I<>J<>K<>L<>M<>N<>O<>P<>Q<>R]	[A<>B<>C<>D<>E<>F<>G<>H<>I<>J<>K<>L<>M<>N<>O<>P<>Q<>R]
1333	ENSG00000106328	ENSMUSG00000029707	CCDS34746	CCDS39446	[A<>B<>C<>D<>E<>F]	[A<>B<>C<>D<>E<>F]
1334	ENSG00000106333	ENSMUSG00000029718	CCDS5700	CCDS39334	[A<>B<>C<>D<>E<>F<>G<>H<>IJ]	[A<>B<>C<>D<>E<>F<>G<>H<>I]
1335	ENSG00000106346	ENSMUSG00000051306	CCDS47535	CCDS39372	[A<>B<>C<>D<>E<>F<>G<>H<>I<>J<>K<>L<>M<>N<>O<>P]	[A<>B<>C<>D<>E<>F<>G<>H<>I<>J<>K<>L<>M<>N<>O<>P]
1336	ENSG00000106366	ENSMUSG00000037411	CCDS5711	CCDS19761	[A<>B<>C<>D<>E<>F<>G<>H]	[A<>B<>C<>D<>E<>F<>G<>H]
1337	ENSG00000106367	ENSMUSG00000004849	CCDS47669	CCDS39330	[A<>B<>C<>D<>E]	[A<>B<>C<>D<>E]
1338	ENSG00000106392	ENSMUSG00000042460	CCDS5355	CCDS19908	[A<>B<>C]	[A<>B<>C]
1339	ENSG00000106397	ENSMUSG00000004846	CCDS5715	CCDS19759	[A<>B<>C<>D<>E<>F<>G<>H<>I<>J<>K<>L<>M<>N<>O<>P<>Q<>R<>S]	[A<>B<>C<>D<>E<>F<>G<>H<>I<>J<>K<>L<>M<>N<>O<>P<>Q<>R<>S]
1340	ENSG00000106399	ENSMUSG00000012483	CCDS5356	CCDS19909	[A<>B<>C<>D]	[A<>B<>C<>D]
1341	ENSG00000106404	ENSMUSG00000001739	CCDS5717	CCDS19758	[A<>B<>C<>D<>EF]	[A<>B<>C<>D<>E]
1342	ENSG00000106460	ENSMUSG00000029571	CCDS5358	CCDS19914	[A<>B<>C<>D<>E<>F<>G]	[A<>B<>C<>D<>E<>F<>G]
1343	ENSG00000106483	ENSMUSG00000021319	CCDS5453	CCDS26261	[A<>B<>C<>D<>E<>F]	[A<>B<>C<>D<>E<>FG]
1344	ENSG00000106511	ENSMUSG00000036144	CCDS34605	CCDS25888	[A<>B<>C]	[A<>B<>C]
1346	ENSG00000106537	ENSMUSG00000020577	CCDS5363	CCDS25882	[A<>B<>C<>D<>E<>F]	[A<>B<>C<>D<>E<>F]
1348	ENSG00000106541	ENSMUSG00000020581	CCDS5364	CCDS25881	[A<>B<>C<>D<>E<>F<>G]	[A<>B<>C<>D<>E<>F<>G]
1349	ENSG00000106546	ENSMUSG00000019256	CCDS5366	CCDS36434	[A<>B<>C<>D<>E<>F<>G<>H<>I<>J<>KL]	[A<>B<>C<>D<>E<>F<>G<>H<>I<>J<>K]
1350	ENSG00000106554	ENSMUSG00000053768	CCDS5828	CCDS19986	[A<>B<>C<>D<>E<>F<>G<>H]	[A<>B<>C<>D<>E<>F<>G<>H]
1351	ENSG00000106571	ENSMUSG00000021318	CCDS5465	CCDS36603	[A<>B<>C<>D<>E<>F<>G<>H<>I<>J<>K<>L<>M<>N]	[A<>B<>C<>D<>E<>F<>G<>H<>I<>J<>K<>L<>M<>N]
1352	ENSG00000106591	ENSMUSG00000015672	CCDS5468	CCDS26249	[A<>B<>C]	[A<>B<>C]
1353	ENSG00000106605	ENSMUSG00000001999	CCDS5472	CCDS16692	[A<>B<>C<>D<>E<>F<>G]	[A<>B<>C<>D<>E<>F<>GH]
1354	ENSG00000106609	ENSMUSG00000053094	CCDS5536	CCDS39295	[A<>B<>C<>D<>E<>F]	[A<>B<>C<>D<>E<>F]
1355	ENSG00000106615	ENSMUSG00000028945	CCDS5927	CCDS39032	[A<>B<>C<>D<>E<>F<>G<>H]	[A<>B<>C<>D<>E<>F<>G<>H]
1356	ENSG00000106624	ENSMUSG00000020473	CCDS5476	CCDS24406	[A<>B<>C<>D<>E<>F<>G<>H<>I<>J<>K<>L<>M<>N<>O<>P<>Q<>R<>S<>T<>U]	[A<>B<>C<>D<>E<>F<>G<>H<>I<>J<>K<>L<>M<>N<>O<>P<>Q<>R<>S<>T<>U]
1362	ENSG00000106688	ENSMUSG00000024935	CCDS6452	CCDS29727	[A<>B<>C<>D<>E<>F<>G<>H<>I<>J<>K<>L]	[A<>B<>C<>D<>E<>F<>G<>H<>I<>J<>K<>L]
1363	ENSG00000106692	ENSMUSG00000028414	CCDS6766	CCDS18191	[A<>B<>C<>D<>E<>F<>G<>H<>I]	[A<>B<>C<>D<>E<>F<>G<>H<>I]
1364	ENSG00000106723	ENSMUSG00000021395	CCDS43843	CCDS26510	[A<>B<>C<>D<>E]	[A<>B<>C<>D<>E]
1366	ENSG00000106780	ENSMUSG00000039270	CCDS48010	CCDS18273	[A<>B<>C<>D<>E<>F]	[A<>B<>C<>D<>E<>F]
1367	ENSG00000106785	ENSMUSG00000039853	CCDS6734	CCDS18153	[A<>B<>C<>D<>E<>F]	[A<>B<>C<>D<>E<>F]
1368	ENSG00000106803	ENSMUSG00000053317	CCDS6741	CCDS38759	[A<>B<>C<>D]	[A<>B<>C<>D]
1369	ENSG00000106804	ENSMUSG00000026874	CCDS6826	CCDS15957	[A<>B<>C<>D<>E<>F<>G<>H<>I<>J<>K<>L<>M<>N<>O<>P<>Q<>R<>S<>T<>U<>V<>W<>X<>Y<>Z<>A1<>A2<>A3<>A4<>A5<>A6<>A7<>A8<>A9<>A10<>A11<>A12<>A13<>A14<>A15]	[A<>B<>C<>D<>E<>F<>G<>H<>I<>J<>K<>L<>M<>N<>O<>P<>Q<>R<>S<>T<>U<>V<>W<>X<>Y<>Z<>A1<>A2<>A3<>A4<>A5<>A6<>A7<>A8<>A9<>A10<>A11<>A12<>A13<>A14<>A15A16]
1370	ENSG00000106809	ENSMUSG00000021390	CCDS6695	CCDS26505	[A<>B<>C<>D<>E<>F]	[A<>B<>C<>D<>E<>F]
1373	ENSG00000106993	ENSMUSG00000024780	CCDS6454	CCDS29729	[A<>B<>C<>D<>E<>F<>G]	[A<>B<>C<>D<>E<>F<>G]
1374	ENSG00000107020	ENSMUSG00000016495	CCDS6463	CCDS29734	[A<>B<>C<>D]	[A<>B<>C<>D]
1375	ENSG00000107140	ENSMUSG00000028458	CCDS6580	CCDS18094	[A<>B<>C<>D<>E<>F<>G<>H<>I<>J]	[A<>B<>C<>D<>E<>F<>G<>H<>I<>J]
1377	ENSG00000107165	ENSMUSG00000005994	CCDS34990	CCDS18290	[A<>B<>C<>D<>E<>F<>G]	[A<>B<>C<>D<>E<>F<>G]
1379	ENSG00000107185	ENSMUSG00000028468	CCDS47964	CCDS38741	[A<>B<>C<>D<>E<>F<>G<>H]	[A<>B<>C<>D<>E<>F<>G<>H]
1382	ENSG00000107282	ENSMUSG00000024897	CCDS6630	CCDS50407	[A<>B<>C<>D<>E<>F<>G<>H<>I<>J<>K<>L]	[A<>B<>C<>D<>E<>F<>G<>H<>I<>J<>K<>L]
1384	ENSG00000107295	ENSMUSG00000028488	CCDS6483	CCDS18303	[A<>B<>C<>D<>E<>F<>G<>H<>I]	[A<>B<>C<>D<>E<>F<>G<>H<>I]
1385	ENSG00000107317	ENSMUSG00000015090	CCDS7019	CCDS38074	[A<>B<>C<>D<>E<>FG]	[A<>B<>C<>D<>E<>F]
1387	ENSG00000107341	ENSMUSG00000036241	CCDS6546	CCDS18057	[A<>B<>C<>D<>E]	[A<>B<>C<>D<>E]
1388	ENSG00000107372	ENSMUSG00000024750	CCDS6642	CCDS29697	[A<>B<>C<>D<>E]	[A<>B<>C<>D<>E]
1390	ENSG00000107438	ENSMUSG00000055044	CCDS7441	CCDS37977	[A<>B<>C<>D<>E<>F<>G]	[A<>B<>C<>D<>E<>F<>G]
1391	ENSG00000107551	ENSMUSG00000042129	CCDS7208	CCDS20460	[A<>B<>C<>D<>E<>F<>G<>H<>I<>J]	[A<>B<>C<>D<>E<>F<>G<>H<>I<>J]
1393	ENSG00000107566	ENSMUSG00000025198	CCDS7487	CCDS29842	[A<>B<>C<>D<>E<>F<>G<>H<>I<>J<>K]	[A<>B<>C<>D<>E<>F<>G<>H<>I<>J<>K]
1394	ENSG00000107581	ENSMUSG00000024991	CCDS7608	CCDS38035	[A<>B<>C<>D<>E<>F<>G<>H<>I<>J<>K<>L<>M<>N<>O<>P<>Q<>R<>S<>T<>U<>V]	[A<>B<>C<>D<>E<>F<>G<>H<>I<>J<>K<>L<>M<>N<>O<>P<>Q<>R<>S<>T<>U<>V]
1397	ENSG00000107614	ENSMUSG00000026723	CCDS7114	CCDS15695	[A<>B<>C<>D<>E<>F<>G<>H<>I<>J<>K]	[A<>B<>C<>D<>E<>F<>G<>H<>I<>J<>KL]
1398	ENSG00000107625	ENSMUSG00000020076	CCDS7283	CCDS23892	[A<>B<>C<>D<>E<>F<>G<>H<>I<>J<>K<>L<>M<>N<>O]	[A<>B<>C<>D<>E<>F<>G<>H<>I<>J<>K<>L<>M<>N<>O]
1400	ENSG00000107672	ENSMUSG00000040331	CCDS7624	CCDS52415	[A<>B<>C<>D<>E<>F<>G<>H<>I<>J]	[A<>B<>C<>D<>E<>F<>G<>H<>I<>J]
1401	ENSG00000107719	ENSMUSG00000020092	CCDS31215	CCDS23877	[A<>B<>C<>D<>E<>F<>G<>H<>I<>J<>K<>L<>M<>N<>O<>P<>Q<>R<>S]	[A<>B<>C<>D<>E<>F<>G<>H<>I<>J<>K<>L<>M<>N<>O<>P<>Q<>R<>S]
1402	ENSG00000107779	ENSMUSG00000021796	CCDS7378	CCDS26938	[A<>B<>C<>D<>E<>F<>G<>H<>I<>J<>K]	[A<>B<>C<>D<>E<>F<>G<>H<>I<>J<>K]
1403	ENSG00000107796	ENSMUSG00000035783	CCDS7392	CCDS29757	[A<>B<>C<>D<>E<>F<>G<>H]	[A<>B<>C<>D<>E<>F<>G<>H]
1405	ENSG00000107821	ENSMUSG00000025213	CCDS7509	CCDS29857	[B<>C<>D<>E]	[AB<>C<>D<>E]
1406	ENSG00000107829	ENSMUSG00000040913	CCDS31271	CCDS29863	[A<>B<>C<>D<>E<>F<>G<>H<>I]	[A<>B<>C<>D<>E<>F<>G<>H<>I]
1407	ENSG00000107833	ENSMUSG00000056209	CCDS7519	CCDS29865	[A<>B<>C<>D<>E]	[A<>B<>C<>D<>E]
1408	ENSG00000107854	ENSMUSG00000024811	CCDS7417	CCDS50426	[A<>B<>C<>D<>E<>F<>G<>H<>I<>J<>K<>L<>M<>N<>O<>P<>Q<>R<>S<>T<>U<>V<>W<>X<>Y<>Z<>A1A2]	[A<>B<>C<>D<>E<>F<>G<>H<>I<>J<>K<>L<>M<>N<>O<>P<>Q<>R<>S<>T<>U<>V<>W<>X<>Y<>Z<>A1]
1409	ENSG00000107859	ENSMUSG00000025229	CCDS7532	CCDS29872	[A<>B<>C]	[A<>B<>C]
1410	ENSG00000107862	ENSMUSG00000025224	CCDS7533	CCDS29873	[A<>B<>C<>D<>E<>F<>G<>H<>I<>J<>K<>L<>M<>N<>O<>P<>Q<>R<>S<>T<>U<>V<>W<>X<>Y<>Z<>A1<>A2<>A3<>A4<>A5<>A6<>A7<>A8<>A9<>A10<>A11<>A12<>A13]	[A<>B<>C<>D<>E<>F<>G<>H<>I<>J<>K<>L<>M<>N<>O<>P<>Q<>R<>S<>T<>U<>V<>W<>X<>Y<>Z<>A1<>A2<>A3<>A4<>A5<>A6<>A7<>A8<>A9<>A10<>A11<>A12<>A13]
1411	ENSG00000107872	ENSMUSG00000025226	CCDS31273	CCDS38007	[A<>B<>C<>D]	[A<>B<>C<>D]
1412	ENSG00000107874	ENSMUSG00000036748	CCDS41566	CCDS29876	[A<>B<>C<>D<>E<>F<>G<>H]	[A<>B<>C<>D<>E<>F<>G<>H]
1415	ENSG00000107951	ENSMUSG00000024234	CCDS7165	CCDS37718	[A<>B<>C<>D<>E<>F<>G<>H<>I]	[A<>B<>C<>D<>E<>F<>G<>H<>I]
1417	ENSG00000107968	ENSMUSG00000024235	CCDS7166	CCDS29036	[A<>B<>C<>D<>E<>F<>G]	[A<>B<>C<>D<>E<>F<>G]
1418	ENSG00000107984	ENSMUSG00000024868	CCDS7246	CCDS29744	[A<>B<>C<>D]	[A<>B<>C<>D]
1419	ENSG00000108010	ENSMUSG00000031068	CCDS7661	CCDS21948	[A<>B<>C<>D<>E<>F<>G<>H<>I<>J<>K]	[A<>B<>C<>D<>E<>F<>G<>H<>I<>J<>K]
1420	ENSG00000108021	ENSMUSG00000033799	CCDS41485	CCDS49201	[A<>B<>C<>D<>E<>F<>G<>H<>I<>J<>K<>L<>M<>N<>O<>P<>Q<>R]	[A<>B<>C<>D<>E<>F<>G<>H<>I<>J<>K<>L<>M<>N<>O<>P<>Q<>R]
1422	ENSG00000108091	ENSMUSG00000048701	CCDS7257	CCDS48591	[A<>B<>C<>D<>E<>F<>G<>H<>I]	[A<>B<>C<>D<>E<>F<>G<>H<>I]
1423	ENSG00000108106	ENSMUSG00000060860	CCDS33114	CCDS39743	[A<>B<>C<>D]	[A<>B<>C<>D]
1424	ENSG00000108179	ENSMUSG00000021868	CCDS7358	CCDS26874	[A<>B<>C<>D<>E<>F]	[A<>B<>C<>D<>E<>F]
1425	ENSG00000108239	ENSMUSG00000048720	CCDS41553	CCDS37975	[A<>B<>C<>D<>E<>F<>G<>H<>I<>J<>K<>L<>M]	[A<>B<>C<>D<>E<>F<>G<>H<>I<>J<>K<>L<>M]
1426	ENSG00000108255	ENSMUSG00000000724	CCDS11249	CCDS25084	[A<>B<>C<>D<>E<>F]	[A<>B<>C<>D<>E<>F]
1427	ENSG00000108256	ENSMUSG00000037857	CCDS32600	CCDS25083	[A<>B<>C<>D]	[A<>B<>C<>D]
1428	ENSG00000108344	ENSMUSG00000017221	CCDS11356	CCDS25359	[A<>B<>C<>D<>E<>F<>G<>H<>I<>J<>K<>L]	[A<>B<>C<>D<>E<>F<>G<>H<>I<>J<>K<>L]
1429	ENSG00000108349	ENSMUSG00000078676	CCDS11362	CCDS36302	[A<>B<>C<>D<>E<>F<>G<>H<>I<>J<>K<>L<>M]	[A<>B<>C<>D<>E<>F<>G<>H<>I<>J<>K<>L<>M]
1430	ENSG00000108375	ENSMUSG00000034177	CCDS11607	CCDS25215	[A<>B<>C<>D<>E<>F<>G<>H<>I]	[A<>B<>C<>D<>E<>F<>G<>H<>I]
1431	ENSG00000108379	ENSMUSG00000000125	CCDS11505	CCDS25523	[A<>B<>C<>D]	[A<>B<>C<>D]
1432	ENSG00000108381	ENSMUSG00000020774	CCDS11028	CCDS25005	[A<>B<>C<>D<>E<>F]	[A<>B<>C<>D<>E<>F]
1433	ENSG00000108389	ENSMUSG00000018401	CCDS11608	CCDS25214	[A<>B<>C<>D<>E<>F<>G<>H<>I<>J<>K<>L<>M<>N<>O<>P<>Q<>R]	[A<>B<>C<>D<>E<>F<>G<>H<>I<>J<>K<>L<>M<>N<>O<>P<>Q<>R]
1434	ENSG00000108405	ENSMUSG00000020787	CCDS11040	CCDS24992	[A<>B<>C<>D<>E<>F<>G<>H<>I<>J<>K<>L]	[A<>B<>C<>D<>E<>F<>G<>H<>I<>J<>K<>L]
1435	ENSG00000108439	ENSMUSG00000018659	CCDS11522	CCDS25308	[A<>B<>C<>D<>E<>F<>G]	[A<>B<>C<>D<>E<>F<>G]
1436	ENSG00000108468	ENSMUSG00000018666	CCDS11525	CCDS25303	[A<>B<>C<>D]	[A<>B<>C<>D]
1437	ENSG00000108474	ENSMUSG00000014245	CCDS11176	CCDS24824	[A<>B<>C<>D<>E<>F<>G]	[A<>B<>C<>D<>E<>F<>G]
1438	ENSG00000108479	ENSMUSG00000020766	CCDS11728	CCDS25654	[A<>B<>C<>D<>E<>F<>G<>H]	[A<>B<>C<>D<>E<>F<>G<>H]
1440	ENSG00000108510	ENSMUSG00000034297	CCDS42366	CCDS36267	[A<>B<>C<>D<>E<>F<>G<>H<>I<>J<>K<>L<>M<>N<>O<>P<>Q<>R<>S<>T<>U<>V<>W<>X<>Y<>Z<>A1<>A2<>A3<>A4]	[A<>B<>C<>D<>E<>F<>G<>H<>I<>J<>K<>L<>M<>N<>O<>P<>Q<>R<>S<>T<>U<>V<>W<>X<>Y<>Z<>A1<>A2<>A3<>A4]
1441	ENSG00000108511	ENSMUSG00000000690	CCDS11531	CCDS25295	[A<>B]	[A<>B]
1442	ENSG00000108518	ENSMUSG00000018293	CCDS11061	CCDS24960	[A<>B<>C]	[A<>B<>C]
1443	ENSG00000108523	ENSMUSG00000040746	CCDS11060	CCDS24959	[A<>B<>C<>D<>E<>F<>G<>H<>I]	[A<>B<>C<>D<>E<>F<>G<>H<>I]
1444	ENSG00000108556	ENSMUSG00000014609	CCDS11058	CCDS24956	[A<>B<>C<>D<>E<>F<>G<>H<>I<>J<>K<>LM]	[A<>B<>C<>D<>E<>F<>G<>H<>I<>J<>K<>L]
1445	ENSG00000108557	ENSMUSG00000062115	CCDS11188	CCDS24784	[A<>B<>C<>D]	[A<>B<>C<>DE]
1446	ENSG00000108561	ENSMUSG00000018446	CCDS11071	CCDS24970	[A<>B<>C<>D<>E<>F]	[A<>B<>C<>D<>E<>F]
1447	ENSG00000108576	ENSMUSG00000020838	CCDS11256	CCDS25074	[A<>B<>C<>D<>E<>F<>G<>H<>I<>J<>K<>L<>M]	[A<>B<>C<>D<>E<>F<>G<>H<>I<>J<>K<>L<>M]
1448	ENSG00000108578	ENSMUSG00000020840	CCDS32604	CCDS25073	[A<>B<>C<>D<>E<>F<>G<>H<>I<>J<>K<>L]	[A<>B<>C<>D<>E<>F<>G<>H<>I<>J<>K<>L]
1449	ENSG00000108588	ENSMUSG00000078622	CCDS11643	CCDS25551	[A<>B<>C<>D<>E<>F<>G<>H<>I<>J<>K<>L]	[A<>B<>C<>D<>E<>F<>G<>H<>I<>J<>K<>L]
1450	ENSG00000108590	ENSMUSG00000020801	CCDS11078	CCDS24981	[A<>B<>C<>D]	[A<>B<>C<>D]
1451	ENSG00000108591	ENSMUSG00000020537	CCDS11191	CCDS24791	[A<>B<>C<>D<>E<>F<>G<>H<>I<>J<>K<>L<>M]	[A<>B<>C<>D<>E<>F<>G<>H<>I<>J<>K<>L<>M]
1452	ENSG00000108592	ENSMUSG00000020706	CCDS11644	CCDS25552	[A<>B<>C<>D<>E<>F<>G<>H<>I<>J<>K<>L<>M<>N<>O<>P<>Q<>R<>S<>T]	[A<>B<>C<>D<>E<>F<>G<>H<>I<>J<>K<>L<>M<>N<>O<>P<>Q<>R<>S<>T]
1453	ENSG00000108599	ENSMUSG00000047804	CCDS11214	CCDS24821	[A<>B<>C<>D<>E<>F<>G<>H<>I<>J<>K<>L<>M<>N<>O]	[A<>B<>C<>D<>E<>F<>G<>H<>I<>J<>K<>L<>M<>N<>O]
1454	ENSG00000108602	ENSMUSG00000019102	CCDS11212	CCDS24808	[A<>B<>C<>D<>E<>F<>G<>H<>I<>J]	[A<>B<>C<>D<>E<>F<>G<>H<>I<>J]
1455	ENSG00000108622	ENSMUSG00000001029	CCDS11657	CCDS25555	[A<>B<>C<>DE]	[A<>B<>C<>D]
1456	ENSG00000108639	ENSMUSG00000048277	CCDS11753	CCDS25691	[A<>B<>C<>D]	[A<>B<>C<>D]
1457	ENSG00000108651	ENSMUSG00000035575	CCDS11269	CCDS25124	[A<>B<>C<>D<>E<>F<>G<>H<>I<>J<>K<>L<>M<>N<>O<>P<>Q<>R<>ST]	[A<>B<>C<>D<>E<>F<>G<>H<>I<>J<>K<>L<>M<>N<>O<>P<>Q<>R<>S]
1458	ENSG00000108654	ENSMUSG00000020719	CCDS11659	CCDS25562	[A<>B<>C<>D<>E<>F<>G<>H<>I<>J<>K<>L<>M]	[A<>B<>C<>D<>E<>F<>G<>H<>I<>J<>K<>L<>M]
1459	ENSG00000108666	ENSMUSG00000057181	CCDS58537	CCDS25132	[A<>B<>C<>D<>E<>F<>G<>H<>I<>JK]	[A<>B<>C<>D<>E<>F<>G<>H<>I<>J]
1460	ENSG00000108671	ENSMUSG00000017428	CCDS11272	CCDS25133	[A<>B<>C<>D<>E<>F<>G<>H<>I<>J<>K<>L<>M]	[A<>B<>C<>D<>E<>F<>G<>H<>I<>J<>K<>L<>M]
1461	ENSG00000108679	ENSMUSG00000033880	CCDS11759	CCDS25701	[A<>B<>C<>D<>E]	[A<>B<>C<>D<>E]
1462	ENSG00000108688	ENSMUSG00000035373	CCDS11278	CCDS36245	[A<>B<>C]	[A<>B<>C]
1465	ENSG00000108733	ENSMUSG00000018733	CCDS11296	CCDS25160	[A<>B<>C]	[A<>B<>C]
1466	ENSG00000108759	ENSMUSG00000046095	CCDS11393	CCDS56805	[A<>B<>C<>D<>E<>F<>G]	[A<>B<>C<>D<>E<>F<>G]
1467	ENSG00000108771	ENSMUSG00000017830	CCDS11416	CCDS25431	[A<>B<>C<>D<>E<>F<>G<>H<>I<>J<>K<>L]	[A<>B<>C<>D<>E<>F<>G<>H<>I<>J<>K<>L]
1468	ENSG00000108784	ENSMUSG00000001751	CCDS11427	CCDS25444	[A<>B<>C<>D<>E<>F]	[A<>B<>C<>D<>E<>F]
1469	ENSG00000108786	ENSMUSG00000019301	CCDS11428	CCDS25445	[A<>B<>C<>D<>E<>F]	[A<>B<>C<>D<>E<>FG]
1470	ENSG00000108797	ENSMUSG00000017167	CCDS11436	CCDS25455	[A<>B<>C<>D<>E<>F<>G<>H<>I<>J<>K<>L<>M<>N<>O<>P<>Q<>R<>S<>T<>U<>V<>W<>X]	[A<>B<>C<>D<>E<>F<>G<>H<>I<>J<>K<>L<>M<>N<>O<>P<>Q<>R<>S<>T<>U<>V<>W<>X]
1472	ENSG00000108819	ENSMUSG00000038976	CCDS74102	CCDS25268	[A<>B<>C<>D<>E<>F<>G<>H<>I<>J]	[A<>B<>C<>D<>E<>F<>G<>H<>I<>J]
1474	ENSG00000108826	ENSMUSG00000024414	CCDS11564	CCDS25263	[A<>B<>C<>D]	[A<>B<>C<>D]
1475	ENSG00000108828	ENSMUSG00000034993	CCDS11451	CCDS25472	[A<>B<>C<>D<>E<>F]	[A<>B<>C<>D<>E<>F]
1476	ENSG00000108829	ENSMUSG00000020869	CCDS11566	CCDS25261	[A<>B<>C<>D<>E<>F<>G]	[A<>B<>C<>D<>E<>F<>G]
1477	ENSG00000108830	ENSMUSG00000001313	CCDS11452	CCDS25473	[A<>B<>C<>D<>E]	[A<>B<>C<>D<>E]
1478	ENSG00000108839	ENSMUSG00000000320	CCDS11084	CCDS24942	[A<>B<>C<>D<>E<>F<>G<>H<>I<>J<>K<>L<>M<>N]	[A<>B<>C<>D<>E<>F<>G<>H<>I<>J<>K<>L<>M<>N]
1481	ENSG00000108854	ENSMUSG00000018363	CCDS32707	CCDS25564	[A<>B<>C<>D<>E<>F<>G<>H<>I<>J<>K<>L<>M<>N<>O<>P<>Q<>R<>S]	[A<>B<>C<>D<>E<>F<>G<>H<>I<>J<>K<>L<>M<>N<>O<>P<>Q<>R<>S]
1482	ENSG00000108861	ENSMUSG00000003518	CCDS11469	CCDS25482	[A<>B<>C]	[A<>B<>C]
1483	ENSG00000108878	ENSMUSG00000020722	CCDS11668	CCDS25570	[A<>B<>C<>D]	[A<>B<>C<>D]
1484	ENSG00000108924	ENSMUSG00000003949	CCDS11585	CCDS25241	[A<>B<>C<>D]	[A<>B<>C<>D]
1485	ENSG00000108947	ENSMUSG00000003934	CCDS11120	CCDS24896	[A<>B<>C<>D<>E]	[A<>B<>C<>D<>E]
1486	ENSG00000108950	ENSMUSG00000020614	CCDS11679	CCDS25584	[A<>B<>C<>D<>E<>F<>G<>H<>I<>J<>K]	[A<>B<>C<>D<>E<>F<>G<>H<>I<>J<>K]
1487	ENSG00000108953	ENSMUSG00000020849	CCDS11001	CCDS25056	[A<>B<>C<>D<>E<>F]	[A<>B<>C<>D<>E<>F]
1488	ENSG00000108960	ENSMUSG00000003948	CCDS11586	CCDS25240	[A<>B<>C<>D<>E<>F<>G]	[A<>B<>C<>D<>E<>F<>G]
1489	ENSG00000108963	ENSMUSG00000078789	CCDS42228	CCDS25042	[AB<>C<>D<>E<>F<>G<>H<>I<>J<>K<>L<>M]	[B<>C<>D<>E<>F<>G<>H<>I<>J<>K<>L<>M]
1490	ENSG00000108984	ENSMUSG00000020623	CCDS11686	CCDS25592	[A<>B<>C<>D<>E<>F<>G<>H<>I<>J<>K<>L]	[A<>B<>C<>D<>E<>F<>G<>H<>I<>J<>K<>L]
1491	ENSG00000109016	ENSMUSG00000042569	CCDS11215	CCDS24800	[A<>B<>C<>D<>E<>F<>G]	[A<>B<>C<>D<>E<>F<>G]
1492	ENSG00000109047	ENSMUSG00000020907	CCDS11151	CCDS24859	[A<>B<>C]	[A<>B<>C]
1493	ENSG00000109061	ENSMUSG00000056328	CCDS11155	CCDS24855	[A<>B<>C<>D<>E<>F<>G<>H<>I<>J<>K<>L<>M<>N<>O<>P<>Q<>R<>S<>T<>U<>V<>W<>X<>Y<>Z<>A1<>A2<>A3<>A4<>A5<>A6<>A7<>A8<>A9<>A10<>A11<>A12]	[A<>B<>C<>D<>E<>F<>G<>H<>I<>J<>K<>L<>M<>N<>O<>P<>Q<>R<>S<>T<>U<>V<>W<>X<>Y<>Z<>A1<>A2<>A3<>A4<>A5<>A6<>A7<>A8<>A9<>A10<>A11<>A12]
1495	ENSG00000109063	ENSMUSG00000020908	CCDS11157	CCDS36184	[A<>B<>C<>D<>E<>F<>G<>H<>I<>J<>K<>L<>M<>N<>O<>P<>Q<>R<>S<>T<>U<>V<>W<>X<>Y<>Z<>A1<>A2<>A3<>A4<>A5<>A6<>A7<>A8<>A9<>A10<>A11<>A12<>A13]	[A<>B<>C<>D<>E<>F<>G<>H<>I<>J<>K<>L<>M<>N<>O<>P<>Q<>R<>S<>T<>U<>V<>W<>X<>Y<>Z<>A1<>A2<>A3<>A4<>A5<>A6<>A7<>A8<>A9<>A10<>A11<>A12<>A13]
1497	ENSG00000109072	ENSMUSG00000017344	CCDS11229	CCDS25106	[A<>B<>C<>D<>E<>F<>G<>H]	[A<>B<>C<>D<>E<>F<>G<>H]
1498	ENSG00000109079	ENSMUSG00000017615	CCDS11227	CCDS25110	[A<>B<>C<>D<>E<>F]	[A<>B<>C<>D<>E<>F]
1499	ENSG00000109084	ENSMUSG00000037278	CCDS11226	CCDS25112	[A<>B<>C]	[A<>B<>C]
1500	ENSG00000109089	ENSMUSG00000050910	CCDS11710	CCDS36371	[A<>B<>C<>D<>E]	[A<>B<>C<>D<>E]
1501	ENSG00000109099	ENSMUSG00000018217	CCDS11168	CCDS24837	[A<>B<>C<>D]	[A<>B<>C<>D]
1503	ENSG00000109107	ENSMUSG00000017390	CCDS11236	CCDS25099	[A<>B<>C<>D<>E<>F<>G<>H]	[A<>B<>C<>D<>E<>F<>G<>H]
1504	ENSG00000109111	ENSMUSG00000002052	CCDS32596	CCDS25095	[A<>B<>C<>D<>E<>F<>G<>H<>I<>J<>K<>L<>M<>N<>O<>P<>Q<>R<>S<>T<>U<>V<>W<>X<>Y<>Z<>A1<>A2<>A3<>A4<>A5<>A6<>A7<>A8<>A9<>A10]	[A<>B<>C<>D<>E<>F<>G<>H<>I<>J<>K<>L<>M<>N<>O<>P<>Q<>R<>S<>T<>U<>V<>W<>X<>Y<>Z<>A1<>A2<>A3<>A4<>A5<>A6<>A7<>A8<>A9<>A10]
1505	ENSG00000109132	ENSMUSG00000012520	CCDS3463	CCDS19316	[A<>B<>C]	[A<>B<>C]
1506	ENSG00000109158	ENSMUSG00000029211	CCDS3473	CCDS39107	[A<>B<>C<>D<>E<>F<>G<>H<>I]	[A<>B<>C<>D<>E<>F<>G<>H<>I]
1507	ENSG00000109193	ENSMUSG00000029272	CCDS3531	CCDS19392	[A<>B<>C<>D<>E<>F<>G]	[A<>B<>C<>D<>E<>F<>G]
1509	ENSG00000109220	ENSMUSG00000029229	CCDS3493	CCDS19349	[A<>B<>C<>D<>E<>F]	[A<>B<>C<>D<>E<>F]
1511	ENSG00000109321	ENSMUSG00000029378	CCDS3565	CCDS19421	[A<>B<>C<>D<>E]	[A<>B<>C<>D<>E]
1513	ENSG00000109390	ENSMUSG00000037152	CCDS3746	CCDS38426	[A<>B<>C]	[A<>B<>C]
1514	ENSG00000109424	ENSMUSG00000031710	CCDS3753	CCDS22449	[A<>B<>C<>D<>E<>F]	[A<>B<>C<>D<>E<>F]
1515	ENSG00000109445	ENSMUSG00000031711	CCDS3754	CCDS22447	[A<>B<>C<>D<>E<>F<>G<>H<>I]	[A<>B<>C<>D<>E<>F<>G<>H<>IJ]
1516	ENSG00000109471	ENSMUSG00000027720	CCDS3726	CCDS17316	[A<>B<>C<>D]	[A<>B<>C<>DE]
1517	ENSG00000109472	ENSMUSG00000037852	CCDS3810	CCDS22327	[A<>B<>C<>D<>E<>F<>G<>H<>I]	[A<>B<>C<>D<>E<>F<>G<>H<>I]
1518	ENSG00000109475	ENSMUSG00000062006	CCDS3680	CCDS17841	[A<>B<>C<>D]	[A<>B<>C<>D]
1520	ENSG00000109519	ENSMUSG00000029198	CCDS3396	CCDS19238	[A<>B<>C<>D]	[A<>B<>C<>D]
1521	ENSG00000109534	ENSMUSG00000028010	CCDS34050	CCDS38634	[A<>B<>C<>D<>E<>F]	[A<>B<>C<>D<>E<>F]
1522	ENSG00000109536	ENSMUSG00000031590	CCDS34121	CCDS22263	[A<>B<>C<>D<>E<>F<>G<>H<>I]	[A<>B<>C<>D<>E<>F<>G<>H<>I]
1524	ENSG00000109618	ENSMUSG00000029173	CCDS3432	CCDS19286	[A<>B<>C<>D<>E<>F<>G<>H<>I<>J<>K]	[A<>B<>C<>D<>E<>F<>G<>H<>I<>J<>K]
1527	ENSG00000109705	ENSMUSG00000049691	CCDS3410	CCDS19259	[A<>B]	[A<>B]
1528	ENSG00000109736	ENSMUSG00000001082	CCDS3365	CCDS19217	[A<>B<>C<>D<>E<>F<>G<>H<>I<>J<>K<>L]	[A<>B<>C<>D<>E<>F<>G<>H<>I<>J<>K<>L]
1531	ENSG00000109762	ENSMUSG00000038291	CCDS34116	CCDS22287	[A<>B<>C<>D<>E<>F<>G<>H<>I<>J<>K<>L<>M<>N<>O<>P<>Q<>R]	[A<>B<>C<>D<>E<>F<>G<>H<>I<>J<>K<>L<>M<>N<>O<>P<>Q<>R]
1534	ENSG00000109787	ENSMUSG00000029178	CCDS3444	CCDS19301	[A<>B<>C<>D<>E]	[A<>B<>C<>D<>E]
1537	ENSG00000109819	ENSMUSG00000029167	CCDS3429	CCDS19282	[A<>B<>C<>D<>E<>F<>G<>H<>I<>J<>K<>L<>M]	[A<>B<>C<>D<>E<>F<>G<>H<>I<>J<>K<>L<>M]
1538	ENSG00000109832	ENSMUSG00000032101	CCDS44766	CCDS52753	[A<>B<>C<>D<>E<>F<>G<>H<>I<>J<>K<>L]	[A<>B<>C<>D<>E<>F<>G<>H<>I<>J<>K<>L]
1539	ENSG00000109846	ENSMUSG00000032060	CCDS8351	CCDS23172	[A<>B<>C]	[A<>B<>C]
1540	ENSG00000109906	ENSMUSG00000066687	CCDS8367	CCDS23158	[A<>B<>C<>D<>E<>F]	[A<>B<>C<>D<>E<>F]
1541	ENSG00000109917	ENSMUSG00000032078	CCDS8375	CCDS23144	[A<>B<>C<>D<>E<>F<>G<>H<>I<>J<>K<>L<>M<>N]	[A<>B<>C<>D<>E<>F<>G<>H<>I<>J<>K<>L<>M<>N]
1542	ENSG00000109919	ENSMUSG00000027282	CCDS7943	CCDS16416	[A<>B<>C<>D<>E<>F<>G<>H<>I<>J<>K<>L<>M]	[A<>B<>C<>D<>E<>F<>G<>H<>I<>J<>K<>L<>M]
1543	ENSG00000109920	ENSMUSG00000008200	CCDS41644	CCDS16414	[B<>C<>D<>E<>F<>G<>H<>I<>J<>K<>L<>M<>N<>O<>P<>Q<>R]	[AB<>C<>D<>E<>F<>G<>H<>I<>J<>K<>L<>M<>N<>O<>P<>Q<>R]
1544	ENSG00000109927	ENSMUSG00000037705	CCDS8434	CCDS23087	[A<>B<>C<>D<>E<>F<>G<>H<>I<>J<>K<>L<>M<>N<>O<>P<>Q<>R<>S<>T<>U<>V<>W]	[A<>B<>C<>D<>E<>F<>G<>H<>I<>J<>K<>L<>M<>N<>O<>P<>Q<>R<>S<>T<>U<>V<>W]
1545	ENSG00000109929	ENSMUSG00000032018	CCDS8435	CCDS23086	[A<>B<>C<>D]	[A<>B<>C<>D]
1546	ENSG00000109991	ENSMUSG00000027071	CCDS7953	CCDS16200	[A<>B<>C<>D<>E<>F<>G<>H<>I<>J<>K<>L]	[A<>B<>C<>D<>E<>F<>G<>H<>I<>J<>K<>L]
1548	ENSG00000110048	ENSMUSG00000024687	CCDS7974	CCDS37925	[A<>B<>C<>D<>E<>F<>G<>H<>I<>J<>K<>L<>M<>N]	[A<>B<>C<>D<>E<>F<>G<>H<>I<>J<>K<>L<>M<>N]
1549	ENSG00000110063	ENSMUSG00000032040	CCDS8473	CCDS22957	[A<>B<>C<>D<>E<>F]	[A<>B<>C<>D<>E<>FG]
1550	ENSG00000110092	ENSMUSG00000070348	CCDS8191	CCDS22055	[A<>B<>C<>D<>E]	[A<>B<>C<>D<>E]
1551	ENSG00000110104	ENSMUSG00000024732	CCDS7993	CCDS29593	[A<>B<>C<>D]	[A<>B<>C<>D]
1552	ENSG00000110108	ENSMUSG00000034659	CCDS7996	CCDS29590	[A<>B<>C]	[A<>B<>C]
1555	ENSG00000110195	ENSMUSG00000001827	CCDS8211	CCDS21517	[A<>B<>C<>D]	[A<>B<>C<>D]
1556	ENSG00000110218	ENSMUSG00000031934	CCDS8296	CCDS22832	[A<>B<>C<>D<>E]	[A<>B<>C<>D<>E]
1557	ENSG00000110237	ENSMUSG00000032875	CCDS8221	CCDS40040	[A<>B<>C<>D<>E<>F<>G<>H<>I<>J<>K<>L<>M<>N<>O<>P<>Q<>R<>S<>T<>U]	[A<>B<>C<>D<>E<>F<>G<>H<>I<>J<>K<>L<>M<>N<>O<>P<>Q<>R<>S<>T<>U]
1559	ENSG00000110244	ENSMUSG00000032080	CCDS31681	CCDS23142	[A<>B<>C]	[A<>B<>C]
1561	ENSG00000110315	ENSMUSG00000030788	CCDS7803	CCDS40086	[A<>B<>C<>D<>E]	[A<>B<>C<>D<>E]
1565	ENSG00000110367	ENSMUSG00000032097	CCDS44751	CCDS23116	[A<>B<>C<>D<>E<>F<>G<>H<>I<>J<>K<>L]	[A<>B<>C<>D<>E<>F<>G<>H<>I<>J<>K<>L]
1566	ENSG00000110375	ENSMUSG00000041523	CCDS8404	CCDS23112	[A<>B<>C<>D<>E]	[A<>B<>C<>D<>E]
1569	ENSG00000110446	ENSMUSG00000024737	CCDS7998	CCDS29588	[A<>B<>C<>D<>E<>F<>G<>H]	[A<>B<>C<>D<>E<>F<>G<>H]
1571	ENSG00000110628	ENSMUSG00000000154	CCDS7740	CCDS22041	[AB<>C<>D<>E<>F<>G<>H<>I<>J<>K]	[B<>C<>D<>E<>F<>G<>H<>I<>J<>K]
1572	ENSG00000110660	ENSMUSG00000042195	CCDS41709	CCDS40639	[A<>B<>C<>D<>E<>F<>G<>H]	[A<>B<>C<>D<>E<>F<>G<>H]
1573	ENSG00000110696	ENSMUSG00000030663	CCDS7822	CCDS21766	[A<>B<>C<>D<>E]	[A<>B<>C<>D<>E]
1574	ENSG00000110700	ENSMUSG00000090862	CCDS7823	CCDS52370	[A<>B<>C<>D<>E<>F]	[A<>B<>C<>D<>E<>F]
1575	ENSG00000110711	ENSMUSG00000024847	CCDS8168	CCDS29415	[A<>B<>C<>D<>E<>F]	[A<>B<>C<>D<>E<>F]
1577	ENSG00000110777	ENSMUSG00000032053	CCDS31675	CCDS23176	[A<>B<>C<>D<>E]	[A<>B<>C<>D<>E]
1578	ENSG00000110811	ENSMUSG00000023191	CCDS61027	CCDS20533	[A<>B<>C<>D<>E<>F<>G<>H<>I<>J<>K<>L<>M<>N<>O]	[A<>B<>C<>D<>E<>F<>G<>H<>I<>J<>K<>L<>M<>N<>O]
1580	ENSG00000110848	ENSMUSG00000030156	CCDS8604	CCDS20582	[A<>B<>C<>D<>E]	[A<>B<>C<>D<>E]
1582	ENSG00000110871	ENSMUSG00000041733	CCDS31912	CCDS19585	[A<>B<>C<>D<>E<>F<>G]	[A<>B<>C<>D<>E<>F<>G]
1583	ENSG00000110900	ENSMUSG00000030351	CCDS31765	CCDS20567	[A<>B<>C<>D<>E<>F<>G]	[A<>B<>C<>D<>E<>F<>G]
1584	ENSG00000110925	ENSMUSG00000044636	CCDS8807	CCDS27839	[A<>B<>C<>D]	[A<>B<>C<>D]
1585	ENSG00000110944	ENSMUSG00000025383	CCDS8916	CCDS24270	[A<>B<>C<>D]	[A<>B<>C<>DE]
1586	ENSG00000110955	ENSMUSG00000025393	CCDS8924	CCDS24259	[A<>B<>C<>D<>E<>F<>G<>H<>I<>J]	[A<>B<>C<>D<>E<>F<>G<>H<>I<>J]
1587	ENSG00000110975	ENSMUSG00000063260	CCDS8732	CCDS27756	[A<>B<>C<>D<>E<>F<>G]	[A<>B<>C<>D<>E<>F<>G]
1589	ENSG00000111012	ENSMUSG00000006724	CCDS8954	CCDS24224	[A<>B<>C<>D<>E<>F<>G<>H<>I]	[A<>B<>C<>D<>E<>F<>G<>H<>I]
1590	ENSG00000111046	ENSMUSG00000035923	CCDS9019	CCDS24162	[A<>B<>C]	[A<>B<>C]
1591	ENSG00000111049	ENSMUSG00000000435	CCDS9020	CCDS24161	[A<>B<>C]	[A<>B<>C]
1592	ENSG00000111057	ENSMUSG00000023043	CCDS31809	CCDS27869	[A<>B<>C<>D<>E<>F<>G]	[A<>B<>C<>D<>E<>F<>G]
1593	ENSG00000111142	ENSMUSG00000036112	CCDS9052	CCDS48673	[A<>B<>C<>D<>E<>F<>G<>H<>I<>J<>K]	[A<>B<>C<>D<>E<>F<>G<>H<>I<>J<>K]
1596	ENSG00000111203	ENSMUSG00000001518	CCDS8513	CCDS20572	[A<>B<>C<>D<>E<>F<>G<>H<>I<>J<>K<>L]	[A<>B<>C<>D<>E<>F<>G<>H<>I<>J<>K<>L]
1597	ENSG00000111229	ENSMUSG00000029465	CCDS9146	CCDS19648	[A<>B<>C<>D<>E<>F<>G]	[A<>B<>C<>D<>E<>F<>G]
1598	ENSG00000111241	ENSMUSG00000000183	CCDS8527	CCDS20561	[A<>B<>C]	[A<>B<>C]
1599	ENSG00000111245	ENSMUSG00000013936	CCDS31901	CCDS39252	[A<>B<>C<>D<>E<>F<>G]	[A<>B<>C<>D<>E<>F<>G]
1601	ENSG00000111254	ENSMUSG00000030344	CCDS8531	CCDS20558	[A<>B<>C]	[A<>B<>C]
1602	ENSG00000111261	ENSMUSG00000032718	CCDS8648	CCDS20637	[A<>B<>C]	[A<>B<>C]
1604	ENSG00000111266	ENSMUSG00000030203	CCDS8650	CCDS39679	[A<>B<>C<>D<>E<>F]	[A<>B<>C<>D<>E<>F]
1606	ENSG00000111276	ENSMUSG00000003031	CCDS8653	CCDS20642	[A<>B]	[A<>B]
1607	ENSG00000111300	ENSMUSG00000042719	CCDS9159	CCDS19633	[A<>B<>C<>D<>E<>F<>G<>H<>I<>J<>K<>L<>M<>N<>O<>P<>Q<>R<>S<>T<>U<>V<>W<>X]	[A<>B<>C<>D<>E<>F<>G<>H<>I<>J<>K<>L<>M<>N<>O<>P<>Q<>R<>S<>T<>U<>V<>W<>X]
1609	ENSG00000111339	ENSMUSG00000030217	CCDS8668	CCDS20658	[AB<>C<>D]	[B<>C<>DE]
1610	ENSG00000111348	ENSMUSG00000030220	CCDS8671	CCDS20661	[A<>B<>C<>D<>E]	[A<>B<>C<>D<>E]
1612	ENSG00000111412	ENSMUSG00000032840	CCDS9179	CCDS39237	[A<>B<>C<>D<>E]	[A<>B<>C<>D<>E]
1615	ENSG00000111490	ENSMUSG00000052302	CCDS53813	CCDS48704	[A<>B<>C<>D<>E<>F<>G<>H<>I<>J<>K<>L]	[A<>B<>C<>D<>E<>F<>G<>H<>I<>J<>K<>L]
1616	ENSG00000111530	ENSMUSG00000020114	CCDS8977	CCDS48701	[A<>B<>C<>D<>E<>F<>G<>H<>I<>J<>K<>L<>M<>N<>O]	[A<>B<>C<>D<>E<>F<>G<>H<>I<>J<>K<>L<>M<>N<>O]
1620	ENSG00000111639	ENSMUSG00000030335	CCDS8547	CCDS20545	[A<>B<>C]	[A<>B<>C]
1621	ENSG00000111670	ENSMUSG00000035311	CCDS9088	CCDS24110	[A<>B<>C<>D<>E<>F<>G<>H<>I<>J<>K<>L<>M<>N<>O<>P<>Q<>R<>S<>T<>U]	[A<>B<>C<>D<>E<>F<>G<>H<>I<>J<>K<>L<>M<>N<>O<>P<>Q<>R<>S<>T<>U]
1624	ENSG00000111696	ENSMUSG00000054027	CCDS41824	CCDS36020	[AB<>C<>D<>E<>F<>G<>H<>I<>J<>K<>L<>M<>N<>O]	[B<>C<>D<>E<>F<>G<>H<>I<>J<>K<>L<>M<>N<>O]
1625	ENSG00000111701	ENSMUSG00000040613	CCDS8579	CCDS20498	[A<>B<>C<>D<>EF]	[A<>B<>C<>D<>E]
1626	ENSG00000111711	ENSMUSG00000030245	CCDS8689	CCDS20682	[A<>B<>C<>D<>E]	[A<>B<>C<>D<>E]
1627	ENSG00000111713	ENSMUSG00000030244	CCDS8690	CCDS20683	[A<>B<>C<>D<>E<>F<>G<>H<>I<>J<>K<>L<>M<>N<>O<>P]	[A<>B<>C<>D<>E<>F<>G<>H<>I<>J<>K<>L<>M<>N<>O<>P]
1628	ENSG00000111716	ENSMUSG00000030246	CCDS8691	CCDS20684	[A<>B<>C<>D<>E<>F<>G]	[A<>B<>C<>D<>E<>F<>G]
1629	ENSG00000111725	ENSMUSG00000029513	CCDS9191	CCDS19598	[A<>B<>C<>D<>E<>F<>G]	[A<>B<>C<>D<>E<>F<>G]
1630	ENSG00000111726	ENSMUSG00000030282	CCDS8696	CCDS20687	[A<>B<>C<>D<>E<>F<>G<>H]	[A<>B<>C<>D<>E<>F<>G<>H]
1632	ENSG00000111728	ENSMUSG00000030283	CCDS8697	CCDS20689	[A<>B<>C<>D<>E]	[A<>B<>C<>D<>E]
1633	ENSG00000111732	ENSMUSG00000040627	CCDS41747	CCDS20497	[A<>B<>C<>D<>E]	[A<>B<>C<>D<>E]
1634	ENSG00000111775	ENSMUSG00000041697	CCDS9197	CCDS19590	[B<>C<>D]	[AB<>C<>D]
1635	ENSG00000111786	ENSMUSG00000029538	CCDS9199	CCDS19587	[A<>B<>C<>D]	[A<>B<>C<>D]
1638	ENSG00000111817	ENSMUSG00000039497	CCDS5107	CCDS23776	[A<>B<>C<>D<>E]	[A<>B<>C<>D<>E]
1640	ENSG00000111875	ENSMUSG00000019857	CCDS47469	CCDS23847	[A<>B<>C<>D]	[A<>B<>C<>D]
1641	ENSG00000111885	ENSMUSG00000003746	CCDS5122	CCDS23848	[A<>B<>C<>D<>E<>F<>G<>H<>I<>J<>K<>L]	[A<>B<>C<>D<>E<>F<>G<>H<>I<>J<>K<>L]
1642	ENSG00000111886	ENSMUSG00000023267	CCDS5020	CCDS18020	[B<>C<>D<>E<>F<>G<>H<>I<>J]	[AB<>C<>D<>E<>F<>G<>H<>I<>J]
1644	ENSG00000111906	ENSMUSG00000000295	CCDS43503	CCDS23767	[A<>B<>C<>D<>E<>F]	[A<>B<>C<>D<>E<>F]
1645	ENSG00000111911	ENSMUSG00000019791	CCDS5133	CCDS23764	[A<>B<>C<>D<>E]	[A<>B<>C<>D<>E]
1646	ENSG00000111961	ENSMUSG00000015305	CCDS5212	CCDS23692	[A<>B<>C<>D<>E<>F<>G<>H<>I<>J<>K<>L<>M<>N<>O<>P<>Q<>R<>S<>T]	[A<>B<>C<>D<>E<>F<>G<>H<>I<>J<>K<>L<>M<>N<>O<>P<>Q<>R<>S<>T]
1647	ENSG00000111962	ENSMUSG00000047712	CCDS5213	CCDS35835	[A<>B<>C<>D<>E<>F<>G<>H]	[A<>B<>C<>D<>E<>F<>G<>H]
1648	ENSG00000112077	ENSMUSG00000023926	CCDS4927	CCDS28787	[A<>B<>C<>D<>E<>F<>G<>H<>I<>J]	[A<>B<>C<>D<>E<>F<>G<>H<>I<>JK]
1649	ENSG00000112079	ENSMUSG00000024006	CCDS4822	CCDS28589	[A<>B<>C<>D<>E<>F<>G<>H<>I<>J<>K<>L<>M]	[A<>B<>C<>D<>E<>F<>G<>H<>I<>J<>K<>L<>M]
1650	ENSG00000112110	ENSMUSG00000057388	CCDS5270	CCDS28396	[A<>B<>C<>D]	[A<>B<>C<>D]
1651	ENSG00000112115	ENSMUSG00000025929	CCDS4937	CCDS14842	[A<>B<>C]	[A<>B<>C]
1654	ENSG00000112144	ENSMUSG00000009828	CCDS4949	CCDS40697	[A<>B<>C<>D<>E<>F<>G<>H<>I<>J<>K<>L<>M]	[A<>B<>C<>D<>E<>F<>G<>H<>I<>J<>K<>L<>M]
1656	ENSG00000112164	ENSMUSG00000024027	CCDS4839	CCDS37542	[A<>B<>C<>D<>E<>F<>G<>H<>I<>J<>K<>L<>M]	[A<>B<>C<>D<>E<>F<>G<>H<>I<>J<>K<>L<>M]
1657	ENSG00000112175	ENSMUSG00000032179	CCDS4958	CCDS23348	[A<>B<>C<>D<>E<>F<>G]	[A<>B<>C<>D<>E<>F<>G]
1658	ENSG00000112182	ENSMUSG00000040270	CCDS5026	CCDS51135	[A<>B<>C<>D]	[A<>B<>C<>D]
1659	ENSG00000112186	ENSMUSG00000021373	CCDS4539	CCDS26484	[A<>B<>C<>D<>E<>F<>G<>H<>I<>J<>K<>L]	[A<>B<>C<>D<>E<>F<>G<>H<>I<>J<>K<>L]
1661	ENSG00000112208	ENSMUSG00000042215	CCDS4961	CCDS14864	[A<>B<>C]	[A<>B<>C]
1662	ENSG00000112210	ENSMUSG00000004768	CCDS4962	CCDS35532	[A<>B<>C<>D<>E<>F]	[A<>B<>C<>D<>E<>F]
1663	ENSG00000112212	ENSMUSG00000023995	CCDS34444	CCDS28869	[A<>B<>CD]	[A<>B<>C]
1664	ENSG00000112214	ENSMUSG00000028259	CCDS5035	CCDS18009	[A<>B<>C<>D<>E]	[A<>B<>C<>D<>E]
1666	ENSG00000112232	ENSMUSG00000026058	CCDS4963	CCDS14861	[A<>B<>C<>D<>E<>F<>G<>H<>I]	[A<>B<>C<>D<>E<>F<>G<>H<>I]
1667	ENSG00000112234	ENSMUSG00000040410	CCDS5041	CCDS18004	[A<>B<>C<>D<>E<>F<>G]	[A<>B<>C<>D<>E<>F<>G]
1668	ENSG00000112238	ENSMUSG00000040478	CCDS43487	CCDS38699	[B<>C<>D<>E]	[AB<>C<>D<>E]
1669	ENSG00000112245	ENSMUSG00000026064	CCDS4965	CCDS14858	[A<>B<>C<>D<>E]	[A<>B<>C<>D<>E]
1670	ENSG00000112246	ENSMUSG00000019913	CCDS5045	CCDS48556	[A<>B<>C<>D<>E<>F<>G<>H<>I<>J<>K]	[A<>B<>C<>D<>E<>F<>G<>H<>I<>J<>K]
1672	ENSG00000112276	ENSMUSG00000071317	CCDS5051	CCDS23828	[A<>B<>C<>D<>E<>F<>G]	[A<>B<>C<>D<>E<>F<>G]
1673	ENSG00000112290	ENSMUSG00000019831	CCDS5080	CCDS23801	[A<>B<>C<>D<>E<>F<>G<>H]	[A<>B<>C<>D<>E<>F<>G<>H]
1675	ENSG00000112297	ENSMUSG00000019866	CCDS34506	CCDS48553	[A<>B<>C<>D<>E<>F<>G<>H<>I<>J<>K<>L<>M<>N<>O<>P<>Q<>R<>S<>TU]	[A<>B<>C<>D<>E<>F<>G<>H<>I<>J<>K<>L<>M<>N<>O<>P<>Q<>R<>S<>T]
1676	ENSG00000112299	ENSMUSG00000037440	CCDS5159	CCDS35868	[A<>B<>C<>D<>E<>F<>GH]	[A<>B<>C<>D<>E<>F<>G]
1677	ENSG00000112306	ENSMUSG00000061983	CCDS5164	CCDS23733	[A<>B<>C<>D<>E]	[A<>B<>C<>D<>E]
1678	ENSG00000112308	ENSMUSG00000019132	CCDS4559	CCDS26379	[A<>B<>C<>D<>EF]	[A<>B<>C<>D<>E]
1679	ENSG00000112309	ENSMUSG00000026156	CCDS4974	CCDS14850	[A<>B<>C<>D]	[A<>B<>C<>D]
1680	ENSG00000112312	ENSMUSG00000006715	CCDS4560	CCDS26378	[A<>B<>C<>D<>E<>F]	[A<>B<>C<>D<>E<>F]
1681	ENSG00000112320	ENSMUSG00000038248	CCDS43488	CCDS35890	[A<>B<>C<>D<>E<>F]	[A<>B<>C<>D<>E<>F]
1682	ENSG00000112343	ENSMUSG00000064140	CCDS4568	CCDS26370	[A<>B<>C<>D<>E<>F]	[A<>B<>C<>D<>E<>FG]
1683	ENSG00000112365	ENSMUSG00000019826	CCDS34509	CCDS23804	[A<>B<>C<>D<>E<>F]	[A<>B<>C<>D<>E<>FG]
1685	ENSG00000112378	ENSMUSG00000019851	CCDS5188	CCDS23714	[A<>B<>C]	[A<>B<>C]
1686	ENSG00000112379	ENSMUSG00000019852	CCDS5189	CCDS23712	[A<>B<>C<>D<>E<>F<>G<>H<>I<>J<>K<>L<>M<>N<>O<>P<>Q<>R<>S<>T<>U<>V<>W<>X<>Y<>Z<>A1<>A2<>A3<>A4<>A5<>A6<>A7<>A8]	[A<>B<>C<>D<>E<>F<>G<>H<>I<>J<>K<>L<>M<>N<>O<>P<>Q<>R<>S<>T<>U<>V<>W<>X<>Y<>Z<>A1<>A2<>A3<>A4<>A5<>A6<>A7<>A8]
1687	ENSG00000112394	ENSMUSG00000019838	CCDS5089	CCDS48543	[A<>B<>C<>D<>E<>F]	[A<>B<>C<>D<>E<>F]
1688	ENSG00000112406	ENSMUSG00000039879	CCDS5194	CCDS23709	[A<>B<>C<>D]	[A<>B<>C<>D]
1689	ENSG00000112425	ENSMUSG00000055493	CCDS5206	CCDS23698	[A<>B<>C<>D]	[A<>B<>C<>D]
1691	ENSG00000112473	ENSMUSG00000024327	CCDS43453	CCDS37576	[A<>B<>C<>D<>E<>F<>G]	[A<>B<>C<>D<>E<>F<>G]
1693	ENSG00000112499	ENSMUSG00000040966	CCDS5276	CCDS28392	[A<>B<>C<>D<>E<>F<>G<>H<>I<>J<>KL]	[A<>B<>C<>D<>E<>F<>G<>H<>I<>J<>K]
1695	ENSG00000112541	ENSMUSG00000023868	CCDS47513	CCDS28384	[A<>B<>C<>D<>E<>F<>G<>H<>I<>J<>K<>L<>M<>N<>O<>P<>Q<>R<>S<>T<>U<>V]	[A<>B<>C<>D<>E<>F<>G<>H<>I<>J<>K<>L<>M<>N<>O<>P<>Q<>R<>S<>T<>U<>VW]
1696	ENSG00000112578	ENSMUSG00000023988	CCDS34450	CCDS50132	[A<>B<>C<>D<>E<>F<>G]	[A<>B<>C<>D<>E<>F<>G]
1697	ENSG00000112599	ENSMUSG00000023979	CCDS4865	CCDS28847	[A<>B<>C<>D]	[A<>B<>C<>D]
1698	ENSG00000112619	ENSMUSG00000023978	CCDS4871	CCDS28844	[A<>B<>C]	[A<>B<>C]
1699	ENSG00000112624	ENSMUSG00000036568	CCDS34451	CCDS50126	[A<>B<>C<>D<>E<>F<>G<>H<>I<>J<>K]	[A<>B<>C<>D<>E<>F<>G<>H<>I<>J<>K]
1700	ENSG00000112658	ENSMUSG00000015605	CCDS4889	CCDS28831	[A<>B<>C<>D<>E<>F<>G]	[A<>B<>C<>D<>E<>F<>G]
1702	ENSG00000112685	ENSMUSG00000021357	CCDS34327	CCDS26420	[A<>B<>C<>D<>E<>F<>G<>H<>I<>J<>K<>L<>M<>N<>O<>P<>Q<>R<>S<>T<>U<>V<>W<>X<>Y<>Z<>A1]	[A<>B<>C<>D<>E<>F<>G<>H<>I<>J<>K<>L<>M<>N<>O<>P<>Q<>R<>S<>T<>U<>V<>W<>X<>Y<>Z<>A1]
1703	ENSG00000112695	ENSMUSG00000032330	CCDS34486	CCDS23366	[AB<>C<>D<>E]	[B<>C<>D<>E]
1704	ENSG00000112739	ENSMUSG00000021413	CCDS4488	CCDS26448	[A<>B<>C<>D<>E<>F<>G<>H<>I<>J<>K<>L<>M<>N<>O]	[A<>B<>C<>D<>E<>F<>G<>H<>I<>J<>K<>L<>M<>N<>O]
1705	ENSG00000112796	ENSMUSG00000023960	CCDS4915	CCDS28802	[A<>B<>C]	[A<>B<>C]
1706	ENSG00000112799	ENSMUSG00000021423	CCDS4498	CCDS26457	[A<>B<>C<>D<>E]	[A<>B<>C<>D<>E]
1707	ENSG00000112812	ENSMUSG00000006179	CCDS4623	CCDS26303	[A<>B<>C<>D<>E<>F<>G<>H<>I<>J<>K<>LM]	[A<>B<>C<>D<>E<>F<>G<>H<>I<>J<>K<>L]
1709	ENSG00000112837	ENSMUSG00000032419	CCDS34495	CCDS40718	[A<>B<>C<>D<>E<>F<>G<>H]	[A<>B<>C<>D<>E<>F<>G<>H]
1711	ENSG00000112877	ENSMUSG00000021572	CCDS34126	CCDS26639	[A<>B<>C<>D<>E<>F<>G<>H<>I<>J<>K<>L]	[A<>B<>C<>D<>E<>F<>G<>H<>I<>J<>K<>L]
1712	ENSG00000112893	ENSMUSG00000024085	CCDS34209	CCDS28938	[A<>B<>C<>D<>E<>F<>G<>H<>I<>J<>K<>L<>M<>N<>O<>P<>Q<>R<>S<>T<>U<>V]	[A<>B<>C<>D<>E<>F<>G<>H<>I<>J<>K<>L<>M<>N<>O<>P<>Q<>R<>S<>T<>U<>VW]
1713	ENSG00000112902	ENSMUSG00000022231	CCDS3875	CCDS37055	[A<>B<>C<>D<>E<>F<>G<>H<>I<>J<>K<>L<>M<>N<>O<>P<>Q<>R<>S<>T<>U]	[A<>B<>C<>D<>E<>F<>G<>H<>I<>J<>K<>L<>M<>N<>O<>P<>Q<>R<>S<>T<>U]
1715	ENSG00000112972	ENSMUSG00000093930	CCDS34154	CCDS56901	[A<>B<>C<>D<>E<>F<>G<>H<>I]	[A<>B<>C<>D<>E<>F<>G<>H<>I]
1716	ENSG00000112981	ENSMUSG00000035984	CCDS4197	CCDS29130	[A<>B<>C<>D<>EF]	[A<>B<>C<>D<>E]
1718	ENSG00000112996	ENSMUSG00000021731	CCDS3951	CCDS26794	[A<>B<>C<>D<>E]	[A<>B<>C<>D<>EF]
1719	ENSG00000113013	ENSMUSG00000024359	CCDS4208	CCDS29138	[A<>B<>C<>D<>E<>F<>G<>H<>I<>J<>K<>L<>M<>N<>O<>P<>Q]	[A<>B<>C<>D<>E<>F<>G<>H<>I<>J<>K<>L<>M<>N<>O<>P<>Q]
1720	ENSG00000113068	ENSMUSG00000024346	CCDS4222	CCDS29152	[A<>B<>C<>D]	[A<>B<>C<>D]
1721	ENSG00000113070	ENSMUSG00000024486	CCDS4223	CCDS29153	[A<>B<>C<>D<>E]	[A<>B<>C<>D<>E]
1722	ENSG00000113083	ENSMUSG00000024529	CCDS4129	CCDS50289	[A<>B<>C<>D<>E<>F<>G]	[A<>B<>C<>D<>E<>F<>G]
1723	ENSG00000113088	ENSMUSG00000042385	CCDS3964	CCDS26783	[AB<>C<>D<>E<>F]	[B<>C<>D<>E<>F]
1724	ENSG00000113100	ENSMUSG00000025370	CCDS3893	CCDS49584	[A<>B<>C<>D<>E<>F<>G<>H<>I<>J<>K]	[A<>B<>C<>D<>E<>F<>G<>H<>I<>J<>KL]
1726	ENSG00000113194	ENSMUSG00000025873	CCDS34296	CCDS36668	[A<>B<>C<>D<>E<>F<>G<>H<>I<>J<>K]	[A<>B<>C<>D<>E<>F<>G<>H<>I<>J<>K]
1730	ENSG00000113262	ENSMUSG00000000617	CCDS4442	CCDS48785	[A<>B<>C<>D<>E<>F<>G<>H<>I<>J]	[A<>B<>C<>D<>E<>F<>G<>H<>I<>J]
1732	ENSG00000113312	ENSMUSG00000041278	CCDS4348	CCDS24561	[A<>B<>C<>D<>E<>F<>G]	[A<>B<>C<>D<>E<>F<>G]
1733	ENSG00000113328	ENSMUSG00000020326	CCDS4360	CCDS24550	[A<>B<>C<>D<>E]	[A<>B<>C<>D<>E]
1735	ENSG00000113361	ENSMUSG00000039385	CCDS3894	CCDS27393	[A<>B<>C<>D<>E<>F<>G<>H<>I<>J<>K]	[A<>B<>C<>D<>E<>F<>G<>H<>I<>J<>K]
1736	ENSG00000113368	ENSMUSG00000024590	CCDS4140	CCDS29261	[A<>B<>C<>D<>E<>F<>G<>H<>I<>J<>K]	[A<>B<>C<>D<>E<>F<>G<>H<>I<>J<>K]
1737	ENSG00000113369	ENSMUSG00000074794	CCDS34202	CCDS36736	[A<>B<>C<>D<>E<>F<>G<>H]	[A<>B<>C<>D<>E<>F<>G<>H]
1738	ENSG00000113384	ENSMUSG00000022200	CCDS3896	CCDS27389	[A<>B<>C<>D]	[A<>B<>C<>D]
1739	ENSG00000113387	ENSMUSG00000022205	CCDS3897	CCDS27387	[A<>B<>C<>D]	[A<>B<>C<>D]
1740	ENSG00000113396	ENSMUSG00000024600	CCDS4145	CCDS37828	[A<>B<>C<>D<>E<>F<>G<>H<>I<>J]	[A<>B<>C<>D<>E<>F<>G<>H<>I<>J]
1741	ENSG00000113460	ENSMUSG00000022247	CCDS34143	CCDS37042	[A<>B<>C<>D<>E<>F<>G<>H<>I<>J]	[A<>B<>C<>D<>E<>F<>G<>H<>I<>J]
1743	ENSG00000113522	ENSMUSG00000020380	CCDS34233	CCDS24684	[A<>B<>C<>D<>E<>F<>G<>H<>I<>J<>K<>L<>M<>N<>O<>P<>Q<>R<>S<>T<>U<>V<>W<>X<>Y]	[A<>B<>C<>D<>E<>F<>G<>H<>I<>J<>K<>L<>M<>N<>O<>P<>Q<>R<>S<>T<>U<>V<>W<>X<>Y]
1744	ENSG00000113525	ENSMUSG00000036117	CCDS4156	CCDS24685	[A<>B<>C<>D]	[A<>B<>C<>D]
1745	ENSG00000113552	ENSMUSG00000052102	CCDS4272	CCDS29201	[A<>B<>C<>D<>E<>F]	[A<>B<>C<>D<>E<>F]
1746	ENSG00000113555	ENSMUSG00000024440	CCDS4269	CCDS29199	[A<>B<>C<>DE]	[A<>B<>C<>D]
1747	ENSG00000113575	ENSMUSG00000020349	CCDS4173	CCDS24666	[A<>B<>C<>D<>E<>F<>G]	[A<>B<>C<>D<>E<>F<>G]
1750	ENSG00000113621	ENSMUSG00000021497	CCDS4180	CCDS26553	[AB<>C<>D<>E<>F]	[B<>C<>D<>E<>F]
1751	ENSG00000113638	ENSMUSG00000022151	CCDS3931	CCDS27364	[A<>B<>C<>D]	[A<>B<>C<>D]
1752	ENSG00000113643	ENSMUSG00000018848	CCDS4367	CCDS24544	[A<>B<>C<>D<>E<>F<>G<>H<>I<>J<>K<>L<>M<>N<>O]	[A<>B<>C<>D<>E<>F<>G<>H<>I<>J<>K<>L<>M<>N<>O]
1753	ENSG00000113658	ENSMUSG00000021540	CCDS75308	CCDS26565	[A<>B<>C<>D<>E<>F]	[A<>B<>C<>D<>E<>F]
1755	ENSG00000113719	ENSMUSG00000001576	CCDS34292	CCDS28553	[A<>B<>C<>D<>E<>F<>G<>H<>I<>J]	[A<>B<>C<>D<>E<>F<>G<>H<>I<>J]
1757	ENSG00000113722	ENSMUSG00000024619	CCDS4304	CCDS29279	[A<>B<>C]	[A<>B<>C]
1758	ENSG00000113732	ENSMUSG00000015575	CCDS4383	CCDS28554	[A<>B<>C]	[A<>B<>C]
1759	ENSG00000113739	ENSMUSG00000020303	CCDS4388	CCDS24512	[A<>B<>C<>D]	[A<>B<>C<>D]
1760	ENSG00000113805	ENSMUSG00000030075	CCDS33790	CCDS39581	[A<>B<>C<>D<>E<>F<>G<>H<>I<>J<>K<>L<>M<>N<>O<>P<>Q<>R<>S<>T<>U<>V]	[A<>B<>C<>D<>E<>F<>G<>H<>I<>J<>K<>L<>M<>N<>O<>P<>Q<>R<>S<>T<>U<>V]
1761	ENSG00000113811	ENSMUSG00000042682	CCDS54597	CCDS36844	[A<>B<>C<>D<>E]	[A<>B<>C<>D<>E]
1762	ENSG00000113812	ENSMUSG00000015971	CCDS2875	CCDS26891	[A<>B<>C<>D<>E<>F<>G<>H<>I<>J<>K<>L<>M]	[A<>B<>C<>D<>E<>F<>G<>H<>I<>J<>K<>L<>M]
1763	ENSG00000113845	ENSMUSG00000002846	CCDS33831	CCDS28169	[A<>B<>C<>D<>E<>F<>G]	[A<>B<>C<>D<>E<>F<>G]
1765	ENSG00000113924	ENSMUSG00000022821	CCDS3000	CCDS49849	[A<>B<>C<>D<>E<>F<>G<>H<>I<>J<>K<>L<>M<>N]	[A<>B<>C<>D<>E<>F<>G<>H<>I<>J<>K<>L<>M<>N]
1766	ENSG00000113946	ENSMUSG00000038148	CCDS3296	CCDS28088	[AB<>C<>D<>E<>F]	[B<>C<>D<>E<>F]
1767	ENSG00000113966	ENSMUSG00000022722	CCDS2928	CCDS28259	[A<>B<>C<>D<>E<>F<>G]	[A<>B<>C<>D<>E<>F<>G]
1768	ENSG00000113971	ENSMUSG00000032558	CCDS3078	CCDS40749	[A<>B<>C<>D<>E<>F<>G<>H<>I<>J<>K<>L<>M<>N<>O<>P<>Q<>R<>S<>T<>U<>V<>W<>X<>Y<>Z<>A1]	[A<>B<>C<>D<>E<>F<>G<>H<>I<>J<>K<>L<>M<>N<>O<>P<>Q<>R<>S<>T<>U<>V<>W<>X<>Y<>Z<>A1]
1769	ENSG00000114021	ENSMUSG00000022751	CCDS33806	CCDS37363	[A<>B<>C<>D<>E<>F<>G<>H<>I<>J]	[A<>B<>C<>D<>E<>F<>G<>H<>I<>J]
1770	ENSG00000114023	ENSMUSG00000003955	CCDS43139	CCDS28146	[A<>B<>C<>D<>E]	[A<>B<>C<>D<>E]
1771	ENSG00000114030	ENSMUSG00000022905	CCDS3013	CCDS28144	[A<>B<>C<>D<>E<>F<>G<>H<>I<>J<>K<>L<>M]	[A<>B<>C<>D<>E<>F<>G<>H<>I<>J<>K<>L<>M]
1772	ENSG00000114113	ENSMUSG00000032454	CCDS3109	CCDS23425	[A<>B<>C<>D]	[A<>B<>C<>D]
1773	ENSG00000114166	ENSMUSG00000000708	CCDS2634	CCDS28880	[AB<>C<>D<>E<>F<>G<>H<>I<>J<>K<>L<>M<>N<>O<>P<>Q<>R<>S]	[B<>C<>D<>E<>F<>G<>H<>I<>J<>K<>L<>M<>N<>O<>P<>Q<>R<>S]
1774	ENSG00000114200	ENSMUSG00000027792	CCDS3198	CCDS17411	[A<>B<>C]	[A<>B<>C]
1775	ENSG00000114209	ENSMUSG00000027835	CCDS3202	CCDS17414	[A<>B<>C<>D<>E<>F<>G]	[A<>B<>C<>D<>E<>F<>G]
1776	ENSG00000114268	ENSMUSG00000025648	CCDS2771	CCDS23541	[A<>B<>C<>D<>E<>F<>G<>H<>I<>J<>K<>L<>M<>N]	[A<>B<>C<>D<>E<>F<>G<>H<>I<>J<>K<>L<>M<>N]
1778	ENSG00000114302	ENSMUSG00000032601	CCDS2778	CCDS23536	[A<>B<>C<>D<>E<>F<>G<>H<>I<>J<>K]	[A<>B<>C<>D<>E<>F<>G<>H<>I<>J<>K]
1779	ENSG00000114315	ENSMUSG00000022528	CCDS3305	CCDS28098	[A<>B<>C<>D]	[A<>B<>C<>D]
1780	ENSG00000114331	ENSMUSG00000049076	CCDS33924	CCDS49823	[A<>B<>C<>D<>E<>F<>G<>H<>I<>J<>K<>L<>M<>N<>O<>P<>Q<>R<>S<>T<>U<>V<>W]	[A<>B<>C<>D<>E<>F<>G<>H<>I<>J<>K<>L<>M<>N<>O<>P<>Q<>R<>S<>T<>U<>V<>W]
1781	ENSG00000114349	ENSMUSG00000034837	CCDS2812	CCDS23504	[A<>B<>C<>D<>E<>F<>G<>H]	[A<>B<>C<>D<>E<>F<>G<>H]
1783	ENSG00000114383	ENSMUSG00000010054	CCDS2819	CCDS23495	[A<>B<>C]	[A<>B<>C]
1784	ENSG00000114388	ENSMUSG00000010057	CCDS2826	CCDS23492	[A<>B<>C<>D<>E<>F<>G<>H<>I<>J<>K]	[A<>B<>C<>D<>E<>F<>G<>H<>I<>J<>K]
1785	ENSG00000114391	ENSMUSG00000098274	CCDS33809	CCDS28218	[A<>B<>C<>D<>E<>F]	[A<>B<>C<>D<>E<>F]
1787	ENSG00000114446	ENSMUSG00000032965	CCDS2951	CCDS28211	[A<>B<>C<>D<>E<>F<>G<>H<>I<>J<>K]	[A<>B<>C<>D<>E<>F<>G<>H<>I<>J<>K]
1788	ENSG00000114450	ENSMUSG00000027669	CCDS3230	CCDS17297	[A<>B<>C<>D<>E<>F<>G<>H<>I]	[A<>B<>C<>D<>E<>F<>G<>H<>IJ]
1791	ENSG00000114491	ENSMUSG00000022814	CCDS3029	CCDS28136	[A<>B<>C<>D<>E<>F]	[A<>B<>C<>D<>E<>FG]
1792	ENSG00000114520	ENSMUSG00000022808	CCDS3032	CCDS28129	[A<>B<>C<>D<>E<>F<>G<>H<>I<>J<>K<>L<>M<>N]	[A<>B<>C<>D<>E<>F<>G<>H<>I<>J<>K<>L<>M<>N]
1794	ENSG00000114554	ENSMUSG00000030084	CCDS33847	CCDS20344	[A<>B<>C<>D<>E<>F<>G<>H<>I<>J<>K<>L<>M<>N<>O<>P<>Q<>R<>S<>T<>U<>V<>W<>X<>Y<>Z<>A1<>A2<>A3<>A4<>A5]	[A<>B<>C<>D<>E<>F<>G<>H<>I<>J<>K<>L<>M<>N<>O<>P<>Q<>R<>S<>T<>U<>V<>W<>X<>Y<>Z<>A1<>A2<>A3<>A4<>A5]
1795	ENSG00000114573	ENSMUSG00000052459	CCDS2976	CCDS28182	[A<>B<>C<>D<>E<>F<>G<>H<>I<>J<>K<>L<>M<>N]	[A<>B<>C<>D<>E<>F<>G<>H<>I<>J<>K<>L<>M<>N]
1798	ENSG00000114648	ENSMUSG00000054792	CCDS33749	CCDS23567	[A<>B<>C<>D<>E<>F<>G<>H<>I<>J]	[A<>B<>C<>D<>E<>F<>G<>H<>I<>J]
1801	ENSG00000114686	ENSMUSG00000032563	CCDS3071	CCDS23462	[A<>B<>C<>D<>E<>F<>G<>H<>I<>J]	[A<>B<>C<>D<>E<>F<>G<>H<>I<>J]
1802	ENSG00000114735	ENSMUSG00000032579	CCDS2830	CCDS23488	[A<>B<>C<>D<>E<>F<>G<>H<>I<>J]	[A<>B<>C<>D<>E<>F<>G<>H<>I<>J]
1803	ENSG00000114738	ENSMUSG00000032577	CCDS2832	CCDS23487	[A<>B<>C<>D<>E<>F<>G<>H<>I<>J]	[A<>B<>C<>D<>E<>F<>G<>H<>I<>J]
1805	ENSG00000114742	ENSMUSG00000032512	CCDS33738	CCDS23618	[A<>B<>C<>D<>E<>F<>G<>H<>I<>J<>K<>L<>M<>N<>O<>P<>Q<>R<>S]	[A<>B<>C<>D<>E<>F<>G<>H<>I<>J<>K<>L<>M<>N<>O<>P<>Q<>R<>S]
1806	ENSG00000114744	ENSMUSG00000036513	CCDS3145	CCDS17362	[A<>B<>C<>D<>E]	[A<>B<>C<>D<>E]
1807	ENSG00000114767	ENSMUSG00000041506	CCDS2837	CCDS23481	[A<>B<>C<>D<>E<>F<>G<>H<>I<>J<>K<>L<>M<>N<>O]	[A<>B<>C<>D<>E<>F<>G<>H<>I<>J<>K<>L<>M<>N<>O]
1809	ENSG00000114779	ENSMUSG00000042073	CCDS2842	CCDS23478	[A<>B<>C]	[A<>B<>C]
1810	ENSG00000114784	ENSMUSG00000006941	CCDS2690	CCDS23628	[A<>B<>C<>D]	[A<>B<>C<>D]
1811	ENSG00000114796	ENSMUSG00000062901	CCDS3246	CCDS28042	[A<>B<>C<>D<>E<>FG]	[A<>B<>C<>D<>E<>F]
1814	ENSG00000114854	ENSMUSG00000091898	CCDS2857	CCDS36854	[A<>B<>C<>D<>E<>F]	[A<>B<>C<>D<>E<>F]
1815	ENSG00000114857	ENSMUSG00000032525	CCDS2702	CCDS23636	[A<>B<>C<>D<>E<>F<>G<>H<>I<>J<>K<>L<>M<>N<>O<>P]	[A<>B<>C<>D<>E<>F<>G<>H<>I<>J<>K<>L<>M<>N<>O<>P]
1816	ENSG00000114902	ENSMUSG00000021917	CCDS33769	CCDS26903	[A<>B<>C<>D]	[A<>B<>C<>D]
1817	ENSG00000114942	ENSMUSG00000025967	CCDS2367	CCDS14997	[A<>B<>C<>D<>E<>F]	[A<>B<>C<>D<>E<>F]
1818	ENSG00000114978	ENSMUSG00000043131	CCDS46340	CCDS39533	[A<>B<>C<>D<>E<>F]	[A<>B<>C<>D<>E<>F]
1819	ENSG00000114999	ENSMUSG00000027394	CCDS2096	CCDS16719	[A<>B<>C<>D<>E<>F<>G]	[A<>B<>C<>D<>E<>F<>G]
1822	ENSG00000115073	ENSMUSG00000037351	CCDS2033	CCDS14887	[A<>B<>C<>D<>E<>F<>G<>H<>I<>J<>K]	[A<>B<>C<>D<>E<>F<>G<>H<>I<>J<>K]
1823	ENSG00000115084	ENSMUSG00000026342	CCDS2119	CCDS35694	[A<>B<>C<>D<>E<>F<>G<>H<>I<>J<>K<>L<>M<>N<>O]	[A<>B<>C<>D<>E<>F<>G<>H<>I<>J<>K<>L<>M<>N<>O]
1824	ENSG00000115112	ENSMUSG00000026380	CCDS2134	CCDS35691	[A<>B<>C<>D<>E<>F<>G<>H<>I<>J<>K<>L<>M<>N<>O]	[A<>B<>C<>D<>E<>F<>G<>H<>I<>J<>K<>L<>M<>N<>O]
1825	ENSG00000115128	ENSMUSG00000037361	CCDS1707	CCDS25791	[A<>B<>C<>D]	[A<>B<>C<>D]
1826	ENSG00000115138	ENSMUSG00000020660	CCDS1717	CCDS25785	[A<>B]	[A<>B]
1827	ENSG00000115145	ENSMUSG00000055371	CCDS2196	CCDS16037	[A<>B<>C<>D<>E<>F<>G<>H<>I<>J<>K<>L<>M<>N]	[A<>B<>C<>D<>E<>F<>G<>H<>I<>J<>K<>L<>M<>N]
1828	ENSG00000115159	ENSMUSG00000026827	CCDS2202	CCDS16045	[A<>B<>C<>D<>E<>F<>G<>H<>I<>J<>K<>L<>M<>N<>O<>P]	[A<>B<>C<>D<>E<>F<>G<>H<>I<>J<>K<>L<>M<>N<>O<>P]
1829	ENSG00000115165	ENSMUSG00000026832	CCDS2204	CCDS16048	[A<>B<>C<>D<>E<>F<>G<>H]	[A<>B<>C<>D<>E<>F<>G<>H]
1830	ENSG00000115170	ENSMUSG00000026836	CCDS2206	CCDS16050	[A<>B<>C<>D<>E<>F<>G<>H<>I]	[A<>B<>C<>D<>E<>F<>G<>H<>I]
1831	ENSG00000115194	ENSMUSG00000029151	CCDS1743	CCDS51455	[A<>B<>C<>D<>E<>F<>G<>H]	[A<>B<>C<>D<>E<>F<>G<>H]
1832	ENSG00000115216	ENSMUSG00000029148	CCDS1753	CCDS19180	[A<>B<>C<>D<>E<>F<>G<>H<>I<>J<>K<>L<>M<>N<>O<>P<>Q]	[A<>B<>C<>D<>E<>F<>G<>H<>I<>J<>K<>L<>M<>N<>O<>P<>Q]
1833	ENSG00000115226	ENSMUSG00000038552	CCDS1756	CCDS19181	[AB<>C<>D<>E<>F<>G]	[B<>C<>D<>E<>F<>G]
1834	ENSG00000115232	ENSMUSG00000027009	CCDS42788	CCDS16168	[A<>B<>C<>D<>E<>F<>G<>H<>I<>J<>K<>L<>M<>N<>O<>P<>Q<>R<>S<>T<>U<>V<>W<>X<>Y<>Z<>A1<>A2]	[A<>B<>C<>D<>E<>F<>G<>H<>I<>J<>K<>L<>M<>N<>O<>P<>Q<>R<>S<>T<>U<>V<>W<>X<>Y<>Z<>A1<>A2]
1835	ENSG00000115233	ENSMUSG00000026914	CCDS46437	CCDS38127	[A<>B<>C<>D<>E<>F<>G<>H<>I<>J]	[A<>B<>C<>D<>E<>F<>G<>H<>I<>J]
1836	ENSG00000115241	ENSMUSG00000029147	CCDS1752	CCDS19179	[A<>B<>C<>D<>E<>F<>G<>H<>I<>J]	[A<>B<>C<>D<>E<>F<>G<>H<>I<>J]
1838	ENSG00000115263	ENSMUSG00000000394	CCDS46439	CCDS16066	[A<>B<>C<>D<>E]	[A<>B<>C<>D<>E]
1840	ENSG00000115271	ENSMUSG00000026893	CCDS2218	CCDS16069	[A<>B<>C<>D<>E<>F<>G<>H]	[A<>B<>C<>D<>E<>F<>G<>H]
1842	ENSG00000115289	ENSMUSG00000069678	CCDS1946	CCDS20270	[AB<>C<>D<>E<>F<>G<>H<>I<>J]	[B<>C<>D<>E<>F<>G<>H<>I<>J]
1843	ENSG00000115290	ENSMUSG00000026888	CCDS2222	CCDS16071	[A<>B<>C<>D<>E<>F<>G<>H<>I<>J<>K<>L<>M<>N]	[A<>B<>C<>D<>E<>F<>G<>H<>I<>J<>K<>L<>M<>N]
1844	ENSG00000115297	ENSMUSG00000068327	CCDS1947	CCDS20269	[A<>B<>C]	[A<>B<>C]
1845	ENSG00000115307	ENSMUSG00000068328	CCDS42702	CCDS39526	[B<>C<>D<>E<>F<>G<>H<>I<>J<>K<>L<>M]	[AB<>C<>D<>E<>F<>G<>H<>I<>J<>K<>L<>M]
1846	ENSG00000115339	ENSMUSG00000026994	CCDS2226	CCDS16075	[A<>B<>C<>D<>E<>F<>G<>H<>I<>J]	[A<>B<>C<>D<>E<>F<>G<>H<>I<>J]
1847	ENSG00000115350	ENSMUSG00000030042	CCDS1957	CCDS39524	[A<>B<>C<>D]	[A<>B<>C<>D]
1848	ENSG00000115361	ENSMUSG00000026003	CCDS2389	CCDS15023	[A<>B<>C<>D<>E<>F<>G<>H<>I<>J<>K]	[A<>B<>C<>D<>E<>F<>G<>H<>I<>J<>K]
1849	ENSG00000115363	ENSMUSG00000035104	CCDS1959	CCDS20261	[A<>B]	[A<>B]
1851	ENSG00000115365	ENSMUSG00000026000	CCDS2392	CCDS15025	[A<>B<>C<>D<>E<>F<>G<>H<>I]	[A<>B<>C<>D<>E<>F<>G<>H<>I]
1852	ENSG00000115368	ENSMUSG00000025995	CCDS2298	CCDS14932	[A<>B<>C<>D<>E<>F<>G<>H<>I<>J<>K<>L<>M<>N<>O<>P<>Q<>R<>S<>T<>U]	[A<>B<>C<>D<>E<>F<>G<>H<>I<>J<>K<>L<>M<>N<>O<>P<>Q<>R<>S<>T<>U]
1853	ENSG00000115380	ENSMUSG00000020467	CCDS1857	CCDS48761	[A<>B<>C<>D<>E<>F<>G<>H<>I<>J]	[A<>B<>C<>D<>E<>F<>G<>H<>I<>J]
1856	ENSG00000115425	ENSMUSG00000026189	CCDS33375	CCDS35607	[A<>B<>C<>D<>E<>F<>G<>H]	[A<>B<>C<>D<>E<>F<>G<>H]
1858	ENSG00000115461	ENSMUSG00000026185	CCDS2405	CCDS15037	[A<>B<>C<>D]	[A<>B<>C<>D]
1859	ENSG00000115464	ENSMUSG00000056342	CCDS42686	CCDS56763	[A<>B<>C<>D<>E<>F<>G<>H<>I<>J<>K<>L<>M<>N<>O<>P<>Q<>R<>S<>T<>U<>V<>W<>X<>Y<>Z<>A1<>A2<>A3<>A4<>A5<>A6<>A7<>A8<>A9<>A10<>A11<>A12<>A13<>A14<>A15<>A16<>A17<>A18<>A19<>A20<>A21<>A22<>A23<>A24<>A25<>A26<>A27<>A28<>A29<>A30<>A31<>A32<>A33<>A34<>A35<>A36<>A37<>A38<>A39<>A40<>A41<>A42<>A43<>A44<>A45<>A46<>A47<>A48<>A49<>A50<>A51<>A52<>A53<>A54]	[A<>B<>C<>D<>E<>F<>G<>H<>I<>J<>K<>L<>M<>N<>O<>P<>Q<>R<>S<>T<>U<>V<>W<>X<>Y<>Z<>A1<>A2<>A3<>A4<>A5<>A6<>A7<>A8<>A9<>A10<>A11<>A12<>A13<>A14<>A15<>A16<>A17<>A18<>A19<>A20<>A21<>A22<>A23<>A24<>A25<>A26<>A27<>A28<>A29<>A30<>A31<>A32<>A33<>A34<>A35<>A36<>A37<>A38<>A39<>A40<>A41<>A42<>A43<>A44<>A45<>A46<>A47<>A48<>A49<>A50<>A51<>A52<>A53<>A54]
1860	ENSG00000115507	ENSMUSG00000005917	CCDS1873	CCDS24468	[A<>B<>C]	[A<>B<>C]
1861	ENSG00000115514	ENSMUSG00000058407	CCDS2044	CCDS14898	[A<>B<>C<>D]	[A<>B<>C<>D]
1863	ENSG00000115539	ENSMUSG00000026078	CCDS33261	CCDS14903	[A<>B<>C<>D<>E<>F]	[A<>B<>C<>D<>E<>F]
1864	ENSG00000115541	ENSMUSG00000073676	CCDS2320	CCDS35570	[A<>B<>C<>D]	[A<>B<>C<>D]
1865	ENSG00000115548	ENSMUSG00000053470	CCDS1990	CCDS20233	[A<>B<>C<>D<>E<>F<>G<>H<>I<>J<>K<>L<>M<>N<>O<>P<>Q<>R<>S<>T<>U<>V<>W<>X<>Y]	[A<>B<>C<>D<>E<>F<>G<>H<>I<>J<>K<>L<>M<>N<>O<>P<>Q<>R<>S<>T<>U<>V<>W<>X<>Y]
1866	ENSG00000115592	ENSMUSG00000006542	CCDS2424	CCDS15055	[A<>B<>C<>D<>E<>F<>G<>H<>I<>J<>K<>L<>M]	[A<>B<>C<>D<>E<>F<>G<>H<>I<>J<>K<>L<>M]
1867	ENSG00000115596	ENSMUSG00000033227	CCDS2425	CCDS15056	[A<>B<>C<>D]	[A<>B<>C<>D]
1870	ENSG00000115616	ENSMUSG00000026062	CCDS2062	CCDS14914	[A<>B<>C<>D<>E<>F<>G<>H<>I<>J<>K<>L]	[A<>B<>C<>D<>E<>F<>G<>H<>I<>J<>K<>LM]
1871	ENSG00000115641	ENSMUSG00000008136	CCDS2070	CCDS14922	[A<>B<>C<>D<>E]	[A<>B<>C<>D<>E]
1872	ENSG00000115649	ENSMUSG00000033159	CCDS2433	CCDS15063	[A<>B<>C<>D<>E<>F<>G<>H]	[A<>B<>C<>D<>E<>F<>G<>H]
1873	ENSG00000115657	ENSMUSG00000026198	CCDS2436	CCDS15065	[A<>B<>C<>D<>E<>F<>G<>H<>I<>J<>K<>L<>M<>N<>O<>P<>Q<>R<>ST]	[A<>B<>C<>D<>E<>F<>G<>H<>I<>J<>K<>L<>M<>N<>O<>P<>Q<>R<>S]
1874	ENSG00000115661	ENSMUSG00000026201	CCDS42822	CCDS15067	[A<>B<>C<>D<>E<>F<>G]	[A<>B<>C<>D<>E<>F<>G]
1875	ENSG00000115665	ENSMUSG00000023945	CCDS2074	CCDS28885	[A<>B<>C<>D<>E<>F<>G<>H]	[A<>B<>C<>D<>E<>F<>G<>H]
1876	ENSG00000115718	ENSMUSG00000024386	CCDS2145	CCDS29116	[A<>B<>C<>D<>E<>F<>G<>H]	[A<>B<>C<>D<>E<>F<>G<>H]
1877	ENSG00000115738	ENSMUSG00000020644	CCDS1659	CCDS25846	[A<>B]	[A<>B]
1879	ENSG00000115756	ENSMUSG00000071379	CCDS1671	CCDS25830	[A<>B<>C]	[A<>B<>C]
1880	ENSG00000115758	ENSMUSG00000011179	CCDS1672	CCDS25829	[A<>B<>C<>D<>E<>F<>G<>H<>I<>J]	[A<>B<>C<>D<>E<>F<>G<>H<>I<>J]
1882	ENSG00000115806	ENSMUSG00000014959	CCDS33325	CCDS16109	[A<>B<>C<>D<>E<>F<>G<>H<>I<>J]	[A<>B<>C<>D<>E<>F<>G<>H<>I<>J]
1883	ENSG00000115808	ENSMUSG00000024077	CCDS1784	CCDS28978	[A<>B<>C<>D<>E<>F<>G<>H<>I<>J<>K<>L<>M<>N<>O<>P<>Q<>R]	[A<>B<>C<>D<>E<>F<>G<>H<>I<>J<>K<>L<>M<>N<>O<>P<>Q<>R]
1885	ENSG00000115828	ENSMUSG00000024084	CCDS1790	CCDS28983	[A<>B<>C<>D<>E<>F<>G]	[A<>B<>C<>D<>E<>F<>G]
1886	ENSG00000115840	ENSMUSG00000027010	CCDS33327	CCDS16113	[A<>B<>C<>D<>E<>F<>G<>H<>I<>J<>K<>L<>M<>N<>O<>P<>Q<>R]	[A<>B<>C<>D<>E<>F<>G<>H<>I<>J<>K<>L<>M<>N<>O<>P<>Q<>R]
1887	ENSG00000115844	ENSMUSG00000023391	CCDS2248	CCDS16117	[A<>B<>C]	[A<>B<>C]
1889	ENSG00000115884	ENSMUSG00000020592	CCDS1697	CCDS25803	[A<>B<>C<>D<>E]	[A<>B<>C<>D<>E]
1890	ENSG00000115896	ENSMUSG00000038349	CCDS2326	CCDS48263	[A<>B<>C<>D<>E<>F]	[A<>B<>C<>D<>E<>F]
1892	ENSG00000115935	ENSMUSG00000075284	CCDS2260	CCDS16131	[A<>B<>C<>D<>E<>F<>G]	[A<>B<>C<>D<>E<>F<>G]
1893	ENSG00000115946	ENSMUSG00000020116	CCDS1885	CCDS24449	[AB<>C<>D<>E<>F<>G<>H]	[B<>C<>D<>E<>F<>G<>H]
1895	ENSG00000115963	ENSMUSG00000017144	CCDS2190	CCDS16028	[A<>B<>C<>D<>E]	[A<>B<>C<>D<>E]
1896	ENSG00000115993	ENSMUSG00000026028	CCDS2347	CCDS14980	[A<>B<>C<>D<>E<>F<>G<>H<>I<>J<>K<>L<>M<>N<>O]	[A<>B<>C<>D<>E<>F<>G<>H<>I<>J<>K<>L<>M<>N<>O]
1897	ENSG00000116005	ENSMUSG00000029998	CCDS1902	CCDS20311	[A<>B<>C<>D<>E<>F]	[A<>B<>C<>D<>E<>FG]
1898	ENSG00000116014	ENSMUSG00000035773	CCDS12049	CCDS23998	[A<>B<>C<>D<>E]	[A<>B<>C<>D<>E]
1899	ENSG00000116016	ENSMUSG00000024140	CCDS1825	CCDS37713	[A<>B<>C<>D<>E<>F<>G<>H<>I<>J<>K<>L<>M<>N<>O<>P]	[A<>B<>C<>D<>E<>F<>G<>H<>I<>J<>K<>L<>M<>N<>O<>P]
1900	ENSG00000116031	ENSMUSG00000034783	CCDS74520	CCDS39534	[B<>C<>D<>E<>F<>G]	[AB<>C<>D<>E<>F<>G]
1902	ENSG00000116035	ENSMUSG00000034777	CCDS1911	CCDS20282	[A<>B<>C]	[A<>B<>C]
1903	ENSG00000116039	ENSMUSG00000006269	CCDS1912	CCDS20283	[A<>B<>C<>D<>E<>F<>G<>H<>I<>J<>K<>L<>M<>N]	[A<>B<>C<>D<>E<>F<>G<>H<>I<>J<>K<>L<>M<>N]
1904	ENSG00000116095	ENSMUSG00000002733	CCDS33336	CCDS16162	[A<>B<>C<>D<>E<>F<>G<>H]	[A<>B<>C<>D<>E<>F<>G<>H]
1905	ENSG00000116096	ENSMUSG00000033735	CCDS1920	CCDS51826	[A<>B<>C]	[A<>B<>C]
1906	ENSG00000116106	ENSMUSG00000026235	CCDS2447	CCDS35627	[A<>B<>C<>D<>E<>F<>G<>H<>I<>J<>K<>L<>M<>N<>O<>P<>Q]	[A<>B<>C<>D<>E<>F<>G<>H<>I<>J<>K<>L<>M<>N<>O<>P<>Q]
1907	ENSG00000116120	ENSMUSG00000026245	CCDS2454	CCDS15084	[A<>B<>C<>D<>E<>F<>G<>H<>I<>J<>K<>L<>M<>N<>O<>P<>Q]	[A<>B<>C<>D<>E<>F<>G<>H<>I<>J<>K<>L<>M<>N<>O<>P<>Q]
1909	ENSG00000116128	ENSMUSG00000038256	CCDS30833	CCDS17654	[A<>B<>C<>D<>E<>F<>G]	[A<>B<>C<>D<>E<>F<>G]
1910	ENSG00000116133	ENSMUSG00000034926	CCDS600	CCDS18420	[A<>B<>C<>D<>E<>F<>G<>H<>I]	[A<>B<>C<>D<>E<>F<>G<>H<>I]
1911	ENSG00000116147	ENSMUSG00000015829	CCDS1318	CCDS15403	[A<>B<>C<>D<>E<>F<>G<>H<>I<>J<>K<>L<>M<>N<>O<>P<>Q<>R<>S<>T<>U]	[A<>B<>C<>D<>E<>F<>G<>H<>I<>J<>K<>L<>M<>N<>O<>P<>Q<>R<>S<>T<>U]
1912	ENSG00000116157	ENSMUSG00000028597	CCDS569	CCDS18450	[A<>B<>C]	[A<>B<>C]
1914	ENSG00000116194	ENSMUSG00000033544	CCDS1327	CCDS15397	[A<>B<>C<>D]	[A<>B<>C<>D]
1916	ENSG00000116199	ENSMUSG00000033557	CCDS1328	CCDS15395	[A<>B<>C<>D<>E<>F<>G]	[A<>B<>C<>D<>E<>F<>G]
1917	ENSG00000116205	ENSMUSG00000028619	CCDS587	CCDS18431	[A<>B<>C<>D]	[A<>B<>C<>D]
1918	ENSG00000116209	ENSMUSG00000028618	CCDS586	CCDS18432	[A<>B<>C<>D<>E<>F<>G<>H]	[A<>B<>C<>D<>E<>F<>G<>H]
1919	ENSG00000116212	ENSMUSG00000028617	CCDS585	CCDS18434	[A<>B<>C<>D<>E<>F<>G]	[A<>B<>C<>D<>E<>F<>G]
1920	ENSG00000116213	ENSMUSG00000029029	CCDS48	CCDS19010	[A<>B<>C<>D<>E<>F<>G<>H<>I<>J<>K<>L]	[A<>B<>C<>D<>E<>F<>G<>H<>I<>J<>K<>LM]
1921	ENSG00000116221	ENSMUSG00000028622	CCDS589	CCDS18429	[A<>B<>C<>D<>E<>F<>G]	[A<>B<>C<>D<>E<>F<>G]
1922	ENSG00000116237	ENSMUSG00000039662	CCDS61	CCDS18998	[A<>B<>C<>D<>E]	[A<>B<>C<>D<>E]
1923	ENSG00000116251	ENSMUSG00000028936	CCDS58	CCDS18999	[A<>B<>C<>D]	[A<>B<>C<>D]
1924	ENSG00000116266	ENSMUSG00000027882	CCDS790	CCDS17768	[A<>B<>C<>D<>E<>F<>G<>H<>I<>J<>K<>L<>M<>N<>O<>P<>Q<>R<>S]	[A<>B<>C<>D<>E<>F<>G<>H<>I<>J<>K<>L<>M<>N<>O<>P<>Q<>R<>S]
1925	ENSG00000116273	ENSMUSG00000047777	CCDS85	CCDS51388	[A<>B<>C<>D]	[A<>B<>C<>D]
1926	ENSG00000116285	ENSMUSG00000028967	CCDS94	CCDS18974	[A<>B<>C]	[A<>B<>C]
1927	ENSG00000116288	ENSMUSG00000028964	CCDS93	CCDS18975	[A<>B<>C<>D<>E<>F]	[A<>B<>C<>D<>E<>F]
1928	ENSG00000116329	ENSMUSG00000050511	CCDS329	CCDS18718	[A<>B<>C]	[A<>B<>C]
1929	ENSG00000116350	ENSMUSG00000028911	CCDS333	CCDS51315	[A<>B<>C<>D<>E<>F]	[A<>B<>C<>D<>E<>F]
1930	ENSG00000116455	ENSMUSG00000000561	CCDS835	CCDS17715	[A<>B<>C<>D<>E<>F<>G<>H<>I<>J]	[A<>B<>C<>D<>E<>F<>G<>H<>I<>J]
1931	ENSG00000116459	ENSMUSG00000000563	CCDS836	CCDS17714	[A<>B<>C<>D<>E<>F<>G]	[A<>B<>C<>D<>E<>F<>G]
1932	ENSG00000116473	ENSMUSG00000068798	CCDS840	CCDS17711	[A<>B<>C<>D<>E<>F]	[A<>B<>C<>D<>E<>F]
1934	ENSG00000116525	ENSMUSG00000041000	CCDS376	CCDS18677	[A<>B<>C<>D<>E]	[A<>B<>C<>D<>E]
1935	ENSG00000116539	ENSMUSG00000028053	CCDS1113	CCDS17487	[A<>B<>C<>D<>E<>F<>G<>H<>I<>J<>K<>L<>M<>N<>O<>P<>Q<>R<>S<>T<>U<>V<>W<>X<>Y<>Z<>A1]	[A<>B<>C<>D<>E<>F<>G<>H<>I<>J<>K<>L<>M<>N<>O<>P<>Q<>R<>S<>T<>U<>V<>W<>X<>Y<>Z<>A1]
1936	ENSG00000116544	ENSMUSG00000042388	CCDS30670	CCDS18665	[A<>B<>C<>D<>E<>F<>G<>H<>I<>J]	[A<>B<>C<>D<>E<>F<>G<>H<>I<>J]
1937	ENSG00000116560	ENSMUSG00000028820	CCDS388	CCDS18662	[A<>B<>C<>D<>E<>F<>G<>H<>I<>J]	[A<>B<>C<>D<>E<>F<>G<>H<>I<>J]
1938	ENSG00000116574	ENSMUSG00000039960	CCDS1575	CCDS22762	[A<>B<>C]	[A<>B<>C]
1940	ENSG00000116661	ENSMUSG00000041556	CCDS130	CCDS18935	[A<>B<>C<>D<>E<>F]	[A<>B<>C<>D<>E<>F]
1942	ENSG00000116667	ENSMUSG00000032666	CCDS1362	CCDS35737	[A<>B<>C<>D<>E]	[A<>B<>C<>D<>E]
1944	ENSG00000116670	ENSMUSG00000029003	CCDS134	CCDS18932	[A<>B<>C<>D<>E<>F<>G<>H]	[A<>B<>C<>D<>E<>F<>G<>H]
1945	ENSG00000116685	ENSMUSG00000044496	CCDS141	CCDS18925	[A<>B<>C]	[A<>B<>C]
1946	ENSG00000116688	ENSMUSG00000029020	CCDS30587	CCDS38965	[A<>B<>C<>D<>E<>F<>G<>H<>I<>J<>K<>L<>M<>N<>O<>P<>Q]	[A<>B<>C<>D<>E<>F<>G<>H<>I<>J<>K<>L<>M<>N<>O<>P<>Q]
1949	ENSG00000116741	ENSMUSG00000026360	CCDS1377	CCDS15347	[A<>B<>C<>D<>E]	[A<>B<>C<>D<>E]
1950	ENSG00000116745	ENSMUSG00000028174	CCDS643	CCDS38683	[A<>B<>C<>D<>E<>F<>G<>H<>I<>J<>K<>L<>M<>N]	[A<>B<>C<>D<>E<>F<>G<>H<>I<>J<>K<>L<>M<>N]
1951	ENSG00000116752	ENSMUSG00000005687	CCDS874	CCDS17691	[A<>B<>C<>D<>E<>F<>G]	[A<>B<>C<>D<>E<>F<>G]
1953	ENSG00000116786	ENSMUSG00000028917	CCDS44063	CCDS51348	[A<>B<>C<>D<>E<>F<>G<>H<>I<>J<>K<>L<>M<>N<>O<>P<>Q<>R<>S<>T]	[A<>B<>C<>D<>E<>F<>G<>H<>I<>J<>K<>L<>M<>N<>O<>P<>Q<>R<>S<>T]
1954	ENSG00000116819	ENSMUSG00000042477	CCDS393	CCDS18658	[A<>B<>C<>D<>E<>F<>G]	[A<>B<>C<>D<>E<>F<>G]
1957	ENSG00000116863	ENSMUSG00000042558	CCDS402	CCDS18650	[A<>B<>C<>D<>E<>F]	[A<>B<>C<>D<>E<>FG]
1960	ENSG00000116906	ENSMUSG00000031985	CCDS1592	CCDS22776	[A<>B<>C<>D<>E<>F<>G<>H<>I<>J<>K<>L<>M<>N<>O<>P]	[A<>B<>C<>D<>E<>F<>G<>H<>I<>J<>K<>L<>M<>N<>O<>P]
1961	ENSG00000116954	ENSMUSG00000028646	CCDS430	CCDS18622	[A<>B<>C<>D<>E<>F<>G]	[A<>B<>C<>D<>E<>F<>G]
1962	ENSG00000116962	ENSMUSG00000005397	CCDS1608	CCDS26244	[A<>B<>C<>D<>E<>F<>G<>H<>I<>J<>K<>L<>M<>N<>O<>P<>Q<>R<>S<>T]	[A<>B<>C<>D<>E<>F<>G<>H<>I<>J<>K<>L<>M<>N<>O<>P<>Q<>R<>S<>T]
1963	ENSG00000116981	ENSMUSG00000054958	CCDS440	CCDS38871	[A<>B<>C<>D<>E<>F]	[A<>B<>C<>D<>E<>F]
1964	ENSG00000116991	ENSMUSG00000001995	CCDS41474	CCDS40518	[A<>B<>C<>D<>E<>F<>G<>H<>I<>J<>K<>L<>M<>N<>O<>P<>Q<>R<>S<>T<>UV]	[A<>B<>C<>D<>E<>F<>G<>H<>I<>J<>K<>L<>M<>N<>O<>P<>Q<>R<>S<>T<>U]
1966	ENSG00000117009	ENSMUSG00000039783	CCDS1618	CCDS15548	[A<>B<>C<>D<>E<>F<>G<>H<>I<>J<>K<>L<>M<>N<>OP]	[A<>B<>C<>D<>E<>F<>G<>H<>I<>J<>K<>L<>M<>N<>O]
1967	ENSG00000117013	ENSMUSG00000028631	CCDS456	CCDS38865	[A<>B<>C<>D<>E<>F<>G<>H<>I<>J<>K<>L<>M<>N]	[A<>B<>C<>D<>E<>F<>G<>H<>I<>J<>K<>L<>M<>N]
1968	ENSG00000117016	ENSMUSG00000032890	CCDS30687	CCDS18595	[A<>B<>C<>D<>E<>F]	[A<>B<>C<>D<>E<>F]
1969	ENSG00000117069	ENSMUSG00000039037	CCDS673	CCDS38676	[A<>B<>C<>D<>E]	[A<>B<>C<>D<>E]
1971	ENSG00000117115	ENSMUSG00000028927	CCDS177	CCDS18857	[B<>C<>D<>E<>F<>G<>H<>I<>J<>K<>L<>M<>N<>O<>P<>Q]	[AB<>C<>D<>E<>F<>G<>H<>I<>J<>K<>L<>M<>N<>O<>P<>Q]
1973	ENSG00000117139	ENSMUSG00000042207	CCDS30974	CCDS35716	[A<>B<>C<>D<>E<>F<>G<>H<>I<>J<>K<>L<>M<>N<>O<>P<>Q<>R<>S<>T<>U<>V<>W<>X<>Y<>Z<>A1]	[A<>B<>C<>D<>E<>F<>G<>H<>I<>J<>K<>L<>M<>N<>O<>P<>Q<>R<>S<>T<>U<>V<>W<>X<>Y<>Z<>A1]
1975	ENSG00000117154	ENSMUSG00000040972	CCDS184	CCDS18851	[A<>B<>C<>D<>E<>F<>G<>H<>I<>J]	[A<>B<>C<>D<>E<>F<>G<>H<>I<>J]
1976	ENSG00000117308	ENSMUSG00000028671	CCDS242	CCDS18796	[A<>B<>C<>D<>E<>F<>G<>H<>I<>J]	[A<>B<>C<>D<>E<>F<>G<>H<>I<>J]
1977	ENSG00000117318	ENSMUSG00000007872	CCDS237	CCDS18800	[A<>B]	[A<>B]
1978	ENSG00000117360	ENSMUSG00000015748	CCDS951	CCDS17621	[A<>B<>C<>D<>E<>F<>G<>H<>I<>J<>K<>L<>M<>N<>O]	[A<>B<>C<>D<>E<>F<>G<>H<>I<>J<>K<>L<>M<>N<>O]
1979	ENSG00000117394	ENSMUSG00000028645	CCDS477	CCDS18569	[A<>B<>C<>D<>E<>F<>G<>H<>I<>J]	[A<>B<>C<>D<>E<>F<>G<>H<>I<>J]
1980	ENSG00000117399	ENSMUSG00000006398	CCDS484	CCDS18551	[A<>B<>C<>D<>E<>F<>G<>H<>I<>J]	[A<>B<>C<>D<>E<>F<>G<>H<>I<>J]
1981	ENSG00000117408	ENSMUSG00000033365	CCDS503	CCDS18542	[A<>B<>C<>D<>E<>F<>G<>H<>I<>J<>K<>L<>M<>N<>O<>P<>Q<>R<>S<>T]	[A<>B<>C<>D<>E<>F<>G<>H<>I<>J<>K<>L<>M<>N<>O<>P<>Q<>R<>S<>T]
1982	ENSG00000117419	ENSMUSG00000033423	CCDS30696	CCDS18535	[A<>B<>C<>D<>E<>F<>G<>H<>I]	[A<>B<>C<>D<>E<>F<>G<>H<>I]
1983	ENSG00000117448	ENSMUSG00000028692	CCDS523	CCDS18514	[A<>B<>C<>D<>E<>F<>G<>H]	[A<>B<>C<>D<>E<>F<>G<>H]
1984	ENSG00000117450	ENSMUSG00000028691	CCDS522	CCDS18515	[A<>B<>C<>D<>E]	[A<>B<>C<>D<>E]
1985	ENSG00000117472	ENSMUSG00000028699	CCDS530	CCDS18508	[A<>B<>C<>D<>E<>F<>G]	[A<>B<>C<>D<>E<>F<>G]
1986	ENSG00000117480	ENSMUSG00000034171	CCDS535	CCDS18501	[A<>B<>C<>D<>E<>F<>G<>H<>I<>J<>K<>L<>M<>N<>O]	[A<>B<>C<>D<>E<>F<>G<>H<>I<>J<>K<>L<>M<>N<>O]
1987	ENSG00000117505	ENSMUSG00000029265	CCDS744	CCDS19509	[A<>B<>C]	[A<>B<>C]
1989	ENSG00000117593	ENSMUSG00000026709	CCDS1311	CCDS15413	[A<>B<>C<>D<>E<>F<>G<>H<>I<>J<>K<>L<>M<>N<>O<>P<>Q]	[A<>B<>C<>D<>E<>F<>G<>H<>I<>J<>K<>L<>M<>N<>O<>P<>QR]
1990	ENSG00000117594	ENSMUSG00000016194	CCDS1489	CCDS15635	[A<>B<>C<>D<>E<>F]	[A<>B<>C<>D<>E<>F]
1992	ENSG00000117601	ENSMUSG00000026715	CCDS1313	CCDS15411	[A<>B<>C<>D<>E<>F<>G]	[A<>B<>C<>D<>E<>F<>G]
1993	ENSG00000117616	ENSMUSG00000037266	CCDS260	CCDS51328	[B<>C<>D<>E]	[AB<>C<>D<>E]
1995	ENSG00000117691	ENSMUSG00000037499	CCDS1505	CCDS15618	[A<>B<>C<>D]	[A<>B<>C<>D]
1996	ENSG00000117707	ENSMUSG00000010175	CCDS31021	CCDS35822	[A<>B<>C<>D]	[A<>B<>C<>D]
1998	ENSG00000117758	ENSMUSG00000028879	CCDS310	CCDS18737	[A<>B<>C<>D<>E<>F<>G<>H<>IJ]	[A<>B<>C<>D<>E<>F<>G<>H<>I]
1999	ENSG00000117791	ENSMUSG00000073481	CCDS1525	CCDS15594	[A<>B<>C<>D<>E<>F<>G]	[A<>B<>C<>D<>E<>F<>GH]
2000	ENSG00000117862	ENSMUSG00000028567	CCDS561	CCDS18457	[AB<>C<>D<>E<>F<>G<>H]	[B<>C<>D<>E<>F<>G<>H]
2001	ENSG00000117868	ENSMUSG00000021171	CCDS34791	CCDS26211	[AB<>C<>D<>E<>F<>G<>H<>I<>J<>K<>L<>M<>N<>O<>P<>Q<>R<>S<>T<>U<>V<>W]	[B<>C<>D<>E<>F<>G<>H<>I<>J<>K<>L<>M<>N<>O<>P<>Q<>R<>S<>T<>U<>V<>W]
2004	ENSG00000118007	ENSMUSG00000037286	CCDS3090	CCDS23441	[A<>B<>C<>D<>E<>F<>G<>H<>I<>J<>K<>L<>M<>N<>O<>P<>Q<>R<>S<>T<>U<>V<>W<>X<>Y<>Z<>A1<>A2<>A3<>A4<>A5<>A6<>A7]	[A<>B<>C<>D<>E<>F<>G<>H<>I<>J<>K<>L<>M<>N<>O<>P<>Q<>R<>S<>T<>U<>V<>W<>X<>Y<>Z<>A1<>A2<>A3<>A4<>A5<>A6<>A7]
2005	ENSG00000118017	ENSMUSG00000037953	CCDS3097	CCDS40740	[A<>B]	[A<>B]
2006	ENSG00000118113	ENSMUSG00000005800	CCDS8320	CCDS22808	[A<>B<>C<>D<>E<>F<>G<>H<>I<>JK]	[A<>B<>C<>D<>E<>F<>G<>H<>I<>J]
2007	ENSG00000118137	ENSMUSG00000032083	CCDS8378	CCDS40610	[A<>B<>C]	[A<>B<>C]
2009	ENSG00000118160	ENSMUSG00000030376	CCDS33065	CCDS20845	[A<>B<>C<>D<>E<>F<>G<>H<>I]	[A<>B<>C<>D<>E<>F<>G<>H<>I]
2010	ENSG00000118162	ENSMUSG00000006021	CCDS42583	CCDS20844	[AB<>C<>D<>E<>F<>G<>H<>I<>J<>K<>L<>M]	[B<>C<>D<>E<>F<>G<>H<>I<>J<>K<>L<>M]
2011	ENSG00000118181	ENSMUSG00000009927	CCDS8406	CCDS40600	[A<>B<>C<>D]	[A<>B<>C<>D]
2013	ENSG00000118197	ENSMUSG00000026404	CCDS30964	CCDS15326	[A<>B<>C<>D<>E<>F<>G]	[A<>B<>C<>D<>E<>F<>G]
2015	ENSG00000118242	ENSMUSG00000039395	CCDS46513	CCDS15032	[A<>B<>C<>D<>E]	[A<>B<>C<>D<>E]
2016	ENSG00000118245	ENSMUSG00000026182	CCDS2406	CCDS35611	[A<>B]	[A<>B]
2018	ENSG00000118271	ENSMUSG00000061808	CCDS11899	CCDS29085	[A<>B<>C<>D]	[A<>B<>C<>D]
2019	ENSG00000118276	ENSMUSG00000056124	CCDS11900	CCDS29086	[A<>B<>C<>D<>E<>F<>G<>H<>I]	[A<>B<>C<>D<>E<>F<>G<>H<>I]
2020	ENSG00000118298	ENSMUSG00000038526	CCDS947	CCDS17625	[A<>B<>C<>D<>E<>F<>G<>H<>I<>J<>K]	[A<>B<>C<>D<>E<>F<>G<>H<>I<>J<>K]
2023	ENSG00000118363	ENSMUSG00000035227	CCDS44681	CCDS40033	[A<>B<>C<>D<>E]	[A<>B<>C<>D<>E]
2024	ENSG00000118369	ENSMUSG00000035713	CCDS41693	CCDS59734	[A<>B<>C<>D<>E<>F<>G<>H<>I<>J]	[A<>B<>C<>D<>E<>F<>G<>H<>I<>J]
2025	ENSG00000118402	ENSMUSG00000032262	CCDS4992	CCDS23376	[A<>B<>C<>D<>E<>F]	[A<>B<>C<>D<>E<>F]
2027	ENSG00000118454	ENSMUSG00000039988	CCDS648	CCDS17933	[A<>B<>C<>D<>E<>F<>G<>H<>I<>J<>K<>L<>M]	[A<>B<>C<>D<>E<>F<>G<>H<>I<>J<>K<>L<>M]
2029	ENSG00000118496	ENSMUSG00000047648	CCDS5208	CCDS23697	[A<>B]	[A<>B]
2030	ENSG00000118503	ENSMUSG00000019850	CCDS5187	CCDS23715	[A<>B<>C<>D<>E<>F<>G<>H]	[A<>B<>C<>D<>E<>F<>G<>H]
2031	ENSG00000118508	ENSMUSG00000019832	CCDS5210	CCDS23695	[A<>B<>C]	[A<>B<>C]
2032	ENSG00000118523	ENSMUSG00000019997	CCDS5151	CCDS23751	[A<>B<>C<>D<>E]	[A<>B<>C<>D<>E]
2033	ENSG00000118526	ENSMUSG00000045680	CCDS5167	CCDS23732	[A<>B]	[A<>B]
2034	ENSG00000118557	ENSMUSG00000031727	CCDS32483	CCDS40468	[B<>C<>D<>E<>F<>G<>H<>I<>J<>K<>L<>M<>N<>O<>P<>Q<>R<>S<>T<>U]	[AB<>C<>D<>E<>F<>G<>H<>I<>J<>K<>L<>M<>N<>O<>P<>Q<>R<>S<>T<>U]
2035	ENSG00000118579	ENSMUSG00000015804	CCDS33963	CCDS19275	[A<>B<>C<>D]	[A<>B<>C<>D]
2036	ENSG00000118596	ENSMUSG00000020102	CCDS8961	CCDS24218	[A<>B<>C<>D]	[A<>B<>C<>D]
2037	ENSG00000118640	ENSMUSG00000050732	CCDS1979	CCDS39514	[A<>B<>C]	[A<>B<>CD]
2038	ENSG00000118680	ENSMUSG00000034868	CCDS11831	CCDS28954	[A<>B<>C]	[A<>B<>C]
2039	ENSG00000118689	ENSMUSG00000048756	CCDS5068	CCDS23810	[A<>B]	[A<>B]
2040	ENSG00000118729	ENSMUSG00000027861	CCDS884	CCDS51023	[A<>B<>C<>D<>E<>F<>G<>H<>I<>J<>K]	[A<>B<>C<>D<>E<>F<>G<>H<>I<>J<>K]
2041	ENSG00000118762	ENSMUSG00000034462	CCDS3627	CCDS19487	[A<>B<>C<>D<>E<>F<>G<>H<>I<>J<>K<>L<>M<>N<>O]	[A<>B<>C<>D<>E<>F<>G<>H<>I<>J<>K<>L<>M<>N<>O]
2042	ENSG00000118804	ENSMUSG00000047963	CCDS3578	CCDS19433	[A<>B]	[A<>B]
2043	ENSG00000118816	ENSMUSG00000063015	CCDS3580	CCDS19436	[A<>B<>C<>D<>E<>F]	[A<>B<>C<>D<>E<>F]
2044	ENSG00000118873	ENSMUSG00000039318	CCDS31028	CCDS48478	[A<>B<>C<>D<>E<>F<>G<>H<>I<>J<>K<>L<>M<>N<>O<>P<>Q<>R<>S<>T<>U<>V<>W<>X<>Y<>Z<>A1<>A2<>A3<>A4<>A5<>A6<>A7<>A8<>A9]	[A<>B<>C<>D<>E<>F<>G<>H<>I<>J<>K<>L<>M<>N<>O<>P<>Q<>R<>S<>T<>U<>V<>W<>X<>Y<>Z<>A1<>A2<>A3<>A4<>A5<>A6<>A7<>A8<>A9]
2046	ENSG00000118922	ENSMUSG00000072294	CCDS9449	CCDS36998	[A<>B<>C<>D<>E<>F<>G]	[A<>B<>C<>D<>E<>F<>G]
2047	ENSG00000118946	ENSMUSG00000035566	CCDS31986	CCDS27304	[A<>B<>C<>D]	[A<>B<>C<>D]
2048	ENSG00000118960	ENSMUSG00000020605	CCDS1700	CCDS49024	[A<>B<>C<>D<>E<>F<>G]	[A<>B<>C<>D<>E<>F<>G]
2049	ENSG00000118971	ENSMUSG00000000184	CCDS8524	CCDS20564	[A<>B<>C<>D<>E]	[A<>B<>C<>D<>E]
2050	ENSG00000118972	ENSMUSG00000000182	CCDS8526	CCDS20562	[A<>B<>C]	[A<>B<>C]
2051	ENSG00000118985	ENSMUSG00000001542	CCDS4080	CCDS36734	[A<>B<>C<>D<>E<>F<>G<>H<>I<>J<>K<>L]	[A<>B<>C<>D<>E<>F<>G<>H<>I<>J<>K<>L]
2052	ENSG00000119004	ENSMUSG00000049439	CCDS2357	CCDS14990	[A<>B<>C<>D<>E<>F<>G<>H<>I<>J<>K<>L<>M]	[A<>B<>C<>D<>E<>F<>G<>H<>I<>J<>K<>L<>M]
2053	ENSG00000119013	ENSMUSG00000026032	CCDS2336	CCDS14977	[B<>C]	[AB<>C]
2054	ENSG00000119042	ENSMUSG00000038331	CCDS2327	CCDS14965	[A<>B<>C<>D<>E<>F<>G<>H<>I<>J]	[A<>B<>C<>D<>E<>F<>G<>H<>I<>J]
2055	ENSG00000119048	ENSMUSG00000020390	CCDS4174	CCDS24664	[A<>B<>C<>D<>E<>F]	[A<>B<>C<>D<>E<>F]
2056	ENSG00000119138	ENSMUSG00000033863	CCDS6633	CCDS29706	[A<>B]	[A<>B]
2057	ENSG00000119147	ENSMUSG00000026051	CCDS2072	CCDS14925	[A<>B<>C<>D]	[A<>B<>C<>D]
2058	ENSG00000119203	ENSMUSG00000054309	CCDS1664	CCDS25834	[A<>B<>C<>D<>E<>F<>G<>H<>I<>J<>K<>L<>M<>N<>O<>P<>Q<>R]	[A<>B<>C<>D<>E<>F<>G<>H<>I<>J<>K<>L<>M<>N<>O<>P<>Q<>R]
2059	ENSG00000119227	ENSMUSG00000045625	CCDS3324	CCDS28109	[AB<>C]	[B<>CD]
2060	ENSG00000119285	ENSMUSG00000050244	CCDS31066	CCDS26240	[A<>B<>C<>D<>E<>F<>G<>H<>I<>J<>K<>L<>M<>N<>O<>P<>Q<>R<>S<>T<>U<>V<>W<>X<>Y<>Z<>A1<>A2<>A3<>A4<>A5<>A6<>A7<>A8<>A9<>A10<>A11<>A12<>A13<>A14<>A15<>A16<>A17<>A18]	[A<>B<>C<>D<>E<>F<>G<>H<>I<>J<>K<>L<>M<>N<>O<>P<>Q<>R<>S<>T<>U<>V<>W<>X<>Y<>Z<>A1<>A2<>A3<>A4<>A5<>A6<>A7<>A8<>A9<>A10<>A11<>A12<>A13<>A14<>A15<>A16<>A17<>A18]
2062	ENSG00000119328	ENSMUSG00000038827	CCDS6774	CCDS38766	[B<>C<>D<>E<>F<>G]	[AB<>C<>D<>E<>F<>G]
2063	ENSG00000119333	ENSMUSG00000039715	CCDS6906	CCDS15865	[A<>B<>C<>D<>E<>F<>G<>H<>I]	[A<>B<>C<>D<>E<>F<>G<>H<>I]
2064	ENSG00000119396	ENSMUSG00000026878	CCDS6827	CCDS15959	[A<>B<>C<>D<>E<>F<>G]	[A<>B<>C<>D<>E<>F<>G]
2068	ENSG00000119421	ENSMUSG00000026895	CCDS6835	CCDS15967	[A<>B<>C<>D]	[A<>B<>C<>D]
2070	ENSG00000119446	ENSMUSG00000026889	CCDS6839	CCDS15969	[A<>B<>C<>D<>E]	[A<>B<>C<>D<>E]
2071	ENSG00000119457	ENSMUSG00000028386	CCDS6786	CCDS18227	[A<>B<>C<>D]	[A<>B<>C<>DE]
2072	ENSG00000119514	ENSMUSG00000039774	CCDS6737	CCDS18158	[A<>B<>C<>D<>E<>F<>G<>H<>I<>J]	[A<>B<>C<>D<>E<>F<>G<>H<>I<>J]
2073	ENSG00000119523	ENSMUSG00000039740	CCDS6739	CCDS18161	[A<>B]	[A<>B]
2074	ENSG00000119537	ENSMUSG00000009905	CCDS11982	CCDS15210	[A<>B<>C<>D<>E<>F<>G<>H<>I<>J]	[A<>B<>C<>D<>E<>F<>G<>H<>I<>J]
2075	ENSG00000119541	ENSMUSG00000009907	CCDS11983	CCDS15211	[A<>B<>C<>D<>E<>F<>G<>H<>I<>J<>K]	[A<>B<>C<>D<>E<>F<>G<>H<>I<>J<>K]
2076	ENSG00000119547	ENSMUSG00000045991	CCDS42440	CCDS29302	[A<>B]	[A<>B]
2077	ENSG00000119559	ENSMUSG00000020133	CCDS45898	CCDS24017	[A<>BC]	[A<>B]
2078	ENSG00000119574	ENSMUSG00000049600	CCDS12984	CCDS20822	[A<>B]	[A<>B]
2080	ENSG00000119616	ENSMUSG00000021243	CCDS9832	CCDS49113	[A<>B<>C<>D<>E<>F<>G<>H]	[A<>B<>C<>D<>E<>F<>G<>H]
2082	ENSG00000119638	ENSMUSG00000034290	CCDS9839	CCDS26057	[A<>B<>C<>D<>E<>F<>G<>H<>I<>J<>K<>L<>M<>N<>O<>P<>Q<>R<>S<>T<>U<>V]	[A<>B<>C<>D<>E<>F<>G<>H<>I<>J<>K<>L<>M<>N<>O<>P<>Q<>R<>S<>T<>U<>V]
2086	ENSG00000119682	ENSMUSG00000042350	CCDS41971	CCDS26051	[A<>B<>C<>D<>E<>F<>G<>H<>I<>J<>K<>L<>M<>N<>O<>P<>Q<>R]	[A<>B<>C<>D<>E<>F<>G<>H<>I<>J<>K<>L<>M<>N<>O<>P<>Q<>R]
2090	ENSG00000119699	ENSMUSG00000021253	CCDS9846	CCDS49116	[A<>B<>C<>D<>E<>F<>G]	[A<>B<>C<>D<>E<>F<>G]
2091	ENSG00000119707	ENSMUSG00000010608	CCDS32113	CCDS49107	[A<>B<>C<>D<>E<>F<>G<>H<>I<>J<>K<>L<>M<>N<>O<>P<>Q<>R]	[A<>B<>C<>D<>E<>F<>G<>H<>I<>J<>K<>L<>M<>N<>O<>P<>Q<>R]
2093	ENSG00000119718	ENSMUSG00000004788	CCDS9836	CCDS26053	[A<>B<>C<>D<>E<>F<>G<>H]	[A<>B<>C<>D<>E<>F<>G<>H]
2095	ENSG00000119729	ENSMUSG00000024143	CCDS33191	CCDS29010	[A<>B<>C<>D<>E]	[A<>B<>C<>D<>E]
2097	ENSG00000119771	ENSMUSG00000020627	CCDS54335	CCDS49021	[A<>B<>C<>D<>E<>F<>G<>H<>I<>J<>K<>L]	[A<>B<>C<>D<>E<>F<>G<>H<>I<>J<>K<>L]
2099	ENSG00000119801	ENSMUSG00000039770	CCDS1771	CCDS28963	[A<>B]	[A<>B]
2100	ENSG00000119812	ENSMUSG00000002017	CCDS33179	CCDS28974	[A<>B<>C<>D<>E<>F<>G<>H]	[A<>B<>C<>D<>E<>F<>G<>H]
2101	ENSG00000119820	ENSMUSG00000024072	CCDS1781	CCDS28971	[A<>B<>C<>D<>E<>F]	[A<>B<>C<>D<>E<>F]
2102	ENSG00000119862	ENSMUSG00000042363	CCDS1877	CCDS24461	[A<>B<>C<>D<>E]	[A<>B<>C<>D<>E]
2103	ENSG00000119878	ENSMUSG00000024146	CCDS1829	CCDS29012	[A<>B<>C<>D<>E]	[A<>B<>C<>D<>E]
2104	ENSG00000119888	ENSMUSG00000045394	CCDS1833	CCDS29018	[A<>B<>C<>D<>E<>F<>G<>H<>I]	[A<>B<>C<>D<>E<>F<>G<>H<>I]
2105	ENSG00000119900	ENSMUSG00000026158	CCDS34482	CCDS35526	[A<>B<>C<>D<>E<>F<>G]	[A<>B<>C<>D<>E<>F<>GH]
2106	ENSG00000119913	ENSMUSG00000024979	CCDS7571	CCDS29907	[A<>B<>C<>D<>E<>F<>G<>H<>I<>J]	[A<>B<>C<>D<>E<>F<>G<>H<>I<>J]
2107	ENSG00000119915	ENSMUSG00000038754	CCDS7531	CCDS29871	[A<>B<>C<>D]	[A<>B<>C<>D]
2108	ENSG00000119919	ENSMUSG00000044220	CCDS41558	CCDS29833	[A<>B]	[A<>B]
2110	ENSG00000119927	ENSMUSG00000024978	CCDS7570	CCDS29906	[A<>B<>C<>D<>E<>F<>G<>H<>I<>J<>K<>L<>M<>N<>O<>P<>Q<>R<>S<>T]	[A<>B<>C<>D<>E<>F<>G<>H<>I<>J<>K<>L<>M<>N<>O<>P<>Q<>R<>S<>T]
2111	ENSG00000119938	ENSMUSG00000067279	CCDS7416	CCDS37968	[A<>B]	[A<>B]
2112	ENSG00000119943	ENSMUSG00000060224	CCDS7474	CCDS37991	[A<>B<>C<>D<>E<>F<>G<>H<>I<>J<>K<>L<>M<>N<>O<>P]	[A<>B<>C<>D<>E<>F<>G<>H<>I<>J<>K<>L<>M<>N<>O<>P]
2113	ENSG00000119946	ENSMUSG00000025189	CCDS7478	CCDS50442	[A<>B<>C<>D<>E<>F<>G<>H<>I<>J<>K]	[A<>B<>C<>D<>E<>F<>G<>H<>I<>J<>K]
2114	ENSG00000119953	ENSMUSG00000025024	CCDS7565	CCDS29902	[A<>B<>C<>D<>E]	[A<>B<>C<>D<>E]
2115	ENSG00000119965	ENSMUSG00000040177	CCDS7632	CCDS40159	[A<>B<>C<>D<>E<>F]	[A<>B<>C<>D<>E<>F]
2117	ENSG00000119979	ENSMUSG00000024993	CCDS7609	CCDS29942	[A<>B<>C<>D<>E<>F<>G<>H<>I]	[A<>B<>C<>D<>E<>F<>G<>H<>I]
2118	ENSG00000119986	ENSMUSG00000018821	CCDS7470	CCDS29822	[A<>B]	[A<>B]
2120	ENSG00000120029	ENSMUSG00000039901	CCDS41563	CCDS50454	[A<>B<>C<>D<>E<>F<>G<>H<>I<>J<>K<>L<>M<>N<>O<>P<>Q<>R<>S<>T<>U<>V<>W<>X<>Y]	[A<>B<>C<>D<>E<>F<>G<>H<>I<>J<>K<>L<>M<>N<>O<>P<>Q<>R<>S<>T<>U<>V<>W<>X<>Y]
2121	ENSG00000120051	ENSMUSG00000046585	CCDS31282	CCDS50466	[A<>B<>C<>D<>E<>F<>G<>H<>I<>J<>K<>L<>M<>N<>O<>P<>Q<>R]	[A<>B<>C<>D<>E<>F<>G<>H<>I<>J<>K<>L<>M<>N<>O<>P<>Q<>R]
2122	ENSG00000120053	ENSMUSG00000025190	CCDS7479	CCDS29832	[A<>B<>C<>D<>E<>F<>G<>H<>I]	[A<>B<>C<>D<>E<>F<>G<>H<>I]
2123	ENSG00000120054	ENSMUSG00000025196	CCDS7486	CCDS29840	[A<>B<>C<>D<>E<>F<>G<>H<>I]	[A<>B<>C<>D<>E<>F<>G<>H<>I]
2124	ENSG00000120057	ENSMUSG00000018822	CCDS7472	CCDS29826	[A<>B<>C]	[A<>B<>C]
2125	ENSG00000120068	ENSMUSG00000056648	CCDS11533	CCDS25293	[A<>B]	[A<>B]
2126	ENSG00000120075	ENSMUSG00000038700	CCDS11530	CCDS25296	[A<>B]	[A<>B]
2127	ENSG00000120093	ENSMUSG00000048763	CCDS11528	CCDS25299	[A<>B]	[A<>B]
2128	ENSG00000120094	ENSMUSG00000018973	CCDS32675	CCDS25300	[A<>B]	[A<>B]
2129	ENSG00000120129	ENSMUSG00000024190	CCDS4380	CCDS28552	[A<>B<>C<>D]	[A<>B<>C<>D]
2130	ENSG00000120137	ENSMUSG00000018846	CCDS4368	CCDS24543	[A<>B<>C<>D<>E<>F<>G]	[A<>B<>C<>D<>E<>F<>G]
2131	ENSG00000120149	ENSMUSG00000021469	CCDS4392	CCDS26522	[A<>B]	[A<>B]
2132	ENSG00000120162	ENSMUSG00000073910	CCDS6520	CCDS18036	[A<>B<>C]	[A<>B<>C]
2134	ENSG00000120215	ENSMUSG00000024806	CCDS6466	CCDS29739	[A<>B<>C<>D]	[A<>B<>C<>D]
2135	ENSG00000120253	ENSMUSG00000040034	CCDS5218	CCDS48493	[A<>B<>C<>D<>E<>F<>G<>H]	[A<>B<>C<>D<>E<>F<>G<>H]
2138	ENSG00000120278	ENSMUSG00000040624	CCDS34552	CCDS56671	[A<>B<>C<>D<>E<>F<>G<>H<>I<>J<>K<>L<>M<>N<>O]	[A<>B<>C<>D<>E<>F<>G<>H<>I<>J<>K<>L<>M<>N<>O]
2139	ENSG00000120279	ENSMUSG00000046916	CCDS5239	CCDS56681	[AB<>C]	[B<>C]
2142	ENSG00000120314	ENSMUSG00000042660	CCDS4235	CCDS29162	[A<>B<>C<>D<>E<>F<>G]	[A<>B<>C<>D<>E<>F<>G]
2148	ENSG00000120333	ENSMUSG00000058267	CCDS1316	CCDS15405	[A<>B<>C]	[A<>B<>C]
2153	ENSG00000120457	ENSMUSG00000032034	CCDS8479	CCDS22952	[A<>B]	[A<>B]
2155	ENSG00000120509	ENSMUSG00000015668	CCDS14400	CCDS30304	[A<>B<>C<>D<>E<>F]	[A<>B<>C<>D<>E<>F]
2156	ENSG00000120656	ENSMUSG00000028899	CCDS326	CCDS18721	[A<>B<>C<>D<>E]	[A<>B<>C<>D<>E]
2157	ENSG00000120658	ENSMUSG00000022012	CCDS9389	CCDS27290	[A<>B<>C<>D<>E<>F<>G<>H<>I<>J<>K<>L<>M<>N]	[A<>B<>C<>D<>E<>F<>G<>H<>I<>J<>K<>L<>M<>N]
2158	ENSG00000120662	ENSMUSG00000022022	CCDS9378	CCDS27297	[A<>B<>C<>D<>E<>F<>G<>H<>I]	[A<>B<>C<>D<>E<>F<>G<>H<>I]
2160	ENSG00000120685	ENSMUSG00000049504	CCDS9368	CCDS17346	[A<>B<>C<>D<>E<>F<>G<>H<>I<>J<>K<>L<>M]	[A<>B<>C<>D<>E<>F<>G<>H<>I<>J<>K<>L<>M]
2161	ENSG00000120688	ENSMUSG00000022023	CCDS9375	CCDS27300	[A<>B<>C<>D<>E<>F<>G<>H<>I<>J]	[A<>B<>C<>D<>E<>F<>G<>H<>I<>JK]
2163	ENSG00000120699	ENSMUSG00000027752	CCDS31958	CCDS17352	[A<>B<>C<>D<>E<>F<>G<>H<>I<>J<>K]	[A<>B<>C<>D<>E<>F<>G<>H<>I<>J<>K]
2164	ENSG00000120708	ENSMUSG00000035493	CCDS47266	CCDS36680	[A<>B<>C<>D<>E<>F<>G<>H<>I<>J<>K<>L<>M<>N<>O<>P<>Q]	[A<>B<>C<>D<>E<>F<>G<>H<>I<>J<>K<>L<>M<>N<>O<>P<>Q]
2165	ENSG00000120709	ENSMUSG00000034300	CCDS4204	CCDS29134	[A<>B<>C<>D]	[A<>B<>C<>D]
2167	ENSG00000120727	ENSMUSG00000037058	CCDS4211	CCDS29143	[A<>B<>CD]	[A<>B<>C]
2168	ENSG00000120733	ENSMUSG00000038773	CCDS34242	CCDS37761	[A<>B<>C<>D<>E<>F<>G<>H<>I<>J<>K<>L<>M<>N<>O<>P<>Q<>R<>S<>T<>U<>V<>W<>X]	[A<>B<>C<>D<>E<>F<>G<>H<>I<>J<>K<>L<>M<>N<>O<>P<>Q<>R<>S<>T<>U<>V<>W<>X]
2169	ENSG00000120738	ENSMUSG00000038418	CCDS4206	CCDS29136	[A<>B]	[A<>B]
2170	ENSG00000120742	ENSMUSG00000027808	CCDS3150	CCDS38436	[A<>B<>C]	[A<>B<>C]
2171	ENSG00000120756	ENSMUSG00000049493	CCDS3125	CCDS23412	[A<>B<>C<>D<>E<>F<>G<>H<>I<>J<>K<>L<>M<>N<>O]	[A<>B<>C<>D<>E<>F<>G<>H<>I<>J<>K<>L<>M<>N<>O]
2172	ENSG00000120784	ENSMUSG00000047473	CCDS33005	CCDS21075	[B<>C<>D<>E]	[AB<>C<>D<>EF]
2174	ENSG00000120820	ENSMUSG00000020251	CCDS9096	CCDS24071	[B<>C<>D<>E<>F<>G<>H<>I<>J]	[AB<>C<>D<>E<>F<>G<>H<>I<>J]
2176	ENSG00000120837	ENSMUSG00000020248	CCDS9098	CCDS48654	[A<>B<>C<>D<>E<>F<>G]	[A<>B<>C<>D<>E<>F<>G]
2177	ENSG00000120885	ENSMUSG00000022037	CCDS47832	CCDS36957	[AB<>C<>D<>E<>F<>G<>H<>I]	[B<>C<>D<>E<>F<>G<>H<>I]
2178	ENSG00000120942	ENSMUSG00000047719	CCDS129	CCDS18936	[A<>B]	[A<>B]
2179	ENSG00000120963	ENSMUSG00000062397	CCDS6291	CCDS37063	[A<>B]	[A<>B]
2180	ENSG00000121022	ENSMUSG00000025917	CCDS6198	CCDS14818	[A<>B<>C<>D<>E<>F<>G<>H]	[A<>B<>C<>D<>E<>F<>G<>H]
2181	ENSG00000121039	ENSMUSG00000025921	CCDS6213	CCDS14830	[A<>B<>C<>D<>E<>F]	[A<>B<>C<>D<>E<>F]
2182	ENSG00000121053	ENSMUSG00000052234	CCDS11602	CCDS25220	[B<>C<>D<>E<>F<>G<>H<>I<>J<>K<>L<>M]	[AB<>C<>D<>E<>F<>G<>H<>I<>J<>K<>L<>M]
2183	ENSG00000121057	ENSMUSG00000018428	CCDS11594	CCDS25229	[A<>B<>C<>D<>E<>F<>G<>H<>I<>J]	[A<>B<>C<>D<>E<>F<>G<>H<>I<>J]
2184	ENSG00000121058	ENSMUSG00000033983	CCDS11592	CCDS36277	[B<>C<>D<>E<>F<>G<>HI]	[AB<>C<>D<>E<>F<>G<>H]
2186	ENSG00000121064	ENSMUSG00000000278	CCDS11593	CCDS25230	[A<>B<>C<>D<>E<>F<>G<>H<>I<>J<>K<>L<>M]	[A<>B<>C<>D<>E<>F<>G<>H<>I<>J<>K<>L<>M]
2187	ENSG00000121067	ENSMUSG00000057522	CCDS11551	CCDS36286	[A<>B<>C<>D<>E<>F<>G<>H<>I]	[A<>B<>C<>D<>E<>F<>G<>H<>I]
2188	ENSG00000121068	ENSMUSG00000000093	CCDS11627	CCDS36266	[A<>B<>C<>D<>E<>F<>G]	[A<>B<>C<>D<>E<>F<>G]
2189	ENSG00000121073	ENSMUSG00000020873	CCDS11552	CCDS25277	[AB<>C<>D<>E<>F<>G<>H<>I<>J]	[B<>C<>D<>E<>F<>G<>H<>I<>J]
2190	ENSG00000121104	ENSMUSG00000038893	CCDS11553	CCDS25276	[A<>B<>C<>D<>E<>F<>G<>H]	[A<>B<>C<>D<>E<>F<>G<>H]
2191	ENSG00000121207	ENSMUSG00000028003	CCDS3789	CCDS17430	[A<>B]	[A<>B]
2193	ENSG00000121297	ENSMUSG00000021217	CCDS12421	CCDS39913	[A<>B]	[A<>B]
2194	ENSG00000121316	ENSMUSG00000030214	CCDS31751	CCDS20652	[A<>B<>C<>D<>E<>F<>G<>H<>I<>J<>KL]	[A<>B<>C<>D<>E<>F<>G<>H<>I<>J<>K]
2199	ENSG00000121390	ENSMUSG00000021938	CCDS41870	CCDS27151	[A<>B<>C<>D<>E<>F<>G<>H<>I]	[A<>B<>C<>D<>E<>F<>G<>H<>I]
2202	ENSG00000121454	ENSMUSG00000026468	CCDS1338	CCDS48399	[A<>B<>C<>D<>E<>F]	[A<>B<>C<>D<>E<>F]
2203	ENSG00000121481	ENSMUSG00000026484	CCDS1365	CCDS15362	[A<>B<>C<>D<>E<>F]	[A<>B<>C<>D<>E<>F]
2204	ENSG00000121486	ENSMUSG00000053286	CCDS1366	CCDS15361	[A<>B<>C<>D<>E<>F<>G<>H<>I<>J<>K<>L<>M<>N<>O]	[A<>B<>C<>D<>E<>F<>G<>H<>I<>J<>K<>L<>M<>N<>O]
2205	ENSG00000121542	ENSMUSG00000034473	CCDS3021	CCDS28138	[A<>B<>C<>D<>E<>F]	[A<>B<>C<>D<>E<>F]
2206	ENSG00000121578	ENSMUSG00000022793	CCDS2986	CCDS28173	[A<>B<>C<>D<>E<>F]	[A<>B<>C<>D<>E<>F]
2208	ENSG00000121621	ENSMUSG00000027115	CCDS7867	CCDS16507	[A<>B<>C<>D<>E<>F<>G<>H<>I<>J<>K<>L<>M<>N<>O<>P]	[A<>B<>C<>D<>E<>F<>G<>H<>I<>J<>K<>L<>M<>N<>O<>P]
2210	ENSG00000121691	ENSMUSG00000027187	CCDS7891	CCDS16478	[A<>B<>C<>D<>E<>F<>G<>H<>I<>J<>K<>L<>M]	[A<>B<>C<>D<>E<>F<>G<>H<>I<>J<>K<>L<>M]
2211	ENSG00000121741	ENSMUSG00000021945	CCDS45016	CCDS49506	[A<>B<>C<>D<>E<>F<>G<>H<>I<>J<>K<>L<>M<>N<>O<>P<>Q<>R<>S<>T<>U<>V<>W]	[A<>B<>C<>D<>E<>F<>G<>H<>I<>J<>K<>L<>M<>N<>O<>P<>Q<>R<>S<>T<>U<>V<>W]
2214	ENSG00000121764	ENSMUSG00000028778	CCDS344	CCDS18707	[A<>B<>C<>D<>E<>F<>G]	[A<>B<>C<>D<>E<>F<>G]
2215	ENSG00000121775	ENSMUSG00000053730	CCDS351	CCDS18702	[A<>B<>C<>D<>E<>F<>G<>H<>I]	[A<>B<>C<>D<>E<>F<>G<>H<>I]
2216	ENSG00000121864	ENSMUSG00000027667	CCDS3227	CCDS17295	[A<>B<>C<>D]	[A<>B<>C<>D]
2218	ENSG00000121879	ENSMUSG00000027665	CCDS43171	CCDS38409	[A<>B<>C<>D<>E<>F<>G<>H<>I<>J<>K<>L<>M<>N<>O<>P<>Q<>R<>S<>T]	[A<>B<>C<>D<>E<>F<>G<>H<>I<>J<>K<>L<>M<>N<>O<>P<>Q<>R<>S<>T]
2219	ENSG00000121898	ENSMUSG00000030862	CCDS7637	CCDS21921	[A<>B<>C<>D<>E<>F<>G<>H<>I<>J<>K<>L<>M<>N]	[A<>B<>C<>D<>E<>F<>G<>H<>I<>J<>K<>L<>M<>N]
2220	ENSG00000121903	ENSMUSG00000061894	CCDS41300	CCDS18672	[B<>C<>D<>E<>F<>G<>H]	[AB<>C<>D<>E<>F<>G<>H]
2221	ENSG00000121905	ENSMUSG00000028785	CCDS370	CCDS18682	[A<>B<>C]	[A<>B<>C]
2222	ENSG00000121957	ENSMUSG00000027883	CCDS792	CCDS51048	[A<>B<>C<>D<>E<>F<>G<>H<>I<>J<>K<>L<>M<>NO]	[A<>B<>C<>D<>E<>F<>G<>H<>I<>J<>K<>L<>M<>N]
2224	ENSG00000122025	ENSMUSG00000042817	CCDS31953	CCDS39400	[A<>B<>C<>D<>E<>F<>G<>H<>I<>J<>K<>L<>M<>N<>O<>P<>Q<>R<>S<>T<>U<>V<>W<>X]	[A<>B<>C<>D<>E<>F<>G<>H<>I<>J<>K<>L<>M<>N<>O<>P<>Q<>R<>S<>T<>U<>V<>W<>XY]
2225	ENSG00000122033	ENSMUSG00000016510	CCDS9322	CCDS19874	[A<>B<>C]	[A<>B<>C]
2226	ENSG00000122034	ENSMUSG00000016503	CCDS45019	CCDS19873	[A<>B<>C<>D<>E<>F<>G<>H<>IJ]	[A<>B<>C<>D<>E<>F<>G<>H<>I]
2227	ENSG00000122035	ENSMUSG00000029641	CCDS9321	CCDS39396	[A<>B<>C<>D]	[A<>B<>C<>D]
2228	ENSG00000122042	ENSMUSG00000001687	CCDS9334	CCDS39403	[A<>B<>C<>D<>E]	[A<>B<>C<>D<>E]
2229	ENSG00000122122	ENSMUSG00000031101	CCDS14614	CCDS40959	[A<>B<>C<>D<>E<>F<>G<>H]	[A<>B<>C<>D<>E<>F<>G<>H]
2231	ENSG00000122176	ENSMUSG00000041559	CCDS30976	CCDS15301	[A<>B]	[A<>B]
2232	ENSG00000122180	ENSMUSG00000026459	CCDS1433	CCDS15306	[A<>B<>C]	[A<>B<>C]
2233	ENSG00000122254	ENSMUSG00000046321	CCDS10606	CCDS40115	[A<>B]	[A<>B]
2234	ENSG00000122299	ENSMUSG00000037965	CCDS10550	CCDS49762	[A<>B<>C<>D<>E<>F<>G<>H<>I<>J<>K<>L<>M<>N<>O<>P<>Q<>R<>S<>T<>U<>V]	[A<>B<>C<>D<>E<>F<>G<>H<>I<>J<>K<>L<>M<>N<>O<>P<>Q<>R<>S<>T<>U<>V]
2237	ENSG00000122406	ENSMUSG00000058558	CCDS741	CCDS39199	[A<>B<>C<>D<>E<>F<>G<>H]	[A<>B<>C<>D<>E<>F<>G<>H]
2238	ENSG00000122435	ENSMUSG00000033439	CCDS765	CCDS38612	[A<>B<>C<>D<>E<>F<>G<>H<>I<>J<>K]	[A<>B<>C<>D<>E<>F<>G<>H<>I<>J<>KL]
2239	ENSG00000122483	ENSMUSG00000056531	CCDS76180	CCDS39202	[A<>B<>C<>D<>E<>F<>G<>H<>I<>J<>K<>L<>M<>N<>O<>P<>Q<>R<>S<>T<>U<>V<>W<>X<>Y<>Z<>A1<>A2]	[A<>B<>C<>D<>E<>F<>G<>H<>I<>J<>K<>L<>M<>N<>O<>P<>Q<>R<>S<>T<>U<>V<>W<>X<>Y<>Z<>A1<>A2]
2240	ENSG00000122512	ENSMUSG00000079109	CCDS5343	CCDS39375	[A<>B<>C<>D<>E<>F<>G<>H<>I<>J<>K<>L<>M<>N<>O]	[A<>B<>C<>D<>E<>F<>G<>H<>I<>J<>K<>L<>M<>N<>O]
2242	ENSG00000122547	ENSMUSG00000036611	CCDS34619	CCDS22935	[A<>B<>C<>D<>E<>F<>G]	[A<>B<>C<>D<>E<>F<>G]
2243	ENSG00000122557	ENSMUSG00000008429	CCDS5446	CCDS22934	[A<>B<>C<>D<>E<>F<>G<>HI]	[A<>B<>C<>D<>E<>F<>G<>H]
2244	ENSG00000122565	ENSMUSG00000029836	CCDS5398	CCDS20135	[A<>B<>C<>D<>E]	[A<>B<>C<>D<>E]
2245	ENSG00000122584	ENSMUSG00000046178	CCDS47540	CCDS39426	[A<>B]	[A<>B]
2246	ENSG00000122585	ENSMUSG00000029819	CCDS5387	CCDS39488	[A<>B<>C]	[A<>B<>C]
2247	ENSG00000122592	ENSMUSG00000038236	CCDS5408	CCDS20145	[A<>B]	[A<>B]
2248	ENSG00000122641	ENSMUSG00000041324	CCDS5464	CCDS26251	[A<>B]	[A<>B]
2250	ENSG00000122679	ENSMUSG00000041046	CCDS5503	CCDS24425	[A<>B<>C]	[A<>B<>C]
2251	ENSG00000122687	ENSMUSG00000029557	CCDS5328	CCDS39355	[A<>B<>C]	[A<>B<>C]
2253	ENSG00000122692	ENSMUSG00000028409	CCDS6534	CCDS18050	[A<>B<>C<>D<>E<>F<>G<>H<>I<>J<>K<>L]	[A<>B<>C<>D<>E<>F<>G<>H<>I<>J<>K<>L]
2254	ENSG00000122707	ENSMUSG00000028476	CCDS6597	CCDS18116	[A<>B<>C<>D<>E<>F<>G<>H<>I<>J<>K<>L<>M<>N<>O<>P<>Q<>R<>S<>T<>U]	[A<>B<>C<>D<>E<>F<>G<>H<>I<>J<>K<>L<>M<>N<>O<>P<>Q<>R<>S<>T<>U]
2255	ENSG00000122711	ENSMUSG00000028415	CCDS6536	CCDS18052	[A<>B<>C<>D]	[A<>B<>C<>D]
2256	ENSG00000122729	ENSMUSG00000028405	CCDS6525	CCDS18042	[A<>B<>C<>D<>E<>F<>G<>H<>I<>J<>K<>L<>M<>N<>O<>P<>Q<>R<>S<>T]	[A<>B<>C<>D<>E<>F<>G<>H<>I<>J<>K<>L<>M<>N<>O<>P<>Q<>R<>S<>T]
2260	ENSG00000122863	ENSMUSG00000057337	CCDS7312	CCDS23871	[B<>C]	[AB<>C]
2261	ENSG00000122870	ENSMUSG00000014329	CCDS31206	CCDS23915	[A<>B<>C<>D<>E<>F<>G<>H<>I<>J<>K<>L<>M<>N<>O<>P<>Q<>R<>S<>T<>U]	[A<>B<>C<>D<>E<>F<>G<>H<>I<>J<>K<>L<>M<>N<>O<>P<>Q<>R<>S<>T<>U]
2262	ENSG00000122873	ENSMUSG00000037710	CCDS7251	CCDS23917	[A<>B<>C]	[A<>B<>C]
2263	ENSG00000122912	ENSMUSG00000071253	CCDS7280	CCDS23893	[A<>B<>C<>D<>E<>F<>G<>H<>I]	[A<>B<>C<>D<>E<>F<>G<>H<>I]
2265	ENSG00000123066	ENSMUSG00000018076	CCDS9177	CCDS57375	[A<>B<>C<>D<>E<>F<>G<>H<>I<>J<>K<>L<>M<>N<>O<>P<>Q<>R<>S<>T<>U<>V<>W<>X<>Y<>Z<>A1<>A2<>A3<>A4<>A5]	[A<>B<>C<>D<>E<>F<>G<>H<>I<>J<>K<>L<>M<>N<>O<>P<>Q<>R<>S<>T<>U<>V<>W<>X<>Y<>Z<>A1<>A2<>A3<>A4<>A5]
2266	ENSG00000123080	ENSMUSG00000028551	CCDS555	CCDS18467	[A<>B]	[A<>B]
2267	ENSG00000123091	ENSMUSG00000028557	CCDS556	CCDS18464	[A<>B<>C]	[A<>B<>C]
2268	ENSG00000123106	ENSMUSG00000030301	CCDS8716	CCDS20707	[A<>B<>C<>D<>E<>F<>G<>H<>I<>J<>K<>L]	[A<>B<>C<>D<>E<>F<>G<>H<>I<>J<>K<>L]
2270	ENSG00000123124	ENSMUSG00000041058	CCDS6242	CCDS38697	[A<>B<>C<>D<>E<>F<>G<>H<>I<>J<>K<>L<>M<>N<>O<>P<>Q<>R<>S<>T<>U<>V<>W]	[A<>B<>C<>D<>E<>F<>G<>H<>I<>J<>K<>L<>M<>N<>O<>P<>Q<>R<>S<>T<>U<>V<>W]
2271	ENSG00000123131	ENSMUSG00000025289	CCDS14206	CCDS30496	[A<>B<>C<>D<>E<>F<>G]	[A<>B<>C<>D<>E<>F<>G]
2272	ENSG00000123136	ENSMUSG00000005481	CCDS12308	CCDS22460	[A<>B<>C<>D<>E<>F<>G<>H<>I<>J]	[A<>B<>C<>D<>E<>F<>G<>H<>I<>J]
2273	ENSG00000123144	ENSMUSG00000041203	CCDS12279	CCDS22490	[A<>B<>C]	[A<>B<>C]
2274	ENSG00000123154	ENSMUSG00000005150	CCDS12275	CCDS22493	[A<>B<>C<>D<>E<>F<>G<>H<>I]	[A<>B<>C<>D<>E<>F<>G<>H<>I]
2278	ENSG00000123213	ENSMUSG00000021710	CCDS3989	CCDS36772	[A<>B<>C<>D<>E<>F<>G<>H<>I<>J<>K<>L<>M]	[A<>B<>C<>D<>E<>F<>G<>H<>I<>J<>K<>L<>M]
2280	ENSG00000123268	ENSMUSG00000023027	CCDS8803	CCDS27832	[A<>B<>C<>D<>E<>F]	[A<>B<>C<>D<>E<>F]
2282	ENSG00000123352	ENSMUSG00000051934	CCDS31794	CCDS27816	[A<>B<>C<>D<>E<>F<>G<>H<>I<>J<>K<>L]	[A<>B<>C<>D<>E<>F<>G<>H<>I<>J<>K<>L]
2283	ENSG00000123353	ENSMUSG00000025353	CCDS8893	CCDS24295	[A<>B<>C]	[A<>B<>C]
2284	ENSG00000123364	ENSMUSG00000001655	CCDS8865	CCDS27890	[A<>B]	[A<>B]
2285	ENSG00000123384	ENSMUSG00000040249	CCDS8932	CCDS24245	[A<>B<>C<>D<>E<>F<>G<>H<>I<>J<>K<>L<>M<>N<>O<>P<>Q<>R<>S<>T<>U<>V<>W<>X<>Y<>Z<>A1<>A2<>A3<>A4<>A5<>A6<>A7<>A8<>A9<>A10<>A11<>A12<>A13<>A14<>A15<>A16<>A17<>A18<>A19<>A20<>A21<>A22<>A23<>A24<>A25<>A26<>A27<>A28<>A29<>A30<>A31<>A32<>A33<>A34<>A35<>A36<>A37<>A38<>A39<>A40<>A41<>A42<>A43<>A44<>A45<>A46<>A47<>A48<>A49<>A50<>A51<>A52<>A53<>A54<>A55<>A56<>A57<>A58<>A59<>A60<>A61<>A62<>A63]	[A<>B<>C<>D<>E<>F<>G<>H<>I<>J<>K<>L<>M<>N<>O<>P<>Q<>R<>S<>T<>U<>V<>W<>X<>Y<>Z<>A1<>A2<>A3<>A4<>A5<>A6<>A7<>A8<>A9<>A10<>A11<>A12<>A13<>A14<>A15<>A16<>A17<>A18<>A19<>A20<>A21<>A22<>A23<>A24<>A25<>A26<>A27<>A28<>A29<>A30<>A31<>A32<>A33<>A34<>A35<>A36<>A37<>A38<>A39<>A40<>A41<>A42<>A43<>A44<>A45<>A46<>A47<>A48<>A49<>A50<>A51<>A52<>A53<>A54<>A55<>A56<>A57<>A58<>A59<>A60<>A61<>A62<>A63]
2286	ENSG00000123388	ENSMUSG00000001656	CCDS8867	CCDS27892	[A<>B]	[A<>B]
2287	ENSG00000123395	ENSMUSG00000037204	CCDS8820	CCDS27849	[A<>B]	[A<>BC]
2288	ENSG00000123405	ENSMUSG00000058794	CCDS8876	CCDS27900	[A<>B]	[A<>B]
2289	ENSG00000123407	ENSMUSG00000050328	CCDS8866	CCDS27891	[A<>B]	[A<>B]
2290	ENSG00000123411	ENSMUSG00000002578	CCDS44917	CCDS24284	[A<>B<>C<>D<>E<>F<>G<>H]	[A<>B<>C<>D<>E<>F<>G<>H]
2291	ENSG00000123416	ENSMUSG00000023004	CCDS31792	CCDS37195	[A<>B<>C<>D]	[A<>B<>C<>D]
2292	ENSG00000123453	ENSMUSG00000009614	CCDS6978	CCDS15826	[A<>B<>C<>D<>E<>F<>G<>H<>I<>J<>K<>L<>M<>N<>O<>P<>Q<>R<>S<>T]	[A<>B<>C<>D<>E<>F<>G<>H<>I<>J<>K<>L<>M<>N<>O<>P<>Q<>R<>S<>T]
2293	ENSG00000123454	ENSMUSG00000000889	CCDS6977	CCDS38088	[A<>B<>C<>D<>E<>F<>G<>H<>I<>J<>K<>L]	[A<>B<>C<>D<>E<>F<>G<>H<>I<>J<>K<>LM]
2295	ENSG00000123500	ENSMUSG00000039462	CCDS5105	CCDS23780	[A<>B]	[A<>B]
2296	ENSG00000123545	ENSMUSG00000028261	CCDS5037	CCDS18007	[A<>B<>C]	[A<>B<>C]
2301	ENSG00000123575	ENSMUSG00000042595	CCDS35364	CCDS30428	[A<>B<>C<>D<>E<>F]	[A<>B<>C<>D<>E<>F]
2304	ENSG00000123600	ENSMUSG00000041975	CCDS2242	CCDS50600	[A<>B<>C<>D<>E<>F<>G<>H<>IJ]	[A<>B<>C<>D<>E<>F<>G<>H<>I]
2305	ENSG00000123609	ENSMUSG00000026946	CCDS2192	CCDS16031	[A<>B<>C<>D<>E<>F<>G]	[A<>B<>C<>D<>E<>F<>GH]
2306	ENSG00000123610	ENSMUSG00000053475	CCDS2193	CCDS16032	[A<>B<>C<>D<>E<>F]	[A<>B<>C<>D<>E<>F]
2310	ENSG00000123810	ENSMUSG00000063439	CCDS12579	CCDS20992	[A<>B<>C]	[A<>B<>C]
2312	ENSG00000123892	ENSMUSG00000030559	CCDS8281	CCDS21439	[A<>B<>C]	[A<>B<>C]
2313	ENSG00000123933	ENSMUSG00000037235	CCDS3361	CCDS19212	[A<>B<>C<>D<>E<>F]	[A<>B<>C<>D<>E<>F]
2314	ENSG00000123975	ENSMUSG00000062248	CCDS6682	CCDS36664	[A<>B<>C]	[A<>B<>C]
2316	ENSG00000123999	ENSMUSG00000032968	CCDS2444	CCDS15078	[A<>B]	[A<>B]
2317	ENSG00000124003	ENSMUSG00000012187	CCDS46524	CCDS15085	[A<>B<>C<>D<>E<>F]	[A<>B<>C<>D<>E<>F]
2318	ENSG00000124074	ENSMUSG00000013155	CCDS10844	CCDS22610	[A<>B<>C<>D<>E<>F<>G]	[A<>B<>C<>D<>E<>F<>GH]
2320	ENSG00000124098	ENSMUSG00000027495	CCDS13450	CCDS17128	[A<>B<>C]	[A<>B<>C]
2323	ENSG00000124120	ENSMUSG00000017679	CCDS13332	CCDS38317	[A<>B<>C<>D]	[A<>B<>C<>D]
2327	ENSG00000124160	ENSMUSG00000039804	CCDS13392	CCDS17068	[A<>B<>C<>D<>E<>F<>G]	[A<>B<>C<>D<>E<>F<>G]
2328	ENSG00000124171	ENSMUSG00000044641	CCDS33485	CCDS17108	[A<>B<>C]	[A<>B<>C]
2329	ENSG00000124177	ENSMUSG00000057133	CCDS13317	CCDS17000	[A<>B<>C<>D<>E<>F<>G<>H<>I<>J<>K<>L<>M<>N<>O<>P<>Q<>R<>S<>T<>U<>V<>W<>X<>Y<>Z<>A1<>A2<>A3<>A4<>A5<>A6<>A7<>A8<>A9<>A10]	[A<>B<>C<>D<>E<>F<>G<>H<>I<>J<>K<>L<>M<>N<>O<>P<>Q<>R<>S<>T<>U<>V<>W<>X<>Y<>Z<>A1<>A2<>A3<>A4<>A5<>A6<>A7<>A8<>A9<>A10]
2330	ENSG00000124193	ENSMUSG00000016921	CCDS13318	CCDS17002	[A<>B<>C<>D<>E<>F]	[A<>B<>C<>D<>E<>F]
2332	ENSG00000124203	ENSMUSG00000050600	CCDS42894	CCDS38361	[A<>B<>C<>D<>E]	[A<>B<>C<>D<>E]
2333	ENSG00000124209	ENSMUSG00000027519	CCDS33497	CCDS38352	[A<>B<>C<>D<>E<>F<>G]	[A<>B<>C<>D<>E<>F<>G]
2334	ENSG00000124212	ENSMUSG00000017969	CCDS13419	CCDS17097	[A<>B<>C<>D<>E<>F<>G<>H<>I<>J]	[A<>B<>C<>D<>E<>F<>G<>H<>I<>J]
2335	ENSG00000124216	ENSMUSG00000042821	CCDS13423	CCDS17102	[A<>B<>C]	[A<>B<>C]
2337	ENSG00000124226	ENSMUSG00000006418	CCDS33482	CCDS17101	[B<>C<>D<>E<>F<>G]	[AB<>C<>D<>E<>F<>G]
2338	ENSG00000124227	ENSMUSG00000027517	CCDS77596	CCDS50815	[AB<>C<>D<>EF]	[B<>C<>D<>E]
2339	ENSG00000124228	ENSMUSG00000017999	CCDS13416	CCDS38336	[AB<>C<>D<>E<>F<>G<>H<>I<>J<>K<>L<>M<>N<>O<>P<>Q<>R<>S<>T<>U<>V]	[B<>C<>D<>E<>F<>G<>H<>I<>J<>K<>L<>M<>N<>O<>P<>Q<>R<>S<>T<>U<>V]
2340	ENSG00000124237	ENSMUSG00000027518	CCDS13465	CCDS50814	[A<>B<>C<>D]	[A<>B<>C<>D]
2341	ENSG00000124249	ENSMUSG00000035238	CCDS13337	CCDS17017	[B<>CD]	[AB<>C]
2343	ENSG00000124253	ENSMUSG00000027513	CCDS13460	CCDS17141	[A<>B<>C<>D<>E<>F<>G<>H<>I]	[A<>B<>C<>D<>E<>F<>G<>H<>I]
2344	ENSG00000124257	ENSMUSG00000039873	CCDS13384	CCDS38330	[A<>B]	[A<>B]
2347	ENSG00000124356	ENSMUSG00000006906	CCDS1929	CCDS20280	[A<>B<>C<>D<>E<>F<>G<>H<>I]	[A<>B<>C<>D<>E<>F<>G<>H<>I]
2348	ENSG00000124357	ENSMUSG00000034744	CCDS33220	CCDS20286	[AB<>C<>D<>E<>F<>G<>H<>I<>J<>K]	[B<>C<>D<>E<>F<>G<>H<>I<>J<>K]
2351	ENSG00000124380	ENSMUSG00000001158	CCDS33219	CCDS20315	[A<>B<>C<>D<>E<>F]	[A<>B<>C<>D<>E<>F]
2352	ENSG00000124383	ENSMUSG00000030521	CCDS1916	CCDS21333	[A<>B<>C<>D<>E<>F<>G<>H<>I<>J<>K]	[A<>B<>C<>D<>E<>F<>G<>H<>I<>J<>K]
2353	ENSG00000124422	ENSMUSG00000042506	CCDS42285	CCDS24807	[A<>B<>C<>D<>E<>F<>G<>H<>I<>J<>K<>L<>M]	[A<>B<>C<>D<>E<>F<>G<>H<>I<>J<>K<>L<>M]
2355	ENSG00000124466	ENSMUSG00000057454	CCDS12620	CCDS20958	[A<>B<>C<>D<>E]	[A<>B<>C<>D<>E]
2356	ENSG00000124479	ENSMUSG00000040138	CCDS14262	CCDS30034	[A<>B]	[A<>B]
2358	ENSG00000124491	ENSMUSG00000039109	CCDS4496	CCDS26456	[A<>B<>C<>D<>E<>F<>G<>H<>I<>J<>K<>L<>M<>N]	[A<>B<>C<>D<>E<>F<>G<>H<>I<>J<>K<>L<>M<>N]
2359	ENSG00000124507	ENSMUSG00000040276	CCDS4793	CCDS28567	[A<>B<>C<>D<>E<>F<>G<>H<>I]	[A<>B<>C<>D<>E<>F<>G<>H<>I]
2362	ENSG00000124562	ENSMUSG00000024217	CCDS34436	CCDS28570	[A<>B<>C<>D<>E<>F]	[A<>B<>C<>D<>E<>F]
2364	ENSG00000124571	ENSMUSG00000067150	CCDS47430	CCDS37631	[A<>B<>C<>D<>E<>F<>G<>H<>I<>J<>K<>L<>M<>N<>O<>P<>Q<>R<>S<>T<>U<>V<>W<>X<>Y<>Z<>A1<>A2<>A3<>A4<>A5<>A6]	[A<>B<>C<>D<>E<>F<>G<>H<>I<>J<>K<>L<>M<>N<>O<>P<>Q<>R<>S<>T<>U<>V<>W<>X<>Y<>Z<>A1<>A2<>A3<>A4<>A5<>A6]
2367	ENSG00000124596	ENSMUSG00000040771	CCDS34445	CCDS37647	[A<>B<>C<>D<>E]	[A<>B<>C<>D<>E]
2368	ENSG00000124602	ENSMUSG00000043592	CCDS4847	CCDS28870	[A<>B<>C<>D<>E<>F<>G<>H]	[A<>B<>C<>D<>E<>F<>G<>H]
2369	ENSG00000124608	ENSMUSG00000023938	CCDS34464	CCDS28809	[A<>B<>C<>D<>E<>F<>G<>H<>I<>J<>K<>L<>M<>N<>O<>P<>Q<>R<>S<>T<>U<>V]	[A<>B<>C<>D<>E<>F<>G<>H<>I<>J<>K<>L<>M<>N<>O<>P<>Q<>R<>S<>T<>U<>V]
2371	ENSG00000124614	ENSMUSG00000052146	CCDS4792	CCDS37522	[A<>B<>C<>D<>E]	[A<>B<>C<>D<>E]
2374	ENSG00000124701	ENSMUSG00000040694	CCDS4848	CCDS28868	[A<>B]	[A<>B]
2375	ENSG00000124702	ENSMUSG00000063576	CCDS4880	CCDS28834	[A<>B<>C<>D<>E<>F<>G<>H<>I<>J]	[A<>B<>C<>D<>E<>F<>G<>H<>I<>J]
2376	ENSG00000124713	ENSMUSG00000002769	CCDS4876	CCDS28838	[A<>B<>C<>D<>E<>F]	[A<>B<>C<>D<>E<>F]
2379	ENSG00000124743	ENSMUSG00000044938	CCDS34478	CCDS23352	[A<>B]	[A<>B]
2380	ENSG00000124762	ENSMUSG00000023067	CCDS4824	CCDS28591	[A<>B]	[A<>B]
2382	ENSG00000124767	ENSMUSG00000024026	CCDS4837	CCDS28600	[A<>B<>C<>D<>E<>F]	[A<>B<>C<>D<>E<>F]
2383	ENSG00000124772	ENSMUSG00000024008	CCDS4825	CCDS28592	[A<>B<>C<>D<>E<>F<>G<>H<>I<>J<>K<>L<>M<>N<>O<>P<>Q<>R<>S<>T<>U]	[A<>B<>C<>D<>E<>F<>G<>H<>I<>J<>K<>L<>M<>N<>O<>P<>Q<>R<>S<>T<>U]
2384	ENSG00000124784	ENSMUSG00000021428	CCDS4500	CCDS26461	[A<>B<>C<>D<>E<>F<>G<>H<>I<>J<>K<>L<>M<>N<>O<>P<>Q]	[A<>B<>C<>D<>E<>F<>G<>H<>I<>J<>K<>L<>M<>N<>O<>P<>Q]
2386	ENSG00000124827	ENSMUSG00000021362	CCDS4517	CCDS26472	[A<>B<>C<>D<>E]	[A<>B<>C<>D<>E]
2387	ENSG00000124839	ENSMUSG00000026304	CCDS2520	CCDS15156	[A<>B<>C<>D<>E]	[A<>B<>C<>D<>E]
2389	ENSG00000125037	ENSMUSG00000030286	CCDS2594	CCDS20425	[A<>B<>C<>D<>E<>F<>G<>H]	[A<>B<>C<>D<>E<>F<>G<>H]
2390	ENSG00000125084	ENSMUSG00000022997	CCDS8776	CCDS27807	[A<>B<>C<>D]	[A<>B<>C<>D]
2391	ENSG00000125089	ENSMUSG00000036553	CCDS3399	CCDS19234	[A<>B<>C<>D<>E<>F<>G<>H<>I<>J<>K<>L<>M<>N<>O<>P<>Q]	[A<>B<>C<>D<>E<>F<>G<>H<>I<>J<>K<>L<>M<>N<>O<>P<>Q]
2393	ENSG00000125124	ENSMUSG00000031755	CCDS32451	CCDS40434	[A<>B<>C<>D<>E<>F<>G<>H<>I<>J<>K<>L<>M<>N<>O<>P<>Q]	[A<>B<>C<>D<>E<>F<>G<>H<>I<>J<>K<>L<>M<>N<>O<>P<>Q]
2394	ENSG00000125149	ENSMUSG00000031889	CCDS10828	CCDS22593	[A<>B<>C<>D<>E<>F<>G<>H<>I<>J<>K<>L<>M<>N<>O<>P]	[A<>B<>C<>D<>E<>F<>G<>H<>I<>J<>K<>L<>M<>N<>O<>P]
2396	ENSG00000125207	ENSMUSG00000029423	CCDS9268	CCDS19690	[A<>B<>C<>D<>E<>F<>G<>H<>I<>J<>K<>L<>M<>N<>O<>P<>Q<>R<>S<>T]	[A<>B<>C<>D<>E<>F<>G<>H<>I<>J<>K<>L<>M<>N<>O<>P<>Q<>R<>S<>T]
2398	ENSG00000125246	ENSMUSG00000025545	CCDS32002	CCDS27346	[A<>B<>C<>D<>E<>F<>G<>H]	[A<>B<>C<>D<>E<>F<>G<>H]
2399	ENSG00000125249	ENSMUSG00000051615	CCDS9485	CCDS27341	[A<>B]	[A<>B]
2400	ENSG00000125255	ENSMUSG00000023073	CCDS9506	CCDS22089	[AB<>C<>D<>E<>F<>G]	[B<>C<>D<>E<>F<>G]
2401	ENSG00000125266	ENSMUSG00000001300	CCDS9507	CCDS22090	[A<>B<>C<>D<>E]	[A<>B<>C<>D<>E]
2403	ENSG00000125304	ENSMUSG00000025544	CCDS9493	CCDS27345	[A<>B<>C<>D<>E<>F<>G<>H<>I<>J<>K<>L<>M<>N<>O<>P<>Q]	[A<>B<>C<>D<>E<>F<>G<>H<>I<>J<>K<>L<>M<>N<>O<>P<>Q]
2404	ENSG00000125356	ENSMUSG00000016427	CCDS14590	CCDS40928	[A<>B<>C]	[A<>B<>C]
2405	ENSG00000125378	ENSMUSG00000021835	CCDS9715	CCDS36897	[A<>B]	[A<>B]
2406	ENSG00000125384	ENSMUSG00000037759	CCDS9708	CCDS26972	[A<>B]	[A<>BC]
2407	ENSG00000125398	ENSMUSG00000000567	CCDS11689	CCDS25595	[A<>B<>C]	[A<>B<>C]
2408	ENSG00000125409	ENSMUSG00000042189	CCDS11169	CCDS24836	[A<>B<>C<>D<>E<>F<>G]	[A<>B<>C<>D<>E<>F<>G]
2409	ENSG00000125414	ENSMUSG00000033196	CCDS11156	CCDS24854	[A<>B<>C<>D<>E<>F<>G<>H<>I<>J<>K<>L<>M<>N<>O<>P<>Q<>R<>S<>T<>U<>V<>W<>X<>Y<>Z<>A1<>A2<>A3<>A4<>A5<>A6<>A7<>A8<>A9<>A10<>A11<>A12]	[A<>B<>C<>D<>E<>F<>G<>H<>I<>J<>K<>L<>M<>N<>O<>P<>Q<>R<>S<>T<>U<>V<>W<>X<>Y<>Z<>A1<>A2<>A3<>A4<>A5<>A6<>A7<>A8<>A9<>A10<>A11<>A12]
2411	ENSG00000125445	ENSMUSG00000046756	CCDS11718	CCDS25642	[A<>B<>C<>D<>E]	[A<>B<>C<>D<>E]
2412	ENSG00000125450	ENSMUSG00000020739	CCDS32730	CCDS25640	[A<>B<>C<>D<>E<>F<>G<>H<>I<>J<>K<>L<>M<>N<>O<>P<>Q<>R<>S]	[A<>B<>C<>D<>E<>F<>G<>H<>I<>J<>K<>L<>M<>N<>O<>P<>Q<>R<>S]
2413	ENSG00000125458	ENSMUSG00000020736	CCDS11715	CCDS25637	[B<>C<>D<>E<>FG]	[AB<>C<>D<>E<>F]
2415	ENSG00000125492	ENSMUSG00000026805	CCDS6950	CCDS15849	[A<>B<>C]	[A<>B<>C]
2417	ENSG00000125508	ENSMUSG00000027579	CCDS13525	CCDS17204	[B<>C<>D<>E<>F<>G<>H<>I]	[AB<>C<>D<>E<>F<>G<>H<>IJ]
2418	ENSG00000125510	ENSMUSG00000027584	CCDS13556	CCDS17222	[A<>B<>C]	[A<>B<>C]
2423	ENSG00000125611	ENSMUSG00000037938	CCDS2098	CCDS16721	[A<>B<>C<>D]	[A<>B<>C<>D]
2425	ENSG00000125648	ENSMUSG00000046329	CCDS32882	CCDS28923	[A<>B<>C<>D<>E<>F<>G<>H<>I<>J]	[A<>B<>C<>D<>E<>F<>G<>H<>I<>J]
2427	ENSG00000125651	ENSMUSG00000002658	CCDS12165	CCDS37667	[A<>B<>C<>D<>E<>F<>G<>H<>I<>J<>K<>L<>M]	[A<>B<>C<>D<>E<>F<>G<>H<>I<>J<>K<>L<>M]
2428	ENSG00000125656	ENSMUSG00000002660	CCDS12162	CCDS28920	[A<>B<>C<>D<>E<>F]	[A<>B<>C<>D<>E<>F]
2430	ENSG00000125691	ENSMUSG00000071415	CCDS11330	CCDS25331	[A<>B<>C<>D<>E]	[A<>B<>C<>D<>E]
2431	ENSG00000125703	ENSMUSG00000028550	CCDS623	CCDS18382	[A<>B<>C<>D<>E<>F<>G<>H<>I<>J]	[A<>B<>C<>D<>E<>F<>G<>H<>I<>J]
2433	ENSG00000125730	ENSMUSG00000024164	CCDS32883	CCDS37670	[A<>B<>C<>D<>E<>F<>G<>H<>I<>J<>K<>L<>M<>N<>O<>P<>Q<>R<>S<>T<>U<>V<>W<>X<>Y<>Z<>A1<>A2<>A3<>A4<>A5<>A6<>A7<>A8<>A9<>A10<>A11<>A12<>A13<>A14<>A15]	[A<>B<>C<>D<>E<>F<>G<>H<>I<>J<>K<>L<>M<>N<>O<>P<>Q<>R<>S<>T<>U<>V<>W<>X<>Y<>Z<>A1<>A2<>A3<>A4<>A5<>A6<>A7<>A8<>A9<>A10<>A11<>A12<>A13<>A14<>A15]
2436	ENSG00000125755	ENSMUSG00000023118	CCDS12676	CCDS52051	[A<>B<>C<>D<>E<>F<>G<>H<>I<>J<>K<>L<>M<>N<>O<>P<>Q<>R<>S<>T<>U<>V<>W<>X<>Y<>Z]	[A<>B<>C<>D<>E<>F<>G<>H<>I<>J<>K<>L<>M<>N<>O<>P<>Q<>R<>S<>T<>U<>V<>W<>X<>Y<>Z]
2437	ENSG00000125780	ENSMUSG00000027401	CCDS33435	CCDS38240	[A<>B<>C<>D<>E<>F<>G<>H<>I<>J<>K<>L<>M]	[A<>B<>C<>D<>E<>F<>G<>H<>I<>J<>K<>L<>M]
2438	ENSG00000125788	ENSMUSG00000027468	CCDS12990	CCDS16887	[A<>B]	[A<>BC]
2439	ENSG00000125810	ENSMUSG00000027435	CCDS13149	CCDS16839	[A<>B]	[A<>B]
2440	ENSG00000125812	ENSMUSG00000027439	CCDS13151	CCDS16841	[A<>B<>C<>D<>E]	[A<>B<>C<>D<>E]
2441	ENSG00000125815	ENSMUSG00000027442	CCDS13156	CCDS16848	[A<>B<>C]	[A<>B<>C]
2442	ENSG00000125816	ENSMUSG00000054160	CCDS42855	CCDS16833	[A<>B]	[A<>B]
2444	ENSG00000125818	ENSMUSG00000032869	CCDS13010	CCDS16872	[A<>B<>C<>D<>E<>F<>G]	[A<>B<>C<>D<>E<>F<>G]
2445	ENSG00000125821	ENSMUSG00000027430	CCDS13138	CCDS16824	[A<>B<>C<>D<>E]	[A<>B<>C<>D<>E]
2446	ENSG00000125823	ENSMUSG00000055177	CCDS13153	CCDS16844	[A<>B<>CD]	[A<>B<>C]
2447	ENSG00000125827	ENSMUSG00000034723	CCDS13101	CCDS16784	[A<>B<>C<>D<>E<>F<>G<>H]	[A<>B<>C<>D<>E<>F<>G<>H]
2448	ENSG00000125841	ENSMUSG00000059361	CCDS12996	CCDS16882	[AB<>C]	[B<>C]
2449	ENSG00000125845	ENSMUSG00000027358	CCDS13099	CCDS16782	[A<>B]	[A<>B]
2451	ENSG00000125863	ENSMUSG00000027274	CCDS13111	CCDS16794	[A<>B<>C<>D]	[A<>B<>C<>D]
2452	ENSG00000125870	ENSMUSG00000008333	CCDS13123	CCDS16808	[A<>B<>C<>D<>E<>F]	[A<>B<>C<>D<>E<>F]
2453	ENSG00000125871	ENSMUSG00000027424	CCDS13131	CCDS16816	[AB<>C<>D<>EF]	[B<>C<>D<>E]
2454	ENSG00000125872	ENSMUSG00000043110	CCDS13097	CCDS16780	[A<>B<>C<>DE]	[A<>B<>C<>D]
2455	ENSG00000125875	ENSMUSG00000027465	CCDS13002	CCDS16880	[A<>B<>C<>D<>E<>F<>G<>H]	[A<>B<>C<>D<>E<>F<>G<>H]
2456	ENSG00000125878	ENSMUSG00000068079	CCDS33432	CCDS16878	[A<>B]	[A<>B]
2457	ENSG00000125879	ENSMUSG00000027416	CCDS13124	CCDS16809	[A<>B<>C<>D]	[A<>B<>C<>D]
2460	ENSG00000125901	ENSMUSG00000037740	CCDS13043	CCDS16744	[A<>B<>C<>DE]	[A<>B<>C<>D]
2461	ENSG00000125903	ENSMUSG00000074681	CCDS12992	CCDS16886	[A<>BC]	[A<>B]
2466	ENSG00000125965	ENSMUSG00000038259	CCDS13254	CCDS16958	[A<>B]	[A<>B]
2467	ENSG00000125966	ENSMUSG00000027612	CCDS46593	CCDS16955	[A<>B<>C<>D<>E<>F<>G<>H<>I]	[A<>B<>C<>D<>E<>F<>G<>H<>I]
2468	ENSG00000125977	ENSMUSG00000074656	CCDS13231	CCDS38292	[A<>B<>C<>D<>E<>F<>G<>H<>I]	[A<>B<>C<>D<>E<>F<>G<>H<>I]
2469	ENSG00000125995	ENSMUSG00000067847	CCDS13264	CCDS38296	[A<>B]	[A<>B]
2470	ENSG00000125998	ENSMUSG00000074647	CCDS13251	CCDS50770	[B<>C<>D<>E]	[AB<>C<>D<>E]
2471	ENSG00000125999	ENSMUSG00000027485	CCDS13218	CCDS16927	[A<>B<>C<>D<>E<>F<>G<>H<>I<>J<>K<>L<>M<>N<>OP]	[A<>B<>C<>D<>E<>F<>G<>H<>I<>J<>K<>L<>M<>N<>O]
2472	ENSG00000126003	ENSMUSG00000051413	CCDS13197	CCDS16908	[A<>B]	[A<>B]
2473	ENSG00000126010	ENSMUSG00000031364	CCDS14174	CCDS30512	[A<>B<>C]	[A<>B<>C]
2474	ENSG00000126062	ENSMUSG00000010045	CCDS2828	CCDS23490	[A<>B]	[A<>BC]
2475	ENSG00000126088	ENSMUSG00000028684	CCDS518	CCDS18521	[A<>B<>C<>D<>E<>F<>G<>H<>I<>J]	[A<>B<>C<>D<>E<>F<>G<>H<>I<>J]
2476	ENSG00000126107	ENSMUSG00000046861	CCDS41318	CCDS18522	[A<>B<>C<>D<>E<>F<>G<>H<>I<>J<>K<>L<>M<>N<>O<>P<>Q<>R<>S<>T<>U]	[A<>B<>C<>D<>E<>F<>G<>H<>I<>J<>K<>L<>M<>N<>O<>P<>Q<>R<>S<>T<>U]
2477	ENSG00000126215	ENSMUSG00000021287	CCDS9984	CCDS26187	[A<>B<>C<>D<>E<>F<>G]	[A<>B<>C<>D<>E<>F<>G]
2478	ENSG00000126233	ENSMUSG00000022596	CCDS6387	CCDS27528	[A<>B<>C]	[A<>B<>CD]
2479	ENSG00000126243	ENSMUSG00000036957	CCDS12483	CCDS21088	[A<>B]	[A<>B]
2480	ENSG00000126246	ENSMUSG00000036826	CCDS12472	CCDS39886	[A<>B<>C<>DE]	[A<>B<>C<>D]
2481	ENSG00000126247	ENSMUSG00000001794	CCDS12489	CCDS21082	[A<>B<>C<>D<>E<>F<>G<>H<>I<>J]	[A<>B<>C<>D<>E<>F<>G<>H<>I<>J]
2482	ENSG00000126254	ENSMUSG00000036733	CCDS12468	CCDS52179	[B<>C<>D<>E<>F<>G<>H<>I<>J<>K]	[AB<>C<>D<>E<>F<>G<>H<>I<>J<>K]
2486	ENSG00000126267	ENSMUSG00000036751	CCDS12469	CCDS39887	[A<>B<>C]	[A<>B<>C]
2487	ENSG00000126337	ENSMUSG00000020916	CCDS11395	CCDS48929	[A<>B<>C<>D<>E<>F<>G]	[A<>B<>C<>D<>E<>F<>G]
2488	ENSG00000126368	ENSMUSG00000020889	CCDS11361	CCDS25363	[A<>B<>C<>D<>E<>F<>G<>H]	[A<>B<>C<>D<>E<>F<>G<>H]
2489	ENSG00000126458	ENSMUSG00000038387	CCDS12774	CCDS21226	[A<>B<>C<>D<>E<>F]	[A<>B<>C<>D<>E<>F]
2491	ENSG00000126461	ENSMUSG00000038406	CCDS33074	CCDS21225	[A<>B<>C<>D<>E<>F<>G<>H<>I<>J]	[A<>B<>C<>D<>E<>F<>G<>H<>I<>J]
2492	ENSG00000126464	ENSMUSG00000046574	CCDS46143	CCDS52241	[A<>B<>C<>D<>E<>F<>G<>H<>I<>J<>K<>L<>M<>N]	[A<>B<>C<>D<>E<>F<>G<>H<>I<>J<>K<>L<>M<>N]
2494	ENSG00000126524	ENSMUSG00000025337	CCDS5537	CCDS19710	[A<>B<>C<>D<>E]	[A<>B<>C<>D<>E]
2495	ENSG00000126562	ENSMUSG00000035112	CCDS11439	CCDS25459	[A<>B<>C<>D<>E<>F<>G<>H<>I<>J<>K<>L<>M<>N<>O<>P<>Q<>R<>S]	[A<>B<>C<>D<>E<>F<>G<>H<>I<>J<>K<>L<>M<>N<>O<>P<>Q<>R<>S]
2496	ENSG00000126581	ENSMUSG00000035086	CCDS11441	CCDS25462	[A<>B<>C<>D<>E<>F<>G<>H<>I<>J<>K]	[A<>B<>C<>D<>E<>F<>G<>H<>I<>J<>K]
2497	ENSG00000126603	ENSMUSG00000014303	CCDS10511	CCDS27920	[A<>B<>C<>D<>E<>F]	[A<>B<>C<>D<>E<>F]
2498	ENSG00000126698	ENSMUSG00000054405	CCDS41292	CCDS51319	[A<>B<>C<>D<>E<>F<>G<>H<>I]	[A<>B<>C<>D<>E<>F<>G<>H<>I]
2500	ENSG00000126759	ENSMUSG00000001128	CCDS14282	CCDS30047	[A<>B<>C<>D<>E<>F<>G<>H<>I]	[A<>B<>C<>D<>E<>F<>G<>H<>I]
2501	ENSG00000126775	ENSMUSG00000037526	CCDS32087	CCDS26989	[A<>B<>C<>D<>E<>F<>G<>H<>I<>J]	[A<>B<>C<>D<>E<>F<>G<>H<>I<>J]
2502	ENSG00000126778	ENSMUSG00000051367	CCDS9748	CCDS25973	[A<>B]	[A<>B]
2503	ENSG00000126785	ENSMUSG00000046768	CCDS9757	CCDS25981	[A<>B<>C<>D<>E]	[A<>B<>C<>D<>E]
2504	ENSG00000126790	ENSMUSG00000019718	CCDS9739	CCDS25966	[A<>B<>C<>D<>E]	[A<>B<>C<>D<>E]
2507	ENSG00000126821	ENSMUSG00000021054	CCDS9760	CCDS25986	[A<>B<>C]	[A<>B<>C]
2510	ENSG00000126882	ENSMUSG00000050592	CCDS6941	CCDS15905	[A<>B]	[A<>B]
2515	ENSG00000126950	ENSMUSG00000033578	CCDS14478	CCDS30392	[A<>B]	[A<>B]
2516	ENSG00000127022	ENSMUSG00000020368	CCDS4447	CCDS24633	[A<>B<>C<>D<>E<>F<>G<>H<>I<>J<>K<>L<>M<>N]	[A<>B<>C<>D<>E<>F<>G<>H<>I<>J<>K<>L<>M<>N]
2517	ENSG00000127074	ENSMUSG00000051079	CCDS1376	CCDS15348	[A<>B<>C<>D]	[A<>B<>C<>D]
2518	ENSG00000127080	ENSMUSG00000021385	CCDS6699	CCDS26500	[A<>B<>C<>D<>E<>F<>G<>H<>I<>J<>K<>L<>M]	[A<>B<>C<>D<>E<>F<>G<>H<>I<>J<>K<>L<>M]
2519	ENSG00000127083	ENSMUSG00000048368	CCDS6696	CCDS26504	[A<>B]	[A<>BC]
2520	ENSG00000127129	ENSMUSG00000028635	CCDS462	CCDS38864	[A<>B<>C<>D<>E]	[A<>B<>C<>D<>E]
2521	ENSG00000127184	ENSMUSG00000017778	CCDS4063	CCDS26668	[A<>B]	[A<>B]
2525	ENSG00000127324	ENSMUSG00000034127	CCDS8999	CCDS24181	[A<>B<>C<>D<>E<>F<>G<>H]	[A<>B<>C<>D<>E<>F<>G<>H]
2529	ENSG00000127412	ENSMUSG00000036899	CCDS5875	CCDS20053	[A<>B<>C<>D<>E<>F<>G<>H<>I<>J<>K<>L<>M<>N<>O]	[A<>B<>C<>D<>E<>F<>G<>H<>I<>J<>K<>L<>M<>N<>O]
2530	ENSG00000127472	ENSMUSG00000041193	CCDS202	CCDS18834	[A<>B<>C<>DE]	[A<>B<>C<>D]
2531	ENSG00000127481	ENSMUSG00000066036	CCDS189	CCDS51340	[A<>B<>C<>D<>E<>F<>G<>H<>I<>J<>K<>L<>M<>N<>O<>P<>Q<>R<>S<>T<>U<>V<>W<>X<>Y<>Z<>A1<>A2<>A3<>A4<>A5<>A6<>A7<>A8<>A9<>A10<>A11<>A12<>A13<>A14<>A15<>A16<>A17<>A18<>A19<>A20<>A21<>A22<>A23<>A24<>A25<>A26<>A27<>A28<>A29<>A30<>A31<>A32<>A33<>A34<>A35<>A36<>A37<>A38<>A39<>A40<>A41<>A42<>A43<>A44<>A45<>A46<>A47<>A48<>A49<>A50<>A51<>A52<>A53<>A54<>A55<>A56<>A57<>A58<>A59<>A60<>A61<>A62<>A63<>A64<>A65<>A66<…	[A<>B<>C<>D<>E<>F<>G<>H<>I<>J<>K<>L<>M<>N<>O<>P<>Q<>R<>S<>T<>U<>V<>W<>X<>Y<>Z<>A1<>A2<>A3<>A4<>A5<>A6<>A7<>A8<>A9<>A10<>A11<>A12<>A13<>A14<>A15<>A16<>A17<>A18<>A19<>A20<>A21<>A22<>A23<>A24<>A25<>A26<>A27<>A28<>A29<>A30<>A31<>A32<>A33<>A34<>A35<>A36<>A37<>A38<>A39<>A40<>A41<>A42<>A43<>A44<>A45<>A46<>A47<>A48<>A49<>A50<>A51<>A52<>A53<>A54<>A55<>A56<>A57<>A58<>A59<>A60<>A61<>A62<>A63<>A64<>A65<>A66<…
2532	ENSG00000127526	ENSMUSG00000019731	CCDS12346	CCDS22415	[A<>B<>C<>D<>E<>F]	[A<>B<>C<>D<>E<>F]
2533	ENSG00000127528	ENSMUSG00000055148	CCDS12343	CCDS22412	[A<>B<>C]	[A<>B<>C]
2536	ENSG00000127554	ENSMUSG00000040888	CCDS32368	CCDS28492	[A<>B<>C]	[A<>B<>C]
2537	ENSG00000127561	ENSMUSG00000007021	CCDS10456	CCDS28491	[A<>B<>C<>D]	[A<>B<>C<>D]
2538	ENSG00000127578	ENSMUSG00000071192	CCDS10414	CCDS50038	[A<>B]	[A<>B]
2539	ENSG00000127580	ENSMUSG00000025737	CCDS10420	CCDS28531	[A<>B<>C<>D<>E<>F<>G<>H<>I]	[A<>B<>C<>D<>E<>F<>G<>H<>I]
2540	ENSG00000127585	ENSMUSG00000025738	CCDS10421	CCDS50036	[A<>B<>C<>D<>E]	[A<>B<>C<>D<>E]
2542	ENSG00000127588	ENSMUSG00000025739	CCDS10427	CCDS37503	[A<>B]	[A<>B]
2546	ENSG00000127743	ENSMUSG00000024578	CCDS4297	CCDS29286	[A<>B<>C]	[A<>B<>C]
2549	ENSG00000127831	ENSMUSG00000026175	CCDS2417	CCDS15049	[A<>B<>C<>D<>E<>F<>G<>H<>I<>J<>K<>L<>M<>N<>O<>P<>Q<>R<>S]	[A<>B<>C<>D<>E<>F<>G<>H<>I<>J<>K<>L<>M<>N<>O<>P<>Q<>R<>S]
2550	ENSG00000127870	ENSMUSG00000029634	CCDS9316	CCDS19868	[A<>B<>C]	[A<>B<>C]
2551	ENSG00000127884	ENSMUSG00000025465	CCDS7681	CCDS21964	[A<>B<>C<>D<>E<>F<>G<>H]	[A<>B<>C<>D<>E<>F<>G<>H]
2553	ENSG00000127920	ENSMUSG00000032766	CCDS5634	CCDS39419	[A<>B]	[A<>B]
2554	ENSG00000127928	ENSMUSG00000029663	CCDS5633	CCDS39418	[A<>B]	[A<>B]
2556	ENSG00000127951	ENSMUSG00000039899	CCDS5591	CCDS19103	[A<>B]	[A<>B]
2557	ENSG00000127993	ENSMUSG00000040302	CCDS43615	CCDS19064	[B<>C<>D<>E<>F]	[AB<>C<>D<>E<>F]
2558	ENSG00000127995	ENSMUSG00000015189	CCDS5636	CCDS19896	[A<>B<>C<>D<>E<>F<>G<>H<>I<>J<>K<>L<>M<>N<>O<>P<>Q<>R]	[A<>B<>C<>D<>E<>F<>G<>H<>I<>J<>K<>L<>M<>N<>O<>P<>Q<>R]
2559	ENSG00000128016	ENSMUSG00000044786	CCDS12534	CCDS21041	[AB<>C]	[B<>C]
2561	ENSG00000128045	ENSMUSG00000049907	CCDS3490	CCDS39113	[A<>B<>C<>D]	[A<>B<>C<>D]
2563	ENSG00000128059	ENSMUSG00000029246	CCDS3505	CCDS51527	[A<>B<>C<>D<>E<>F<>G<>H<>I<>J<>K]	[A<>B<>C<>D<>E<>F<>G<>H<>I<>J<>K]
2565	ENSG00000128165	ENSMUSG00000054136	CCDS33682	CCDS27744	[A<>B]	[A<>B]
2566	ENSG00000128203	ENSMUSG00000029348	CCDS13834	CCDS19542	[AB<>C<>D]	[B<>C<>D]
2567	ENSG00000128218	ENSMUSG00000000903	CCDS13813	CCDS23940	[A<>B]	[A<>B]
2568	ENSG00000128228	ENSMUSG00000022769	CCDS13792	CCDS37270	[A<>B<>C]	[A<>B<>C]
2569	ENSG00000128242	ENSMUSG00000049721	CCDS13879	CCDS24373	[A<>B]	[A<>B]
2570	ENSG00000128245	ENSMUSG00000018965	CCDS13901	CCDS19198	[A<>B]	[A<>B]
2571	ENSG00000128266	ENSMUSG00000040009	CCDS13804	CCDS23922	[A<>B]	[A<>B]
2573	ENSG00000128271	ENSMUSG00000020178	CCDS13826	CCDS23924	[AB<>C]	[B<>CD]
2574	ENSG00000128272	ENSMUSG00000042406	CCDS13996	CCDS37145	[A<>B]	[A<>B]
2576	ENSG00000128283	ENSMUSG00000049521	CCDS13949	CCDS27624	[A<>B]	[A<>B]
2577	ENSG00000128285	ENSMUSG00000050164	CCDS14004	CCDS49675	[AB<>C]	[B<>C]
2578	ENSG00000128294	ENSMUSG00000029344	CCDS13839	CCDS19538	[B<>C<>D<>E]	[AB<>C<>D<>E]
2579	ENSG00000128298	ENSMUSG00000018126	CCDS43018	CCDS37140	[A<>B<>C<>D<>E<>F<>G<>H<>I<>J<>K<>L<>M<>N]	[A<>B<>C<>D<>E<>F<>G<>H<>I<>J<>K<>L<>M<>N]
2580	ENSG00000128311	ENSMUSG00000044986	CCDS13938	CCDS27614	[A<>B]	[A<>B]
2581	ENSG00000128340	ENSMUSG00000033220	CCDS13945	CCDS27619	[A<>B<>C<>D<>E<>F]	[A<>B<>C<>D<>E<>F]
2582	ENSG00000128422	ENSMUSG00000035557	CCDS11402	CCDS25415	[A<>B<>C<>D<>E<>F<>G<>H]	[A<>B<>C<>D<>E<>F<>G<>H]
2585	ENSG00000128534	ENSMUSG00000044155	CCDS5775	CCDS39433	[A<>B<>C<>D]	[A<>B<>C<>D]
2586	ENSG00000128563	ENSMUSG00000039737	CCDS34714	CCDS19754	[A<>B<>C<>D<>E<>F]	[A<>B<>C<>D<>E<>F]
2588	ENSG00000128585	ENSMUSG00000025609	CCDS34754	CCDS19982	[A<>B<>C<>D<>E<>F<>G<>H<>I<>J<>K<>L<>M<>N<>O<>P<>Q<>RS]	[A<>B<>C<>D<>E<>F<>G<>H<>I<>J<>K<>L<>M<>N<>O<>P<>Q<>R]
2589	ENSG00000128590	ENSMUSG00000014905	CCDS5752	CCDS25897	[A<>B]	[A<>B]
2591	ENSG00000128602	ENSMUSG00000001761	CCDS5811	CCDS19965	[A<>B<>C<>D<>E<>F<>G<>H<>I<>J<>K<>L]	[A<>B<>C<>D<>E<>F<>G<>H<>I<>J<>K<>L]
2592	ENSG00000128617	ENSMUSG00000058831	CCDS5806	CCDS19959	[AB<>C<>D<>E<>F]	[B<>C<>D<>E<>F]
2593	ENSG00000128626	ENSMUSG00000045948	CCDS12525	CCDS21052	[A<>B]	[A<>B]
2594	ENSG00000128645	ENSMUSG00000042448	CCDS2271	CCDS16147	[A<>B]	[A<>B]
2595	ENSG00000128652	ENSMUSG00000079277	CCDS2270	CCDS38149	[A<>B]	[A<>B]
2596	ENSG00000128654	ENSMUSG00000027099	CCDS2272	CCDS16148	[A<>B<>C<>D<>E<>F<>G<>H<>I<>J]	[A<>B<>C<>D<>E<>F<>G<>H<>I<>J]
2599	ENSG00000128709	ENSMUSG00000043342	CCDS2267	CCDS16142	[AB<>C]	[B<>C]
2600	ENSG00000128710	ENSMUSG00000050368	CCDS2266	CCDS16141	[A<>B]	[A<>B]
2601	ENSG00000128713	ENSMUSG00000042499	CCDS2265	CCDS16140	[A<>B]	[A<>B]
2602	ENSG00000128714	ENSMUSG00000001819	CCDS2264	CCDS16139	[A<>B]	[A<>B]
2603	ENSG00000128731	ENSMUSG00000030451	CCDS10021	CCDS21318	[A<>B<>C<>D<>E<>F<>G<>H<>I<>J<>K<>L<>M<>N<>O<>P<>Q<>R<>S<>T<>U<>V<>W<>X<>Y<>Z<>A1<>A2<>A3<>A4<>A5<>A6<>A7<>A8<>A9<>A10<>A11<>A12<>A13<>A14<>A15<>A16<>A17<>A18<>A19<>A20<>A21<>A22<>A23<>A24<>A25<>A26<>A27<>A28<>A29<>A30<>A31<>A32<>A33<>A34<>A35<>A36<>A37<>A38<>A39<>A40<>A41<>A42<>A43<>A44<>A45<>A46<>A47<>A48<>A49<>A50<>A51<>A52<>A53<>A54<>A55<>A56<>A57<>A58<>A59<>A60<>A61<>A62<>A63<>A64<>A65<>A66]	[A<>B<>C<>D<>E<>F<>G<>H<>I<>J<>K<>L<>M<>N<>O<>P<>Q<>R<>S<>T<>U<>V<>W<>X<>Y<>Z<>A1<>A2<>A3<>A4<>A5<>A6<>A7<>A8<>A9<>A10<>A11<>A12<>A13<>A14<>A15<>A16<>A17<>A18<>A19<>A20<>A21<>A22<>A23<>A24<>A25<>A26<>A27<>A28<>A29<>A30<>A31<>A32<>A33<>A34<>A35<>A36<>A37<>A38<>A39<>A40<>A41<>A42<>A43<>A44<>A45<>A46<>A47<>A48<>A49<>A50<>A51<>A52<>A53<>A54<>A55<>A56<>A57<>A58<>A59<>A60<>A61<>A62<>A63<>A64<>A65<>A66]
2604	ENSG00000128739	ENSMUSG00000102252	CCDS10017	CCDS39974	[A<>B<>C<>D<>E<>F<>G]	[A<>B<>C<>D<>E<>F<>G]
2605	ENSG00000128791	ENSMUSG00000024098	CCDS11844	CCDS28942	[A<>B<>C<>D]	[A<>B<>C<>D]
2607	ENSG00000128833	ENSMUSG00000033590	CCDS42036	CCDS40691	[A<>B<>C<>D<>E<>F<>G<>H<>I<>J<>K<>L<>M<>N<>O<>P<>Q<>R<>S<>T<>U<>V<>W<>X<>Y<>Z<>A1<>A2<>A3<>A4<>A5<>A6<>A7<>A8<>A9<>A10<>A11<>A12<>A13<>A14<>A15]	[A<>B<>C<>D<>E<>F<>G<>H<>I<>J<>K<>L<>M<>N<>O<>P<>Q<>R<>S<>T<>U<>V<>W<>X<>Y<>Z<>A1<>A2<>A3<>A4<>A5<>A6<>A7<>A8<>A9<>A10<>A11<>A12<>A13<>A14<>A15]
2608	ENSG00000128849	ENSMUSG00000032232	CCDS10161	CCDS23328	[A<>B<>C<>D<>E<>F<>G<>H<>I<>J<>K<>L<>M<>N<>O<>P<>Q<>R]	[A<>B<>C<>D<>E<>F<>G<>H<>I<>J<>K<>L<>M<>N<>O<>P<>Q<>R]
2610	ENSG00000128908	ENSMUSG00000034154	CCDS10071	CCDS16602	[A<>B<>C<>D<>E<>F<>G<>H<>I<>J<>K<>L<>M<>N<>O<>P<>Q<>R<>S<>T<>U<>V<>W<>X<>Y<>Z<>A1<>A2<>A3<>A4<>A5<>A6<>A7<>A8<>A9]	[A<>B<>C<>D<>E<>F<>G<>H<>I<>J<>K<>L<>M<>N<>O<>P<>Q<>R<>S<>T<>U<>V<>W<>X<>Y<>Z<>A1<>A2<>A3<>A4<>A5<>A6<>A7<>A8<>A9]
2612	ENSG00000128973	ENSMUSG00000032245	CCDS10227	CCDS23267	[A<>B<>C<>D<>E<>F<>G]	[A<>B<>C<>D<>E<>F<>G]
2614	ENSG00000129038	ENSMUSG00000032334	CCDS10253	CCDS52813	[A<>B<>C<>D<>E<>F<>G]	[A<>B<>C<>D<>E<>F<>G]
2616	ENSG00000129055	ENSMUSG00000035048	CCDS3085	CCDS40744	[A<>B]	[A<>B]
2617	ENSG00000129083	ENSMUSG00000030754	CCDS7815	CCDS21759	[A<>B<>C<>D<>E<>F<>G<>H<>I<>J<>K<>L<>M<>N<>O<>P<>Q<>R<>S<>T<>U]	[A<>B<>C<>D<>E<>F<>G<>H<>I<>J<>K<>L<>M<>N<>O<>P<>Q<>R<>S<>T<>U]
2618	ENSG00000129151	ENSMUSG00000041660	CCDS7862	CCDS16510	[A<>B<>C<>D<>E<>F<>G]	[A<>B<>C<>D<>E<>F<>G]
2619	ENSG00000129152	ENSMUSG00000009471	CCDS7826	CCDS21277	[A<>B<>C]	[A<>B<>C]
2620	ENSG00000129158	ENSMUSG00000030839	CCDS7828	CCDS21279	[A<>B<>C<>D<>E<>F<>G<>H<>I<>J<>K]	[A<>B<>C<>D<>E<>F<>G<>H<>I<>J<>KL]
2621	ENSG00000129170	ENSMUSG00000030470	CCDS7848	CCDS21305	[A<>B<>C<>D<>E]	[A<>B<>C<>D<>E]
2622	ENSG00000129173	ENSMUSG00000046179	CCDS7849	CCDS39967	[A<>B<>C<>D<>E<>F<>G<>H<>I<>J<>K<>L]	[A<>B<>C<>D<>E<>F<>G<>H<>I<>J<>K<>L]
2623	ENSG00000129194	ENSMUSG00000041287	CCDS32549	CCDS24902	[A<>B]	[A<>B]
2624	ENSG00000129235	ENSMUSG00000020803	CCDS11077	CCDS24980	[A<>B<>C<>D]	[A<>B<>C<>D]
2625	ENSG00000129244	ENSMUSG00000041329	CCDS32550	CCDS24898	[A<>B<>C<>D<>E<>F<>G]	[A<>B<>C<>D<>E<>F<>G]
2626	ENSG00000129245	ENSMUSG00000018765	CCDS45604	CCDS24901	[A<>B<>C<>D<>E<>F<>G<>H<>I<>J<>K<>L<>M<>N<>O<>P<>Q]	[A<>B<>C<>D<>E<>F<>G<>H<>I<>J<>K<>L<>M<>N<>O<>P<>Q]
2627	ENSG00000129250	ENSMUSG00000020821	CCDS11065	CCDS24965	[A<>B<>C<>D<>E<>F<>G<>H<>I<>J<>K<>L<>M<>N<>O<>P<>Q<>R<>S<>T<>U]	[A<>B<>C<>D<>E<>F<>G<>H<>I<>J<>K<>L<>M<>N<>O<>P<>Q<>R<>S<>T<>U]
2628	ENSG00000129255	ENSMUSG00000018761	CCDS11115	CCDS24903	[A<>B<>C<>D<>E<>F<>G]	[A<>B<>C<>D<>E<>F<>G]
2631	ENSG00000129355	ENSMUSG00000096472	CCDS12244	CCDS22901	[A<>B]	[A<>B]
2633	ENSG00000129451	ENSMUSG00000030693	CCDS12817	CCDS39936	[A<>B<>C<>D<>E]	[A<>B<>C<>D<>E]
2635	ENSG00000129472	ENSMUSG00000022159	CCDS9570	CCDS27052	[A<>B<>C<>D<>E<>F<>G<>H]	[A<>B<>C<>D<>E<>F<>G<>H]
2636	ENSG00000129473	ENSMUSG00000089682	CCDS9591	CCDS27103	[A<>B]	[A<>B]
2637	ENSG00000129514	ENSMUSG00000035451	CCDS9665	CCDS25926	[A<>B]	[A<>B]
2640	ENSG00000129535	ENSMUSG00000040632	CCDS9608	CCDS27113	[A<>B]	[A<>B]
2642	ENSG00000129559	ENSMUSG00000010376	CCDS9621	CCDS49498	[A<>B<>C<>D]	[A<>B<>C<>D]
2643	ENSG00000129562	ENSMUSG00000022174	CCDS9571	CCDS27084	[A<>B]	[A<>B]
2645	ENSG00000129595	ENSMUSG00000024376	CCDS43350	CCDS29124	[A<>B<>C<>D<>E<>F<>G<>H<>I<>J<>K<>L<>M<>N<>O<>P<>Q<>R<>S<>T<>U<>V<>W]	[A<>B<>C<>D<>E<>F<>G<>H<>I<>J<>K<>L<>M<>N<>O<>P<>Q<>R<>S<>T<>U<>V<>W]
2646	ENSG00000129596	ENSMUSG00000033022	CCDS4121	CCDS29234	[A<>B<>C<>D<>E]	[A<>B<>C<>D<>E]
2647	ENSG00000129625	ENSMUSG00000005873	CCDS4109	CCDS50247	[A<>B<>C<>D<>E]	[A<>B<>C<>D<>E]
2649	ENSG00000129654	ENSMUSG00000034227	CCDS32739	CCDS25665	[A<>B]	[A<>B]
2650	ENSG00000129696	ENSMUSG00000031577	CCDS6090	CCDS22221	[A<>B<>C<>D<>E<>F<>G]	[A<>B<>C<>D<>E<>F<>GH]
2652	ENSG00000129749	ENSMUSG00000066279	CCDS7745	CCDS40047	[A<>B<>C<>D<>E]	[A<>B<>C<>D<>E]
2653	ENSG00000129910	ENSMUSG00000031962	CCDS10976	CCDS22746	[A<>B<>C<>D<>E<>F<>G<>H<>I<>J<>K<>L<>M<>NO]	[A<>B<>C<>D<>E<>F<>G<>H<>I<>J<>K<>L<>M<>N]
2654	ENSG00000129911	ENSMUSG00000035397	CCDS12075	CCDS24026	[A<>B]	[A<>B]
2655	ENSG00000129925	ENSMUSG00000024180	CCDS10407	CCDS28546	[A<>B<>C<>D<>E<>F<>G<>H<>I<>J<>K<>L<>M]	[A<>B<>C<>D<>E<>F<>G<>H<>I<>J<>K<>L<>M]
2656	ENSG00000129932	ENSMUSG00000078440	CCDS12108	CCDS35997	[A<>B<>C<>DE]	[A<>B<>C<>D]
2659	ENSG00000129988	ENSMUSG00000016024	CCDS13304	CCDS16988	[A<>B<>C<>D<>E<>F<>G<>H<>I<>J<>K<>L<>M<>N<>O]	[A<>B<>C<>D<>E<>F<>G<>H<>I<>J<>K<>L<>M<>N<>O]
2660	ENSG00000129991	ENSMUSG00000035458	CCDS42628	CCDS39736	[A<>B<>C<>D<>E<>F<>G<>H]	[A<>B<>C<>D<>E<>F<>G<>H]
2661	ENSG00000130032	ENSMUSG00000033361	CCDS14699	CCDS41001	[A<>B<>C]	[A<>B<>C]
2663	ENSG00000130054	ENSMUSG00000071719	CCDS35317	CCDS41072	[A<>B<>C]	[A<>B<>C]
2664	ENSG00000130066	ENSMUSG00000025283	CCDS14207	CCDS30495	[A<>B<>C<>D<>E<>F]	[A<>B<>C<>D<>E<>F]
2666	ENSG00000130147	ENSMUSG00000036206	CCDS2513	CCDS15147	[A<>B<>C<>D]	[A<>B<>C<>D]
2669	ENSG00000130173	ENSMUSG00000047822	CCDS54220	CCDS40556	[A<>B<>C<>D]	[A<>B<>C<>D]
2670	ENSG00000130177	ENSMUSG00000038416	CCDS9542	CCDS22114	[A<>B<>C<>D<>E<>F<>G<>H<>I<>J<>K<>L<>M<>N<>O<>P<>Q<>R]	[A<>B<>C<>D<>E<>F<>G<>H<>I<>J<>K<>L<>M<>N<>O<>P<>Q<>R]
2671	ENSG00000130193	ENSMUSG00000056665	CCDS6386	CCDS27527	[A<>B]	[A<>B]
2672	ENSG00000130203	ENSMUSG00000002985	CCDS12647	CCDS20912	[A<>B<>C]	[A<>B<>C]
2673	ENSG00000130204	ENSMUSG00000002984	CCDS12646	CCDS52062	[A<>B<>C<>D<>E<>F<>G<>H<>I]	[A<>B<>C<>D<>E<>F<>G<>H<>I]
2674	ENSG00000130208	ENSMUSG00000040564	CCDS12648	CCDS39802	[A<>B<>C]	[A<>B<>C]
2675	ENSG00000130222	ENSMUSG00000021453	CCDS6686	CCDS26515	[A<>B<>C<>D]	[A<>B<>C<>D]
2676	ENSG00000130227	ENSMUSG00000022100	CCDS47818	CCDS36974	[A<>B<>C<>D<>E<>F<>G<>H<>I<>J<>K<>L<>M<>N<>O<>P<>Q<>R<>S<>T<>U<>V<>W<>X<>Y<>Z<>A1<>A2]	[A<>B<>C<>D<>E<>F<>G<>H<>I<>J<>K<>L<>M<>N<>O<>P<>Q<>R<>S<>T<>U<>V<>W<>X<>Y<>Z<>A1<>A2]
2677	ENSG00000130234	ENSMUSG00000015405	CCDS14169	CCDS30518	[A<>B<>C<>D<>E<>F<>G<>H<>I<>J<>K<>L<>M<>N<>O<>P<>Q<>R]	[A<>B<>C<>D<>E<>F<>G<>H<>I<>J<>K<>L<>M<>N<>O<>P<>Q<>R]
2680	ENSG00000130255	ENSMUSG00000057863	CCDS12147	CCDS37665	[A<>B<>C]	[A<>B<>C]
2684	ENSG00000130304	ENSMUSG00000031808	CCDS32953	CCDS40386	[A<>B<>C<>D<>E<>F<>G<>H<>I<>J<>K<>L]	[A<>B<>C<>D<>E<>F<>G<>H<>I<>J<>K<>L]
2685	ENSG00000130309	ENSMUSG00000034807	CCDS12363	CCDS22401	[A<>B<>C<>D<>E<>F<>G<>H<>I<>J<>K<>L]	[A<>B<>C<>D<>E<>F<>G<>H<>I<>J<>K<>L]
2686	ENSG00000130312	ENSMUSG00000034880	CCDS12356	CCDS40383	[A<>B]	[A<>B]
2688	ENSG00000130347	ENSMUSG00000019864	CCDS5056	CCDS23823	[A<>B<>C<>D<>E<>F<>G<>H<>I]	[A<>B<>C<>D<>E<>F<>G<>H<>I]
2691	ENSG00000130382	ENSMUSG00000024212	CCDS12160	CCDS28918	[A<>B<>C<>D<>E<>F<>G<>H<>I<>J<>K<>L]	[A<>B<>C<>D<>E<>F<>G<>H<>I<>J<>K<>L]
2692	ENSG00000130385	ENSMUSG00000023279	CCDS14334	CCDS29958	[A<>B]	[A<>B]
2693	ENSG00000130402	ENSMUSG00000054808	CCDS12518	CCDS21061	[A<>B<>C<>D<>E<>F<>G<>H<>I<>J<>K<>L<>M<>N<>O<>P<>Q<>R<>S<>T<>U]	[A<>B<>C<>D<>E<>F<>G<>H<>I<>J<>K<>L<>M<>N<>O<>P<>Q<>R<>S<>T<>U]
2694	ENSG00000130414	ENSMUSG00000026260	CCDS2531	CCDS15167	[A<>B<>C<>D<>E<>F<>G<>H<>I<>J]	[A<>B<>C<>D<>E<>F<>G<>H<>I<>J]
2695	ENSG00000130427	ENSMUSG00000029711	CCDS5705	CCDS39332	[A<>B<>C<>D<>E]	[A<>B<>C<>D<>E]
2696	ENSG00000130429	ENSMUSG00000029622	CCDS5661	CCDS19856	[A<>B<>C<>D<>E<>F<>G<>H<>I]	[A<>B<>C<>D<>E<>F<>G<>H<>I]
2701	ENSG00000130513	ENSMUSG00000038508	CCDS12376	CCDS22376	[B<>C]	[AB<>C]
2703	ENSG00000130528	ENSMUSG00000038239	CCDS12759	CCDS39950	[A<>B<>C<>D<>E<>F]	[A<>B<>C<>D<>E<>F]
2704	ENSG00000130540	ENSMUSG00000018865	CCDS14051	CCDS27708	[A<>B<>C<>D<>E<>F<>G]	[A<>B<>C<>D<>E<>F<>G]
2706	ENSG00000130560	ENSMUSG00000036352	CCDS35177	CCDS15795	[A<>B<>C<>D<>E<>F<>G<>H<>I<>J]	[A<>B<>C<>D<>E<>F<>G<>H<>I<>J]
2707	ENSG00000130561	ENSMUSG00000056055	CCDS46545	CCDS35656	[A<>B<>C<>D<>E<>F<>G<>H<>I<>J<>K<>L<>M<>N<>O]	[A<>B<>C<>D<>E<>F<>G<>H<>I<>J<>K<>L<>M<>N<>O]
2708	ENSG00000130590	ENSMUSG00000038605	CCDS13549	CCDS17217	[A<>B<>C<>D<>E]	[A<>B<>C<>D<>E]
2709	ENSG00000130643	ENSMUSG00000025468	CCDS7678	CCDS21962	[A<>B<>C<>D]	[A<>B<>C<>D]
2710	ENSG00000130649	ENSMUSG00000025479	CCDS7686	CCDS21985	[A<>B<>C<>D<>E<>F<>G<>H<>I]	[A<>B<>C<>D<>E<>F<>G<>H<>I]
2711	ENSG00000130656	ENSMUSG00000055609	CCDS10397	CCDS24522	[A<>B<>C]	[A<>B<>C]
2712	ENSG00000130699	ENSMUSG00000039117	CCDS33500	CCDS38373	[A<>B<>C<>D<>E<>F<>G<>H<>I<>J<>K<>L<>M<>N<>O]	[A<>B<>C<>D<>E<>F<>G<>H<>I<>J<>K<>L<>M<>N<>O]
2713	ENSG00000130700	ENSMUSG00000015627	CCDS13499	CCDS17175	[A<>B<>C<>D<>E<>F]	[A<>B<>C<>D<>E<>F]
2716	ENSG00000130711	ENSMUSG00000079466	CCDS6934	CCDS50562	[A<>B<>C<>D<>E]	[A<>B<>C<>D<>E]
2717	ENSG00000130720	ENSMUSG00000026841	CCDS6937	CCDS50564	[A<>B<>C<>D<>E<>F<>G]	[A<>B<>C<>D<>E<>F<>G]
2718	ENSG00000130724	ENSMUSG00000033916	CCDS12986	CCDS20824	[A<>B<>C<>D<>E]	[A<>B<>C<>D<>E]
2720	ENSG00000130733	ENSMUSG00000032182	CCDS12251	CCDS22907	[A<>B<>C<>D<>E<>F<>G<>H]	[A<>B<>C<>D<>E<>F<>G<>H]
2721	ENSG00000130734	ENSMUSG00000002820	CCDS12241	CCDS22899	[A<>B<>C<>D<>E<>F<>G<>H<>I<>J]	[A<>B<>C<>D<>E<>F<>G<>H<>I<>J]
2722	ENSG00000130748	ENSMUSG00000019158	CCDS12695	CCDS20849	[A<>B<>C]	[A<>B<>C]
2724	ENSG00000130751	ENSMUSG00000001988	CCDS12694	CCDS20850	[A<>B<>C<>D<>E<>F<>G<>H<>I<>J<>K]	[A<>B<>C<>D<>E<>F<>G<>H<>I<>J<>K]
2726	ENSG00000130762	ENSMUSG00000029032	CCDS46	CCDS51399	[A<>B<>C<>D<>E<>F<>G<>H<>I<>J<>K<>L<>M<>N]	[A<>B<>C<>D<>E<>F<>G<>H<>I<>J<>K<>L<>M<>N]
2727	ENSG00000130764	ENSMUSG00000029028	CCDS51	CCDS19006	[A<>B<>C<>D<>E<>F<>G]	[A<>B<>C<>D<>E<>F<>G]
2728	ENSG00000130766	ENSMUSG00000028893	CCDS321	CCDS18726	[A<>B<>C<>D<>E<>F<>G<>H<>I<>J]	[A<>B<>C<>D<>E<>F<>G<>H<>I<>J]
2729	ENSG00000130772	ENSMUSG00000066042	CCDS322	CCDS18725	[A<>B]	[A<>B]
2731	ENSG00000130811	ENSMUSG00000070319	CCDS12227	CCDS40547	[A<>B<>C<>D<>E<>F<>G<>H<>I<>J<>K]	[A<>B<>C<>D<>E<>F<>G<>H<>I<>J<>K]
2732	ENSG00000130812	ENSMUSG00000038742	CCDS12224	CCDS22886	[A<>B<>C<>D<>E]	[A<>B<>C<>D<>E]
2733	ENSG00000130827	ENSMUSG00000031398	CCDS14752	CCDS30228	[A<>B<>C<>D<>E<>F<>G<>H<>I<>J<>K<>L<>M<>N<>O<>P<>Q<>R<>S<>T<>U<>V<>W<>X<>Y<>Z<>A1<>A2<>A3<>A4<>A5<>A6]	[A<>B<>C<>D<>E<>F<>G<>H<>I<>J<>K<>L<>M<>N<>O<>P<>Q<>R<>S<>T<>U<>V<>W<>X<>Y<>Z<>A1<>A2<>A3<>A4<>A5<>A6]
[truncated: 9,123 more rows]
