# Supplementary material for: Assisted transcriptome reconstruction and splicing orthology
Source: BMC Genomics. 2016 Nov 11;17(Suppl 10):786. doi: 10.1186/s12864-016-3103-6 (PMC5123294; doi:10.1186/s12864-016-3103-6)
Supplement: Supplementary file 2 — Results.tar. Compressed folder containing csv files listing the results. (GZ 3942 kb) [file 12864_2016_3103_MOESM2_ESM.gz › Additional_file_2_Results/Readme]

============
   Readme
============

All files are in comma separated values format (CSV). The first line
of each file contains the description of the columns using the following
vocabulary.

GenePairId: a unique identifier number for orthologous gene pairs. Gene pairs 
that have many orthologous transcript pairs have high Id numbers. For example, 
pair number 15488. The converse in not true: see pair number 15511.

HumanEns: Ensembl accession number of the human gene of an orthologous gene pairs.
MouseEns: Ensembl accession number of the mouse gene of an orthologous gene pairs.
HumanCCDS: CCDS accession number of a human transcript.
MouseCCDS: CCDS accession number of a mouse transcript.

HumanTranscript: the representation of a human transcript using blocks and signals.
MouseTranscript: the representation of a mouse transcript using blocks and signals.

HumanModel: the representation of a human gene using blocks and signals.
MouseModel: the representation of a mouse gene using blocks and signals.

[BlockName(Begin,End)]: a list of block coordinates.

============

The file that contains the splicing orthologs is at the first level:

OrthologuousTranscriptsPairs.csv
(GenePairId,HumanEns,MouseEns,HumanCCDS,MouseCCDS,HumanTranscript,MouseTranscript)

The folder Details/ contains the following additional files:

GeneModels.csv
(GenePairId,HumanEns,MouseEns,HumanModel,MouseModel)

BlockCoordinatesInHuman.csv
(GenePairId,HumanEns,[BlockName(Begin,End)])

BlockCoordinatesInMouse.csv
(GenePairId,MouseEns,[BlockName(Begin,End)])

YetToBeFoundInHuman.csv		#See WARNING below
(GenePairId,MouseEns,MouseCCDS,MouseTranscript)

YetToBeFoundInMouse.csv		#See WARNING below
(GenePairId,HumanEns,HumanCCDS,HumanTranscript)

HumanSpecific.csv    		#See WARNING below
(GenePairId,HumanEns,HumanCCDS,HumanTranscript)

MouseSpecific.csv    		#See WARNING below
(GenePairId,MouseEns,MouseCCDS,MouseTranscript)

==============
   Citation
==============

If you use this data, please cite: Blanquart et al, "Assisted transcriptome reconstruction 
and splicing orthology", BMC Genomics, 2016.

=============
   WARNING
=============
Our goal was to identify very well supported splicing orthologs. This means
that borderline cases may have been wrongly classified as yet-to-be-found or
species-specific.
=============
