# Supplementary material for: Assisted transcriptome reconstruction and splicing orthology
Source: BMC Genomics. 2016 Nov 11;17(Suppl 10):786. doi: 10.1186/s12864-016-3103-6 (PMC5123294; doi:10.1186/s12864-016-3103-6)
Supplement: Supplementary file 2 — Results.tar. Compressed folder containing csv files listing the results. (GZ 3942 kb) [file 12864_2016_3103_MOESM2_ESM.gz › Additional_file_2_Results/Details/BlockCoordinatesInHuman.csv]

GenePairId	HumanEns	[BlockName(Begin	End)]
0	ENSG00000000005	A(100585019:100585066)	B(100585231:100585362)	C(100593895:100594035)	D(100594261:100594362)	E(100597504:100597657)	F(100599016:100599182)	G(100599508:100599717)
1	ENSG00000000460	A(169795103:169795213)	B(169798919:169798958)	C(169800883:169800905)	D(169800906:169800971)	E(169802621:169802725)	F(169803169:169803309)	G(169804075:169804240)	H(169806004:169806088)	I(169807791:169807929)	J(169821679:169821759)	K(169823408:169823472)	L(169827051:169827199)	M(169827711:169827840)	N(169829263:169829449)	O(169830259:169830341)	P(169830696:169830747)	Q(169832417:169832506)	R(169836927:169837112)	S(169842417:169842539)	T(169843674:169843769)	U(169847690:169847803)	V(169849500:169849604)	W(169850265:169850345)	X(169851817:169851936)	Y(169852790:169852987)
2	ENSG00000000938	A(27623916:27623691)	B(27623144:27623042)	C(27621657:27621559)	D(27617296:27617193)	E(27617006:27616857)	F(27615844:27615689)	G(27615613:27615434)	H(27614926:27614850)	I(27614583:27614430)	J(27613350:27613219)	K(27613122:27612914)
4	ENSG00000001461	A(24419548:24419640)	B(24440172:24440240)	C(24442055:24442226)	D(24445185:24445244)	E(24449481:24449626)	F(24453408:24453504)	G(24456138:24456273)	H(24458888:24458976)	I(24460481:24460544)	J(24464026:24464120)	K(24468986:24469185)
5	ENSG00000001561	A(46139575:46139583)	B(46139584:46140409)	C(46141052:46141222)	D(46143276:46143640)
7	ENSG00000001629	A(92294979:92295166)	B(92307359:92307656)	C(92319330:92319512)	D(92327783:92327900)	E(92343024:92343232)	F(92344978:92345066)	G(92350950:92351094)	H(92352476:92352642)	I(92362185:92362273)	J(92371477:92371607)	K(92386509:92386643)	L(92387798:92387884)	M(92387975:92388041)	N(92389971:92390116)	O(92391166:92391344)	P(92392241:92392292)	Q(92396365:92396382)	R(92396383:92396476)	S(92397723:92397859)	T(92398212:92398949)
8	ENSG00000002549	A(17577466:17577567)	B(17579824:17579939)	C(17581760:17581814)	D(17582288:17582393)	E(17583483:17583642)	F(17584972:17585136)	G(17588819:17588977)	H(17595410:17595534)	I(17597046:17597134)	J(17598456:17598558)	K(17604588:17604667)	L(17606829:17606938)	M(17607400:17607589)
9	ENSG00000002587	A(11400005:11399082)
10	ENSG00000002919	A(48112044:48112085)	B(48112574:48112660)	C(48113301:48113401)	D(48118704:48118799)	E(48118974:48119186)	F(48121235:48121508)
11	ENSG00000002933	A(150801539:150801550)	B(150801551:150801724)	C(150802215:150802325)	D(150803400:150803456)	E(150803620:150803832)	F(150804362:150804472)	G(150804827:150804868)
12	ENSG00000003756	A(50090435:50090451)	B(50092043:50092208)	C(50093720:50093875)	D(50099982:50100051)	E(50100532:50100605)	F(50103083:50103166)	G(50104248:50104308)	H(50105077:50105142)	I(50105549:50105709)	J(50106767:50106864)	K(50107482:50107569)	L(50108070:50108147)	M(50108232:50108304)	N(50109603:50109688)	O(50110379:50110463)	P(50110679:50110770)	Q(50113383:50113544)	R(50113950:50114099)	S(50114180:50114251)	T(50115428:50115607)	U(50115906:50115980)	V(50117074:50117171)	W(50117250:50117379)	X(50118331:50118456)
13	ENSG00000003987	A(17413292:17413269)	B(17373240:17373118)	C(17371199:17371037)	D(17361274:17361117)	E(17349081:17348953)	F(17341497:17341363)	G(17331282:17331150)	H(17313401:17313292)	I(17311636:17311511)	J(17309326:17309277)	K(17305957:17305757)	L(17304519:17304379)	M(17302280:17302154)	N(17300224:17299862)	O(17299861:17299861)
14	ENSG00000004059	A(127588499:127588565)	B(127589083:127589163)	C(127589485:127589594)	D(127590066:127590137)	E(127590963:127591088)	F(127591213:127591299)
15	ENSG00000004399	A(129606639:129605329)	B(129589527:129589351)	C(129586719:129586588)	D(129586272:129586172)	E(129586081:129585952)	F(129584562:129584385)	G(129584233:129584125)	H(129583669:129583567)	I(129578433:129578329)	J(129575855:129575766)	K(129575562:129575469)	L(129574490:129574336)	M(129573745:129573594)	N(129572941:129572842)	O(129572748:129572609)	P(129571844:129571677)	Q(129571599:129571509)	R(129571303:129571040)	S(129570935:129570786)	T(129569957:129569843)	U(129567805:129567698)	V(129567604:129567492)	W(129566631:129566527)	X(129566017:129565887)	Y(129565538:129565340)	Z(129563240:129563094)	A1(129562943:129562787)	A2(129561903:129561800)	A3(129561709:129561646)	A4(129560723:129560689)	A5(129560434:129560330)	A6(129559783:129559620)	A7(129558575:129558428)	A8(129557223:129557083)	A9(129556691:129556617)	A10(129556428:129556312)
17	ENSG00000004478	A(2795140:2795244)	B(2797138:2797282)	C(2797729:2797871)	D(2798706:2798826)	E(2799088:2799244)	F(2799850:2799940)	G(2800039:2800122)	H(2800392:2800577)	I(2801117:2801356)	J(2803151:2803258)
18	ENSG00000004776	A(35757008:35756811)	B(35755894:35755772)	C(35755683:35755522)
19	ENSG00000004779	A(23596290:23596123)	B(23587319:23587197)	C(23585423:23585336)	D(23582375:23582284)
20	ENSG00000004799	A(95596293:95596164)	B(95595164:95595023)	C(95593770:95593699)	D(95592944:95592760)	E(95592597:95592511)	F(95592065:95591988)	G(95589716:95589640)	H(95587825:95587727)	I(95587528:95587418)	J(95587123:95587010)	K(95585781:95585641)
21	ENSG00000004809	A(110476574:110476522)	B(110457017:110456538)	C(110446990:110446873)	D(110442775:110442244)	E(110438847:110438720)	F(110435970:110435962)	G(110435961:110435852)	H(110431270:110431171)	I(110425085:110424873)
22	ENSG00000004848	A(25015737:25015542)	B(25013798:25012922)	C(25010305:25010260)	D(25007439:25007111)	E(25004910:25004670)
23	ENSG00000004939	A(44262866:44262852)	B(44262726:44262636)	D(44261636:44261575)	E(44260815:44260635)	F(44260539:44260404)	G(44259932:44259809)	H(44259581:44259497)	I(44259344:44259163)	J(44258623:44258413)	K(44258180:44257986)	L(44257807:44257659)	M(44257544:44257350)	N(44255846:44255673)	O(44255296:44255207)	P(44254662:44254496)	Q(44253371:44253118)	R(44251588:44251419)	S(44251332:44251159)	T(44250538:44250458)
24	ENSG00000004961	A(11112061:11112160)	B(11114835:11114986)	C(11117267:11117415)	D(11118501:11118620)	E(11120907:11120993)	F(11121612:11121810)
25	ENSG00000004975	A(7234262:7234069)	B(7230797:7230728)	C(7230430:7230285)	D(7230155:7230046)	E(7229943:7229808)	F(7229678:7229588)	G(7229447:7229378)	H(7229274:7229135)	I(7229045:7228969)	J(7228044:7227977)	K(7227783:7227655)	L(7227535:7227404)	M(7227269:7227090)	N(7226639:7226421)	O(7226313:7225865)
26	ENSG00000005001	A(2858104:2858023)	B(2856848:2856822)	C(2856253:2856082)	D(2855851:2855574)	E(2854022:2853865)	F(2853329:2853124)	G(2853123:2853093)
27	ENSG00000005020	A(26864429:26864363)	B(26854890:26854870)	C(26854869:26854785)	D(26854162:26854137)	E(26844137:26844030)	F(26739964:26739887)	G(26738878:26738795)	H(26727006:26726882)	I(26725986:26725923)	J(26725565:26725428)	K(26690362:26690285)	L(26684848:26684736)	M(26670192:26670100)
28	ENSG00000005022	A(119468516:119468626)	B(119469661:119470147)	C(119470373:119470513)	D(119470901:119471058)
29	ENSG00000005073	A(27185147:27185145)	B(27185144:27184436)	C(27183028:27182796)
30	ENSG00000005075	A(102478860:102478808)	B(102476270:102476181)	C(102474535:102474361)	D(102473684:102473649)
31	ENSG00000005100	A(5468859:5468571)	B(5463689:5463529)	C(5462546:5462319)	D(5461109:5460939)	E(5456182:5455997)	F(5455271:5455160)	G(5453980:5453821)	H(5453668:5453580)	I(5450934:5450807)	J(5450406:5450203)	K(5448895:5448809)	L(5444513:5444205)
32	ENSG00000005238	A(35108274:35107381)	B(35106891:35106833)	C(35106643:35106538)	D(35106410:35106252)	E(35106009:35105941)	F(35105857:35105682)	G(35105374:35105221)
33	ENSG00000005243	A(48037777:48037667)	B(48036925:48036920)	C(48036919:48036851)	D(48033944:48033863)	E(48033302:48033211)	F(48032741:48032686)	G(48032233:48032156)	H(48029176:48029125)	I(48028510:48028472)	J(48026475:48026428)
34	ENSG00000005249	A(107044908:107045214)	B(107070281:107070316)	C(107121952:107122004)	D(107128212:107128295)	E(107140847:107140953)	F(107146308:107146461)	G(107150922:107151023)	H(107153177:107153251)	I(107156984:107157049)	J(107157186:107157324)	K(107159449:107159582)
35	ENSG00000005381	A(58280758:58280683)	B(58280682:58280681)	C(58280680:58280605)	D(58280459:58280366)	E(58280014:58279839)	F(58279646:58279523)	G(58279426:58279297)	H(58279214:58279008)	I(58278145:58277827)	J(58275702:58275542)	K(58273669:58273414)	L(58272918:58272748)	M(58271892:58271655)	N(58270863:58270656)
36	ENSG00000005421	A(95324475:95324402)	B(95318393:95318323)	C(95316789:95316734)	D(95315490:95315322)	E(95311577:95311451)	F(95308211:95308011)	G(95306366:95306285)	H(95302333:95302205)	J(95299102:95298944)
37	ENSG00000005448	A(74422154:74422375)	B(74422870:74422932)	C(74423319:74423385)	D(74423478:74423531)	E(74423855:74423982)	F(74424875:74424975)	G(74425075:74425237)	H(74425417:74425491)	I(74425570:74425701)
38	ENSG00000005483	A(105040953:105041023)	B(105062164:105062278)	C(105063351:105063580)	D(105066727:105066807)	E(105073619:105073677)	F(105074643:105074815)	G(105076043:105076081)	H(105076963:105077193)	I(105077303:105077433)	J(105078846:105078963)	K(105081688:105081797)	L(105090009:105090273)	M(105091216:105091314)	N(105101425:105101589)	O(105101886:105102194)	P(105105439:105105693)	Q(105105859:105106003)	R(105106522:105106772)	S(105107166:105107222)	T(105107362:105107925)	U(105108942:105109228)	V(105110280:105110368)	W(105110477:105110602)	X(105110771:105110868)	Y(105111825:105113333)
39	ENSG00000005513	A(981923:982344)	B(983728:983960)	C(984701:985386)
40	ENSG00000005812	A(77021860:77021513)	B(77018722:77018600)	C(77015580:77015409)	D(77007788:77007145)
41	ENSG00000005961	A(44389473:44389286)	B(44386131:44386010)	C(44385921:44385824)	D(44385716:44385551)	E(44385335:44385286)	F(44385209:44385164)	G(44385076:44384948)	H(44384585:44384538)	I(44384354:44384311)	J(44384138:44384085)	K(44383946:44383894)	L(44383704:44383493)	M(44381061:44380879)	N(44380645:44380600)	O(44380490:44380386)	P(44380301:44380246)	Q(44380153:44380002)	R(44379814:44379689)	S(44378710:44378643)	T(44378509:44378362)	U(44377790:44377698)	V(44377088:44377009)	W(44376388:44376308)	X(44376184:44376085)	Y(44375985:44375833)	Z(44375716:44375591)	A1(44375111:44374998)	A2(44374760:44374659)	A3(44374470:44374354)	A4(44372423:44372364)
42	ENSG00000006007	A(19521964:19521704)	B(19517189:19517014)	C(19510944:19510839)	D(19507779:19507687)	E(19505092:19504881)	F(19503617:19503470)
43	ENSG00000006016	A(18606656:18606542)	B(18599846:18599565)	C(18598901:18598772)	D(18598601:18598432)	E(18597049:18596892)	F(18596790:18596622)	G(18594434:18594247)	H(18594107:18594065)	I(18593579:18593566)
44	ENSG00000006025	B(47820365:47820279)	C(47820278:47820204)	D(47820096:47819971)	E(47819782:47819729)	F(47819099:47818986)	G(47818616:47818506)	H(47818386:47818269)	I(47817359:47817256)	J(47816872:47816780)	K(47816695:47816563)	L(47816482:47816388)	M(47816202:47816107)	N(47815352:47815215)	O(47814614:47814521)	P(47813834:47813587)	Q(47813403:47813266)	R(47810835:47810772)	S(47810672:47810594)	T(47809478:47809334)	U(47809220:47809076)	V(47808990:47808864)	W(47808660:47808538)	X(47808399:47808291)
45	ENSG00000006042	A(32931529:32931659)	B(32933174:32933305)	C(32934291:32934324)	D(32936332:32936447)	E(32939477:32939536)	F(32940786:32940993)
46	ENSG00000006047	A(7294500:7294230)	B(7293538:7293475)	C(7292059:7292026)	D(7291182:7291093)	E(7290535:7290251)	F(7290071:7289968)	G(7289725:7289530)	H(7288838:7288788)
47	ENSG00000006062	A(45290745:45290490)	B(45289305:45289236)	C(45287364:45287154)	D(45287045:45286431)	E(45284949:45284812)	F(45274593:45274464)	G(45274254:45274123)	H(45273607:45273503)	I(45271221:45271058)	J(45270563:45270413)	K(45267759:45267406)	L(45267198:45267092)	M(45266681:45266537)	N(45265263:45265163)	O(45264800:45264636)
48	ENSG00000006116	A(24256755:24256965)	B(24346734:24346817)	C(24354833:24354973)	D(24361352:24361863)
49	ENSG00000006194	A(3283811:3283818)	B(3283819:3284205)	C(3285059:3285239)	D(3285681:3285754)	E(3286023:3286149)	F(3288454:3288570)	G(3289393:3290558)
50	ENSG00000006210	A(57372569:57372638)	B(57379634:57379754)	C(57382030:57383032)
51	ENSG00000006377	A(97005978:97006413)	B(97007638:97007831)	C(97009796:97010047)
52	ENSG00000006451	A(39686668:39686781)	B(39690382:39690590)	C(39696685:39696859)	D(39706123:39706245)
53	ENSG00000006453	A(98400852:98400802)	B(98362432:98362357)	C(98355128:98355042)	D(98320298:98320237)	E(98320129:98320058)	F(98317356:98317219)	G(98315612:98315460)	H(98312264:98312097)	I(98310592:98310445)	J(98307896:98307689)	L(98306516:98306439)	M(98304376:98304196)	N(98294111:98294074)	O(98293596:98293521)
54	ENSG00000006459	A(140176937:140176744)	B(140139190:140139105)	C(140133656:140133539)	D(140129653:140129493)	E(140127583:140127442)	F(140126823:140126637)	G(140124783:140124621)	H(140120529:140120442)	I(140119219:140119113)	J(140113582:140113491)	K(140111184:140111095)	L(140102160:140101951)	M(140100023:140099899)	N(140099033:140098879)	O(140097642:140097545)	P(140097047:140096899)	Q(140096763:140096555)	R(140094138:140094056)	S(140092077:140091804)	T(140091188:140091094)
55	ENSG00000006530	A(141555467:141555567)	B(141593146:141593185)	C(141596562:141596641)	D(141601205:141601280)	E(141611195:141611287)	F(141614146:141614178)	G(141615471:141615565)	H(141621732:141621801)	I(141633901:141633980)	J(141636960:141637017)	K(141641248:141641398)	L(141641811:141641908)	M(141649263:141649333)	N(141651525:141651609)	O(141652787:141652924)
56	ENSG00000006606	A(75772176:75772174)	B(75772173:75772104)	C(75772003:75771889)	D(75769789:75769693)
57	ENSG00000006695	A(14069606:14069648)	B(14074323:14074456)	C(14076735:14077056)	D(14102118:14102242)	E(14159877:14159947)	F(14191989:14192221)	G(14206810:14207213)
58	ENSG00000006740	A(12789839:12789891)	B(12894940:12894979)	C(12896407:12896511)	D(12908897:12908973)	E(12915900:12916011)	F(12919755:12919831)	G(12928929:12929046)	H(12941056:12941124)	I(12943588:12943669)	J(12944069:12944196)	K(12949140:12949251)	L(12949649:12949730)	M(12952501:12952581)	N(12955867:12955980)	O(12956655:12956746)	P(12958717:12958897)	Q(12973302:12973319)	R(12974089:12974310)	S(12980058:12980233)	T(12984531:12984908)	U(12987101:12987108)	V(12990032:12990171)
59	ENSG00000006788	A(10364530:10364327)	B(10362503:10362360)	C(10362274:10362118)	D(10360188:10360161)	E(10360071:10359960)	F(10357827:10357735)	G(10355147:10355084)	H(10354993:10354895)	I(10354783:10354680)	J(10350694:10350556)	K(10346798:10346680)	L(10345616:10345467)	M(10345372:10345202)	N(10344109:10343800)	O(10340401:10340328)	P(10340237:10340150)	Q(10333191:10333074)	R(10332222:10332099)	S(10330523:10330387)	T(10328121:10327866)	U(10324264:10324022)	V(10321708:10321532)	W(10320496:10320351)	X(10320243:10320153)	Y(10319179:10318790)	Z(10316025:10315899)	A1(10315811:10315693)	A2(10313354:10313158)	A3(10312757:10312574)	A4(10312076:10311911)	A5(10311227:10311103)	A6(10309830:10309522)	A7(10309437:10309234)	A8(10307064:10306939)	A9(10306629:10306459)	A10(10303498:10303394)	A11(10303291:10303196)	A12(10301703:10301569)	A13(10300965:10300951)
60	ENSG00000006831	A(1754344:1754514)	B(1772842:1772961)	C(1777854:1778025)	D(1780451:1780637)	E(1780889:1781076)	F(1783880:1784073)	G(1785944:1786072)
61	ENSG00000007080	A(17936421:17936579)	B(17942656:17942845)	D(17943261:17943375)	E(17943508:17943715)
62	ENSG00000007168	A(2638289:2638320)	B(2665372:2665456)	C(2666016:2666090)	D(2666992:2667198)	E(2670163:2670331)	F(2672655:2672757)	G(2674060:2674288)	H(2676505:2676606)	I(2680164:2680320)	J(2681729:2681802)
63	ENSG00000007171	A(27798809:27798700)	B(27789688:27789604)	D(27788931:27788809)	E(27787826:27787678)	F(27783106:27782944)	G(27782106:27782015)	H(27781177:27781036)	I(27780906:27780767)	J(27779056:27778882)	K(27778791:27778690)	L(27774451:27774257)	M(27773243:27773161)	N(27772452:27772308)	O(27771017:27770913)	P(27769584:27769535)	Q(27769151:27768977)	R(27767837:27767705)	S(27766588:27766510)	T(27765716:27765535)	U(27764144:27763981)	V(27763005:27762798)	W(27761231:27761144)	X(27760744:27760623)	Y(27760178:27760030)	Z(27759075:27758881)	A1(27757353:27757246)
64	ENSG00000007202	A(28645056:28644989)	B(28644187:28644058)	C(28643659:28643610)	D(28643311:28643164)	E(28642987:28642869)	F(28642335:28642275)	G(28642078:28641889)	H(28640683:28640560)	I(28640025:28639901)	J(28639642:28639575)	K(28639460:28639315)	L(28638642:28638524)	M(28638415:28638252)	N(28638094:28637836)	O(28637170:28636965)	P(28635609:28634517)	Q(28634086:28633895)	R(28633751:28633549)	S(28633401:28633283)	T(28633162:28632942)	U(28632239:28632049)	V(28631919:28631820)	W(28631681:28631479)	X(28628559:28628265)	Y(28624390:28624233)	Z(28623966:28623760)	A1(28621498:28621399)	A2(28621170:28620988)	A3(28620630:28620509)	A4(28620015:28619860)	A5(28619775:28619654)	A6(28618971:28618791)	A7(28617318:28617232)	A8(28616999:28616889)	A9(28616753:28616618)	A10(28616509:28616379)	A11(28616197:28616096)	A12(28615798:28615664)	A13(28615246:28615064)
65	ENSG00000007314	A(63972841:63972569)	B(63972470:63972352)	C(63972225:63972136)	D(63971850:63971722)	E(63971253:63971162)	F(63968355:63968023)	G(63966544:63966481)	H(63966243:63966102)	I(63964677:63964468)	J(63963825:63963672)	K(63961431:63961193)	L(63959438:63959265)	M(63957518:63957162)	N(63951900:63951424)	O(63949528:63949393)	P(63948765:63948611)	Q(63948063:63947890)	R(63947167:63947045)	S(63945638:63945360)	T(63945060:63945007)	U(63944810:63944673)	V(63943850:63943746)	W(63943096:63942826)	X(63941993:63940771)
66	ENSG00000007376	A(787737:787556)	B(787477:787354)	C(787179:787077)	D(786928:786827)	E(786377:785950)
67	ENSG00000007384	A(65015:64899)	B(64829:64699)	C(63800:63587)	D(63182:62973)	E(62897:62775)	F(62695:62538)	G(62052:61798)	H(61696:61585)	I(61459:61385)	J(61281:61120)	K(60539:60439)	L(60279:60216)	M(59826:59732)	N(59494:59419)	O(59349:59249)	P(59127:58974)	Q(58759:58340)
68	ENSG00000007520	A(1351804:1351693)	B(1351598:1351379)	C(1351000:1350807)	D(1350234:1350058)	E(1349952:1349889)	F(1349608:1349437)
69	ENSG00000007545	A(1614640:1614985)	B(1625973:1626166)	C(1632212:1632365)	D(1637824:1637907)	E(1641139:1641187)	F(1652496:1652581)	G(1653033:1653156)	H(1655219:1655300)	I(1655877:1656992)	J(1659886:1660063)	K(1662490:1662671)	L(1662761:1662835)	M(1665057:1665138)	N(1666073:1666177)	O(1666422:1666600)	P(1667335:1667400)	Q(1667962:1668193)	R(1669001:1669165)	S(1670664:1670809)	T(1673881:1674045)
70	ENSG00000007908	A(169733633:169733613)	B(169733612:169733576)	C(169732998:169732615)	D(169731942:169731835)	E(169730617:169730432)	F(169729673:169729488)	G(169729374:169729186)	H(169728246:169728058)	I(169727927:169727739)	J(169727525:169727349)	K(169726806:169726699)	L(169725928:169725907)	M(169725801:169725744)
71	ENSG00000007923	A(6701800:6701729)	B(6681037:6680908)	C(6678467:6678394)	D(6667810:6667709)	E(6654039:6653911)	F(6652951:6652829)	G(6651602:6651529)	H(6645978:6645789)	I(6645126:6645041)	J(6644674:6644558)	K(6640057:6639902)	L(6638364:6638295)	M(6637504:6637447)	N(6637340:6637198)	O(6636246:6636117)	P(6635700:6635675)
72	ENSG00000007933	A(171092659:171092790)	B(171103785:171103973)	C(171107675:171107837)	D(171108079:171108221)	E(171110798:171110997)	F(171114007:171114362)	G(171116208:171116280)	H(171117100:171117442)
73	ENSG00000007944	A(16129323:16129409)	B(16130557:16130747)	C(16141625:16141810)	D(16143020:16143217)	E(16143699:16143863)	F(16144897:16145317)	G(16146662:16146751)
74	ENSG00000007968	A(23530793:23530542)	B(23524488:23524383)	C(23522056:23521837)	D(23521071:23520913)	E(23519130:23519016)	F(23516527:23516335)	G(23510148:23509880)
75	ENSG00000008018	A(170553242:170553130)	B(170549113:170549006)	C(170546184:170546103)	D(170543730:170543601)	E(170537340:170537234)	F(170535405:170535220)
76	ENSG00000008086	A(18507097:18507160)	B(18510820:18510854)	C(18564477:18564522)	D(18575354:18575490)	E(18579848:18579968)	F(18581891:18581950)	G(18584263:18584353)	H(18587954:18588143)	I(18595348:18595428)	J(18598462:18598613)	K(18603902:18604868)	L(18608811:18608912)	M(18609465:18609570)	N(18613152:18613275)	O(18619867:18619966)	P(18625128:18625247)	Q(18628371:18628587)	R(18646007:18646090)	S(18650410:18650592)	T(18653432:18653544)
77	ENSG00000008118	A(209594984:209595075)	B(209599983:209600111)	C(209603214:209603288)	D(209605536:209605674)	E(209606320:209606443)	F(209607858:209607933)	G(209608980:209609092)	H(209609851:209609929)	I(209611465:209611552)	J(209611792:209612216)	K(209612785:209612875)
78	ENSG00000008197	A(50714056:50714094)	B(50715116:50715613)	C(50719090:50719150)	D(50728856:50729021)	E(50729194:50729312)	F(50745107:50745248)	G(50751211:50751324)	H(50772645:50772864)
79	ENSG00000008226	A(38039226:38039636)	B(38045543:38045693)	C(38059742:38059852)	D(38062169:38062368)	E(38062581:38062801)	F(38063841:38063919)	G(38084158:38084245)	H(38085274:38085447)	I(38086241:38086377)	J(38088296:38088388)	K(38092790:38092880)	L(38093605:38093767)	M(38094879:38095071)	N(38095888:38095946)	O(38096569:38096737)	P(38097182:38097275)	Q(38097507:38097637)	R(38097744:38097902)	S(38100286:38100425)	T(38107584:38107737)	U(38108405:38108515)	V(38109432:38109562)	W(38110099:38110103)	X(38110104:38110281)	Y(38111677:38111747)	Z(38112210:38112361)	A1(38114342:38114460)	A2(38114983:38115053)	A3(38116453:38116658)	A4(38116659:38116666)	A5(38116773:38116789)	A6(38116790:38116889)	A7(38116975:38117100)	A8(38117208:38117302)	A9(38117527:38117611)	A10(38117806:38118024)	A11(38120448:38120609)	A12(38121628:38121781)	A13(38122071:38122194)	A14(38122289:38122412)
80	ENSG00000008283	A(63437547:63437346)	B(63436152:63436054)	C(63435791:63435688)	D(63435243:63435086)	E(63434594:63434402)
81	ENSG00000008300	A(48662634:48662632)	B(48662631:48658887)	C(48657348:48656698)	D(48656365:48656360)	E(48656359:48656140)	F(48655851:48655736)	G(48655394:48655306)	H(48655201:48655044)	I(48654452:48654289)	J(48654003:48653878)	K(48653788:48653619)	L(48653187:48653002)	M(48652553:48652437)	N(48652048:48651877)	O(48651718:48651577)	P(48651479:48651359)	Q(48651075:48650892)	R(48650581:48650480)	S(48649215:48649121)	T(48648928:48648719)	U(48648461:48648266)	V(48647996:48647841)	W(48646928:48646763)	X(48646257:48646090)	Y(48645868:48645742)	Z(48645649:48645443)	A1(48645209:48645035)	A2(48644828:48644716)	A3(48644295:48644216)	A4(48643677:48643554)	A5(48643083:48642967)	A6(48642884:48642736)	A7(48642467:48642358)	A8(48642009:48641851)	A9(48641524:48641324)	A10(48640559:48639674)	A11(48638232:48638205)
82	ENSG00000008311	A(122133726:122133517)	B(122129537:122129361)	C(122126459:122126375)	D(122118630:122118563)	E(122118453:122118307)	F(122116957:122116879)	G(122116760:122116633)	H(122115222:122115074)	I(122113720:122113598)	J(122113229:122113118)	K(122101680:122101621)	L(122101438:122101371)	M(122098866:122098745)	N(122098576:122098450)	O(122093158:122093048)	P(122092951:122092843)	Q(122091843:122091703)	R(122086179:122086012)	S(122081595:122081500)	T(122079712:122079597)	U(122078950:122078862)	V(122078014:122077838)	W(122076607:122076489)
83	ENSG00000008324	A(42590898:42590966)	B(42591525:42591601)	C(42594422:42594509)
84	ENSG00000008405	A(107092961:107092804)	B(107022192:107022084)	C(107005248:107005106)	D(107001948:107001764)	E(107001368:107001280)	F(107000082:106999942)	G(106999862:106999551)	H(106998066:106997915)	I(106997690:106997488)	J(106997386:106997294)	K(106993036:106992965)	L(106992890:106992791)	M(106992790:106992787)
85	ENSG00000008438	A(46023021:46023007)	B(46023006:46022735)	C(46019647:46019526)	D(46019419:46019238)
86	ENSG00000008513	A(133476024:133476016)	B(133476015:133475719)	C(133466090:133465894)	D(133464957:133464778)	E(133463459:133463414)	F(133461994:133461875)	G(133459937:133459764)
87	ENSG00000008516	B(3046918:3047016)	C(3047415:3047547)	D(3050009:3050144)	E(3050254:3050546)	F(3057033:3057209)	G(3057310:3057394)	H(3057531:3057613)	I(3058181:3058333)	J(3058412:3058669)	K(3058827:3059097)	L(3059098:3059098)
88	ENSG00000008735	A(50600819:50600883)	B(50601789:50601894)	C(50603223:50603498)	D(50603626:50603719)	E(50603841:50605064)	F(50605368:50605443)	G(50605562:50605734)	H(50605825:50605934)	I(50606658:50606765)	J(50606921:50606991)	K(50610212:50610310)	L(50610707:50610779)
89	ENSG00000008869	A(37083414:37083289)	B(37079331:37079120)	C(37077019:37076911)	D(37075634:37075485)	E(37072281:37072110)	F(37070387:37070230)	G(37068930:37068681)	H(37065910:37065755)	I(37064990:37064740)	J(37062050:37061939)	K(37060733:37060581)	L(37058987:37058888)	M(37058560:37058451)	N(37057480:37057317)	O(37056615:37056440)	P(37053607:37053502)	Q(37049843:37049653)	R(37041292:37041133)	S(37040518:37040329)	T(37038024:37037855)	U(37032773:37032629)	V(37028920:37028681)	W(37028174:37027923)	X(37020836:37020655)	Y(37019877:37019809)	Z(37014020:37013841)	A1(37008848:37008611)	A2(37007304:37007050)	A3(37005759:37005632)	A4(37003686:37003542)	A5(37002572:37002306)	A6(37000813:37000586)	A7(36990799:36990648)	A8(36988859:36988646)	A9(36981794:36981490)
90	ENSG00000008952	A(169966823:169966858)	B(169975608:169975716)	C(169976946:169977051)	D(169982707:169982911)	E(169983161:169983253)	F(169985805:169985865)	G(169988240:169988359)	H(169992594:169993063)
91	ENSG00000009335	A(157139273:157139338)	B(157163810:157163863)	C(157169048:157169122)	D(157170304:157170450)	E(157174919:157175034)	F(157178690:157178847)	G(157181518:157181671)	H(157182108:157182328)	I(157183878:157184029)	J(157186834:157187021)	K(157201721:157201807)	L(157207398:157207555)	M(157207703:157207935)	N(157216867:157216971)	O(157220689:157220776)	P(157223254:157223351)	Q(157225407:157225539)	R(157231080:157231327)	S(157248368:157248580)	T(157253954:157254142)	U(157254244:157254310)	V(157256914:157257044)	W(157267585:157267755)
93	ENSG00000009954	A(73521933:73521827)	B(73510852:73510736)	C(73508471:73508327)	D(73498698:73498497)	E(73492921:73492800)	F(73489391:73489194)	G(73478569:73476868)	H(73470483:73470345)	I(73469650:73469517)	J(73466401:73466296)	K(73465537:73465439)	L(73463099:73462922)	M(73459718:73459536)	N(73450994:73450847)	O(73449689:73449542)	P(73447379:73447264)	Q(73444129:73443984)	R(73442828:73442725)	S(73442553:73442196)
94	ENSG00000010017	A(13711505:13710935)	B(13696896:13696785)	C(13658832:13658780)	D(13657276:13657109)	E(13652681:13652659)	F(13644729:13644545)	G(13642591:13642479)	H(13641307:13641199)	I(13639753:13639563)	J(13637955:13637808)	K(13634552:13634431)	L(13632521:13632370)	M(13625764:13625653)	N(13622492:13622362)
95	ENSG00000010219	B(4567955:4568048)	C(4588937:4589017)	D(4590330:4590440)	E(4591160:4591180)	F(4591181:4591298)	G(4593002:4593165)	H(4596149:4596285)	I(4596589:4596729)	J(4599028:4599166)	K(4599707:4599788)	L(4604914:4605086)	M(4607327:4607387)	N(4610155:4610284)	O(4612543:4612718)	P(4613512:4613514)	Q(4613515:4613753)
96	ENSG00000010256	A(48609620:48609552)	B(48609302:48609162)	C(48605856:48605770)	D(48604780:48604651)	E(48604431:48604233)	F(48603643:48603564)	G(48601467:48601352)	H(48601118:48600975)	I(48600840:48600680)	J(48600567:48600482)	K(48600151:48600063)	L(48599710:48599635)	M(48599192:48599128)
97	ENSG00000010270	A(38207505:38207729)	B(38214357:38214434)	C(38215028:38215105)	D(38217025:38217078)	E(38217188:38217305)	F(38219565:38219660)	G(38228799:38228854)
98	ENSG00000010278	A(6200500:6200565)	B(6225426:6225534)	C(6232632:6232729)	D(6233412:6233486)	E(6235229:6235327)	F(6235476:6235565)	G(6236192:6236275)	H(6237763:6237828)
99	ENSG00000010282	A(42700826:42700721)	B(42699825:42699758)	C(42699145:42699032)	D(42698902:42698708)	E(42698351:42698142)	F(42697679:42697508)	G(42697145:42697001)	H(42696877:42696842)	I(42693818:42693617)	J(42693218:42693077)	K(42692875:42692751)
100	ENSG00000010292	A(6495099:6495225)	B(6509717:6509792)	C(6510075:6510133)	D(6510629:6510810)	E(6511110:6511252)	F(6514265:6514392)	G(6514464:6514587)	H(6514773:6514920)	I(6516828:6517025)	J(6517365:6517499)	K(6517596:6517683)	L(6517779:6517959)	M(6520986:6521110)	N(6521798:6522037)	O(6522828:6523002)	P(6523262:6523346)	Q(6525583:6525716)	R(6526068:6526200)	S(6526287:6526371)	T(6526448:6526615)	U(6526891:6527063)	V(6527777:6527888)	W(6527968:6528091)	X(6528173:6528328)	Y(6528679:6528856)	Z(6528945:6529039)	A1(6529513:6529593)	A2(6529775:6529958)	A3(6530691:6530817)	A4(6530921:6531076)	A5(6531327:6531412)
101	ENSG00000010310	A(45669521:45669592)	C(45670635:45670734)	D(45671285:45671392)	E(45672851:45672954)	F(45674074:45674177)	G(45674682:45674826)	H(45676949:45677108)	I(45677323:45677383)	J(45677710:45677779)	K(45677906:45677994)	L(45678088:45678226)	M(45681604:45681645)	N(45681729:45681935)
102	ENSG00000010319	A(52445027:52444913)	B(52442907:52442747)	C(52442621:52442559)	D(52442304:52442185)	E(52441909:52441819)	F(52441690:52441574)	G(52441409:52441264)	H(52441048:52440934)	I(52440823:52440754)	J(52440521:52440377)	K(52440098:52439867)	L(52439771:52439680)	M(52438961:52438920)	N(52438199:52437971)	O(52437666:52437527)	P(52436073:52435603)
104	ENSG00000010610	A(6800139:6800187)	B(6800307:6800471)	C(6814140:6814141)	D(6814142:6814300)	E(6814759:6814992)	F(6816056:6816403)	G(6817130:6817330)	H(6818421:6818542)	I(6818847:6818914)	J(6819299:6819329)
105	ENSG00000010818	A(142774738:142769552)	B(142768536:142768382)	C(142764974:142764799)	D(142761565:142761464)	E(142760667:142759772)	F(142753931:142753107)
106	ENSG00000011007	A(23743426:23743503)	B(23743504:23743578)	C(23749021:23749077)	D(23749842:23749948)	E(23750845:23752030)	F(23752407:23752518)	G(23754100:23754255)	H(23754363:23754460)	I(23755843:23756023)	J(23756274:23756385)	K(23756953:23757125)	L(23759512:23759573)
107	ENSG00000011009	A(23792683:23792760)	B(23793008:23793039)	C(23793151:23793216)	D(23793705:23793752)	E(23793860:23793930)	F(23794063:23794136)	G(23794224:23794325)	H(23794427:23794600)	I(23794682:23794732)
108	ENSG00000011028	A(62627803:62627920)	B(62664548:62664949)	C(62666094:62666267)	D(62666455:62666619)	E(62666757:62666870)	F(62667390:62667533)	G(62671649:62671837)	H(62671998:62672152)	I(62674063:62674170)	J(62675790:62675905)	K(62676383:62676531)	L(62677269:62677486)	M(62678504:62678646)	N(62679800:62679902)	O(62680170:62680308)	P(62680418:62680453)	Q(62680800:62680960)	R(62681062:62681129)	S(62681837:62681937)	T(62682235:62682377)	U(62688289:62688403)	V(62688501:62688664)	W(62688852:62688960)	X(62689522:62689760)	Y(62689894:62690062)	Z(62690156:62690305)	A1(62690642:62690761)	A2(62690949:62691128)	A3(62692112:62692138)	A4(62692228:62692230)	A5(62692231:62692451)
110	ENSG00000011083	A(150190328:150190360)	B(150194728:150194911)	C(150196716:150196847)	D(150197042:150197276)	E(150199228:150199366)	F(150201089:150201223)	G(150202347:150202450)	H(150202579:150202703)	I(150203667:150203779)	J(150203907:150204038)	K(150204532:150204631)	L(150204827:150204927)	M(150205456:150205623)	N(150209406:150209615)
111	ENSG00000011105	A(3201194:3201256)	B(3278421:3278612)	C(3278992:3279066)	D(3280382:3280483)	E(3281198:3281329)	F(3281734:3281817)	G(3283045:3283116)
114	ENSG00000011258	A(51225161:51225008)	B(51220463:51220330)	C(51219044:51218930)	D(51218929:51218921)	E(51217416:51217334)	F(51207005:51206888)	G(51203925:51203791)	H(51203228:51203140)	I(51202935:51202701)	J(51202077:51202022)	K(51201696:51201592)	L(51195361:51195214)	M(51193510:51193428)	N(51193016:51192782)	O(51192280:51192203)	P(51180694:51180576)
115	ENSG00000011260	A(51260585:51260926)	B(51263274:51263386)	C(51266182:51266280)	D(51268837:51268904)	E(51273362:51273450)	F(51275866:51275991)	G(51277130:51277304)	H(51280005:51280105)	I(51280389:51280479)	J(51285245:51285368)	K(51288029:51288203)	L(51293903:51294045)	M(51296965:51296989)
116	ENSG00000011376	A(45394454:45394687)	B(45400245:45400373)	C(45417482:45417573)	D(45419669:45419729)	E(45446891:45446980)	F(45458743:45458886)	G(45474243:45474350)	H(45476468:45476627)	I(45485692:45485796)	J(45488697:45488812)	K(45491517:45491800)	L(45496275:45496373)	M(45500442:45500579)	N(45513135:45513235)	O(45516094:45516276)	P(45517903:45518072)	Q(45520219:45520296)	R(45523997:45524108)	S(45541829:45541956)	T(45547351:45547530)
118	ENSG00000011485	A(46347097:46347217)	B(46353748:46353989)	C(46375604:46375751)	D(46376453:46376574)	E(46383411:46383476)	F(46383780:46383878)	G(46384804:46384909)	H(46387093:46387235)	I(46387366:46387453)	J(46388408:46388448)	K(46388553:46388731)	L(46390051:46390132)	M(46390284:46390346)
119	ENSG00000011523	A(65069445:65069801)	C(65071454:65072980)	D(65074282:65074404)	E(65077868:65077964)	F(65082536:65082705)
120	ENSG00000011590	A(35714627:35715507)	B(35715757:35715830)	C(35715939:35716007)	D(35716133:35716297)	E(35716478:35716752)
121	ENSG00000011677	A(152364570:152364431)	B(152345702:152345581)	C(152284735:152284668)	D(152255998:152255778)	E(152224845:152224763)	F(152208144:152208001)	G(152197785:152197633)	H(152189941:152189730)	I(152168563:152168228)
122	ENSG00000012232	A(28716060:28718207)	B(28731223:28731350)	C(28737519:28737663)	D(28743086:28743214)	E(28750657:28750866)
123	ENSG00000013016	A(31234622:31234848)	B(31244274:31244450)	C(31249371:31249468)	D(31260510:31260922)	E(31261549:31261713)	F(31266177:31266704)
124	ENSG00000013293	A(170526936:170526633)	B(170501345:170501109)	C(170498884:170498667)	D(170486368:170486222)	E(170483522:170483314)	F(170481166:170480289)	G(170467377:170467055)
125	ENSG00000013297	A(170419067:170419292)	B(170423163:170423327)	C(170432524:170432756)
126	ENSG00000013364	A(29820509:29820510)	C(29830550:29830674)	D(29830878:29831073)	E(29833733:29833856)	F(29833935:29834066)	G(29835704:29835798)	H(29836722:29836958)	I(29840178:29840459)	J(29841596:29841840)	K(29841915:29842112)	L(29844493:29844879)	M(29845863:29845979)	N(29846158:29846284)	O(29847197:29847385)	P(29847762:29847894)	Q(29847895:29847989)
127	ENSG00000013392	A(83194452:83194652)	B(83195595:83196272)
128	ENSG00000013523	A(76812827:76812764)	B(76809643:76809059)	C(76808148:76807922)	D(76807502:76807433)	E(76806849:76806416)	F(76803912:76803786)	G(76803481:76803371)	H(76791366:76791297)	I(76790774:76790611)	J(76789388:76789228)
129	ENSG00000013563	B(154405568:154405434)	C(154405083:154404995)	D(154404914:154404906)	E(154404905:154404828)	F(154403622:154403522)	G(154403381:154403269)	H(154403190:154402942)	I(154402841:154402722)	J(154402721:154402707)
130	ENSG00000013583	A(13000114:13000037)	B(12989415:12989277)	C(12987332:12987152)	D(12975479:12975308)
131	ENSG00000013588	A(12908250:12909171)	B(12912084:12912142)	C(12912447:12912539)
132	ENSG00000014123	A(96521874:96521950)	B(96523146:96523291)	C(96524382:96524410)	D(96525297:96525394)	E(96526321:96526435)	F(96528502:96528632)	G(96534263:96534321)	H(96536244:96536390)	I(96537374:96537549)	J(96538631:96538810)	K(96540535:96540655)	L(96542894:96543016)	M(96548164:96548281)	N(96549412:96549578)	O(96549669:96549799)	P(96551433:96551513)	Q(96551838:96551923)	R(96552482:96552662)	S(96553285:96553503)
133	ENSG00000014164	A(143541421:143541376)	B(143539320:143538003)	C(143536453:143536257)	D(143507899:143507746)	E(143475585:143475398)	F(143468659:143468617)	G(143468540:143468382)	H(143468278:143468209)	I(143465848:143465717)	J(143441120:143440936)	K(143440363:143440041)	L(143438087:143438056)
134	ENSG00000014216	A(65182702:65182968)	B(65183128:65183197)	C(65183474:65183592)	D(65185917:65186050)	E(65186170:65186338)	F(65187215:65187298)	G(65187955:65188040)	H(65188414:65188488)	I(65188586:65188746)	J(65204683:65204858)	K(65205710:65205721)	L(65206463:65206674)	M(65206780:65206819)	N(65208055:65208120)	O(65208205:65208262)	P(65209323:65209387)	Q(65209849:65209917)	R(65210018:65210096)	S(65210336:65210452)	T(65210814:65210872)	U(65211260:65211286)
135	ENSG00000015133	A(91417690:91417631)	B(91416838:91416738)	C(91408767:91408659)	D(91359711:91359642)	E(91343657:91343599)	F(91342463:91342380)	G(91340024:91339884)	H(91339462:91339278)	I(91338570:91338489)	J(91338163:91338005)	K(91326056:91325910)	L(91324923:91324779)	M(91321304:91321120)	N(91315787:91315650)	O(91314150:91313080)	P(91309986:91309859)	Q(91308492:91308351)	R(91307226:91307038)	S(91305926:91305765)	T(91303978:91303701)	U(91300070:91299927)	V(91297491:91297305)	W(91294318:91294173)	X(91291084:91290995)	Y(91289343:91289105)	Z(91283517:91283329)	A1(91281525:91281457)	A2(91279306:91279238)	A3(91278211:91277922)	A4(91273653:91272625)
136	ENSG00000015285	A(48683854:48683985)	B(48684283:48684423)	C(48685547:48685633)	D(48685734:48685836)	E(48685946:48685987)	F(48686081:48686134)	G(48686781:48686955)	H(48688054:48688096)	I(48688300:48688453)	J(48688660:48689066)	K(48689320:48689434)	L(48691107:48691162)
137	ENSG00000015413	A(89630411:89630514)	B(89635908:89636040)	C(89636264:89636396)	D(89636533:89636683)	E(89636866:89636935)	F(89637204:89637380)	G(89637468:89637552)	H(89637632:89637707)	I(89637836:89637971)	J(89638052:89638222)
138	ENSG00000015532	A(50346141:50346275)	B(50353630:50354122)	C(50354408:50354583)	D(50354854:50355056)	E(50355501:50355581)	F(50355781:50355997)	G(50356085:50356261)	H(50356511:50356773)	I(50357057:50357252)	J(50358207:50358540)	K(50359969:50360291)
139	ENSG00000015676	A(44490600:44490409)	B(44485284:44484968)	C(44427703:44427571)	D(44404583:44404440)	E(44392485:44392297)	F(44386121:44386011)
140	ENSG00000016082	A(51383672:51383699)	B(51384541:51384730)	C(51387490:51387749)	D(51389646:51389932)	E(51391274:51391441)	F(51393494:51393610)
141	ENSG00000016391	A(53824008:53823306)	B(53822642:53822491)	C(53821776:53821647)	D(53820608:53820474)	E(53819674:53819532)	F(53819040:53818938)	G(53818195:53817777)
142	ENSG00000016490	A(86468972:86469133)	B(86473417:86473557)	C(86473729:86473876)	D(86476448:86476553)	E(86482205:86482382)	F(86485343:86485561)	G(86486526:86486753)	H(86488996:86489170)	I(86491265:86491371)	J(86493384:86493599)	K(86494187:86494448)	L(86495505:86495675)	M(86498572:86498811)	N(86499654:86500045)	O(86500046:86500051)
143	ENSG00000016864	A(52700460:52700445)	B(52700360:52700262)	C(52697934:52697721)	D(52696659:52696542)	E(52696318:52696234)	F(52696040:52695928)	G(52695587:52695421)	H(52695302:52695190)	I(52695035:52694845)
144	ENSG00000017483	B(48467925:48467925)	C(48467924:48467872)	D(48467785:48467710)	E(48467077:48466962)	F(48466872:48466799)	G(48466322:48466230)	H(48466093:48466015)	I(48462980:48462898)	J(48462291:48462233)	K(48462144:48462007)	L(48461797:48461718)	M(48461086:48460986)	N(48460764:48460649)	O(48459876:48459732)	P(48459639:48459536)	Q(48459034:48458933)
145	ENSG00000017797	A(9513046:9513289)	B(9516845:9517303)	C(9522160:9522509)	D(9524594:9524755)	E(9525720:9525851)	F(9530834:9530941)	G(9533335:9533456)	H(9533703:9533826)	I(9535671:9535937)
146	ENSG00000018280	A(218382369:218382375)	B(218382960:218383102)	C(218384243:218384365)	D(218385147:218385266)	E(218386635:218386741)	F(218387160:218387230)	G(218387565:218387632)	H(218387800:218387955)	I(218389870:218390028)	J(218391198:218391287)	K(218391376:218391495)	L(218392981:218393130)	M(218394120:218394193)	N(218394632:218394785)	O(218394925:218395035)	P(218395036:218395037)
147	ENSG00000018510	A(177392712:177392789)	B(177392790:177393049)	C(177420269:177420358)	D(177434327:177434417)	E(177436764:177436884)	F(177436980:177437054)	G(177440965:177441036)	H(177442407:177442486)	I(177445546:177445626)	J(177461893:177462018)	K(177468416:177468524)	L(177482059:177482186)	M(177493148:177493199)	N(177497689:177497765)	O(177499618:177499730)	P(177505506:177505575)	Q(177507970:177508031)	R(177513819:177513908)	S(177521269:177521368)	T(177523748:177523805)	U(177538074:177538195)
148	ENSG00000018625	A(160115862:160115873)	B(160120906:160121010)	C(160121192:160121251)	D(160123213:160123416)	E(160123943:160124056)	F(160124296:160124430)	G(160125136:160125253)	H(160127552:160127820)	I(160128652:160128850)	J(160128980:160129089)	K(160129266:160129400)	L(160130102:160130291)	M(160130422:160130597)	N(160134484:160134620)	O(160135145:160135295)	P(160135434:160135602)	Q(160135839:160135993)	R(160136247:160136370)	S(160136570:160136715)	T(160136901:160137031)	U(160139640:160139741)	V(160139893:160139984)	W(160141294:160141322)
149	ENSG00000018699	A(32628281:32628292)	B(32628293:32628380)	C(32630523:32630700)	D(32633876:32634005)	E(32640270:32640410)	F(32650131:32650233)	G(32664303:32664467)	H(32666635:32666768)	I(32672272:32672384)	J(32678856:32678922)	K(32702807:32702920)	L(32733828:32733923)	M(32736694:32736816)	N(32758292:32758519)	O(32777882:32777980)	P(32782626:32782678)	Q(32786984:32787149)	R(32811024:32811221)	S(32812504:32812615)	T(32817457:32817557)	U(32820816:32820938)
150	ENSG00000019102	A(124752137:124752077)	B(124751580:124751423)	C(124750921:124750714)	D(124749866:124749708)	E(124748763:124748644)	F(124748534:124748390)	G(124747667:124747535)
151	ENSG00000019169	A(118942301:118942397)	B(118969160:118969261)	C(118970114:118970338)	D(118971499:118971534)	E(118974333:118974341)	F(118974342:118974440)	G(118974521:118974565)	H(118977471:118977515)	I(118977828:118977935)	J(118981409:118981507)	K(118981621:118981656)	L(118982156:118982254)	M(118982348:118982410)	N(118990589:118990633)	O(118991777:118991875)	P(118992432:118992476)	Q(118993124:118993300)	R(118994387:118994520)
152	ENSG00000019505	A(45286207:45286025)	B(45255891:45255666)	C(45254404:45254270)	D(45252722:45252421)	E(45246512:45246383)	F(45244356:45244052)
153	ENSG00000019549	A(48921265:48921187)	B(48920441:48919896)	C(48918988:48918807)
154	ENSG00000019995	A(124942494:124943307)	B(124966594:124966781)	C(124971965:124972118)	D(124973645:124973716)	E(124974200:124974398)	F(124981709:124981829)	G(124983175:124983304)	H(124983459:124983688)	I(124984774:124984992)
155	ENSG00000020181	A(37797269:37797534)	B(37814896:37814967)	C(37828888:37828959)	D(37829261:37829332)	E(37829488:37829559)	F(37829851:37830014)	G(37830710:37830923)	H(37831423:37831587)	I(37833010:37833208)	J(37833688:37833837)	K(37833967:37834128)	L(37835174:37835398)	M(37835554:37835770)	N(37837731:37837939)	O(37838956:37839083)	P(37839499:37839622)	Q(37840121:37840266)	R(37840760:37840849)	S(37841086:37842355)
156	ENSG00000021488	A(32868534:32868448)	B(32864776:32864629)	C(32864338:32864096)	D(32862586:32862461)	E(32862217:32862118)	F(32860650:32860606)	G(32859964:32859841)	H(32858543:32858440)	I(32843951:32843855)	J(32842317:32842168)	K(32833323:32833149)	L(32830684:32830620)
157	ENSG00000022355	A(161850811:161850884)	B(161854158:161854270)	C(161865721:161865788)	D(161873117:161873337)	E(161875560:161875642)	F(161882558:161882701)	G(161890898:161891050)	H(161895666:161895868)	I(161897111:161897422)
158	ENSG00000023191	A(502162:502062)	B(500654:500484)	C(499999:499829)	D(499185:499015)	E(498933:498763)	F(498627:498457)	G(498141:497971)	H(495053:494883)	I(494778:494691)
159	ENSG00000023318	A(100098840:100098784)	B(100060172:100060100)	C(100057859:100057820)	D(100052532:100052417)	E(100022226:100022042)	F(100020731:100020616)	G(100018313:100018256)	H(100016438:100016322)	I(100007689:100007578)	J(100006647:100006506)	K(99985069:99984967)	L(99982713:99982612)
160	ENSG00000023330	A(52199242:52199440)	B(52202507:52202734)	C(52203863:52204012)	D(52204693:52204915)	E(52205839:52206023)	F(52206572:52206751)	G(52208083:52208247)	H(52211283:52211551)	I(52212258:52212420)	J(52214020:52214180)
161	ENSG00000023445	A(102324510:102325362)	B(102325466:102325565)	C(102328052:102328130)	D(102328897:102328945)	E(102330999:102331241)	F(102335966:102336220)	G(102336760:102336801)	H(102336909:102337102)
162	ENSG00000023516	A(42286349:42286399)	B(42292385:42292501)	C(42295695:42295742)	D(42297048:42297182)	E(42298533:42298797)	F(42299363:42303863)	G(42308454:42308609)	H(42313047:42313130)	I(42313894:42313940)	J(42317528:42317688)	K(42319088:42319228)	L(42319229:42319270)
163	ENSG00000023608	B(61762461:61762588)	C(61766876:61767035)	D(61767212:61767352)	E(61768636:61768740)	F(61776095:61776253)	G(61778072:61778140)	H(61778848:61778910)	I(61782247:61782397)	J(61792807:61792902)	K(61792903:61792918)	L(61794949:61794983)
164	ENSG00000023734	A(15882708:15882819)	B(15883541:15883676)	C(15889928:15890009)	D(15890597:15890669)	E(15894047:15894143)	F(15895359:15895496)	G(15897882:15898018)	H(15899904:15900053)	I(15900947:15901012)	J(15902917:15902978)
165	ENSG00000023839	A(99782845:99782847)	B(99782848:99782877)	C(99784608:99784781)	D(99792234:99792359)	E(99793551:99793685)	F(99793892:99793999)	G(99794413:99794468)	H(99797097:99797331)	I(99799207:99799370)	J(99800386:99800563)	K(99804019:99804273)	L(99805382:99805447)	M(99807384:99807521)	N(99808083:99808229)	O(99810134:99810218)	P(99811536:99811602)	Q(99813018:99813144)	R(99817308:99817484)	S(99818790:99818957)	T(99819089:99819269)	U(99830307:99830433)	V(99830716:99830851)	W(99831611:99831830)	X(99831977:99832131)	Y(99834380:99834535)	Z(99836091:99836290)	A1(99841967:99842093)	A2(99843799:99843900)	A3(99844322:99844465)	A4(99845624:99845782)	A5(99846961:99847127)	A6(99850602:99850796)	A7(99851502:99851631)
166	ENSG00000023892	A(35297857:35297952)	B(35309670:35309810)	C(35310459:35310644)	D(35312302:35312538)	E(35312626:35312772)	F(35317891:35317999)	G(35318173:35318471)	H(35319524:35319690)	I(35319819:35320017)	J(35320884:35320974)	K(35321187:35321410)
167	ENSG00000023909	A(93909163:93909038)	B(93904588:93904523)	C(93901669:93901585)	D(93897898:93897839)	E(93896820:93896618)	F(93894728:93894614)	G(93889159:93888990)
168	ENSG00000024422	A(47716613:47717016)	B(47718509:47718606)	C(47725812:47726224)	D(47736369:47736533)	E(47740881:47741432)
169	ENSG00000024862	A(138773675:138773902)	B(138776079:138776120)	C(138776121:138776278)	D(138779822:138779985)	E(138785227:138785381)	F(138788366:138788388)	G(138792749:138792803)
170	ENSG00000025039	A(89411993:89411846)	B(89387590:89387295)	C(89380367:89380168)	D(89379338:89379224)	E(89377813:89377671)	F(89372585:89372437)	G(89368207:89368056)
171	ENSG00000025293	A(35801523:35801605)	B(35842573:35842744)	C(35847350:35847434)	D(35858302:35858381)	E(35863013:35863400)	F(35869438:35869551)	G(35870955:35871134)	H(35871650:35871829)	I(35899370:35899648)	J(35913249:35913347)	K(35914033:35914197)	L(35917484:35917662)	M(35927780:35927879)	N(35931249:35931444)	O(35938697:35939108)	P(35940864:35941047)	Q(35947485:35947627)
172	ENSG00000025423	A(56773853:56774165)	B(56781974:56782232)	C(56784853:56785016)	D(56787125:56787342)
173	ENSG00000025796	A(107958009:107957886)	B(107929514:107929415)	C(107924932:107924818)	D(107921909:107921797)	E(107913427:107913366)	F(107912774:107912716)	G(107911396:107911346)	H(107909035:107908927)	I(107906777:107906683)	J(107906580:107906448)	K(107904721:107904629)	L(107902998:107902844)	M(107901517:107901370)	N(107897731:107897649)	O(107893897:107893838)	P(107893655:107893482)	Q(107883146:107882988)	R(107881250:107881149)	S(107876662:107876564)	T(107872912:107872808)	U(107871847:107871704)
174	ENSG00000025800	A(32108131:32108134)	B(32154588:32154721)	C(32156853:32156945)	D(32157346:32157445)	E(32158267:32158361)	F(32159400:32159531)	G(32160615:32160703)	H(32161947:32162046)	I(32162361:32162524)	J(32163235:32163313)	K(32166105:32166230)	L(32167169:32167296)	M(32169882:32170060)	N(32170707:32170894)
175	ENSG00000026025	A(17229423:17229985)	B(17230650:17230710)	C(17233587:17233682)	D(17233770:17233931)	E(17234693:17234818)	F(17235169:17235389)	G(17235846:17235889)	H(17236294:17236379)	I(17237230:17237271)
176	ENSG00000026559	A(51010338:51009565)	B(51004806:51004039)
177	ENSG00000026652	A(161232213:161232036)	B(161166417:161166248)	C(161154310:161154149)	D(161153499:161153346)	E(161149289:161149187)	F(161146599:161146524)	G(161139620:161139422)	H(161136634:161136540)
178	ENSG00000027001	A(23889328:23889321)	B(23889320:23889132)	C(23886506:23886333)	D(23881787:23881699)	E(23879354:23879268)	F(23874909:23874846)	G(23870195:23870013)	H(23869448:23869292)	I(23864189:23864141)	J(23862362:23862302)	K(23858912:23858860)	L(23841488:23841335)	M(23839726:23839649)	N(23837756:23837552)	O(23836349:23836240)	P(23809924:23809850)	Q(23806069:23805950)	R(23760217:23760096)	S(23756618:23756545)	T(23730445:23730348)
179	ENSG00000027075	A(61322102:61322464)	B(61391225:61391288)	C(61443111:61443261)	D(61445692:61445726)	E(61449164:61449252)	F(61450842:61450971)	G(61453226:61453353)	H(61457176:61457319)	I(61457506:61457679)	J(61485502:61485656)	K(61529075:61529213)	L(61530407:61530595)	M(61547743:61547886)	N(61549685:61549831)
180	ENSG00000027644	A(156858621:156858537)	B(156854303:156853752)	C(156852191:156851888)	D(156851788:156851646)	E(156851434:156851290)	F(156849460:156849246)	G(156849047:156848921)	H(156846757:156846519)	I(156846119:156845952)	J(156845814:156845619)	K(156845413:156845372)	L(156845296:156845076)	M(156844843:156844707)	N(156844624:156844462)	O(156844280:156844175)	P(156843479:156843427)	Q(156843233:156843004)	R(156842508:156842398)	S(156842271:156842112)	T(156841794:156841665)	U(156841528:156841394)	V(156841104:156840873)
181	ENSG00000027697	A(137219327:137219243)	C(137207077:137206963)	D(137206308:137206303)	E(137206302:137206136)	F(137204504:137204332)	H(137203685:137203499)	I(137201008:137200881)	J(137198639:137198031)
182	ENSG00000028137	A(12167092:12167169)	B(12188796:12188895)	C(12190957:12191085)	D(12191774:12191923)	E(12192431:12192524)	F(12192863:12193098)	G(12193955:12194032)	H(12194584:12194618)	I(12201967:12202171)	J(12206740:12207020)	K(12207021:12207060)
183	ENSG00000028839	A(133980126:133980260)	B(133982568:133982650)	C(133982817:133982880)	D(133984376:133984479)	E(133984577:133984671)	F(133986961:133987040)
184	ENSG00000029559	A(87802362:87802415)	B(87802508:87802558)	C(87802654:87802731)	D(87806122:87806184)	E(87810606:87810764)	F(87811362:87811910)
185	ENSG00000029639	A(155314428:155314296)	B(155311339:155311188)	C(155298585:155298477)	D(155297104:155296953)	E(155285277:155285158)	F(155260400:155260273)	G(155258082:155257836)
186	ENSG00000029993	A(150985600:150985749)	B(150986051:150986190)	C(150987128:150987302)	D(150987777:150987914)
187	ENSG00000030066	A(47848420:47848319)	B(47848318:47848219)	C(47847959:47847848)	D(47840588:47840378)	E(47840065:47839843)	F(47837623:47837545)	G(47837001:47836887)	H(47835809:47835651)	I(47822164:47822087)	J(47821821:47821724)	K(47819458:47819374)	L(47818124:47818056)	M(47816029:47815946)	N(47815649:47815479)	O(47813415:47813316)	P(47813047:47812882)	Q(47812429:47812302)	R(47812224:47812064)	S(47808529:47808396)	T(47807140:47807070)	U(47806312:47806153)	V(47804618:47804549)	W(47803536:47803438)	X(47801930:47801811)	Y(47798463:47798368)	Z(47798262:47798168)	A1(47798074:47797978)	A2(47797884:47797779)	A3(47792946:47792786)	A4(47791990:47791930)	A5(47788611:47788501)	A6(47788305:47788182)	A7(47786554:47786453)	A8(47785063:47784922)	A9(47783198:47783073)	A10(47780447:47780343)	A11(47779194:47779105)
188	ENSG00000030110	A(33577604:33577535)	B(33575928:33575793)	C(33575441:33575298)	D(33574214:33574034)	E(33573907:33573803)
189	ENSG00000030582	A(44345300:44345334)	B(44349158:44349164)	C(44349165:44349302)	D(44349426:44349551)	E(44349667:44349751)	F(44350228:44350340)	G(44350442:44350577)	H(44350691:44350800)	I(44351037:44351163)	J(44351363:44351460)	K(44351550:44351795)	L(44352015:44352248)	M(44352341:44352571)	N(44352661:44352798)
190	ENSG00000031081	A(119294905:119295004)	B(119365316:119365418)	C(119368372:119368516)	D(119380904:119380986)	E(119382292:119382399)	F(119383084:119383226)	G(119390785:119390983)	H(119393467:119393591)	I(119399199:119399261)	J(119401822:119402397)	K(119409496:119409776)	L(119413856:119416264)
191	ENSG00000031691	A(49470171:49470176)	B(49470177:49470278)	C(49470974:49471028)	D(49472057:49472062)	E(49472063:49472183)	F(49472790:49472858)	G(49480951:49481080)	H(49488352:49488471)	I(49488607:49488684)	J(49492144:49492275)
193	ENSG00000033178	A(67701119:67701049)	B(67696707:67696645)	C(67682213:67682119)	D(67681591:67681563)	E(67678533:67678439)	F(67677722:67677611)	G(67673777:67673697)	H(67670592:67670470)	I(67668674:67668551)	J(67665292:67665189)	K(67663947:67663885)	L(67663215:67663139)	M(67662255:67662189)	N(67649211:67649068)	O(67646791:67646724)	P(67646016:67645938)	Q(67644778:67644698)	R(67641228:67641151)	S(67639124:67638943)	T(67635558:67635453)	U(67634518:67634429)	V(67634322:67634242)	W(67633473:67633345)	X(67631908:67631857)	Y(67631771:67631708)	Z(67630535:67630466)	A1(67629142:67629071)	A2(67626477:67626360)	A3(67625187:67624994)	A4(67624253:67624126)	A5(67623222:67623135)	A6(67622925:67622831)	A7(67619132:67618997)	A8(67618996:67618994)
194	ENSG00000033800	A(68054327:68054350)	B(68086306:68086750)	C(68141946:68142030)	D(68142290:68142337)	E(68145816:68145906)	F(68146566:68146700)	G(68153590:68153695)	H(68164731:68164804)	I(68173732:68173892)	J(68175637:68175767)	K(68176474:68176654)	L(68181212:68181354)	M(68183630:68183667)	N(68187542:68187835)
195	ENSG00000034510	A(84906018:84906117)	B(84906389:84906423)
196	ENSG00000034677	A(100288174:100287501)	B(100275161:100274953)	C(100270013:100269869)	D(100268947:100268785)	E(100264785:100264671)	F(100264195:100264034)	G(100261755:100261542)	H(100259997:100259854)	I(100259246:100258556)
197	ENSG00000034713	A(75566487:75566520)	B(75566852:75566907)	C(75568037:75568209)	D(75577279:75577369)
198	ENSG00000034971	A(171652611:171652570)	B(171652569:171652008)	C(171638722:171638597)	D(171636709:171635925)
199	ENSG00000035664	A(64040261:64040170)	B(63983754:63983533)	C(63971561:63971423)	D(63939361:63939232)	E(63930455:63930407)	F(63929577:63929551)	G(63926093:63925941)	H(63924861:63924816)	I(63912197:63912108)	J(63911991:63911908)	K(63908600:63908520)
200	ENSG00000035687	A(244451817:244451635)	B(244437768:244437666)	C(244436893:244436825)	D(244432595:244432545)	E(244424387:244424321)	F(244424060:244423953)	G(244422916:244422835)	H(244420296:244420170)	I(244418914:244418760)	J(244417752:244417628)	K(244416078:244415981)	L(244411436:244411287)	M(244409638:244409586)
201	ENSG00000035862	A(78925088:78924959)	B(78873919:78873819)	C(78871006:78870898)	D(78857646:78857522)	E(78855864:78855667)
202	ENSG00000036448	A(2050767:2050873)	B(2052158:2052313)	C(2057348:2057486)	D(2057623:2057780)	E(2059153:2059245)	F(2069278:2069366)	G(2069447:2069497)	H(2072345:2072509)	I(2073339:2073500)	J(2076141:2076282)	K(2078734:2078933)	L(2079560:2079613)	M(2085263:2085390)	N(2090008:2090191)	O(2092346:2092520)	P(2093970:2094091)	Q(2096247:2096434)	R(2098857:2098983)	S(2100876:2101054)	T(2102667:2102781)	U(2106242:2106398)	V(2106491:2106597)	W(2108786:2108830)	X(2109395:2109531)	Y(2115960:2116104)	Z(2116216:2116275)	A1(2117885:2117952)	A2(2123252:2123365)	A3(2123555:2123642)	A4(2124179:2124217)	A5(2129127:2129232)	A6(2140723:2140886)	A7(2141141:2141177)	A8(2142375:2142397)	A9(2143401:2143456)	A10(2144664:2144972)	A11(2144973:2144981)
203	ENSG00000036473	A(38352697:38352773)	B(38367291:38367429)	C(38369796:38369877)	D(38381342:38381429)	E(38401275:38401428)	F(38403618:38403740)	G(38408742:38408795)	H(38408876:38409025)	I(38411862:38411999)	J(38421023:38421082)
204	ENSG00000036530	A(99684418:99684536)	B(99691081:99691161)	C(99691780:99691861)	D(99699466:99699539)	E(99700015:99700101)	F(99706647:99706785)	G(99707568:99707678)	H(99715810:99715960)	I(99716137:99716199)	J(99718054:99718126)	K(99721239:99721323)	L(99721956:99722066)	M(99725391:99725479)	N(99726190:99726256)	O(99726557:99726727)
205	ENSG00000037042	A(42659504:42659552)	B(42659834:42659946)	C(42660149:42660316)	D(42660639:42660707)	E(42662973:42663052)	F(42663377:42663503)	G(42665476:42665562)	H(42665678:42665827)	I(42666087:42666239)	J(42666323:42666484)	K(42666603:42666800)
206	ENSG00000037637	A(16315418:16315169)	B(16305919:16305803)	C(16294917:16294783)	D(16256759:16256606)	E(16255821:16255711)	F(16253731:16253635)	G(16253152:16253096)	H(16252404:16252288)	I(16251785:16250670)
207	ENSG00000037965	A(54009285:54009720)	B(54011089:54011381)
208	ENSG00000038002	A(177442375:177442249)	B(177440426:177440273)	C(177439688:177439576)	D(177438857:177438745)	E(177437519:177437405)	F(177436351:177436276)	G(177434489:177434382)	H(177433347:177433214)	I(177431808:177431708)
209	ENSG00000038382	A(14143726:14143882)	B(14270825:14270899)	C(14280322:14280436)	D(14286871:14287063)	E(14290716:14291228)	F(14293012:14293134)	G(14297072:14297263)	H(14304461:14304592)	I(14316513:14316743)	J(14330778:14330900)	K(14336536:14336727)	L(14358178:14358347)	M(14359357:14359531)	N(14363732:14363927)	O(14364650:14364816)	P(14366860:14366979)	Q(14368708:14368899)	R(14369374:14369523)	S(14374229:14374343)	T(14378012:14378127)	U(14381130:14381252)	V(14387438:14387632)	W(14387732:14387847)	X(14388613:14388679)	Y(14389289:14389398)	Z(14390231:14390300)	A1(14390901:14390990)	A2(14394038:14394130)	A3(14397043:14397154)	A4(14398880:14399070)	A5(14400963:14401064)	A6(14405848:14405990)	A7(14406573:14406672)	A8(14419778:14420021)	A9(14461019:14461311)	A10(14462755:14462925)	A11(14465545:14465640)	A12(14471318:14471466)	A13(14472592:14472658)	A14(14473994:14474097)	A15(14476894:14476963)	A16(14479261:14479350)	A17(14479919:14480011)	A18(14481234:14481284)	A19(14481541:14481618)	A20(14482582:14482773)	A21(14485069:14485246)	A22(14487464:14488260)
210	ENSG00000039068	A(68737416:68737463)	B(68738297:68738411)	C(68801670:68801888)	D(68801889:68801893)	E(68808424:68808567)	F(68808693:68808848)	G(68810197:68810341)	H(68811684:68811859)	I(68812135:68812263)	J(68813313:68813495)	K(68815515:68815759)	L(68819280:68819425)	M(68822001:68822225)	N(68823399:68823626)	O(68828174:68828304)	P(68829654:68829797)	Q(68833290:68833499)
211	ENSG00000039123	A(55308014:55308147)	B(55322327:55322464)	C(55324132:55324198)	D(55327716:55327778)	E(55328699:55328811)	F(55340010:55340184)	G(55341681:55341771)	H(55343331:55343455)	I(55344522:55344620)	J(55345094:55345196)	K(55347013:55347144)	L(55349573:55349652)	M(55350919:55351029)	N(55353168:55353269)	O(55358573:55358698)	P(55366725:55366875)	Q(55378314:55378486)	R(55379127:55379195)	S(55387974:55388102)	T(55397416:55397526)	U(55400233:55400421)	V(55405425:55405588)	W(55410524:55410629)	X(55414182:55414238)	Y(55415970:55416132)	Z(55422878:55422982)	A1(55424720:55424772)
212	ENSG00000039139	A(13944438:13944382)	B(13931244:13931110)	C(13928178:13928094)	D(13923440:13923280)	E(13922328:13922107)	F(13920617:13920480)	G(13919352:13919176)	H(13917256:13917143)	I(13916455:13916348)	J(13914642:13914520)	K(13913958:13913743)	L(13911493:13911386)	M(13902138:13902053)	N(13901573:13901252)	O(13900412:13900206)	P(13894821:13894650)	Q(13891121:13890976)	R(13886129:13885964)	S(13885228:13884989)	T(13883094:13882904)	U(13882815:13882728)	V(13876817:13876684)	W(13871765:13871564)	X(13871002:13870767)	Y(13867992:13867774)	Z(13866282:13866220)	A1(13865906:13865668)	A2(13864637:13864397)	A3(13862747:13862548)	A4(13859605:13859452)	A5(13850815:13850652)	A6(13844993:13844837)	A7(13841904:13841692)	A8(13841130:13840906)	A9(13839528:13839356)	A10(13830775:13830597)	A11(13830213:13830026)	A12(13829704:13829510)	A13(13824333:13824199)	A14(13823370:13823263)	A15(13820499:13820346)	A16(13817694:13817548)	A17(13814846:13814605)	A18(13811823:13811647)	A19(13810260:13810059)	A20(13809186:13809044)	A21(13807725:13807591)	A22(13794058:13793936)
213	ENSG00000039319	A(80434148:80434217)	B(80436756:80439007)	C(80439936:80440032)	D(80443123:80443284)	E(80445263:80445405)	F(80448026:80448404)	G(80449591:80449713)	H(80450431:80450586)	I(80451485:80451709)	J(80455692:80455774)	K(80456461:80456565)	L(80456945:80457092)	M(80459414:80459494)	N(80472761:80472923)	O(80473754:80473859)	P(80474663:80474830)	Q(80477219:80477377)	R(80477378:80477380)
214	ENSG00000039537	A(41203230:41203088)	B(41201714:41201558)	C(41199912:41199768)	D(41195933:41195792)	E(41186208:41186070)	F(41181559:41181359)	G(41176715:41176475)	H(41172347:41172225)	I(41161859:41161693)	J(41160367:41160142)	K(41159253:41159082)	L(41158785:41158674)	M(41155104:41154972)	N(41153998:41153810)	P(41150025:41149935)	Q(41149482:41149241)	R(41143006:41142825)
215	ENSG00000039987	A(12752593:12752744)	B(12753260:12753354)	C(12754552:12754785)	D(12754877:12755031)	E(12755379:12755456)	F(12755615:12755767)	G(12755855:12755935)	H(12756141:12756295)	I(12757651:12758077)
216	ENSG00000040275	A(169588417:169588575)	B(169591048:169591224)	C(169593354:169593548)	D(169594145:169594294)	E(169594394:169594492)	F(169594571:169594681)	G(169596561:169596701)	H(169598476:169598579)	I(169598972:169599159)	J(169601280:169601625)	K(169604060:169604207)
217	ENSG00000040608	A(20268092:20268071)	B(20243110:20241711)
218	ENSG00000040731	A(24593490:24593260)	B(24537674:24537380)	C(24535822:24535703)	D(24535279:24535112)	E(24511514:24511327)	F(24509819:24509566)	G(24505248:24505112)	H(24498519:24498398)	I(24492925:24492817)	J(24491827:24491576)	K(24488153:24487663)
219	ENSG00000041353	A(54877586:54877738)	B(54879369:54879454)	C(54884333:54884436)	D(54887995:54888118)	E(54889224:54889413)
220	ENSG00000041802	A(194672162:194672064)	B(194670135:194670009)	C(194666572:194666452)	D(194666289:194666203)	E(194665643:194665557)	F(194660133:194660073)	G(194659133:194658957)	H(194653142:194652729)	I(194651216:194651115)	J(194651024:194650881)	K(194648804:194648681)	L(194646243:194646164)	M(194644746:194644573)	N(194642247:194642068)
221	ENSG00000041982	A(115091018:115090562)	B(115087273:115085864)	C(115084472:115084209)	D(115082807:115082692)	E(115081928:115081772)	F(115078212:115077943)	G(115076575:115076390)	H(115076121:115076032)	I(115073866:115073603)	J(115064919:115064647)	K(115064068:115063796)	L(115063189:115062917)	M(115060002:115059730)	N(115057425:115057153)	O(115048532:115048260)	P(115046682:115046410)	Q(115042341:115042219)	R(115041084:115040941)	S(115038380:115038261)	T(115036241:115036098)	U(115035334:115035204)	V(115031685:115031553)	W(115030405:115030254)	X(115029456:115029360)	Y(115026695:115026534)	Z(115024136:115023973)	A1(115021267:115021157)
222	ENSG00000042062	A(50630847:50630738)	B(50620132:50619986)	C(50616080:50616002)	D(50611204:50611181)	E(50610906:50610853)	F(50609722:50609573)	G(50609356:50609293)	H(50608955:50608912)	I(50608738:50608613)	J(50608534:50608389)	K(50604774:50604645)	L(50602644:50602072)	M(50597710:50597580)	N(50596263:50596140)	O(50595504:50595369)	P(50594714:50594553)	Q(50593196:50593035)	R(50592546:50592344)	S(50589769:50589686)	T(50587892:50587802)	U(50587332:50587232)
223	ENSG00000042088	A(89963115:89963673)	B(89966147:89966190)	C(89967367:89967422)	D(89971175:89971271)	E(89975781:89975815)	F(89980540:89980632)	G(89984516:89984683)	H(89985132:89985210)	I(89988905:89989090)	J(89989717:89989765)	K(89991917:89991983)	L(89993376:89993483)	M(90019316:90019418)	N(90033106:90033214)	O(90043070:90043143)
224	ENSG00000042429	A(93784514:93784763)	B(93788001:93788167)	C(93790574:93790793)	D(93793728:93793864)	E(93793951:93794035)	F(93794908:93795060)	G(93796410:93796540)	H(93797535:93797719)	I(93801835:93801972)	J(93807518:93807635)	K(93809717:93809876)	L(93811853:93812064)
225	ENSG00000042445	A(85354507:85354336)	B(85351862:85351680)	C(85351021:85350780)	D(85350241:85350040)	E(85349581:85349384)	F(85346094:85345975)	G(85344732:85344594)	H(85344348:85344239)	I(85344165:85343999)	J(85343798:85343639)	K(85343381:85343242)
226	ENSG00000042832	A(132866998:132867000)	B(132867001:132867067)	C(132868115:132868223)	D(132869729:132869826)	E(132871348:132871551)	F(132873062:132873221)	G(132881863:132881969)	H(132882469:132882612)	I(132882814:132882999)	J(132886448:132887548)	K(132887984:132888568)	L(132893690:132893929)	M(132897649:132897786)	N(132898169:132898246)	O(132898798:132898910)	P(132900237:132900339)	Q(132901353:132901553)	R(132906688:132906900)	S(132908186:132908340)	T(132911377:132911533)	U(132913047:132913265)	V(132919376:132919525)	W(132923338:132923508)	X(132929076:132929192)	Y(132933561:132933676)	Z(132935756:132935864)	A1(132941351:132941542)	A2(132948776:132948943)	A3(132961008:132961073)	A4(132962994:132963070)	A5(132963071:132963074)	A6(132966560:132966697)	A7(132967794:132967970)	A8(132969458:132969569)	A9(132971794:132971873)	A10(132972598:132972741)	A11(132983350:132983352)	A12(132983353:132983412)	A13(133011901:133012035)	A14(133013600:133013764)	A15(133017778:133017997)	A16(133019602:133019695)	A17(133021991:133022150)	A18(133029821:133030023)	A19(133095044:133095208)	A20(133096206:133096373)	A21(133113422:133113603)	A22(133116609:133116716)
227	ENSG00000043039	A(129376036:129376222)	B(129436751:129437051)	C(129442835:129442919)	D(129451136:129451402)
228	ENSG00000043355	A(99982065:99983139)	B(99984946:99985109)	C(99985323:99985682)
230	ENSG00000043514	A(39883491:39883318)	B(39857417:39857277)	C(39854068:39853970)	D(39852876:39852731)	E(39850261:39850119)	F(39848097:39847986)	G(39847660:39847548)	H(39847297:39847220)	I(39844640:39844531)	J(39844218:39844101)	K(39841913:39841744)
231	ENSG00000043591	A(114044133:114045566)
232	ENSG00000044012	A(42153451:42153463)	B(42153464:42153540)	C(42154680:42154866)	D(42155535:42155593)	E(42155594:42155596)
233	ENSG00000044574	A(125241129:125241127)	B(125241126:125241005)	C(125240907:125240676)	D(125240309:125240172)	E(125239533:125239421)	F(125239331:125238941)	G(125238827:125238590)	H(125238308:125238141)	I(125237154:125236592)
235	ENSG00000046651	A(13735065:13735071)	B(13735072:13735083)	C(13735248:13735346)	D(13736478:13736678)	E(13738846:13738914)	F(13739002:13739032)	G(13744415:13744519)	H(13746319:13746455)	I(13746780:13746953)	J(13749427:13749533)	K(13751249:13751368)	L(13753368:13753441)	M(13755151:13755242)	N(13756578:13756767)	O(13757660:13757790)	P(13758337:13758448)	Q(13760115:13760720)	R(13761085:13761211)	T(13762344:13762444)	U(13763745:13763855)	W(13767127:13767284)	X(13768054:13768224)	Y(13768718:13768785)	Z(13769066:13769108)
237	ENSG00000047188	A(113513896:113514082)	B(113515272:113515362)	C(113524981:113525177)	D(113526586:113526785)	E(113532879:113533045)	F(113534305:113534407)	G(113535642:113535798)	H(113539074:113539181)	I(113540968:113541116)	J(113542368:113542503)	K(113548541:113548667)	L(113548955:113549020)	M(113553181:113553359)	N(113553590:113553686)	O(113553767:113553854)	P(113553942:113554022)	Q(113556052:113556134)	R(113561080:113561185)	S(113563373:113563492)	T(113563859:113564131)	U(113565893:113566019)	V(113567092:113567297)	W(113567654:113567849)	X(113579586:113579695)	Y(113581417:113581709)	Z(113584302:113584479)	A1(113591041:113591244)	A2(113591996:113592178)	A3(113593303:113593383)
238	ENSG00000047365	A(36229486:36228582)	B(36214480:36214422)	C(36213319:36213243)	D(36212487:36212396)	E(36210743:36210390)	F(36193647:36193578)	G(36187571:36187451)	H(36178005:36177827)	I(36167047:36166932)	J(36165113:36164914)	K(36161550:36161465)	L(36160641:36160459)	M(36159505:36159331)	N(36158864:36158730)	O(36151044:36150900)	P(36148507:36148405)	Q(36147746:36147548)	R(36147359:36147296)	S(36133389:36133226)	T(36128745:36128533)	U(36124967:36124862)	V(36121326:36121179)	W(36119718:36119650)	X(36117135:36117061)	Y(36114287:36114170)	Z(36107693:36107565)	A1(36092020:36091881)	A2(36083450:36083368)	A3(36082286:36082251)	A4(36080279:36080216)	A5(36073823:36073689)	A6(36068278:36067907)	A7(36067906:36067895)
240	ENSG00000047578	A(27550171:27550177)	B(27573901:27573956)	C(27618425:27618501)	D(27628661:27628830)	E(27631065:27631162)	F(27648604:27648735)	G(27677729:27677996)	H(27681399:27681530)	I(27698328:27698500)	J(27699534:27699599)	K(27701589:27701695)	L(27703896:27703998)	M(27708705:27708920)	N(27721558:27721695)	O(27740041:27740920)	P(27749584:27750306)	Q(27751719:27751924)	R(27754173:27754251)	S(27761413:27761590)	T(27766309:27766474)	U(27769861:27770018)	V(27771588:27771652)	W(27773099:27773209)	X(27774945:27775084)	Y(27776928:27777029)	Z(27777610:27777770)	A1(27777881:27777969)	A2(27778574:27778629)
241	ENSG00000047597	A(37685962:37686206)	B(37694286:37694548)	C(37727636:37728462)
242	ENSG00000047617	A(5946160:5946151)	C(5922804:5922620)	D(5921366:5921040)	E(5854141:5854043)	F(5851959:5851957)	G(5832603:5832452)	H(5830489:5830435)	I(5827820:5827769)	J(5807368:5807313)	K(5806093:5806052)	L(5799571:5799507)	M(5750970:5750836)	N(5744317:5744157)	O(5739399:5739317)	P(5732877:5732866)	Q(5732630:5732520)	R(5647801:5647727)	S(5635347:5635152)	T(5615297:5615186)	U(5612958:5612901)	V(5612756:5612656)	W(5599629:5599484)	X(5578518:5578366)	Y(5578007:5577955)	Z(5576015:5575834)	A1(5565663:5565558)	A2(5563568:5563299)
243	ENSG00000047621	A(4536194:4536017)	B(4534302:4534157)	C(4530050:4529869)	D(4525583:4525484)	E(4525375:4525254)	F(4518880:4518774)	G(4518255:4518058)	H(4517189:4517061)	I(4505380:4505306)	J(4500340:4500138)	K(4491234:4491177)	L(4490589:4490522)	M(4489899:4489807)
245	ENSG00000047936	A(117425656:117425534)	B(117418506:117418462)	C(117416317:117416258)	D(117414545:117414519)	E(117409642:117409582)	F(117404428:117404280)	G(117403277:117403139)	H(117397116:117396915)	I(117396264:117396188)	J(117394738:117394616)	K(117394346:117394162)	L(117393321:117393224)	M(117389846:117389350)	N(117388034:117387993)	O(117387992:117387780)	P(117386999:117386889)	Q(117385861:117385683)	R(117383508:117383317)	S(117379159:117379059)	T(117366290:117366076)	U(117365741:117365581)	V(117365204:117365060)	W(117362865:117362603)	X(117360405:117360342)	Y(117360011:117359809)	Z(117358009:117357804)	A1(117356915:117356629)	A2(117353169:117353167)	A3(117353166:117352990)	A4(117344262:117344060)	A5(117342544:117342400)	A6(117341632:117341400)	A7(117341311:117341135)	A8(117337340:117337172)	A9(117329446:117329329)	A10(117326414:117326224)	A11(117324415:117324332)	A12(117321394:117321259)	A13(117320030:117319868)	A14(117318252:117318188)	A15(117317272:117317143)	A16(117311117:117311020)	A17(117310281:117310081)	A18(117308928:117308794)	A19(117301137:117300974)	A20(117288802:117288492)
246	ENSG00000048405	A(127391557:127391497)	B(127386155:127386060)	C(127377329:127377186)	D(127375034:127373342)	E(127371814:127371814)
247	ENSG00000048462	A(11965325:11965333)	B(11965334:11965454)	C(11966195:11966341)	D(11966342:11966353)	E(11967570:11967847)
248	ENSG00000048545	A(42173614:42173814)	B(42178280:42178429)	C(42178802:42178895)	D(42179243:42179403)
250	ENSG00000049089	A(40317197:40317123)	B(40315664:40315590)	C(40314387:40314352)	D(40314267:40314205)	E(40312784:40312731)	F(40312609:40312574)	G(40312479:40312456)	H(40312112:40312059)	I(40311715:40311662)	J(40311547:40311500)	K(40311286:40311230)	L(40311146:40311093)	M(40310767:40310714)	N(40310317:40310264)	O(40310164:40310111)	P(40309991:40309938)	Q(40308245:40308192)	R(40307756:40307703)	S(40307499:40307446)	T(40306187:40306143)	U(40305768:40305715)	V(40304847:40304794)	W(40304529:40304476)	X(40304391:40304320)	Y(40304099:40304064)	Z(40303972:40303928)	A1(40303839:40303807)	A2(40303676:40303530)	A3(40303185:40303131)	A4(40302809:40302621)	A5(40301889:40301812)	A6(40301381:40301182)
251	ENSG00000049167	A(60945008:60944932)	B(60928959:60928864)	C(60922155:60922054)	D(60918388:60918265)	E(60904873:60904792)	F(60903716:60903648)	G(60902508:60902442)	H(60899727:60899627)	I(60898400:60898276)	J(60891086:60890889)	K(60887520:60887440)	L(60874683:60874615)
252	ENSG00000049192	A(65473673:65473577)	B(65471142:65470778)	C(65460338:65460170)	D(65452918:65452707)	E(65452216:65452133)	F(65451620:65451475)	G(65334085:65334042)	H(65329483:65329378)	I(65300131:65299985)	J(65291470:65291329)	K(65273447:65273340)	L(65262962:65262817)	M(65260663:65260600)	N(65242206:65242104)	O(65226219:65226086)	P(65225047:65224924)	Q(65224400:65224320)	R(65215487:65215324)	S(65214932:65214794)	T(65197151:65197022)	U(65188220:65188016)	V(65173008:65172832)	W(65170773:65170617)	X(65151945:65151836)
253	ENSG00000049245	A(7771384:7771385)	B(7773442:7773511)	C(7777160:7777318)	D(7778118:7778169)	E(7779626:7779642)	F(7779643:7779645)
254	ENSG00000049283	A(50536557:50537118)	B(50538079:50538197)	C(50538884:50538964)	D(50539187:50539315)	E(50540247:50540334)	F(50540793:50541062)	G(50541224:50541228)	H(50541229:50541333)	I(50541464:50541694)	J(50541844:50542157)
255	ENSG00000049449	A(32091197:32091450)	B(32097144:32097337)	C(32098350:32098528)	D(32100548:32100608)	E(32103281:32103480)	F(32104365:32104472)
256	ENSG00000049656	A(1344841:1344680)	B(1344451:1344351)	C(1341860:1341671)	D(1339008:1339006)	E(1339005:1338860)	F(1337982:1337904)	G(1335174:1335057)	H(1334383:1334289)	I(1331883:1331799)	J(1330383:1330280)	K(1325816:1325751)	L(1324813:1324763)	M(1323869:1323787)	N(1322911:1322877)	O(1321819:1321764)	P(1321679:1321635)	Q(1320731:1320616)	R(1318453:1318369)
257	ENSG00000050030	A(74745650:74745572)	B(74744477:74740100)	C(74739498:74739405)
258	ENSG00000050165	A(12008582:12008370)	B(12002437:12002300)	C(11998779:11998696)	D(11968487:11968395)	E(11967098:11966954)	F(11965965:11965809)	G(11964686:11964464)
259	ENSG00000050327	A(144362670:144365823)	B(144366355:144366412)	C(144366846:144366910)	D(144367102:144367355)	E(144371161:144371321)	F(144371877:144372029)	G(144372299:144372428)	H(144372683:144372757)	I(144373195:144373284)	J(144374732:144374889)	K(144375514:144375675)	L(144377120:144377190)	M(144378762:144378866)	N(144379899:144380056)
260	ENSG00000050344	A(26152499:26153068)	B(26177943:26178122)	C(26183701:26183784)	D(26184533:26185783)	E(26185784:26185794)
261	ENSG00000050393	A(13814429:13814015)	C(13807044:13806925)	D(13802346:13802243)	E(13801389:13801288)	F(13800382:13800341)	G(13798904:13798833)	H(13793947:13793894)	I(13791992:13791878)	J(13790864:13790809)
262	ENSG00000050555	B(131009215:131009587)	C(131026285:131026589)	D(131032045:131032175)	E(131036166:131036332)	F(131038864:131039052)	G(131039131:131039248)	H(131041637:131041735)	I(131045524:131045660)	J(131049020:131049130)	K(131052491:131052683)	L(131052850:131052965)	M(131056929:131057147)	N(131061035:131061223)	O(131066960:131067205)	P(131068078:131068231)	Q(131068908:131069050)	R(131069672:131069850)	S(131071484:131071625)	T(131072630:131072835)	U(131073245:131073321)	V(131075831:131075965)	W(131077187:131077334)	X(131079149:131079298)	Z(131082059:131082161)	A1(131085524:131085723)	A2(131087476:131087622)	A3(131087718:131087817)	A4(131091537:131091780)	A5(131091781:131091787)
263	ENSG00000050767	A(178590197:178589904)	B(178560748:178560682)	C(178306919:178306875)	D(178290369:178290362)	E(178288350:178288324)	F(178270363:178270337)	G(178268756:178268730)	H(178267333:178267307)	I(178263324:178263208)	J(178262252:178262217)	K(178261748:178261722)	L(178259747:178259721)	M(178257567:178257523)	N(178256928:178256866)	O(178256397:178256353)	P(178255026:178254949)	Q(178252597:178252544)	R(178250105:178250061)	S(178249206:178249117)	T(178248254:178248192)	U(178247831:178247775)	V(178247552:178247526)	W(178246453:178246391)	X(178246307:178246254)	Y(178245968:178245942)	Z(178242394:178242341)	A1(178242128:178242042)	A2(178239179:178239141)	A3(178238700:178238698)
264	ENSG00000051382	A(138759343:138759326)	B(138759325:138759173)	C(138755979:138755754)	D(138742781:138742558)	E(138737886:138737707)	F(138734804:138734634)	G(138733438:138733361)	H(138714719:138714468)	I(138712304:138712208)	J(138707289:138707159)	K(138704493:138704443)	L(138699095:138698907)	M(138694907:138694786)	N(138691143:138691000)	O(138688974:138688875)	P(138684803:138684625)	Q(138683787:138683678)	R(138682045:138681967)	S(138665203:138665036)	T(138664029:138663906)	U(138657835:138657690)	V(138656274:138656142)	W(138655526:138655389)
265	ENSG00000051523	A(88651013:88650956)	B(88648114:88648045)	C(88647175:88647101)	D(88646838:88646755)	E(88646197:88646116)	F(88643571:88643353)
266	ENSG00000051596	A(175968208:175967942)	B(175967267:175967111)	C(175965155:175964951)	D(175961434:175961273)	E(175961151:175961051)	F(175960132:175959969)
267	ENSG00000051620	A(138404496:138404597)	B(138405145:138405280)	C(138405971:138406151)	D(138412880:138413078)
268	ENSG00000052344	A(31135498:31135414)	B(31135171:31135154)	C(31133388:31133226)	D(31132953:31132682)	E(31132595:31132429)	F(31132335:31132016)	G(31132015:31132009)
269	ENSG00000052795	A(158769213:158769319)	B(158825916:158826042)	C(158829079:158829225)	D(158831861:158831961)	E(158832067:158832138)	F(158833528:158833628)	G(158835405:158835476)	H(158851321:158851450)	I(158859057:158859258)	J(158859578:158859666)	K(158861342:158861488)	L(158861607:158861776)	M(158868102:158869428)	N(158870313:158870469)	O(158891446:158891646)	P(158895750:158895865)	Q(158904466:158904544)
270	ENSG00000052850	A(44310062:44309597)	B(44275658:44275348)	C(44267622:44267494)	D(44265183:44264854)
271	ENSG00000053108	A(133603983:133603858)	B(133567219:133567186)	C(133400986:133400738)	D(133316652:133316459)	E(133312777:133312654)	F(133249576:133249410)	G(133233537:133233417)	H(133225819:133225658)	I(133225284:133225150)	J(133224216:133224190)	K(133220866:133220748)	L(133217378:133217229)	M(133210298:133210191)	N(133202042:133201933)	O(133199797:133199095)
272	ENSG00000053328	A(110358272:110357955)	B(110322872:110322774)	C(110315481:110315342)	D(110299150:110298922)	E(110246260:110245946)
273	ENSG00000053371	A(19312124:19311827)	B(19308642:19308455)	C(19308262:19308158)	D(19307410:19307314)	E(19307101:19307002)	F(19306147:19306018)	G(19304386:19304225)
274	ENSG00000053770	A(57269315:57269388)	B(57274244:57274889)	C(57280195:57280422)	D(57282089:57282228)	E(57282934:57283019)	F(57283112:57283230)	G(57286223:57286319)	H(57288802:57288884)
275	ENSG00000053918	A(2445099:2445484)	B(2527928:2528018)	C(2570628:2570754)	D(2571325:2571403)	E(2572013:2572109)	F(2572846:2572986)	G(2583435:2583545)	H(2585212:2585307)	I(2587570:2587692)	J(2588713:2588854)	K(2661961:2662081)	L(2768844:2768919)	M(2775960:2776054)	N(2776986:2777032)	O(2777976:2778037)	P(2847767:2848002)	Q(2848003:2848003)
276	ENSG00000054118	A(36282564:36282700)	B(36286368:36287270)	C(36289060:36289764)	D(36291374:36291546)	E(36292598:36292709)	F(36293851:36293935)	G(36296583:36296770)	H(36300886:36301084)	I(36301553:36301696)	J(36303796:36304017)
277	ENSG00000054277	A(241640254:241639882)	B(241604579:241604260)	C(241597997:241597746)	D(241594691:241594428)
278	ENSG00000054282	A(243256174:243256240)	B(243270105:243270257)	C(243270978:243271063)	D(243274543:243274656)	E(243286272:243286397)	F(243293091:243293219)	G(243304713:243304777)	H(243307989:243308177)	I(243316755:243316893)	J(243330540:243330692)	K(243341039:243341173)	L(243344215:243344331)	M(243378721:243378863)	N(243415702:243415829)	O(243417968:243418076)	P(243426427:243426558)	Q(243489014:243489140)	R(243499756:243499785)
279	ENSG00000054598	A(1610446:1612107)
280	ENSG00000054690	A(67541868:67541993)	B(67555825:67555887)	C(67557269:67557418)	D(67559608:67559691)	E(67561954:67562035)	F(67562137:67562894)	G(67569138:67569216)	H(67569921:67570012)	I(67571752:67571902)	J(67572135:67572262)	K(67572263:67572277)	L(67573276:67573386)	M(67573801:67573887)	N(67574242:67574403)	O(67575392:67575472)	P(67575823:67576005)	Q(67576395:67576503)	R(67577302:67577414)	S(67578023:67578199)	T(67578534:67578631)	U(67579134:67579311)	V(67579721:67579876)	W(67580938:67581038)	X(67582069:67582210)	Y(67583741:67583883)	Z(67583995:67584124)	A1(67585568:67585654)	A2(67585951:67586097)	A3(67587074:67587235)
281	ENSG00000054803	A(56004171:56003881)	B(56000847:56000731)	C(55998754:55998557)
282	ENSG00000054967	A(73389116:73389136)	B(73389137:73389181)	C(73390551:73390625)	D(73390755:73390921)	E(73391144:73391223)	F(73392211:73392468)	G(73393837:73393917)	H(73394236:73394317)	I(73394477:73394734)	J(73395087:73395285)	K(73395444:73395491)
283	ENSG00000055044	A(202265942:202265986)	B(202275113:202275189)	C(202277950:202278002)	D(202282351:202282472)	E(202284345:202284481)	F(202287660:202287724)	G(202290323:202290457)	H(202291125:202291270)	I(202292777:202292903)	J(202295674:202295837)	K(202297379:202297513)	L(202297845:202297906)	M(202300234:202300367)	N(202302921:202303057)	O(202303386:202303436)
284	ENSG00000055130	A(148730123:148730262)	B(148753976:148754150)	C(148756983:148757150)	D(148759304:148759354)	E(148759548:148759638)	F(148760333:148760496)	G(148766561:148766723)	H(148767619:148767749)	I(148783783:148783890)	J(148783971:148784077)	K(148786551:148786599)	L(148786989:148787120)	M(148788557:148788674)	N(148789750:148789826)	O(148790310:148790441)	P(148792726:148792818)	Q(148797812:148797859)	R(148797937:148798019)	S(148798572:148798677)	T(148799275:148799388)	U(148800502:148800582)
285	ENSG00000055208	A(149369998:149370099)	B(149378018:149379518)	C(149397604:149397764)	D(149397969:149398062)	E(149399104:149399184)	F(149409577:149409719)
286	ENSG00000055211	A(149566415:149566534)	B(149572285:149572344)	C(149572507:149572603)	D(149578822:149578973)	E(149579834:149579990)	F(149580593:149580723)	G(149582440:149582603)	H(149590727:149590838)
287	ENSG00000055483	A(78836363:78836111)	B(78835501:78835280)	C(78829007:78828897)	D(78827347:78827245)	E(78822004:78821937)	F(78821061:78820991)	G(78820012:78819930)	H(78818778:78818667)	I(78814552:78814412)	J(78813873:78813773)	K(78813001:78812860)	L(78807636:78806959)	M(78806286:78806156)	N(78803978:78803385)	O(78802535:78802324)	P(78799768:78799667)	Q(78799023:78798908)	R(78798551:78798420)
288	ENSG00000055609	A(152435786:152435626)	B(152358675:152358587)	C(152330739:152330601)	D(152315338:152315138)	E(152311946:152311798)	F(152310075:152309966)	G(152273867:152273705)	H(152265209:152265038)	I(152263130:152263016)	J(152252715:152252546)	K(152252090:152251939)	L(152250966:152250853)	M(152249953:152249876)	N(152248620:152247902)	O(152238826:152238707)	P(152235933:152235817)	Q(152230321:152230220)	R(152230027:152229923)	S(152224616:152224435)	T(152224179:152224015)	U(152222682:152222573)	V(152222066:152222001)	W(152220735:152220523)	X(152207428:152207300)	Y(152205225:152205106)	Z(152203064:152202934)	A1(152199459:152199279)	A2(152196011:152195907)	A3(152194568:152194440)	A4(152194261:152194229)	A5(152194128:152194009)	A6(152187847:152187715)	A7(152187476:152187262)	A8(152185631:152185558)	A9(152183156:152182974)	A10(152182594:152180711)	A11(152180126:152179834)	A12(152178010:152176191)	A13(152174242:152174131)	A14(152171342:152171264)	A15(152169249:152169186)	A16(152167378:152167146)	A17(152163826:152162117)	A18(152159072:152158863)	A19(152156346:152156205)	A20(152156057:152155910)	A21(152154445:152154267)	A22(152154146:152154010)
289	ENSG00000056050	A(169757877:169757830)	B(169753835:169753676)	C(169750725:169750536)	D(169748842:169748744)	E(169742107:169741957)	F(169737747:169737660)	G(169731876:169731704)	H(169729709:169729578)
290	ENSG00000056097	A(32444658:32444622)	B(32444328:32444229)	C(32420103:32419821)	D(32417792:32417648)	E(32415187:32414969)	F(32407021:32406774)	G(32404097:32403906)	H(32403397:32403106)	I(32400203:32400007)	J(32397338:32397219)	K(32395304:32395159)	L(32390437:32390275)	M(32388674:32388469)	N(32387699:32387549)	O(32385649:32385508)	P(32380172:32380075)	Q(32379210:32379115)	R(32364275:32364164)	S(32364045:32363948)	T(32355939:32355760)
291	ENSG00000056736	A(53846589:53846648)	B(53848664:53848688)	C(53849655:53849795)	D(53851999:53852126)	E(53852871:53852997)	F(53855294:53855341)	G(53856844:53856986)	H(53857616:53857624)	I(53857625:53857690)	J(53858719:53858818)	K(53860130:53860228)	L(53864746:53865308)
292	ENSG00000057019	A(98901326:98901122)	B(98881767:98881540)	C(98849598:98849461)	D(98825366:98825315)	E(98822741:98822669)	F(98822361:98822228)	G(98820288:98820248)	H(98819417:98819202)	I(98817893:98817769)	J(98812482:98812332)	K(98811554:98811468)	L(98811319:98811194)	M(98808174:98808081)	N(98801649:98801600)	O(98800716:98800579)	P(98799841:98799372)
293	ENSG00000057757	A(23778516:23778713)	B(23779438:23779481)	C(23779864:23779941)	D(23785675:23785779)	E(23786315:23786423)	F(23787275:23787376)
294	ENSG00000058056	A(179653226:179653393)	B(179681878:179682003)	C(179690241:179690301)	D(179701008:179701129)	E(179706934:179707076)	F(179708773:179708957)	G(179719940:179720034)	H(179721402:179721589)	I(179730189:179730260)	J(179730616:179730709)	K(179740247:179740372)	L(179742197:179742350)	M(179745043:179745217)	N(179752285:179752373)	O(179754732:179754854)	P(179757052:179757078)	Q(179761112:179761255)	R(179764002:179764168)	S(179765695:179765848)	T(179781739:179781823)	U(179784048:179784141)
296	ENSG00000058262	A(128052553:128052559)	B(128052835:128052902)	C(128055516:128055581)	D(128055673:128055751)	E(128056709:128056840)	F(128060102:128060211)	G(128060508:128060661)	H(128064877:128065037)	I(128066954:128067151)	J(128067421:128067612)	K(128067983:128068059)	L(128069476:128069662)
297	ENSG00000058673	A(203817071:203817124)	B(203818570:203818689)	C(203828299:203828422)	D(203829451:203829654)	E(203829780:203829896)	F(203830123:203830203)	G(203831661:203831771)	H(203833791:203833853)	I(203837966:203838064)	J(203840306:203840374)	K(203847184:203847687)	L(203848331:203848407)	M(203849711:203850026)	N(203850515:203850681)	O(203851057:203851124)	P(203852141:203852399)
298	ENSG00000058799	A(53888937:53888907)	B(53883276:53883113)	C(53878722:53878642)	D(53878402:53878315)	E(53871488:53871372)	F(53866924:53866758)	G(53866382:53866200)	H(53860153:53860064)
299	ENSG00000058804	A(53838261:53838205)	B(53835620:53835500)	C(53832591:53832490)	D(53828173:53827999)	E(53825936:53825798)	F(53819079:53818971)	G(53809746:53809695)	H(53807791:53807656)	I(53806517:53806425)	J(53804009:53803928)	K(53800848:53800693)	L(53797144:53796899)	M(53796804:53796689)	N(53793279:53793229)	O(53789196:53789133)	P(53787258:53787158)	Q(53772489:53772329)	R(53768033:53767970)
300	ENSG00000059378	A(140062847:140062522)	B(140058034:140057899)	C(140057153:140056856)	D(140054763:140054662)	E(140047007:140046884)	F(140041839:140041644)	G(140037856:140037715)	H(140034331:140034235)	I(140028688:140028613)	J(140027406:140027276)	K(140026348:140026197)	L(140024885:140024560)
301	ENSG00000059588	A(234479103:234478173)	B(234472811:234472714)	C(234471257:234471188)	D(234467650:234467502)	E(234465708:234465656)	F(234463934:234463837)	G(234460396:234460261)	H(234459326:234459230)	I(234457756:234457667)	J(234450566:234450428)	K(234448579:234448577)	L(234448576:234448480)	M(234446975:234446803)	N(234437372:234437275)	O(234433571:234433410)	P(234430301:234430087)	Q(234429677:234429416)	R(234429324:234429136)	S(234427766:234427576)	T(234427388:234427317)	U(234425793:234425673)	V(234420812:234420702)	W(234418233:234418084)	X(234410531:234410445)	Y(234406099:234405903)	Z(234401262:234401181)	A1(234398553:234398382)	A2(234393837:234393646)	A3(234393486:234393362)	A4(234392552:234392416)	A5(234391745:234391577)
302	ENSG00000059691	A(151760982:151760807)	B(151758922:151758772)	C(151719538:151719425)	D(151717074:151716876)	E(151716131:151716009)	F(151708101:151707988)	G(151705269:151705185)	H(151703895:151703851)	I(151701518:151701329)	J(151688763:151688630)	K(151679891:151679813)	L(151672896:151672762)	M(151671302:151671174)
303	ENSG00000060140	A(10634618:10634567)	B(10634124:10633990)	C(10631308:10631045)	D(10629674:10629493)	E(10627724:10627641)	F(10624859:10624651)	G(10622678:10622638)	H(10621972:10621876)	I(10620348:10620144)
304	ENSG00000060491	A(62804860:62805030)	B(62807537:62807605)	C(62808247:62808325)	D(62809585:62809663)	E(62810499:62810565)	F(62811462:62811610)	G(62812230:62813648)	H(62813649:62813649)
305	ENSG00000060558	A(3136451:3136595)	B(3148591:3148775)	C(3150131:3150285)	D(3151707:3151835)	E(3155823:3155952)	F(3157728:3157881)	G(3162793:3163019)
306	ENSG00000060688	A(31296751:31296611)	B(31293348:31293219)	C(31292006:31291913)	D(31289419:31289254)	E(31281496:31281374)	F(31271499:31271379)	G(31269240:31269158)	H(31267932:31267871)	I(31261632:31261529)	J(31260121:31260072)
307	ENSG00000060749	A(32928027:32928123)	B(32931743:32931744)	C(32931745:32935435)	D(32953851:32953856)	E(32953857:32954179)	F(32955296:32955412)	G(32955988:32956121)	H(32957869:32958086)	I(32966300:32966437)	J(32969046:32969143)	K(32973397:32973549)	L(32975248:32975343)	M(32976334:32976474)
308	ENSG00000061337	A(20255181:20254837)	B(20253585:20252782)	C(20250363:20249722)
309	ENSG00000061455	A(123090015:123090606)	B(123099654:123099961)	C(123155884:123156011)	D(123159514:123159638)	E(123170766:123171108)	F(123180147:123180323)	G(123187087:123187201)
310	ENSG00000061656	A(35616004:35616307)	B(35617136:35617240)	C(35617520:35617586)	D(35617779:35617840)	E(35618087:35618130)	F(35618450:35618475)	G(35618612:35618720)	H(35618923:35618998)	I(35619195:35619310)	J(35619579:35619746)	K(35620684:35620773)	L(35620876:35621022)
311	ENSG00000062038	A(68645380:68645424)	B(68645636:68645750)	C(68676385:68676470)	E(68678134:68678141)	F(68678142:68678277)	G(68678501:68678656)	H(68678762:68678906)	I(68679799:68679974)	J(68680968:68681096)	K(68682302:68682487)	L(68684583:68684824)	M(68685205:68685350)	N(68687512:68687736)	O(68691720:68691926)	P(68695255:68695385)	Q(68695777:68695923)	R(68698191:68698400)
312	ENSG00000062582	A(43869495:43869457)	B(43869376:43869308)	C(43869074:43868963)	D(43866982:43866699)
313	ENSG00000062716	A(59731447:59731522)	B(59735338:59735473)	C(59737453:59737543)	D(59738837:59738947)	E(59764971:59765138)	F(59773754:59773885)	G(59808796:59808876)	H(59811670:59811786)	I(59817712:59817773)	J(59838295:59838397)	K(59839768:59839911)
314	ENSG00000062725	A(60525931:60525794)	B(60500487:60500399)	C(60494617:60494466)	D(60479271:60479148)	E(60466459:60466291)	F(60464110:60464021)	G(60462061:60461994)	H(60461915:60461810)	I(60460787:60460663)	J(60456381:60456296)	K(60454492:60454302)	L(60452045:60451880)	M(60447834:60447581)
315	ENSG00000062822	A(50398852:50399046)	B(50399047:50399053)	C(50399371:50399484)	D(50401778:50401924)	E(50401999:50402124)	F(50402205:50402373)	G(50402454:50402535)	H(50402612:50402741)	I(50403053:50403219)	J(50403493:50403597)	K(50406182:50406322)	L(50406407:50406517)	M(50406983:50407174)	N(50407327:50407415)	O(50408785:50408901)	P(50409122:50409235)	Q(50409519:50409666)	R(50413426:50413521)	S(50413742:50413879)	T(50414815:50414990)	U(50415438:50415590)	V(50415724:50415826)	W(50416396:50416528)	X(50416610:50416723)	Y(50417045:50417097)	Z(50417172:50417269)	A1(50417842:50417947)
316	ENSG00000063127	A(49311347:49310933)	B(49310510:49310353)	C(49310166:49310040)	D(49309826:49309651)	E(49309411:49309301)	F(49309117:49308876)	H(49294553:49294367)	I(49294028:49293827)	J(49293382:49293223)	K(49290767:49290605)	L(49290392:49290123)
317	ENSG00000063169	A(47673575:47673615)	B(47673720:47673762)	C(47675851:47675916)	D(47679321:47681276)	E(47681976:47682152)	F(47694115:47694726)	G(47694900:47695080)	H(47695365:47695474)	I(47696451:47696512)	J(47698634:47698782)	K(47698965:47699059)	L(47699303:47699405)	M(47701328:47702415)
318	ENSG00000063180	A(48645632:48645566)	B(48645477:48645403)	C(48644569:48644427)	D(48640280:48640095)	E(48639883:48639788)	F(48639621:48639549)	G(48639459:48639305)	H(48639053:48638888)	I(48638144:48638119)
319	ENSG00000063322	A(39391360:39391422)	B(39391423:39391638)	C(39392464:39392522)	D(39393553:39393637)	E(39397457:39397699)
320	ENSG00000063515	B(19150283:19150025)	C(19149916:19149663)	D(19149095:19148991)
321	ENSG00000063660	A(240435919:240436084)	B(240459030:240459188)	C(240462191:240462582)	D(240463347:240463512)	E(240464616:240464746)	F(240464856:240464975)	G(240465077:240465210)	H(240465473:240465648)	I(240466058:240466290)
322	ENSG00000064102	A(26936803:26936579)	B(26934630:26934556)	C(26928905:26928703)	D(26928285:26928205)	E(26925851:26925761)	F(26924483:26924355)	G(26922700:26922616)	H(26917733:26917644)	I(26917441:26917352)	J(26916180:26916002)	K(26914578:26914408)	L(26914128:26913974)	M(26913687:26913457)	N(26911317:26911178)	O(26906437:26906302)	Q(26905536:26905497)
323	ENSG00000064115	A(27014168:27014078)	B(27003390:27003236)	C(26999676:26999526)	D(26996862:26996742)	E(26995408:26995237)	F(26990627:26990450)	G(26982859:26982773)	H(26980646:26980566)	I(26979936:26979784)	J(26976357:26976260)	K(26975658:26975496)	L(26974227:26973965)
324	ENSG00000064195	A(49994998:49994674)	B(49993590:49993400)	C(49991864:49991517)
325	ENSG00000064199	A(124675265:124675418)	B(124681389:124681459)	C(124691696:124691782)	D(124694303:124694446)
326	ENSG00000064205	A(44715391:44715450)	B(44719897:44720113)	C(44724738:44724992)	D(44727087:44727307)
327	ENSG00000064218	A(977002:977455)	B(990041:991005)
328	ENSG00000064300	A(49495418:49495483)	B(49502063:49502204)	C(49506299:49506658)	D(49510412:49510664)	E(49511892:49512052)	F(49512708:49513009)
329	ENSG00000064313	A(119832564:119832482)	B(119831731:119831677)	C(119819506:119819346)	D(119806401:119806283)	E(119804019:119803878)	F(119802025:119801794)	G(119797846:119797662)	H(119797103:119796990)	I(119795631:119795532)	J(119793451:119793366)	K(119791459:119791324)	L(119789746:119789592)	M(119788904:119788790)	N(119788447:119788338)	O(119785266:119785201)	P(119783633:119783381)	Q(119781193:119781053)	R(119778129:119778019)	S(119762608:119762415)	T(119760738:119760599)	U(119758142:119758073)	V(119756115:119756006)	W(119746934:119746705)	X(119744393:119744288)	Y(119742656:119742534)	Z(119732186:119731924)
330	ENSG00000064547	A(19627284:19627276)	B(19627275:19626543)	C(19624569:19624256)	D(19624255:19624254)
331	ENSG00000064607	A(19031071:19030951)	B(19026226:19024619)	C(19019229:19019109)	D(19010342:19009855)	E(19008428:19008317)	F(19004646:19004168)	G(19001674:19001613)	H(18995280:18995144)	I(18994486:18994366)
332	ENSG00000064652	A(122845634:122845693)	B(122936734:122936817)	C(122946055:122946159)	D(122999912:123000006)	E(123001405:123001437)	F(123001940:123002004)	G(123007682:123007749)
333	ENSG00000064687	A(1041362:1041427)	B(1041510:1041603)	C(1041831:1041972)	D(1042064:1042176)	E(1042177:1042181)	F(1042315:1042397)	H(1042746:1042826)	I(1043041:1043251)	J(1043334:1043473)	K(1043725:1043841)	L(1044577:1044744)	M(1045002:1045231)	N(1046230:1046406)	O(1046802:1047024)	P(1047157:1047378)	Q(1047453:1047654)	R(1048895:1049005)	S(1049266:1049437)	T(1050921:1051052)	U(1051155:1051294)	V(1051449:1051586)	W(1051942:1052126)	X(1052214:1052286)	A1(1053329:1053531)	A2(1053788:1053836)	A3(1054006:1054110)	A4(1054193:1054209)	A6(1054210:1054341)	A7(1054570:1054694)	A8(1054780:1054878)	A10(1055097:1055351)	A11(1055907:1055939)	A12(1056066:1056243)	A13(1056330:1056499)	A14(1056907:1057084)	A15(1057314:1057429)	A16(1057915:1058059)	A17(1058146:1058269)	A18(1058618:1058747)	A19(1058820:1058940)	A20(1059023:1059085)	A21(1061782:1061888)	A22(1062172:1062313)	A23(1063544:1063678)	A24(1063760:1063863)	A25(1064161:1064253)	A26(1064931:1065171)	A27(1065270:1065425)
334	ENSG00000064703	A(111755925:111756225)	B(111756646:111756740)	C(111759400:111759568)	D(111760474:111760588)	E(111760706:111760848)	F(111760987:111761125)	G(111761226:111761284)	H(111762255:111762337)	I(111762677:111762782)	J(111762906:111763007)	K(111765737:111766899)
335	ENSG00000064961	A(3573310:3573347)	B(3573692:3573800)	C(3574383:3574586)	D(3575540:3575660)	E(3576261:3576307)	F(3576553:3576625)	G(3576892:3577107)	H(3577981:3578113)	I(3578509:3578521)
336	ENSG00000064989	A(187385595:187385545)	B(187383305:187383173)	C(187380787:187380677)	D(187380579:187380467)	E(187379031:187378940)	F(187363502:187363376)	G(187360751:187360598)	H(187359272:187359212)	I(187359129:187359063)	J(187352332:187352114)	K(187351961:187351920)	L(187346399:187346184)
337	ENSG00000065057	A(2047847:2047824)	B(2047823:2047709)	C(2046366:2046128)	D(2044800:2044630)	E(2043726:2043567)	F(2040238:2040133)	G(2040047:2039924)
338	ENSG00000065060	A(34792251:34792294)	B(34821653:34821815)	C(34821917:34821955)	D(34823257:34823348)	E(34834217:34834406)	F(34834721:34834861)	G(34835294:34835464)	H(34836156:34836348)	I(34855617:34855703)	J(34856239:34856409)	K(34856790:34856929)	L(34857329:34857470)	M(34857724:34857917)	N(34858124:34859571)	O(34864002:34864198)	P(34867225:34867379)	Q(34867466:34867616)	R(34870854:34871116)	S(34871584:34871692)	T(34871819:34871925)	U(34872313:34872438)
339	ENSG00000065135	A(109548721:109548838)	B(109573737:109573779)	C(109573896:109574037)	D(109579204:109579361)	E(109582437:109582565)	F(109586216:109586345)	G(109586729:109586882)	H(109592043:109592233)
340	ENSG00000065150	A(97969781:97969830)	B(97976693:97976696)	C(97976697:97976786)	D(97982503:97982583)	E(97985421:97985613)	F(97989062:97989164)	G(97990126:97990222)	H(97990433:97990537)	I(97992892:97993014)	J(97993105:97993225)	K(97997531:97997618)	L(98000539:98000645)	M(98002467:98002591)	N(98002684:98002773)	O(98002864:98003037)	P(98006130:98006348)	Q(98008059:98008142)	R(98009881:98010013)	S(98010103:98010224)	T(98012246:98012342)	U(98014042:98014214)	V(98015530:98015641)	W(98015726:98015781)	X(98016729:98016851)	Y(98018485:98018704)	Z(98019581:98019809)	A1(98020992:98021133)	A2(98021736:98021822)
341	ENSG00000065183	A(117933320:117933490)	B(117934473:117934682)	C(117936769:117936887)	D(117938480:117938558)	E(117939477:117939572)	F(117940827:117940940)	G(117941124:117941225)	H(117941750:117941847)	I(117942437:117942544)	J(117943396:117943626)	K(117946086:117946179)	L(117948405:117948506)	M(117949751:117949836)	N(117949995:117950130)	O(117950834:117950890)	P(117951976:117952076)	Q(117952297:117952408)	R(117952528:117952662)	S(117952946:117952996)	T(117953476:117953541)	U(117954007:117954099)	V(117954580:117954627)	W(117955315:117955358)	X(117957068:117957196)	Y(117958910:117959003)	Z(117959292:117959447)
342	ENSG00000065243	A(88684581:88684628)	B(88740988:88741288)	C(88760222:88760376)	D(88770352:88770469)	E(88771421:88771566)	F(88771663:88771879)	G(88784639:88784824)	H(88786104:88786213)	I(88804391:88804534)	J(88804846:88804921)	K(88805497:88805671)	L(88805891:88806017)	M(88807313:88807443)	N(88807529:88807604)	O(88807684:88807775)	P(88813557:88813733)	Q(88821941:88822003)	R(88824310:88824386)	S(88828481:88828623)	T(88832744:88832851)	U(88833077:88833157)	V(88833245:88833448)
343	ENSG00000065268	A(984354:984563)	B(985865:985975)	C(989762:989895)	D(990223:990364)	E(990852:990995)	F(991081:991145)	G(991227:991351)	H(991955:992121)	I(994020:994088)	J(994213:994344)
344	ENSG00000065308	A(52576915:52576796)	B(52535846:52535783)	C(52516737:52516628)	D(52516122:52516006)	E(52509586:52509528)	F(52508318:52508234)	G(52507623:52507553)	H(52506136:52506032)	I(52505742:52505599)	J(52504754:52504591)	K(52503270:52503197)
345	ENSG00000065320	A(9022374:9023391)	B(9162813:9163001)	C(9179807:9179956)	D(9182916:9182969)	E(9221168:9221242)	F(9239640:9239968)
346	ENSG00000065325	A(9826064:9826186)	B(9826187:9826252)	C(9833807:9833894)	D(9836371:9836475)	E(9842495:9842616)	F(9854495:9854601)	G(9857423:9857576)	H(9859942:9860101)	I(9861139:9861199)	J(9862021:9862090)	K(9870747:9870835)	L(9880378:9880516)	M(9887932:9887973)	N(9889370:9889705)
348	ENSG00000065457	A(75620799:75620631)	B(75620334:75620266)	C(75618640:75618586)	D(75617272:75617142)	E(75612861:75612243)	F(75608988:75608843)	G(75608323:75608224)	H(75603171:75603085)	I(75600348:75600216)
349	ENSG00000065485	A(123067165:123067206)	B(123089168:123089294)	C(123092355:123092442)	D(123102411:123102494)	E(123102751:123102796)	F(123106749:123106841)	G(123110944:123111004)	H(123116231:123116298)	I(123124066:123124157)	J(123124272:123124343)	K(123130480:123130616)	L(123145522:123145592)	M(123146099:123146259)	N(123150234:123150364)	O(123154971:123155041)	P(123161321:123161455)	Q(123161880:123161960)
350	ENSG00000065491	A(37257918:37257973)	B(37269594:37269650)	C(37279304:37279611)	D(37282185:37282364)	E(37282882:37282952)	F(37284336:37284464)	G(37287007:37287072)	H(37291243:37291357)	I(37312918:37313024)	J(37313816:37313891)	K(37316703:37316830)	L(37317111:37317206)	M(37331044:37331172)
351	ENSG00000065526	A(15848068:15848150)	B(15872816:15873136)	C(15876202:15876678)	D(15909321:15909481)	E(15911101:15911301)	F(15916128:15916279)	G(15918926:15919051)	H(15919404:15919517)	I(15920870:15920983)	J(15922249:15922349)	L(15928091:15936266)	M(15937163:15937645)	N(15937812:15938006)	O(15938718:15938876)	P(15939296:15939427)
352	ENSG00000065548	A(186486383:186486457)	B(186495233:186495334)	C(186500182:186500293)	D(186501273:186501425)	E(186502496:186502587)	F(186504032:186504214)	G(186505451:186505597)	H(186505740:186505841)	I(186506713:186506836)	J(186508543:186508733)
353	ENSG00000065615	A(83859783:83859857)	B(83864175:83864328)	C(83893522:83893622)	D(83909009:83909090)	E(83914416:83914448)	F(83918005:83918065)	G(83919397:83919454)	H(83921082:83921175)	I(83922438:83922470)	J(83924470:83924592)	K(83934595:83934735)	L(83936224:83936376)	M(83940056:83940206)	N(83940515:83940601)	O(83955298:83955462)	P(83959824:83959878)
354	ENSG00000065911	A(74198642:74198742)	B(74205705:74205889)	C(74207704:74207826)	D(74208569:74208721)	E(74209942:74210049)	F(74211199:74211291)	G(74211741:74211866)	H(74214079:74214242)
355	ENSG00000065970	A(8039833:8040165)	B(8042658:8042732)	C(8043701:8043769)	D(8043951:8044091)	E(8044760:8044958)	F(8047882:8048289)	G(8048697:8048798)	H(8049362:8049571)	I(8050522:8050620)	J(8052762:8052850)
356	ENSG00000065978	A(42682566:42682731)	B(42683403:42683466)	C(42693490:42693523)	D(42696199:42696288)	E(42696642:42696944)	F(42697180:42697262)	G(42700781:42701015)
357	ENSG00000066044	A(7991815:7991644)	B(7981186:7981083)	C(7973878:7973725)	D(7967790:7967565)	E(7963807:7963483)
358	ENSG00000066056	A(43301072:43301129)	B(43304851:43305165)	C(43305233:43305343)	D(43306840:43306995)	E(43307142:43307273)	F(43307432:43307572)	G(43307796:43307924)	H(43308986:43309131)	I(43309388:43309532)	J(43311671:43311829)	K(43311994:43312131)	L(43312305:43312601)	M(43313135:43313425)	N(43313778:43313968)	O(43317199:43317409)	P(43317564:43317674)	Q(43317882:43318072)	R(43319235:43319348)	S(43319459:43319529)	T(43321269:43321309)	U(43321396:43321492)	V(43321616:43321715)	W(43322651:43322722)
359	ENSG00000066185	A(42455997:42455888)	B(42450059:42449918)	C(42448638:42448467)	D(42440025:42439856)	E(42436543:42436421)	F(42435385:42435274)	G(42433288:42433143)	H(42430858:42430740)	I(42430739:42430736)
360	ENSG00000066379	A(30061525:30061533)	B(30061534:30061669)	C(30061917:30062017)	D(30062224:30062333)	E(30064673:30064697)
361	ENSG00000066422	A(101676914:101676605)	B(101672213:101671978)	C(101671361:101671130)	D(101665808:101664964)	E(101664714:101664538)	F(101660028:101659783)	G(101656248:101656104)	H(101654821:101654704)	I(101652938:101652780)	J(101652671:101652496)	K(101651683:101651166)
362	ENSG00000066455	A(92797438:92797981)	B(92806736:92806963)	C(92809300:92809519)	D(92810254:92810377)	E(92811551:92811754)	F(92816251:92816421)	G(92819708:92819836)	H(92824546:92824644)	I(92833122:92833347)	J(92835559:92835664)	K(92837386:92837449)	L(92839366:92839446)
363	ENSG00000066557	A(70205540:70205390)	B(70189273:70189092)	C(70187338:70187265)	D(70184914:70184785)	E(70181209:70181086)	F(70178993:70178851)	G(70175982:70175810)	H(70173709:70173622)	I(70173510:70173465)	J(70159438:70159330)	K(70155796:70155689)	L(70152543:70152433)	M(70151205:70151128)	N(70148672:70148487)	O(70145905:70145800)	P(70145799:70145794)
364	ENSG00000066583	A(129094767:129095075)	B(129104956:129105075)	C(129105185:129105388)	D(129106946:129107062)	E(129112855:129113001)
365	ENSG00000066651	A(125986551:125986622)	B(125993757:125993822)	C(125995967:125996040)	D(125998053:125998134)	E(125998223:125998315)	F(125998550:125998684)	G(125999457:125999613)	H(126008392:126008472)	I(126011253:126011417)	J(126012771:126012843)	K(126012844:126012852)	L(126012970:126013101)	M(126021160:126021280)	N(126038705:126038836)
366	ENSG00000066654	A(20741739:20741509)	B(20739071:20738897)	C(20737956:20737708)	D(20737286:20736880)
367	ENSG00000066735	A(104138723:104138764)	B(104139043:104139288)	C(104152015:104152461)	D(104157755:104157942)	E(104166859:104167048)	F(104171723:104171935)	G(104172575:104172668)	H(104172977:104173239)	I(104173330:104173513)	J(104173706:104173868)	K(104174148:104174310)	L(104174982:104177898)	M(104178550:104178755)	N(104178893:104178910)	O(104179236:104179386)	P(104179609:104179790)
368	ENSG00000066739	A(96362976:96362815)	B(96347341:96347179)	C(96345385:96345233)	D(96344756:96344654)	E(96343281:96343119)	F(96341701:96341522)	G(96334501:96334405)	H(96333873:96333688)	I(96332655:96332501)	J(96332410:96332305)	K(96331637:96331376)	L(96329634:96329484)	M(96328766:96328674)	N(96328535:96328347)	O(96325922:96325649)	P(96323998:96323896)	Q(96322735:96322540)	R(96322254:96322112)	S(96317855:96317698)	T(96317317:96317145)	U(96316683:96316533)	V(96315583:96315384)	W(96315234:96315154)	X(96313435:96313329)	Y(96313157:96313065)	Z(96312159:96312089)	A1(96311618:96311542)	A2(96311287:96311117)	A3(96309594:96309453)	A4(96306916:96306714)	A5(96305815:96305589)	A6(96304603:96304601)	A7(96304600:96304495)	A8(96303255:96303061)	A9(96302108:96302007)	A10(96295560:96295482)	A11(96295167:96294960)	A12(96292098:96292029)	A13(96291682:96291600)	A14(96290935:96290814)	A15(96290590:96290436)	A16(96289805:96289656)	A17(96285985:96285755)
369	ENSG00000066777	A(67343287:67343164)	B(67302466:67302436)	C(67301380:67301224)	D(67299355:67299209)	E(67296610:67296431)	F(67292123:67291847)	G(67288065:67287955)	H(67277457:67277282)	I(67276109:67275976)	J(67271936:67271702)	K(67267442:67267343)	M(67267230:67267091)	N(67266984:67266876)	O(67266207:67266006)	P(67259926:67259815)	Q(67258290:67258085)	R(67257816:67257732)	S(67253622:67253451)	T(67251450:67251299)	U(67240290:67240162)	V(67238893:67238735)	W(67238493:67238343)	X(67232945:67232855)	Y(67228264:67228224)	Z(67228132:67227963)	A1(67227598:67227447)	A2(67227309:67227137)	A3(67226183:67226023)	A4(67225033:67224903)	A5(67219560:67219431)	A6(67218138:67218003)	A7(67217920:67217782)	A8(67216662:67216590)	A9(67211615:67211483)	A10(67204819:67204680)	A11(67203251:67203083)	A12(67201605:67201467)	A13(67200513:67200396)	A14(67199098:67198934)
370	ENSG00000066933	A(72046563:72045724)	B(72032588:72032494)	C(72027793:72027731)	D(72021017:72020918)	E(72019095:72019039)	F(72010447:72010350)	G(72007952:72007826)	H(71999940:71999851)	I(71994585:71994469)	J(71991237:71991103)	K(71978292:71978171)	L(71968125:71967984)	M(71960096:71959901)	N(71951896:71951777)	O(71938927:71938852)	P(71935484:71935341)	Q(71933709:71933670)	R(71916492:71916370)	S(71905006:71904926)	T(71904039:71903929)	U(71903063:71902941)	V(71901340:71901191)	W(71900006:71899687)	X(71899032:71897461)	Y(71893778:71893679)	Z(71893177:71892965)	A1(71888116:71888004)	A2(71883736:71883594)	A3(71880558:71880335)	A4(71879837:71879721)	A5(71878231:71878040)	A6(71875838:71875791)	A7(71862611:71862500)	A8(71859796:71859735)	A9(71854569:71854377)	A10(71852260:71852132)	A11(71851358:71851253)	A12(71850167:71850036)	A13(71848968:71848845)	A14(71847468:71847415)	A15(71830311:71830109)	A16(71828026:71827905)	A17(71827904:71827884)	A18(71827043:71826580)
372	ENSG00000067064	A(1049003:1048864)	B(1044171:1043999)	C(1043393:1043301)	D(1042762:1042632)	E(1041504:1041187)
373	ENSG00000067182	A(6341814:6341776)	B(6334244:6334091)	C(6333865:6333737)	D(6333516:6333367)	E(6333147:6333069)	F(6330926:6330853)	G(6330711:6330598)	H(6330295:6330267)	I(6330066:6329778)	K(6329622:6329313)	L(6329312:6329312)
374	ENSG00000067248	A(55307573:55307387)	B(55298664:55298591)	C(55297398:55297285)	D(55296349:55296220)	E(55295524:55295379)	F(55294145:55294017)	G(55290344:55290218)	H(55289428:55289270)	I(55285861:55285696)	J(55285416:55285293)	K(55283811:55283203)	L(55281515:55281372)	M(55277282:55277106)	N(55276406:55276266)	O(55275010:55274866)	P(55274731:55274614)	Q(55273377:55273293)	R(55272175:55272087)	S(55270706:55270578)	T(55270487:55270412)	U(55269637:55269413)	V(55267822:55267686)	W(55267231:55267138)	X(55262932:55262630)	Y(55261499:55261368)	Z(55259944:55259848)	A1(55256540:55256488)
375	ENSG00000067334	A(93879148:93879077)	B(93877862:93876268)	C(93875783:93875645)	D(93873214:93873119)	E(93872236:93872072)	F(93870792:93870683)	G(93869944:93869851)
376	ENSG00000067365	A(8625666:8625674)	B(8625675:8625798)	C(8628730:8629110)	D(8635039:8635079)	E(8635168:8635312)	F(8639091:8639162)	G(8641131:8641184)	H(8642127:8642207)	I(8642463:8642565)	J(8644557:8644725)	K(8646108:8646143)
378	ENSG00000067560	A(49375589:49375434)	B(49368548:49368428)	C(49362626:49362496)	D(49360382:49360209)
379	ENSG00000067704	A(220094217:220094483)	B(220096104:220096226)	C(220100490:220100649)	D(220102129:220102277)	E(220102363:220102412)	F(220102495:220102604)	G(220102687:220102777)	H(220103447:220103562)	I(220105891:220106060)	J(220107061:220107151)	K(220110786:220110937)	L(220114314:220114474)	M(220125237:220125339)	N(220126750:220126843)	O(220134402:220134510)	P(220136809:220136911)	Q(220137918:220138043)	R(220139008:220139139)	S(220140183:220140289)	T(220141803:220141948)	U(220142944:220143134)	V(220145509:220145653)	W(220147493:220147635)
380	ENSG00000067836	A(4802571:4802527)	B(4802453:4802382)	C(4801585:4801503)	D(4801321:4801267)	E(4800578:4800498)	F(4799781:4799686)	G(4798667:4798569)	H(4798184:4798071)	I(4797987:4797938)	J(4797840:4797714)	K(4797501:4797460)
381	ENSG00000067900	A(21110910:21110818)	B(21070613:21070532)	C(21049880:21049780)	D(21049229:21049092)	E(21045467:21045292)	F(21044186:21044102)	G(21042709:21042565)	H(21042235:21042097)	I(21039563:21039472)	J(21028935:21028776)	K(21023680:21023620)	L(21020239:21020151)	M(21015479:21015431)	N(21008194:21008059)	O(21006790:21006699)	P(21006597:21006351)	Q(20992937:20992831)	R(20991326:20991176)	S(20987110:20986950)	T(20984535:20984351)	U(20982832:20982763)	V(20980004:20979910)	W(20970513:20970348)	X(20969208:20969115)	Y(20968860:20968772)	Z(20967940:20967752)	A1(20967076:20966917)	A2(20960206:20960136)	A3(20959928:20959840)	A4(20955245:20955167)	A5(20955044:20954783)	A6(20953785:20953578)	A7(20951387:20951384)
382	ENSG00000068001	A(50320489:50319569)	B(50319045:50318956)	C(50318539:50318130)	D(50318129:50318129)
383	ENSG00000068024	A(239352699:239352678)	B(239236664:239236593)	C(239190077:239189833)	D(239176563:239176413)	E(239163923:239163803)	F(239156773:239156652)	G(239144714:239144583)	H(239139796:239139684)	I(239134643:239134527)	J(239134443:239134245)	K(239126679:239126456)	L(239115310:239115053)	M(239111712:239111526)	N(239108183:239108050)	O(239102896:239102791)	P(239102790:239102776)	Q(239095056:239095010)	R(239090116:239090009)	S(239087614:239087559)	T(239084242:239084155)	U(239082221:239082102)	V(239081192:239081095)	W(239068607:239068489)	X(239066855:239066722)	Y(239054833:239054749)	Z(239053601:239053460)	A1(239053136:239053097)
384	ENSG00000068079	A(43006948:43006968)	B(43012179:43012277)	C(43013047:43013194)	D(43013267:43013373)	E(43013374:43013379)	F(43013476:43013662)	G(43013776:43013882)	H(43014108:43014299)
385	ENSG00000068097	A(60078914:60078696)	B(60076237:60076130)	C(60073886:60073746)	D(60073279:60073164)	E(60072329:60072215)	F(60070807:60070706)	G(60069848:60069711)	H(60067732:60067434)	I(60066386:60066209)	J(60060096:60059890)	K(60059521:60059422)	L(60057403:60057048)	M(60056237:60056115)	N(60055601:60055515)	O(60050977:60050843)	P(60049702:60049580)	Q(60048388:60048264)	R(60047405:60047309)	S(60046229:60046025)	T(60044134:60043563)
386	ENSG00000068137	A(42676563:42676402)	B(42674409:42674354)	C(42674013:42673934)	D(42673834:42673643)	E(42673556:42673399)	F(42673296:42673176)	G(42672392:42672086)	H(42671558:42671351)	I(42671130:42670994)	J(42670705:42670573)	K(42670376:42669918)	L(42669621:42669430)	M(42668303:42668127)
387	ENSG00000068394	A(49123722:49123547)	B(49122776:49122622)	C(49122522:49122398)	D(49119814:49119705)	E(49117810:49117597)	F(49117162:49117030)	G(49117029:49117026)	H(49116351:49116324)	I(49116323:49116221)	J(49116014:49115891)	K(49115795:49115726)	L(49113938:49113853)	M(49113755:49113621)
388	ENSG00000068489	A(59169753:59169880)	B(59185054:59185204)	C(59185440:59185562)	D(59193492:59193734)	E(59194757:59194855)	F(59195331:59195443)	G(59197544:59197603)	H(59197693:59197789)	I(59201563:59201631)
389	ENSG00000068654	A(86105776:86105700)	B(86100172:86099968)	C(86098760:86098611)	D(86089929:86089822)	E(86088870:86088785)	F(86088669:86088566)	G(86083221:86083169)	H(86083168:86083082)	I(86081706:86081601)	J(86080978:86080816)	K(86078284:86078114)	L(86077981:86077859)	M(86075260:86075030)	N(86070272:86070018)	O(86065465:86065274)	P(86054289:86054140)	Q(86053000:86052817)	R(86049242:86049160)	S(86049042:86048884)	T(86047263:86047165)	U(86045769:86045617)	V(86045360:86045278)	W(86044304:86044139)	X(86043195:86042974)	Y(86042103:86041889)	Z(86040559:86040392)	A1(86039462:86039327)	A2(86038857:86038700)	A3(86033787:86033661)	A4(86032382:86032272)	A5(86031635:86031330)	A6(86030396:86030196)	A7(86028711:86028594)	A8(86028049:86027885)	A9(86027523:86027423)
390	ENSG00000068697	A(20051722:20051521)	B(20051520:20051410)	C(20041011:20040891)	D(20037614:20037538)	E(20037438:20037316)	F(20035062:20034967)	G(20034415:20034317)	H(20033279:20033205)
391	ENSG00000068784	A(45605441:45605362)	B(45602083:45601903)	C(45599835:45599449)	D(45585774:45585608)	E(45581810:45581693)	F(45580013:45579875)	G(45574723:45574627)	H(45573342:45573207)	I(45562756:45562653)	J(45553730:45553623)	K(45551282:45551125)	L(45547612:45547522)	M(45546839:45546732)	N(45488331:45488240)	O(45477075:45476993)	P(45419894:45419788)	Q(45418541:45418365)	R(45413293:45413114)	S(45393129:45392945)	T(45389599:45389310)
392	ENSG00000068831	A(64742866:64742794)	B(64742112:64742010)	C(64741501:64741439)	D(64741079:64740948)	E(64740163:64740013)	F(64739809:64739636)	G(64739476:64739360)	H(64737034:64736753)	I(64735980:64735903)	J(64735664:64735542)	K(64735227:64735112)	L(64730194:64730053)	M(64729798:64729762)	N(64729042:64728863)	O(64727360:64727302)
393	ENSG00000068878	A(53970784:53970543)	B(53949283:53949143)	C(53948537:53948421)	D(53940000:53939956)	E(53937540:53937391)	F(53936827:53936764)	G(53936161:53936087)	H(53934727:53934605)	I(53932760:53932668)	J(53932100:53931835)	K(53928303:53928117)	L(53927483:53927394)	M(53926023:53925959)	N(53925689:53925539)	O(53923419:53923321)	P(53923118:53923049)	Q(53922584:53922517)	R(53921104:53920889)	S(53920350:53920193)	T(53919246:53919151)	U(53910130:53910075)	V(53908840:53908784)	W(53908565:53908510)	X(53908418:53908320)	Y(53906868:53906806)	Z(53906693:53906598)	A1(53904156:53904025)	A2(53901559:53901350)	A3(53900017:53899881)	A4(53898354:53898301)	A5(53897999:53897870)	A6(53896885:53896804)	A7(53895736:53895583)	A8(53895076:53895007)	A9(53893799:53893674)	A10(53892960:53892808)	A11(53890208:53890104)	A12(53888812:53888721)	A13(53887989:53887858)	A14(53887467:53887259)	A15(53885775:53885690)	A16(53875755:53875627)	A17(53874494:53874339)	A18(53869538:53869376)	A19(53866880:53866747)	A20(53866223:53866089)
394	ENSG00000068971	A(64925735:64925933)	B(64926712:64926908)	C(64927802:64927903)	D(64928066:64928158)	E(64928295:64928425)	F(64930322:64930381)	G(64930481:64930589)	H(64931436:64931489)	I(64931559:64931609)	J(64931749:64931868)	K(64932765:64932892)	L(64933145:64933246)	M(64933697:64933844)
395	ENSG00000069011	A(135033881:135033713)	B(135031508:135031276)	C(135029321:135028779)
396	ENSG00000069122	A(46906762:46906661)	B(46900083:46900029)	C(46888505:46888335)	D(46884271:46884095)	E(46883668:46883666)	F(46883665:46883559)	G(46882107:46882049)	H(46881597:46881455)	I(46880039:46879818)	J(46878405:46878202)	K(46872013:46871843)	L(46869092:46868883)	M(46867137:46866925)	N(46865197:46865042)	O(46863096:46862888)	P(46860894:46860715)	Q(46859523:46858129)	R(46856908:46856867)	S(46856777:46856718)	T(46856058:46855974)	U(46854071:46853992)
397	ENSG00000069188	B(73644088:73644025)	C(73507597:73507438)	D(73472218:73472112)	E(73456053:73455906)	F(73447748:73447615)	G(73440923:73440812)	H(73438154:73437964)	I(73437822:73437739)	J(73435644:73435450)	K(73433848:73433732)	L(73431669:73431502)	M(73430613:73430511)	N(73424092:73423916)	O(73423522:73423386)	P(73422434:73422287)	Q(73419306:73419166)	R(73415992:73415811)	S(73414759:73414644)	T(73402141:73401946)	U(73401752:73401654)	V(73401211:73401020)	W(73399289:73399168)	X(73398429:73398320)	Y(73398185:73398035)	Z(73395392:73395155)	A1(73394324:73394209)	A2(73393749:73393560)	A3(73391538:73391440)	A4(73390481:73390287)	A5(73388037:73387836)	A6(73386548:73386445)	A7(73385917:73385847)	A8(73384011:73383876)	A9(73380950:73380894)	A10(73379549:73379448)	A11(73379292:73379177)	A12(73368593:73368407)	A13(73365395:73365258)	A14(73361845:73361684)	A15(73358204:73358079)	A16(73352637:73352473)	A17(73350790:73350650)	A18(73350375:73350237)	A19(73348725:73348599)	A20(73338940:73338587)
398	ENSG00000069206	A(24441109:24441160)	B(24442473:24442576)	C(24447186:24447262)	D(24463882:24463960)	E(24465699:24465775)	F(24466799:24466988)	G(24468767:24468820)	H(24476433:24476504)	I(24482142:24482311)	J(24485277:24485361)	K(24487187:24487317)	L(24489159:24489333)	M(24490799:24490888)	N(24491903:24492098)	O(24492495:24492597)	P(24493043:24493229)	Q(24499236:24499316)	R(24500178:24500256)	S(24500790:24500895)	T(24501477:24501576)	U(24506094:24506156)	V(24507480:24507535)	W(24508546:24508546)	X(24508547:24508593)
399	ENSG00000069248	A(229508249:229508068)	B(229506158:229506040)	C(229502102:229501999)	D(229500863:229500756)	E(229499818:229499684)	F(229498306:229498136)	G(229496047:229495892)	H(229495565:229495495)	I(229490102:229489955)	J(229487613:229487466)	K(229486528:229486371)	L(229484145:229484054)	M(229477760:229477597)	N(229475732:229475638)	O(229470804:229470580)	P(229466756:229466634)	Q(229465519:229465420)	R(229464875:229464624)	S(229463676:229463543)	T(229460769:229460611)	U(229458296:229458161)	V(229452643:229452525)	W(229450605:229450525)	X(229449190:229449126)	Y(229445002:229444914)	Z(229442040:229441904)
400	ENSG00000069329	A(46689133:46689131)	B(46683606:46683508)	C(46682175:46682079)	D(46681500:46681377)	E(46680853:46680671)	F(46679156:46678943)	G(46677398:46677315)	H(46676692:46676583)	I(46674660:46674564)	J(46674462:46674314)	K(46672472:46672265)	L(46671860:46671705)	M(46669052:46668930)	N(46663162:46662983)	O(46662482:46662243)	P(46661861:46661718)	Q(46660651:46660472)
401	ENSG00000069345	A(46973572:46973495)	B(46971955:46971896)	C(46971572:46971349)	D(46968164:46968084)	E(46967646:46967513)	F(46964807:46964611)	G(46959419:46959275)	H(46959130:46959003)	I(46957220:46957029)
402	ENSG00000069399	A(44748791:44749046)	B(44751227:44751380)	C(44756232:44756340)	D(44757017:44757221)	E(44757327:44757415)	F(44757646:44757723)	G(44758246:44758413)	H(44758724:44758841)	I(44759428:44759615)
403	ENSG00000069482	A(68684924:68685004)	B(68685594:68685648)	C(68688014:68688100)	D(68688849:68688926)	E(68690917:68690987)
404	ENSG00000069509	A(44542832:44542805)	B(44542101:44541945)	C(44538542:44538467)	D(44527365:44527237)	E(44524275:44524198)
405	ENSG00000069535	A(43882299:43882254)	B(43843764:43843670)	C(43839005:43838868)	D(43803404:43803300)	E(43802263:43802172)	F(43797266:43797125)	G(43795888:43795739)	H(43793578:43793419)	I(43781544:43781448)	J(43780395:43780342)	K(43778739:43778682)	L(43775272:43775175)	M(43769418:43769307)	N(43768716:43768654)	O(43767618:43767466)	P(43767465:43767465)
406	ENSG00000069696	A(637305:637589)	B(639433:639545)	C(639648:640306)	D(640401:640603)
407	ENSG00000069812	A(6419820:6419776)	B(6419702:6419607)	C(6419340:6419241)	D(6419153:6418874)	E(6418873:6418873)
408	ENSG00000069849	A(141876802:141876910)	B(141903620:141903748)	C(141907167:141907274)	D(141913652:141913836)	E(141915970:141916020)	F(141921977:141922063)	G(141925531:141925701)
409	ENSG00000069943	A(55319251:55319413)	C(55320275:55320410)	D(55321273:55321390)	E(55327531:55327635)	F(55329724:55329854)	G(55333867:55334007)	H(55339267:55339318)	I(55340612:55340823)	J(55341738:55341802)	K(55350699:55350912)	L(55354798:55354978)	M(55355286:55355432)
410	ENSG00000069956	A(52046461:52047015)	B(52049993:52050137)	C(52058633:52058797)	D(52061299:52061500)	E(52063902:52065000)
411	ENSG00000069974	A(55234934:55234782)	B(55230486:55230401)	C(55228712:55228609)	D(55224012:55223889)	E(55205705:55205507)
412	ENSG00000070018	A(12266735:12266681)	B(12244655:12244262)	C(12203400:12203203)	D(12187119:12186923)	E(12184111:12183980)	F(12181439:12181043)	G(12179981:12179810)	H(12165295:12165079)	I(12164562:12164273)	J(12162419:12162193)	K(12159964:12159780)	L(12159155:12158829)	M(12151038:12150836)	N(12149153:12148942)	O(12147556:12147366)	P(12138534:12138325)	Q(12135300:12135175)	R(12132057:12131821)	S(12130893:12130783)	T(12126921:12126691)	U(12125432:12125296)	V(12124662:12124565)	W(12121420:12121126)
413	ENSG00000070061	A(108931146:108930997)	B(108929921:108929769)	C(108927453:108927372)	D(108926603:108926523)	E(108922927:108922842)	F(108919349:108919253)	G(108918901:108918811)	H(108917670:108917547)	I(108916297:108916204)	J(108912494:108912264)	K(108911180:108911010)	L(108908404:108908305)	M(108906485:108906303)	N(108903669:108903563)	O(108902942:108902839)	P(108901681:108901628)	Q(108901530:108901425)	R(108900375:108900260)	S(108899895:108899822)	T(108898749:108898671)	U(108898581:108898502)	V(108897285:108897148)	W(108897038:108896953)	X(108896644:108896496)	Y(108894066:108893943)	Z(108893083:108892986)	A1(108891404:108891203)	A2(108889393:108889332)	A3(108882187:108882125)	A4(108881765:108881705)	A5(108880165:108880052)	A6(108879557:108879446)	A7(108878750:108878623)	A8(108878149:108877995)	A9(108874970:108874895)	A10(108869182:108869115)
414	ENSG00000070081	A(17295324:17295467)	B(17296104:17296211)	C(17301744:17301870)	D(17309572:17309675)	E(17310825:17311010)	F(17311193:17311283)	G(17311872:17311930)	H(17312028:17312120)	I(17315386:17315475)	J(17330127:17330297)	K(17330902:17330983)	L(17331412:17331419)
415	ENSG00000070193	A(44388682:44388358)	B(44310530:44310427)	C(44305192:44304995)
416	ENSG00000070367	A(57268648:57268622)	B(57247712:57247618)	C(57246858:57246711)	D(57244359:57244165)	E(57239659:57239595)	F(57237366:57237338)	G(57235820:57235711)	H(57234032:57233988)	I(57233883:57233743)	J(57232749:57232667)	K(57231715:57231506)	L(57229881:57229734)	M(57222416:57222308)	N(57219442:57219322)	O(57218068:57217982)	P(57210061:57209953)	Q(57209782:57209567)	R(57208797:57208609)
417	ENSG00000070404	A(676424:676526)	B(677792:677977)	C(680274:680489)	D(681333:681560)	E(681650:681708)
418	ENSG00000070423	A(663121:663047)	B(652884:652826)	C(652296:652233)	D(651855:651611)	E(650296:650234)	F(649748:649679)	G(648975:648882)	H(648487:648372)	I(648277:648128)
419	ENSG00000070444	A(2400712:2400640)	B(2395454:2394875)	C(2394346:2394305)	D(2394154:2394043)	E(2388049:2387857)	F(2387649:2386901)
420	ENSG00000070501	A(42338625:42338685)	B(42339012:42339069)	C(42344953:42345019)	D(42349016:42349090)	E(42350007:42350065)	F(42352519:42352568)	G(42355516:42355567)	H(42357169:42357223)	I(42357320:42357392)	J(42361295:42361365)	K(42362612:42362698)	L(42369271:42369335)	M(42369849:42369988)	N(42371563:42371657)
421	ENSG00000070526	A(76643638:76643508)	B(76629711:76629507)	D(76629506:76629012)	E(76627583:76627415)	F(76627238:76627067)	G(76626789:76626651)	H(76626392:76626289)	I(76626095:76626006)	J(76625918:76625819)	K(76625527:76625330)
422	ENSG00000070540	A(68457421:68457342)	B(68452992:68452910)	C(68450897:68450728)	D(68444589:68444493)	E(68436479:68436382)	F(68435712:68435620)	G(68434626:68434556)	H(68433575:68433468)	I(68430160:68429996)	J(68428936:68428829)	K(68427253:68427135)	L(68426175:68426075)	M(68421820:68421773)
423	ENSG00000070601	A(37692642:37692742)	B(37707416:37707573)	C(37708399:37708501)	D(37711350:37711395)	E(37719069:37719176)	F(37724225:37724320)	G(37729728:37729853)	H(37730984:37731103)	I(37732304:37732440)	J(37733473:37733599)	K(37733730:37733825)	L(37735552:37735734)	M(37737096:37737243)	N(37740078:37740884)	O(37744389:37746769)
424	ENSG00000070610	A(35748704:35748681)	B(35748680:35748346)	C(35744706:35744615)	D(35744412:35744297)	E(35741890:35741672)	F(35741064:35740825)	G(35740628:35740526)	H(35740362:35740209)	I(35740123:35739998)	J(35739800:35739628)	K(35739419:35739315)	L(35739109:35739002)	M(35738903:35738752)	N(35738632:35738526)	O(35738374:35738232)	P(35738152:35738037)	Q(35737939:35737748)	R(35737447:35737169)
425	ENSG00000070718	A(42154688:42154960)	B(42157941:42158112)	C(42162281:42162418)	D(42165071:42165156)	E(42165427:42165560)	F(42167164:42167371)	G(42167666:42167810)	H(42168961:42169061)
426	ENSG00000070731	A(76585808:76585684)	B(76578816:76578756)	C(76574539:76574365)	D(76573363:76573195)	E(76572775:76572637)	F(76570668:76570565)	G(76568796:76568713)	H(76567552:76567453)	I(76566271:76566104)
427	ENSG00000070759	A(45457785:45457564)	B(45421846:45421725)	C(45385960:45385912)	D(45355449:45355303)	E(45348000:45347918)	F(45347693:45347609)	G(45347062:45346979)	H(45346779:45346693)	I(45345994:45345877)	J(45345558:45344840)
428	ENSG00000070761	A(58129115:58129032)	B(58116951:58116872)	C(58116152:58116041)	D(58115457:58115269)	E(58114920:58114810)	F(58114030:58114025)
429	ENSG00000070770	A(58197736:58197633)	B(58196844:58196733)	C(58186856:58186755)	D(58184310:58184260)	E(58174510:58174451)	F(58168693:58168610)	G(58167795:58167685)	H(58167308:58167207)	I(58166684:58166584)	J(58165708:58165560)	K(58164147:58164071)
430	ENSG00000070778	A(88550417:88550238)	B(88517261:88517092)	C(88508020:88507923)	D(88505371:88505304)	E(88504495:88504425)	F(88501368:88501281)	G(88500871:88500783)	H(88497290:88497203)	I(88496492:88496413)	J(88485842:88485782)	K(88485160:88485076)	L(88480352:88478920)	M(88473802:88473665)	N(88472465:88472244)	O(88470050:88469922)	P(88469733:88469499)	Q(88469076:88468916)	R(88468265:88468137)
432	ENSG00000071051	A(105855064:105855289)	B(105881328:105882049)	C(105892982:105893176)
433	ENSG00000071189	A(17940298:17940296)	B(17940295:17940284)	C(17897446:17897334)	D(17893434:17893332)	E(17891635:17891546)	F(17890484:17890363)	G(17875790:17875669)	H(17875581:17875480)	I(17873616:17873528)	J(17868490:17868407)	K(17850964:17850826)	L(17850435:17850347)	M(17845694:17845595)	N(17840000:17839807)	O(17834865:17834761)	P(17834184:17834052)	Q(17830047:17830010)	R(17826091:17826022)	S(17821648:17821509)	T(17816289:17816182)	U(17814944:17814834)	V(17803580:17803419)	W(17801659:17801588)	X(17799154:17799009)	Y(17798758:17798690)	Z(17796939:17796827)	A1(17794292:17794045)
434	ENSG00000071205	A(147732302:147732455)	B(147822727:147822822)	C(147822896:147822957)	D(147847151:147847222)	E(147857553:147857654)	F(147864846:147864956)	G(147866712:147866816)	H(147875021:147875150)	I(147879232:147879338)	J(147881838:147881932)	K(147906638:147906719)	L(147909732:147909777)	M(147913074:147913139)	N(147939825:147939899)	O(147946617:147946704)	P(147955316:147955374)	Q(147965024:147965129)	R(147966680:147966839)	S(148023263:148023413)	T(148046892:148047051)	U(148063148:148063300)	V(148064416:148064507)	W(148071993:148072081)
435	ENSG00000071246	A(76762822:76763130)	B(76769963:76770051)	C(76771190:76771246)	D(76773137:76773211)	E(76775892:76776273)	F(76777959:76778071)	G(76778946:76779018)
436	ENSG00000071539	A(892999:893090)	B(894787:894952)	C(896665:896794)	D(900494:900549)	E(901341:901431)	F(904148:904220)	G(907130:907193)	H(907988:908074)	I(908355:908461)	J(911843:911996)	K(914465:914577)	L(915904:915973)	M(917008:917103)
437	ENSG00000071553	A(154428693:154428853)	B(154429048:154429174)	C(154431830:154431904)	D(154432266:154432459)	E(154432931:154432971)	F(154433635:154433720)	G(154434208:154434446)	H(154435139:154435186)	I(154435274:154435505)	J(154435682:154435891)
438	ENSG00000071575	A(12718308:12718577)	B(12723260:12723552)	C(12740326:12740794)
439	ENSG00000071677	A(237566574:237566576)	B(237566577:237566673)	C(237567012:237567175)
440	ENSG00000071794	A(149086336:149086317)	B(149084889:149084682)	C(149076047:149075881)	D(149074348:149074215)	E(149073322:149073225)	F(149071657:149071583)	G(149071443:149071252)	H(149068335:149068240)	I(149064866:149064791)	K(149063524:149063431)	L(149060858:149060779)	M(149060687:149060643)	N(149059807:149059805)	O(149059804:149059718)	P(149055400:149055303)	Q(149050375:149050232)	R(149049001:149048863)	S(149048163:149048028)	T(149046259:149046080)	U(149042290:149042166)	V(149041668:149041490)	W(149040156:149040031)	X(149039693:149039581)	Y(149039229:149039049)	Z(149034998:149034918)	A1(149032372:149032220)
441	ENSG00000071859	A(154444236:154444346)	B(154445633:154445717)	C(154445812:154445911)	D(154446415:154446560)	E(154448484:154448560)	F(154448690:154448756)	G(154448893:154448954)	H(154449221:154449297)	I(154449681:154449735)	J(154449883:154449931)	K(154450029:154450099)	L(154450209:154450319)	M(154450424:154450432)
442	ENSG00000071894	A(144409158:144409015)	B(144401673:144401646)	C(144401563:144401430)	D(144401291:144401211)	E(144401075:144400924)	F(144400817:144400671)	G(144400493:144400354)	H(144400276:144400166)	I(144400085:144399992)	J(144399868:144399781)	K(144399710:144399588)	L(144399503:144399452)	M(144399373:144399371)	N(144399370:144399276)	O(144399202:144399128)	P(144399038:144398958)	Q(144398868:144398779)	R(144398638:144398525)	S(144398443:144398302)	T(144398132:144397954)	U(144397879:144397743)	V(144397661:144397487)	W(144397413:144397207)	X(144396929:144396840)	Y(144396741:144396598)	Z(144396500:144396348)	A1(144395551:144395435)	A2(144395355:144395265)	A3(144395182:144395098)	A4(144395023:144394882)	A5(144394796:144394644)	A6(144394555:144394379)	A7(144394300:144394234)	A8(144394160:144394113)	A9(144394038:144393883)	A10(144393796:144393667)	A11(144393590:144393452)	A12(144393365:144393318)
443	ENSG00000072080	A(234050787:234050871)	C(234050971:234051095)	D(234058836:234058958)	E(234060369:234060479)	F(234066533:234066587)	G(234067224:234067274)	H(234069928:234070013)
444	ENSG00000072121	A(67815963:67815770)	B(67814064:67813986)	C(67809289:67809200)	D(67807920:67807398)	E(67806675:67806667)	F(67806666:67806545)	G(67805618:67805454)	H(67805305:67805217)	I(67804264:67804101)	J(67802282:67802079)	K(67798622:67798014)	L(67797755:67797672)	M(67794239:67794171)	N(67793759:67793608)	O(67790773:67790572)	P(67789598:67789335)	Q(67786233:67786114)	R(67786022:67785858)	S(67785277:67785059)	T(67784436:67784334)	U(67783525:67782780)	V(67781529:67781333)	W(67780345:67780241)	X(67778248:67778126)	Y(67777735:67777559)	Z(67776106:67775860)	A1(67775114:67775016)	A2(67772210:67772047)	A3(67769730:67769594)	A4(67768548:67768517)	A5(67767840:67767704)	A6(67766447:67766227)	A7(67762819:67762672)	A8(67762412:67762203)	A9(67761584:67761366)	A10(67756145:67755948)	A11(67755250:67755051)	A12(67754212:67754071)	A13(67753766:67753707)	A14(67752526:67752344)	A15(67751096:67751052)	A16(67748639:67748436)
445	ENSG00000072133	C(84187899:84187819)	E(84164387:84164328)	F(84156193:84156192)	G(84156191:84156075)	H(84148123:84148042)	I(84147058:84146978)	J(84145557:84145478)	K(84135210:84135104)	L(84134819:84134782)	M(84120027:84119885)	N(84117454:84117384)	O(84117148:84117060)	P(84116287:84116229)	Q(84107725:84107623)	R(84107040:84106910)	S(84106487:84106365)	T(84105876:84105787)	U(84104657:84104499)	V(84102198:84102037)	W(84097848:84097772)	X(84096311:84096194)	Y(84065111:84064980)	Z(84064979:84064971)	A1(84064402:84064277)
446	ENSG00000072182	A(219514344:219514724)	B(219514725:219515306)	C(219531758:219531902)	D(219532001:219532128)	E(219532315:219532477)	F(219532883:219532939)	G(219535171:219535324)	H(219537066:219537157)	I(219537242:219537321)	J(219537632:219537736)	K(219537933:219538046)
447	ENSG00000072274	A(196077099:196077064)	B(196075360:196075159)	C(196074125:196073930)	D(196072152:196072003)	E(196071501:196071499)	F(196071498:196071396)	G(196069568:196069455)	H(196068130:196068032)	I(196067657:196067518)	J(196065600:196065443)	K(196064428:196064309)	L(196062939:196062854)	M(196062645:196062582)	N(196060247:196060180)	O(196058632:196058574)	P(196058365:196058284)	Q(196055301:196055080)	R(196053558:196053418)	S(196052184:196051942)
448	ENSG00000072315	A(111952420:111952043)	B(111912812:111912291)	C(111854106:111853770)	D(111852437:111852298)	E(111847436:111847114)	F(111835116:111834921)	G(111782138:111781935)	H(111781206:111781165)	I(111779074:111778985)	J(111777002:111776313)
449	ENSG00000072364	A(132937189:132937067)	B(132934941:132934147)	C(132932222:132932178)	D(132927207:132927121)	E(132904404:132904368)	F(132902487:132902442)	G(132899641:132899587)	H(132899141:132899104)	I(132898392:132898230)	J(132897240:132896323)	K(132893118:132893030)	L(132892404:132892164)	M(132889173:132889079)	N(132888160:132888097)	O(132887982:132887846)	P(132887592:132887521)	Q(132886403:132886310)	R(132885119:132885076)	S(132883560:132883340)	T(132881186:132881059)
450	ENSG00000072422	A(60911542:60911351)	B(60910990:60910887)	C(60892995:60892810)	D(60889185:60888212)	E(60886230:60886112)	F(60878058:60877908)	G(60875042:60874954)	H(60872290:60872185)	I(60871651:60871482)
451	ENSG00000072657	A(72272779:72273557)	B(72286681:72286954)	C(72377995:72378121)	D(72469758:72469912)	E(72473067:72473180)	F(72499498:72499635)	G(72542291:72542356)	H(72562165:72562230)	I(72562853:72563040)	J(72568568:72568656)	K(72575255:72575388)	L(72575487:72575542)	M(72618891:72619038)	N(72621108:72621205)	O(72621644:72621751)	P(72652322:72652489)	Q(72653016:72653156)	R(72656927:72657008)	S(72663052:72663195)
452	ENSG00000072786	A(172188042:172187887)	B(172156788:172156624)	C(172127421:172127373)	D(172117630:172117481)	E(172107852:172107780)	F(172106814:172106620)	G(172105737:172105656)	H(172096560:172096426)	I(172093960:172093412)	J(172090362:172090232)	K(172083084:172082961)	L(172082505:172082326)	M(172064812:172064720)	N(172061268:172061139)	O(172057473:172057349)	P(172055776:172055588)	Q(172054694:172054569)	R(172053042:172052929)	S(172045022:172044882)
453	ENSG00000072818	A(7336735:7336787)	B(7337312:7337369)	C(7341948:7342067)	D(7342275:7342328)	E(7342416:7342474)	F(7343379:7343562)	G(7343706:7343750)	H(7343861:7343956)	I(7344049:7344123)	J(7344539:7344648)	K(7346244:7346295)	L(7346391:7346491)	M(7346808:7346931)	N(7347031:7347242)	O(7347922:7347991)	P(7348127:7348221)	Q(7348306:7348475)	R(7348995:7349167)	S(7349945:7350054)	T(7350127:7350237)	U(7350950:7350999)	V(7351295:7351395)
454	ENSG00000072954	A(16661218:16661341)	B(16679984:16680140)	C(16680397:16680581)	D(16682421:16682508)	E(16686288:16686405)	F(16688144:16688371)
455	ENSG00000073050	A(43575458:43575408)	B(43575002:43574910)	C(43561020:43560910)	D(43554804:43554646)	E(43553683:43553609)	F(43553512:43553401)	G(43553091:43552982)	H(43552908:43552797)	I(43552275:43552017)	J(43551687:43551571)	K(43546977:43546884)	L(43546727:43546595)	M(43546106:43546052)	N(43545957:43545818)	O(43544234:43544144)	P(43543687:43543612)	Q(43543505:43543392)
456	ENSG00000073067	A(983212:983385)	B(984412:984574)	C(984950:985099)	D(985166:985323)	E(986624:986797)	F(987107:987245)	G(987347:987531)	H(988277:988418)	I(988635:988822)
457	ENSG00000073111	A(127598467:127598472)	B(127599318:127599547)	C(127604608:127604783)	D(127604896:127605156)	E(127606118:127606337)	F(127606610:127606817)	G(127608382:127608516)	H(127608832:127609023)	I(127615862:127615955)	J(127616868:127617118)	K(127617279:127617405)	L(127617969:127618081)	M(127619027:127619278)	N(127620698:127620880)	O(127621073:127621228)	P(127621663:127621773)
458	ENSG00000073169	A(50201037:50201590)	B(50206317:50206520)	C(50208536:50208716)	D(50210181:50210311)	E(50210631:50210911)	F(50215717:50215867)	G(50216691:50216876)	H(50216972:50217128)	I(50217205:50217369)
459	ENSG00000073584	A(40645802:40645796)	B(40645619:40645576)	C(40642559:40642455)	D(40637572:40637492)	E(40636526:40636395)	F(40636102:40635931)	G(40632367:40632195)	H(40631693:40631592)	I(40630924:40630714)	J(40628993:40628785)
460	ENSG00000073598	A(35121694:35121902)	B(35127042:35127417)	C(35129422:35129658)	D(35130282:35130434)
461	ENSG00000073734	A(169018125:169018050)	B(169016799:169016778)	C(169014354:169014303)	D(169013510:169013272)	E(168996722:168996635)	F(168995482:168995349)	G(168993882:168993711)	H(168990925:168990801)	I(168986284:168986110)	J(168979979:168979866)	K(168976687:168976577)	L(168973840:168973715)	M(168972050:168971847)	N(168970215:168970045)	O(168969551:168969350)	Q(168968490:168968427)	R(168964308:168964206)	S(168958128:168957964)	T(168944961:168944857)	U(168944766:168944605)	V(168936433:168936230)	W(168935425:168935184)	X(168932533:168932377)	Y(168930862:168930665)	Z(168927362:168927156)	A1(168924803:168924657)	A2(168923822:168923622)
462	ENSG00000073754	A(157841701:157841674)	B(157839410:157839384)	D(157836155:157835835)	E(157834748:157834407)	F(157833512:157833192)	G(157831968:157831964)
463	ENSG00000073756	A(186680290:186680239)	B(186679438:186679322)	C(186679201:186679058)	D(186678404:186678261)	E(186677830:186677649)	F(186676916:186676833)	G(186676713:186676467)	H(186676184:186675898)	I(186675396:186675249)	J(186674762:186674353)
464	ENSG00000073861	A(47733455:47733945)	B(47742610:47742764)	C(47743071:47743192)	D(47744195:47744353)	E(47744482:47744543)	F(47744748:47745366)
465	ENSG00000073910	A(32031796:32031865)	B(32078834:32079033)	C(32101963:32102016)	D(32117334:32117473)	E(32124286:32124376)	F(32124602:32124681)	G(32124795:32124875)	H(32131672:32131840)	I(32134904:32134996)	J(32135085:32135183)	K(32136871:32136972)	L(32147282:32147385)	M(32147839:32147947)	N(32149748:32149834)	O(32155491:32155662)	P(32157273:32157405)	Q(32161144:32161251)	R(32171012:32171270)	S(32173367:32173549)	T(32175546:32175632)	U(32178177:32178436)	V(32178844:32179033)	W(32179675:32179799)	X(32182977:32183034)	Y(32184600:32184691)	Z(32184976:32185148)	A1(32186260:32186420)	A2(32187546:32187656)	A3(32194143:32194297)	A4(32201941:32202040)	A5(32202356:32202527)	A6(32208853:32209109)	A7(32209585:32209731)	A8(32210866:32211034)	A9(32212292:32212382)	A10(32218749:32218831)	A11(32224235:32224385)	A12(32224933:32225036)	A13(32225789:32225974)	A14(32228456:32228654)	A15(32231179:32231300)	A16(32234574:32234761)	A17(32236078:32236172)	A18(32237379:32237986)	A19(32239252:32239349)	A20(32239711:32239881)	A21(32244042:32244182)	A22(32247323:32247502)
466	ENSG00000073969	A(46590776:46590787)	B(46624244:46624329)	C(46626613:46626712)	D(46630411:46630450)	E(46637376:46637542)	F(46640054:46640161)	G(46640643:46640718)	H(46643104:46643259)	I(46674414:46674613)	J(46692903:46693068)	K(46693847:46693921)	L(46694475:46694662)	M(46704759:46704854)	N(46710963:46711119)	O(46713853:46713986)	P(46726549:46726615)	Q(46728855:46728934)	R(46749773:46749907)	S(46751503:46751616)	T(46755314:46755369)	U(46755802:46755823)
467	ENSG00000074047	A(120797321:120797468)	B(120927361:120927466)	C(120951243:120951445)	D(120955245:120955430)	E(120968714:120968915)	F(120970393:120970606)	G(120971941:120972063)	H(120974924:120974974)	I(120974975:120975109)	J(120978434:120978583)	K(120982716:120982880)	L(120984471:120984743)	M(120986278:120986614)	N(120988208:120990675)
468	ENSG00000074181	A(15200905:15200788)	B(15197578:15197500)	C(15192519:15192377)	D(15192298:15191960)	E(15191867:15191745)	F(15191657:15191424)	G(15189428:15189273)	H(15189174:15188989)	I(15188348:15188235)	J(15187994:15187881)	K(15187338:15187105)	L(15186988:15186878)	M(15185679:15185487)	N(15185408:15185257)	O(15185019:15184906)	P(15184450:15184295)	Q(15181801:15181576)	R(15181162:15180961)	S(15180828:15180681)	T(15180256:15180072)	U(15179496:15179364)	V(15179282:15179025)	W(15178941:15178823)	X(15178090:15177525)	Y(15174400:15174068)	Z(15170825:15170671)	A1(15170553:15170331)	A2(15170170:15170086)	A3(15167411:15167249)	A4(15166091:15165787)	A5(15165515:15165368)	A6(15162562:15162465)	A7(15161714:15160662)
469	ENSG00000074201	A(77637729:77637715)	B(77637714:77637590)	C(77629899:77629763)	D(77625818:77625717)	E(77625070:77624963)	F(77622673:77622500)	G(77619695:77619628)
470	ENSG00000074276	A(176565353:176565404)	B(176565672:176565743)	C(176568678:176568817)	D(176568960:176569010)	F(176571213:176571302)	G(176574083:176574172)	H(176575084:176575209)	I(176575280:176575426)	J(176575506:176575581)	K(176575724:176575839)	L(176575952:176576185)	M(176577399:176577554)	N(176577637:176577798)	O(176578034:176578095)	P(176578365:176578608)	Q(176581343:176581582)	R(176584190:176584259)	S(176584410:176585015)	T(176585954:176586025)	U(176586793:176586842)	V(176589031:176589182)	W(176589330:176589438)	X(176589528:176589616)	Y(176590078:176590146)	Z(176590253:176590330)	A1(176590425:176590485)	A2(176590563:176590687)	A3(176591210:176591323)	A4(176591404:176591484)	A5(176592723:176592780)	A6(176595532:176595532)	A7(176595533:176595672)
471	ENSG00000074317	A(176629654:176629534)	B(176626761:176626720)	C(176626516:176626398)	D(176621303:176621214)	E(176620843:176620811)
472	ENSG00000074319	A(18526816:18526775)	B(18519603:18519519)	C(18516164:18516099)	D(18514841:18514678)	E(18509665:18509542)	F(18506923:18506857)	G(18502577:18502486)	H(18484072:18483870)	I(18481869:18481630)	J(18480635:18480546)
473	ENSG00000074356	A(3846223:3846041)	B(3843151:3843086)	C(3840205:3840100)	D(3829368:3829243)	E(3826215:3826087)	F(3825843:3825767)	G(3825050:3824942)	H(3822052:3821953)	I(3821352:3821249)	J(3818572:3818263)	K(3816270:3816116)	L(3814483:3814322)	M(3813279:3813044)
474	ENSG00000074527	A(95790309:95790255)	B(95787468:95786939)	C(95738144:95737866)	D(95713338:95713212)	E(95710629:95710441)	F(95683711:95683498)	G(95682822:95682707)	H(95670146:95670078)	I(95665980:95665810)	J(95659222:95659086)
475	ENSG00000074582	A(218660988:218661307)	B(218661406:218661545)	C(218661759:218661953)	D(218662197:218662260)	E(218662510:218662679)	F(218662883:218663000)	G(218663134:218663383)	H(218663384:218663386)
476	ENSG00000074590	A(106138653:106138414)	B(106106525:106106405)	C(106086885:106086734)	D(106083929:106083864)	E(106072843:106072724)	F(106070906:106070774)	G(106067955:106066802)
477	ENSG00000074657	A(58918288:58920633)	B(58934433:58934614)	C(58939445:58939621)	D(58948067:58948229)	E(58953518:58953799)	F(58979055:58979167)	G(58981470:58981617)	H(58983972:58984466)
478	ENSG00000074695	A(59359244:59359031)	B(59355658:59355504)	C(59355420:59355313)	D(59354580:59354519)	E(59353301:59353202)	F(59349236:59349113)	G(59347571:59347513)	H(59346051:59345919)	I(59338953:59338760)	J(59338627:59338557)	K(59333244:59333091)	L(59331539:59331418)	M(59331129:59331093)
479	ENSG00000074696	A(65530632:65530718)	B(65551676:65551718)	C(65554887:65554960)	D(65556739:65556903)	E(65558680:65558731)	F(65562774:65562884)	G(65564215:65564342)	H(65570091:65570203)	I(65571548:65571654)	J(65572235:65572366)	K(65576303:65576379)
480	ENSG00000074755	A(4142895:4142542)	B(4124051:4123907)	C(4117166:4116972)	D(4114470:4114299)	E(4112808:4112609)	F(4109863:4109653)	G(4105809:4105693)	H(4104811:4104633)	I(4102415:4102317)	J(4096700:4096609)	K(4095979:4095831)	L(4090830:4090719)	M(4088893:4088678)	N(4087534:4087434)	O(4086655:4086486)	P(4085803:4085670)	Q(4082507:4082505)	R(4082504:4082437)	S(4081490:4081376)	T(4078042:4077883)	U(4076989:4076868)	V(4076759:4076637)	W(4075429:4075263)	X(4075178:4075097)	Y(4074351:4074150)	Z(4072756:4072608)	A1(4070924:4070684)	A2(4067242:4067163)	A3(4066540:4066447)	A4(4064829:4064361)	A5(4062917:4062753)	A6(4059290:4059171)	A7(4058155:4057994)	A8(4056345:4056216)	A9(4054195:4054057)	A10(4052136:4051971)	A11(4051043:4050781)	A12(4049859:4049708)	A13(4044374:4044224)	A14(4042568:4042429)	A15(4034292:4034102)	A16(4034101:4034015)	A17(4033002:4032828)	A18(4032258:4032126)	A19(4025118:4024919)	A20(4022828:4022709)	A21(4021320:4021129)	A22(4019769:4019669)
481	ENSG00000074771	A(155455800:155455753)	B(155455129:155455034)	C(155454921:155454811)	D(155453488:155453404)	E(155443418:155443273)	F(155440137:155439956)	G(155436547:155436418)	H(155430935:155430843)	I(155429047:155428794)	J(155422856:155422694)	K(155411360:155411214)	L(155407254:155407130)	M(155396962:155396836)
482	ENSG00000074842	A(4670334:4670161)	B(4668645:4668595)	C(4664937:4664876)	D(4660750:4660669)	E(4660003:4659931)	F(4658084:4658005)
483	ENSG00000074855	A(17334670:17334565)	B(17333800:17333690)	C(17333554:17333422)	D(17333239:17333101)	E(17333026:17332930)	F(17331411:17331295)	G(17331215:17331088)	H(17330989:17330828)	I(17330504:17330352)	J(17330251:17330125)	K(17330014:17329959)	L(17329831:17329757)	M(17328983:17328162)	N(17327880:17327689)	O(17327569:17327438)	P(17327345:17327235)	Q(17325386:17324717)	R(17324716:17324703)	S(17323884:17323517)
484	ENSG00000074935	A(112087434:112087410)	B(112087306:112087233)	C(112086608:112086556)	D(112084246:112084189)	E(112081207:112081092)	F(112079754:112079633)	G(112076509:112076322)	H(112076112:112075937)	I(112074850:112074710)	J(112072898:112072758)	K(112072076:112071902)	L(112071570:112071412)
485	ENSG00000075035	A(108195833:108196214)	B(108206289:108206403)	C(108210121:108210305)	D(108224739:108224860)	E(108226990:108227164)	F(108232731:108232895)	G(108240344:108240544)	H(108247991:108248343)
486	ENSG00000075073	A(69416323:69415932)	B(69415139:69414945)	C(69409075:69408922)	D(69407280:69407084)	E(69405084:69404833)	F(69404832:69404826)
487	ENSG00000075089	A(100200852:100200919)	B(100204940:100205057)	C(100205676:100205744)	D(100207663:100207786)	E(100210073:100210208)	F(100210295:100210351)	G(100212256:100212354)	H(100212450:100212528)	I(100218415:100218586)	J(100220008:100220146)	K(100223786:100223915)
488	ENSG00000075131	A(66352947:66352815)	B(66352207:66352129)	C(66351600:66351525)	D(66349437:66349315)	E(66349123:66349060)	F(66341356:66341150)	G(66337181:66336958)
489	ENSG00000075188	A(102118518:102118363)	B(102112232:102112108)	C(102101104:102101032)	D(102099200:102099106)	E(102085856:102085766)	F(102077503:102077322)	G(102076847:102076797)	H(102075094:102075001)	I(102074467:102074354)
490	ENSG00000075213	A(84194586:84194475)	B(84134951:84134794)	C(84129185:84129123)	D(84110589:84110470)	E(84060558:84060465)	F(84046443:84046324)	G(84014351:84014209)	H(84011297:84011183)	I(84011091:84011022)	J(84007497:84007353)	K(84005558:84005339)	L(84002046:84001955)	M(83985477:83985436)	N(83981478:83981321)	O(83977196:83977132)	P(83963347:83963205)	Q(83961826:83961371)
491	ENSG00000075218	A(46297401:46297457)	B(46297458:46297479)	C(46308150:46308207)	D(46308319:46308943)	E(46312141:46312305)	F(46313890:46314013)	G(46316032:46316412)	H(46323190:46323262)	I(46326436:46326654)	J(46328688:46328889)	K(46328890:46328927)	L(46329358:46329567)	M(46330047:46330130)
492	ENSG00000075223	A(80916781:80916679)	B(80828745:80828585)	C(80827487:80827425)	D(80818418:80818299)	E(80810701:80810611)	F(80805758:80805639)	G(80804248:80804106)	H(80802779:80802665)	I(80800826:80800757)	J(80798236:80798092)	K(80789528:80789306)	L(80765243:80765155)	M(80761657:80761616)	N(80758488:80758331)	O(80751336:80751269)	P(80749028:80748898)	Q(80745307:80744894)
493	ENSG00000075234	A(46268040:46268072)	C(46268514:46268591)	D(46272335:46272416)	E(46273898:46274069)	F(46275248:46275421)	G(46278586:46278661)	H(46281599:46281718)	I(46283973:46284032)	J(46285241:46285279)	K(46287073:46287154)	L(46288423:46288588)	M(46289402:46289561)	N(46289826:46289899)	O(46292791:46292884)
494	ENSG00000075239	A(108121607:108121678)	B(108131907:108131954)	C(108133820:108133937)	D(108134221:108134316)	E(108135142:108135242)	F(108138898:108139041)	G(108140065:108140215)	H(108141605:108141700)	I(108142437:108142550)	J(108143983:108144047)	K(108146202:108146359)	L(108147270:108147390)
495	ENSG00000075275	A(46537170:46533627)	B(46464345:46463707)	C(46439411:46439189)	D(46436289:46436174)	E(46433481:46433393)	F(46411759:46411602)	G(46410561:46410398)	H(46409880:46409755)	I(46409162:46408996)	J(46399902:46399717)	K(46398639:46398638)	L(46398637:46398524)	M(46397848:46397674)	N(46396746:46396605)	O(46394262:46394142)	P(46391816:46391633)	Q(46391287:46391186)	R(46390486:46390392)	S(46389499:46389290)	T(46386585:46386402)	U(46384686:46384543)	V(46382050:46381846)	W(46380955:46380788)	X(46378717:46378591)	Y(46377261:46377061)	Z(46373057:46372883)	A1(46369804:46369692)	A2(46369258:46369179)	A3(46367855:46367729)	A4(46367118:46366993)	A5(46366480:46366386)	A6(46365689:46365586)	A7(46365380:46365231)	A8(46364736:46364512)	A9(46364251:46363996)	A10(46363187:46363178)
496	ENSG00000075290	A(100463099:100463168)	B(100463169:100463236)	C(100479052:100479085)	D(100479874:100480012)	E(100480998:100481123)	F(100481912:100482054)	G(100482271:100482816)
497	ENSG00000075303	A(87858727:87858631)	B(87856351:87856292)	C(87854310:87854204)	D(87849948:87849881)	E(87847977:87847853)	F(87847122:87846949)	G(87843863:87843754)	H(87841714:87841633)	I(87836810:87836730)	J(87836361:87836255)	K(87836254:87836249)
498	ENSG00000075336	A(74148809:74149109)	B(74155145:74155207)	C(74155306:74155403)	D(74158014:74158087)	E(74158171:74158276)	F(74158376:74158480)
499	ENSG00000075388	A(69775084:69774745)	B(69774127:69774024)	C(69773485:69773309)
500	ENSG00000075420	A(172112480:172112590)	B(172133471:172133546)	C(172226871:172226947)	D(172247533:172247776)	E(172251260:172251541)	F(172285926:172285984)	G(172295363:172295514)	H(172298728:172298787)	I(172307363:172307501)	J(172310828:172310881)	K(172328952:172329076)	L(172330541:172330715)	M(172333089:172333175)	N(172334944:172335082)	O(172337330:172337401)	P(172341113:172341231)	Q(172343011:172343116)	R(172344086:172344258)	S(172346327:172346440)	T(172347212:172347361)	U(172352803:172353083)	V(172362633:172362845)	W(172378270:172378436)	X(172380966:172381093)	Y(172397164:172397475)
501	ENSG00000075426	A(28393721:28393822)	B(28404107:28404358)	C(28408759:28408866)	D(28411930:28412448)
502	ENSG00000075429	A(66877333:66877528)	B(66878972:66879058)	C(66880557:66880697)	D(66884516:66884661)	E(66884983:66885240)
503	ENSG00000075461	A(66964912:66965131)	B(67018189:67018272)	C(67024860:67025000)	D(67030466:67031004)
504	ENSG00000075539	A(48634410:48634291)	B(48623179:48623126)	C(48620778:48620639)	D(48619370:48619274)	E(48609823:48609744)	F(48609067:48608987)	G(48606606:48606438)	H(48605833:48605741)	I(48603388:48603290)	J(48602121:48602020)	K(48596000:48595897)	L(48595698:48595590)	M(48594016:48593930)	N(48590830:48590659)	O(48589877:48589745)	P(48586728:48586621)	Q(48582734:48582497)	R(48581605:48581420)	S(48580951:48580865)	T(48579241:48578973)	U(48576222:48576030)	V(48575241:48575117)	W(48573243:48573186)	X(48570918:48570827)	Y(48567420:48567248)	Z(48565691:48565531)	A1(48565043:48564933)	A2(48564102:48563948)	A3(48562988:48562889)	A4(48561636:48561468)	A5(48557712:48557453)	A6(48557118:48556978)	A7(48553383:48553215)	A8(48551578:48551494)	A9(48550704:48550592)	A10(48549623:48549473)	A11(48548793:48548690)	A12(48547769:48547584)	A13(48546271:48546067)	A14(48544904:48544783)	A15(48543997:48543807)	A16(48542121:48542027)	A17(48540960:48540353)	A18(48540068:48539971)	A19(48535827:48535657)	A20(48534685:48534545)	A21(48531353:48531156)	A22(48528336:48528175)
505	ENSG00000075568	A(97995662:97995476)	B(97927487:97927426)	C(97908698:97908658)	D(97888120:97888052)	E(97859427:97859304)	F(97844261:97844145)	G(97841937:97841815)	H(97837157:97837077)	I(97834925:97834775)	J(97834677:97834621)	K(97833426:97833365)	L(97818721:97818613)	M(97815307:97815199)	N(97814388:97814235)	O(97814141:97813971)	P(97812749:97812639)	Q(97812555:97812421)	R(97811232:97811128)	S(97809774:97809688)	T(97805703:97805551)	U(97805451:97805376)	V(97805205:97805088)	W(97802790:97802652)	X(97802537:97802428)	Y(97801961:97801895)	Z(97797516:97797365)	A1(97796986:97796844)	A2(97796404:97796218)	A3(97795115:97794930)	A4(97793553:97793395)	A5(97792984:97792386)	A6(97776018:97775843)	A7(97772424:97772297)	A8(97766602:97766478)	A9(97766263:97766114)	A10(97762200:97762035)	A11(97760914:97760793)	A12(97760689:97760593)	A13(97759749:97759652)	A14(97759053:97758893)	A15(97757383:97757099)
506	ENSG00000075618	A(5592937:5593768)	B(5603257:5603413)	C(5603496:5603617)	D(5603863:5604030)	E(5605272:5605474)
507	ENSG00000075624	A(5529657:5529535)	B(5529400:5529161)	C(5528719:5528281)	D(5528185:5528004)	E(5527891:5527748)
508	ENSG00000075643	A(36187540:36187681)	B(36195257:36195346)	C(36198690:36198756)	D(36199683:36200324)	E(36203113:36203189)	F(36205077:36205276)	G(36213366:36213482)	H(36215516:36215977)	I(36220055:36220217)	J(36248922:36249000)	K(36251159:36251283)	L(36256968:36257073)	M(36260037:36260175)	N(36266749:36266853)	O(36268533:36268645)	P(36268646:36268685)
509	ENSG00000075785	A(128795368:128795420)	B(128797943:128798069)	C(128806372:128806590)	D(128807543:128807671)	E(128813327:128813422)
510	ENSG00000075826	A(100516952:100516874)	B(100516219:100516096)	C(100509511:100509316)	D(100509102:100509007)	E(100508051:100507908)	F(100507567:100507425)	G(100506420:100506321)	H(100506201:100506040)	I(100505495:100505451)	J(100505450:100505361)	K(100502484:100502254)	L(100499598:100499524)	M(100499258:100499160)	N(100498804:100498705)	O(100498207:100498029)	P(100497793:100497667)	Q(100497280:100497135)	R(100496431:100496258)	S(100495546:100495385)	T(100490883:100490706)	U(100490322:100490008)	V(100489761:100489703)	W(100489398:100489252)	X(100488977:100488975)	Y(100488974:100488858)	Z(100488098:100488027)	A1(100487795:100487616)
511	ENSG00000075856	A(108561154:108560843)	B(108549214:108549088)	C(108547991:108547887)	D(108545323:108545139)	E(108544478:108544427)	F(108543152:108543028)	G(108539089:108538934)	H(108538203:108538065)	I(108537595:108537488)	J(108536785:108536708)	K(108536572:108536514)	L(108535468:108535359)	M(108532334:108532222)	N(108531280:108531204)	O(108530310:108530142)	P(108526553:108526099)	Q(108525609:108525457)	R(108524506:108524316)	S(108523634:108523457)
512	ENSG00000075886	A(131476200:131476202)	B(131478164:131478386)	C(131479308:131479456)	D(131480069:131480749)	E(131482552:131482848)
513	ENSG00000075914	A(44976278:44976334)	B(44989140:44989241)	C(44989550:44989644)	D(44997087:44997252)	E(45001538:45001608)	F(45005291:45005414)	G(45007420:45007575)	H(45011235:45011339)
514	ENSG00000076003	A(135876365:135876259)	B(135872843:135872697)	C(135870361:135870251)	D(135868860:135868611)	E(135866728:135866563)	F(135866277:135866132)	G(135865163:135865013)	H(135862748:135862607)	I(135859442:135859301)	J(135858004:135857897)	K(135856883:135856728)	L(135852915:135852787)	M(135851563:135851402)	N(135848188:135848053)	O(135846392:135846237)	P(135844684:135844545)	Q(135840951:135840835)
515	ENSG00000076043	A(114439529:114439675)	B(114440656:114440739)	C(114443856:114443933)	D(114444541:114444652)	E(114445979:114446087)	F(114447826:114447879)	G(114449846:114449975)
516	ENSG00000076201	A(47381097:47381180)	B(47396143:47396217)	C(47404652:47404779)	D(47405005:47405081)	E(47405749:47405798)	F(47405915:47406046)	G(47406325:47406405)	H(47406481:47406612)	I(47406703:47406750)	J(47407130:47407186)	K(47407309:47407367)	L(47407505:47407584)	M(47407697:47407811)	N(47407890:47407955)	O(47408345:47408490)	P(47408776:47409087)	Q(47409163:47409317)	R(47409417:47409568)	S(47409655:47409834)	T(47409928:47411686)	U(47411783:47411967)	V(47412094:47412198)	W(47412283:47412421)	X(47412514:47412627)	Y(47412706:47413185)
517	ENSG00000076258	A(171319826:171319957)	B(171323004:171323192)	C(171324138:171324300)	D(171331640:171331782)	E(171332709:171332908)	F(171334411:171334763)	G(171337356:171337425)	H(171341413:171341839)	I(171341840:171341856)
518	ENSG00000076321	A(173716044:173716058)	B(173716059:173716066)	C(173733713:173734286)	D(173751764:173751922)	E(173753213:173753307)	F(173755923:173756038)	G(173756976:173757159)	H(173766146:173766289)	I(173774305:173774438)	J(173775634:173775842)	K(173782124:173782230)	L(173785163:173785247)
519	ENSG00000076356	A(208217922:208216735)	B(208210462:208210280)	C(208142463:208142329)	D(208103247:208103147)	E(208098969:208098846)	F(208096883:208096730)	G(208096125:208096029)	H(208092900:208092786)	I(208084580:208084380)	J(208082508:208082412)	K(208079450:208079260)	L(208060837:208060686)	M(208054538:208054421)	N(208052463:208052327)	O(208051423:208051256)	P(208051102:208051009)	Q(208046117:208045878)	R(208045210:208045067)	S(208044742:208044508)	T(208043203:208043061)	U(208042366:208042098)	V(208040058:208039992)	W(208039767:208039621)	X(208038984:208038825)	Y(208038474:208038371)	Z(208034592:208034493)	A1(208033509:208033319)	A2(208031759:208031590)	A3(208029042:208028830)	A4(208028159:208028009)	A5(208027338:208027243)
520	ENSG00000076513	A(109999689:109999784)	B(110012005:110012137)	C(110013125:110013249)	D(110016388:110016433)	E(110018345:110018488)	F(110019139:110019328)	G(110024046:110024112)	H(110025742:110025823)	I(110027705:110027766)	J(110028512:110028642)	K(110029478:110029635)	L(110030645:110030758)	M(110033797:110033957)	N(110036261:110036328)	O(110037359:110037554)
521	ENSG00000076555	A(109139406:109140058)	B(109166861:109166993)	C(109167896:109168034)	D(109171805:109171914)	E(109172275:109172356)	F(109174132:109174230)	G(109175931:109176040)	H(109176153:109176263)	I(109179088:109179297)	J(109179917:109180087)	K(109185579:109185740)	L(109187999:109188162)	M(109191613:109191763)	N(109191847:109191950)	O(109193648:109193729)	P(109197008:109197153)	Q(109199402:109199552)	R(109201567:109201701)	S(109206710:109206856)	T(109209165:109209353)	U(109212836:109212936)	V(109216618:109216706)	W(109216796:109216920)	X(109222507:109222620)	Y(109222799:109222912)	Z(109223815:109223904)	A1(109227371:109227489)	A2(109232669:109232806)	A3(109233748:109233847)	A4(109233938:109234045)	A5(109235313:109235369)	A6(109235606:109235647)	A7(109237165:109237380)	A8(109239830:109239985)	A9(109241078:109241281)	A10(109242437:109242592)	A11(109245626:109245748)	A12(109246179:109246448)	A13(109247606:109247703)	A14(109249984:109250104)	A15(109252046:109252156)	A16(109253015:109253158)	A17(109254214:109254334)	A18(109256140:109256236)	A19(109258268:109258364)	A20(109258973:109259108)	A21(109260480:109260657)	A22(109262357:109262469)
522	ENSG00000076604	A(28744113:28744255)	B(28747213:28747264)	C(28747843:28747947)	D(28748017:28748178)	E(28748262:28748423)	F(28748511:28748666)	G(28748945:28749577)
523	ENSG00000076641	A(80993227:80993103)	B(80991530:80991479)	C(80987466:80987370)	D(80985377:80984776)	E(80980494:80980435)	F(80976906:80976544)
524	ENSG00000076650	A(33081194:33081266)	B(33088134:33088268)	C(33090780:33090865)	D(33093359:33093519)	E(33094172:33094269)	F(33095762:33095820)	G(33096207:33096446)	H(33097755:33097902)	I(33101495:33101574)	J(33106695:33106899)	K(33109717:33110016)	L(33111724:33111902)	M(33112486:33112613)	N(33113767:33113903)	O(33114253:33114419)	P(33117825:33118041)	Q(33119010:33119117)	R(33125105:33125202)	S(33126588:33126733)	T(33130130:33130160)
525	ENSG00000076706	A(119317101:119317035)	B(119315263:119315139)	C(119315040:119314833)	D(119314749:119314679)	E(119314576:119314489)	F(119312949:119312770)	G(119312648:119312527)	H(119312428:119312266)	I(119312170:119312052)	J(119311949:119311808)	K(119311651:119311530)	L(119311421:119311280)	M(119311185:119311090)	N(119310903:119310756)	O(119310466:119310349)	P(119309915:119309886)
526	ENSG00000076716	A(133414965:133414806)	B(133339341:133339183)	C(133324536:133324145)	D(133311423:133311258)	E(133306154:133306024)	F(133305918:133305772)	G(133304861:133304725)	H(133303341:133303166)	I(133303069:133302867)
527	ENSG00000076924	A(7629527:7629477)	B(7628298:7628150)	C(7627851:7627728)	D(7627440:7627243)	E(7626270:7626136)	F(7626044:7625880)	G(7624445:7624301)	H(7623882:7623731)	I(7623289:7623170)	J(7622893:7622762)	K(7622661:7622530)	L(7622444:7622331)	M(7621297:7621135)	N(7621036:7620846)	O(7620669:7620547)	P(7620446:7620275)	Q(7620075:7619946)	R(7619856:7619747)	S(7619647:7619586)
528	ENSG00000077063	A(117873415:117873335)	B(117861316:117861209)	C(117810989:117810765)	D(117792781:117791128)	E(117784454:117784251)	F(117782961:117782862)	G(117780591:117780441)	H(117777765:117777511)	I(117767176:117767059)	J(117760710:117760435)	K(117757970:117757875)	L(117756634:117756555)	M(117746099:117746013)	N(117745930:117745831)	O(117735421:117735269)	P(117735100:117734913)	Q(117728267:117728089)	R(117725257:117725052)	S(117724732:117724547)	T(117721130:117721067)	U(117719636:117719504)	V(117718119:117718018)	W(117711782:117711537)
529	ENSG00000077080	A(100656354:100656330)	B(100655879:100655803)	C(100655586:100655421)	D(100655119:100655019)	E(100650135:100650038)	F(100648823:100648729)	G(100648662:100648556)	H(100647533:100647444)	I(100647284:100647223)	J(100647085:100646971)	K(100646831:100646751)	L(100646646:100646551)	M(100646335:100646249)	N(100643326:100643246)
530	ENSG00000077097	A(25664297:25664229)	B(25645455:25645300)	C(25643784:25643694)	D(25642385:25642322)	E(25638310:25638165)	F(25637312:25637215)	G(25636148:25635936)	H(25634014:25633841)	I(25632794:25632693)	J(25632583:25632446)	K(25630939:25630801)	L(25630469:25630312)	M(25630154:25630029)	N(25629145:25629035)	O(25628952:25628847)	P(25627296:25627187)	Q(25626864:25626772)	R(25626674:25626560)	S(25624803:25624682)	T(25624445:25624297)	U(25623746:25623515)	V(25620816:25620682)	W(25620062:25619862)	X(25618849:25618654)	Y(25618509:25618418)	Z(25615586:25615431)	A1(25615288:25615205)	A2(25612709:25612515)	A3(25609712:25609568)	A4(25609344:25609183)	A5(25607375:25607171)	A6(25606122:25606043)	A7(25604870:25604760)	A8(25601225:25601100)	A9(25599529:25599435)	A10(25598477:25598307)
531	ENSG00000077147	A(96586835:96586734)	B(96576829:96576634)	C(96565426:96565304)	D(96562138:96561978)	E(96559736:96559659)	F(96553059:96552928)	G(96551411:96551245)	H(96547989:96547895)	I(96544206:96544076)	J(96533190:96533051)	K(96530608:96530540)	L(96528177:96528031)	M(96527496:96527413)	N(96527289:96527213)	O(96522330:96522263)
532	ENSG00000077152	A(202335754:202335646)	B(202335058:202334989)	C(202333555:202333450)	D(202333335:202333237)	E(202333093:202333010)	F(202331960:202331835)	G(202331834:202331811)
533	ENSG00000077274	A(111263936:111263772)	B(111254403:111254272)	C(111253216:111253008)	D(111252499:111252307)	E(111251742:111251549)	F(111251286:111251209)	G(111251103:111250917)	H(111249057:111248935)	I(111248771:111248569)	J(111247992:111247871)	K(111247504:111247368)	L(111246759:111246577)
534	ENSG00000077348	A(41397328:41397181)	B(41392980:41392867)	C(41391962:41391841)	D(41389905:41389765)	E(41387603:41387514)	F(41386725:41386633)
535	ENSG00000077420	A(26492327:26492398)	B(26496304:26496391)	C(26500819:26501111)	D(26503197:26503274)	E(26511747:26511906)	F(26513539:26513660)	G(26533439:26533525)	H(26536074:26536217)	I(26541582:26541692)	J(26560105:26560203)	K(26560730:26560844)	M(26562326:26562429)	N(26566961:26567488)
536	ENSG00000077458	A(95789478:95789392)	B(95788563:95788499)	C(95787678:95787624)	D(95786274:95786119)	E(95783264:95783065)	F(95779926:95779879)	G(95779687:95779607)	H(95778957:95778822)	I(95776023:95775922)	J(95771650:95771561)
537	ENSG00000077498	A(89177954:89178772)	B(89191202:89191418)	C(89227823:89227970)	D(89284773:89284954)	E(89295143:89295366)
538	ENSG00000077514	A(74592659:74592718)	B(74594061:74594116)	C(74604692:74604794)	D(74611499:74611538)	E(74612878:74613010)	F(74618537:74618804)	G(74620017:74620089)	H(74625408:74625570)	I(74625571:74625573)	J(74629214:74629216)	K(74629217:74629323)	L(74634583:74634695)	M(74636197:74636275)	N(74640564:74640766)
539	ENSG00000077585	A(236142623:236142667)	B(236142668:236143036)	C(236168706:236168755)	D(236178414:236178636)	E(236179879:236180028)	F(236183778:236183906)	G(236205126:236205250)	H(236208050:236208158)
540	ENSG00000077713	A(119399404:119399678)	B(119406460:119406701)	C(119410190:119410362)	D(119452009:119452143)	E(119452865:119453065)
541	ENSG00000077943	A(15719771:15719563)	B(15718899:15718766)	C(15688038:15687938)	D(15684127:15684004)	E(15678783:15678722)	F(15677637:15677592)	G(15672749:15672624)	H(15671647:15671603)	I(15660922:15660879)	J(15659055:15658999)	K(15655406:15655354)	L(15647051:15646846)	M(15644221:15644030)	N(15616559:15616514)	O(15613767:15613660)	P(15608290:15608235)	Q(15607831:15607677)	R(15606422:15606285)	S(15605791:15605724)	T(15604355:15604208)	U(15597299:15597207)	V(15592304:15592225)	W(15586664:15586584)	X(15575594:15575489)	Y(15572369:15572211)	Z(15558202:15558074)	A1(15548568:15548455)	A2(15531151:15531050)	A3(15519412:15519290)	A4(15517244:15517158)
542	ENSG00000077984	A(24949506:24949575)	C(24957287:24957459)	D(24958928:24959044)	E(24959635:24959712)
543	ENSG00000078070	A(183099440:183099352)	B(183094605:183094559)	C(183092545:183092409)	D(183086788:183086693)	E(183072487:183072366)	F(183071357:183071210)	G(183071120:183070999)	H(183057422:183057311)	I(183052240:183052159)	J(183045540:183045413)	K(183041750:183041567)	L(183039135:183039026)	M(183037434:183037218)	N(183034077:183033991)	O(183025804:183025755)	P(183022554:183022417)	Q(183020237:183020130)	R(183017337:183017266)	S(183015566:183015450)	T(183015449:183015438)
544	ENSG00000078081	A(183162655:183162607)	B(183154391:183153682)	C(183152503:183152375)	D(183140595:183140538)	E(183135887:183135717)	F(183124214:183124081)
545	ENSG00000078177	A(40097341:40097569)	B(40102075:40102085)	C(40102086:40103218)	D(40106900:40107024)	E(40112084:40112172)	F(40113432:40113508)	G(40117869:40118024)	H(40119932:40122309)	I(40123127:40123212)	J(40124160:40124205)	K(40126134:40126330)	L(40131801:40131919)	M(40136944:40137082)	N(40142673:40142861)	O(40144632:40144800)	P(40152780:40152903)	Q(40154192:40154237)
546	ENSG00000078237	A(4321272:4321303)	B(4331280:4331317)	C(4337039:4337160)	D(4349819:4349896)	E(4351267:4351377)	F(4352260:4352691)
547	ENSG00000078295	A(7396297:7396506)	B(7414573:7414770)	C(7520738:7520899)	D(7626167:7626316)	E(7690691:7690839)	F(7695752:7695863)	G(7698247:7698374)	H(7706744:7706902)	I(7707706:7707838)	J(7709211:7709387)	K(7712856:7712899)	L(7717157:7717237)	M(7724545:7724614)	N(7727164:7727261)	O(7743668:7743752)	P(7757449:7757586)	Q(7766687:7766806)	R(7772932:7773101)	S(7784365:7784449)	T(7789642:7789800)	U(7802218:7802364)	V(7804585:7804692)	W(7816866:7816980)	X(7820565:7820689)	Y(7826719:7826871)
548	ENSG00000078399	A(27165457:27164878)	B(27163841:27163603)
549	ENSG00000078401	A(12290630:12290693)	B(12292341:12292509)	C(12293941:12294096)	D(12294261:12294404)	F(12295962:12296064)	G(12296065:12296067)
550	ENSG00000078579	A(17002032:17001747)	B(16995758:16995655)	C(16993317:16993072)
551	ENSG00000078589	A(78960521:78960556)	B(78960557:78961540)
553	ENSG00000078725	A(119313355:119313138)	B(119249150:119248960)	C(119242216:119242047)	D(119238760:119238655)	E(119214155:119213919)	F(119208941:119208719)	G(119168224:119167084)
554	ENSG00000078804	A(34708740:34708863)	B(34709236:34709524)	C(34710058:34710307)
555	ENSG00000078814	A(34975495:34975499)	B(34977632:34977680)	C(34977934:34978005)	D(34978006:34978096)	E(34979390:34979496)	F(34979661:34979804)	G(34980578:34980734)	H(34981033:34981060)	I(34982459:34982555)	J(34984692:34984715)	K(34984854:34984946)	L(34985066:34985129)	M(34986100:34986198)	N(34986886:34986989)	O(34987149:34987287)	P(34987557:34987675)	Q(34987765:34987914)	R(34988092:34988262)	S(34989740:34989919)	T(34990014:34990146)	U(34990234:34990310)	V(34990738:34990825)	W(34991004:34991121)	X(34993102:34993225)	Y(34993334:34993470)	Z(34994146:34994401)	A1(34995336:34995578)	A2(34996346:34996522)	A3(34996613:34996758)	A4(34997083:34997173)	A5(34997251:34997640)	A6(34998295:34998421)	A7(34998511:34998629)	A8(34998719:34998915)	A9(34999056:34999405)	A10(34999571:34999695)	A11(34999791:34999906)	A12(35000293:35000689)	A13(35000768:35000893)	A14(35000988:35001158)	A15(35001245:35001349)	A16(35001431:35001526)	A17(35001948:35002085)	A18(35002177:35002188)
556	ENSG00000078898	A(33008575:33008683)	B(33011024:33011117)	C(33012803:33012907)	D(33013810:33013956)	E(33015436:33015496)	F(33017042:33017102)	G(33018259:33018350)	H(33018637:33018822)	I(33019062:33019115)	J(33019580:33019750)	K(33020328:33020395)	L(33020542:33020587)	M(33021281:33021344)	N(33021723:33021799)	O(33023342:33023383)
557	ENSG00000078902	A(1309498:1309466)	B(1295794:1295645)	C(1290409:1290227)	D(1288776:1288624)	E(1286092:1286002)	F(1277253:1277039)
558	ENSG00000079112	A(94194685:94194683)	B(94194682:94194635)	C(94189285:94189187)	D(94177721:94177587)	E(94176679:94176541)	F(94174260:94174102)	G(94173996:94173797)	H(94170985:94170854)	I(94170547:94170397)	J(94165976:94165761)	K(94162162:94162086)	L(94160162:94159971)	M(94152112:94151868)	N(94148874:94148744)	O(94146167:94145928)	P(94130992:94130876)	Q(94130739:94130626)	R(94128340:94128240)
559	ENSG00000079134	A(268019:267966)	B(265530:265457)	C(265363:265303)	D(264092:264026)	E(260304:260186)	F(259730:259682)	G(259275:259180)	H(254355:254273)	I(252612:252539)	J(247957:247849)	K(246455:246324)	L(226901:226801)	M(225403:225337)	N(225139:225089)	O(224994:224924)	P(224179:224084)	Q(223505:223440)	R(218969:218886)	S(216633:216486)	T(215504:215429)	U(214921:214626)
560	ENSG00000079246	A(216109437:216109457)	C(216113016:216113129)	D(216116659:216116842)	E(216117746:216117794)	F(216119043:216119165)	G(216122062:216122253)	H(216125917:216126031)	I(216127536:216127674)	J(216130875:216130987)	K(216132325:216132387)	L(216137088:216137225)	M(216138089:216138179)	N(216141186:216141319)	O(216148083:216148276)	P(216160068:216160161)	Q(216161979:216162048)	R(216190225:216190334)	S(216192639:216192735)	T(216194919:216194986)	U(216204322:216204396)	V(216205188:216205202)
561	ENSG00000079257	A(158672478:158672350)	B(158671019:158670957)	C(158669610:158669433)	D(158669132:158668996)	E(158667074:158667012)	F(158666744:158666646)
562	ENSG00000079332	A(70161915:70161858)	B(70161738:70161619)	C(70161069:70161004)	D(70157867:70157764)	E(70153969:70153838)	F(70152592:70152476)
563	ENSG00000079387	A(48101472:48101469)	B(48098124:48097994)	C(48096427:48096343)	D(48088960:48088801)	E(48083762:48083591)	F(48074793:48074690)	G(48074607:48074324)	H(48071721:48071667)	I(48066965:48066927)	J(48065680:48065596)	K(48065220:48065065)	L(48063841:48063710)	M(48049132:48048929)	N(48048080:48048001)	O(48047062:48046978)	P(48046451:48046356)	Q(48045384:48045322)
564	ENSG00000079462	A(42302309:42302232)	B(42302039:42301950)	C(42300287:42300171)	D(42300092:42299970)	E(42297365:42297078)
565	ENSG00000079482	A(68433020:68432867)	B(68299096:68299001)	C(68283117:68283056)	D(68274809:68274738)	E(68234588:68234487)	F(68213972:68213862)	G(68212212:68212108)	H(68210282:68210153)	I(68206673:68206573)	J(68201710:68201619)	K(68197264:68197186)	L(68194498:68194465)	M(68193952:68193890)	N(68192993:68192919)	O(68119332:68119248)	P(68113239:68113181)	Q(68111959:68111854)	R(68097029:68096870)	S(68073299:68073152)	T(68064177:68063854)	U(68053810:68053645)	V(68052590:68052540)	W(68048457:68048424)
566	ENSG00000079557	A(73481776:73481863)	B(73483941:73483989)	C(73484258:73484390)	D(73485862:73486073)	E(73486967:73487099)	F(73487724:73487821)	G(73488630:73488759)	H(73491872:73492086)	I(73495300:73495432)	J(73497652:73497749)	K(73499114:73499246)	L(73500004:73500227)	M(73501787:73501919)	N(73503050:73503070)
567	ENSG00000079689	A(25652404:25652485)	B(25653382:25653452)	C(25661552:25661644)	D(25664943:25665032)	E(25669511:25669567)	F(25669999:25670076)	G(25681951:25682006)	H(25689172:25689217)	I(25689473:25689532)	J(25691056:25691124)	K(25701207:25701335)
568	ENSG00000079785	A(15591934:15591949)	B(15595145:15595196)	C(15595490:15595553)	D(15596734:15596763)	E(15597375:15597471)	F(15599669:15599716)	G(15602548:15602631)	H(15603192:15603275)	I(15603814:15603890)	J(15604437:15604509)	K(15605950:15606026)	L(15606150:15606264)	M(15607175:15607313)	N(15613224:15613284)	O(15617244:15617342)	P(15618181:15618270)	Q(15620208:15620396)	R(15621065:15621116)	S(15623436:15623582)	T(15627054:15627145)	U(15628445:15628517)	V(15628638:15628710)	W(15628797:15628839)	X(15629602:15629697)	Y(15629990:15630110)	Z(15630776:15630906)
569	ENSG00000079931	A(132401426:132401163)	B(132374777:132374631)	C(132372997:132372830)	D(132372691:132372608)	E(132328594:132328415)	F(132328115:132328013)	G(132324097:132323931)	H(132322870:132322679)	I(132320688:132320629)	J(132315777:132315635)	K(132297955:132297787)	L(132297317:132297153)
570	ENSG00000079950	A(132503530:132503446)	B(132475662:132475593)	C(132472375:132472282)	D(132471600:132471463)	E(132470626:132470574)	F(132470047:132469951)	G(132468475:132468403)	H(132464075:132463993)	I(132460850:132460758)
571	ENSG00000079999	A(10500033:10499395)	B(10492262:10491577)	C(10489853:10489648)	D(10489368:10489192)	E(10486818:10486652)
572	ENSG00000080007	A(73394906:73395155)	B(73397689:73397744)	C(73400234:73400363)	D(73401859:73401990)	E(73404690:73404771)	F(73405679:73405835)	G(73406364:73406482)	H(73407505:73407615)	I(73407960:73408101)	J(73409248:73409348)	K(73412205:73412292)	L(73413658:73413785)	M(73413970:73414079)	N(73414548:73414686)	O(73415497:73415584)	P(73416113:73416226)
573	ENSG00000080371	A(71755130:71755288)	B(71769800:71769859)	C(71770592:71770699)	D(71773959:71774022)	E(71782031:71782085)	F(71782570:71782658)	G(71785531:71785673)
574	ENSG00000080511	A(10013438:10013497)	B(10013498:10013600)	C(10017057:10017215)	D(10018731:10018910)	E(10020709:10020802)	F(10021255:10021438)	G(10021534:10021749)	H(10021750:10021768)
575	ENSG00000080573	A(10010385:10010298)	B(10006234:10006232)	C(10006231:10006073)	D(10005985:10005796)	E(10005714:10005558)	F(10004145:10004041)	G(10003714:10003565)	H(10001881:10001768)	I(10001670:10001669)	J(10001668:10001524)	K(9998149:9998102)	L(9998025:9997984)	M(9997433:9997371)	N(9996689:9996615)	O(9996516:9996433)	P(9996262:9996206)	Q(9996119:9996066)	R(9995617:9995564)	S(9993806:9993753)	T(9993672:9993619)	U(9993433:9993380)	V(9993067:9993023)	W(9992880:9992827)	X(9992048:9992004)	Y(9991841:9991788)	Z(9991654:9991610)	A1(9989522:9989469)	A2(9989366:9989322)	A3(9989177:9989124)	A4(9986758:9986714)	A5(9986606:9986553)	A6(9986422:9986315)	A7(9985895:9985842)	A8(9982118:9982065)	A9(9981132:9981088)	A10(9980859:9980806)	A11(9980692:9980648)	A12(9980047:9979994)	A13(9979892:9979839)	A14(9979417:9979364)	A15(9979239:9979132)	A16(9978980:9978891)	A17(9978627:9978574)	A18(9977701:9977594)	A19(9977472:9977365)	A20(9977282:9977229)	A21(9976611:9976558)	A22(9974408:9974301)
576	ENSG00000080608	A(2838510:2838508)	B(2838507:2838426)	C(2837401:2837180)	D(2834166:2834031)	E(2833432:2833357)	F(2831344:2831251)	G(2831028:2830962)	H(2829948:2829774)	I(2828778:2828675)	J(2827151:2827073)	K(2824815:2824717)	L(2823834:2823781)	M(2820098:2820018)	N(2812362:2812220)	O(2811583:2811361)	P(2810431:2810344)	Q(2807904:2807814)	R(2804463:2804331)
577	ENSG00000080819	A(98593504:98592949)	B(98591155:98591012)	C(98590742:98590632)	D(98588854:98588713)	E(98585659:98585441)	F(98581511:98581407)	G(98580770:98580683)
578	ENSG00000080986	A(2572986:2573086)	B(2574989:2575066)	C(2577746:2577869)	D(2577969:2578141)	E(2578927:2579029)	F(2585113:2585202)	G(2587830:2587923)	H(2589204:2589310)	I(2590018:2590162)	J(2595416:2595621)	K(2599019:2599171)	L(2601396:2601485)	M(2606415:2606507)	N(2608700:2608830)	O(2610759:2610861)	P(2616437:2616574)
579	ENSG00000081019	A(113812412:113811710)	B(113798036:113797363)	C(113777808:113777671)	D(113777352:113777210)	E(113768389:113768222)	F(113767207:113767099)	G(113766453:113765980)
580	ENSG00000081051	A(73436263:73436347)	B(73437160:73437211)	C(73438174:73438306)	D(73440602:73440813)	E(73442296:73442428)	F(73443347:73443444)	G(73444993:73445122)	H(73447462:73447676)	I(73449335:73449467)	J(73450036:73450133)	K(73450615:73450753)	L(73452401:73452624)	M(73453765:73453897)	N(73455236:73455280)
581	ENSG00000081052	A(227147483:227147460)	B(227147459:227147413)	C(227144558:227144516)	D(227140238:227140161)	E(227121148:227121014)	F(227119939:227119895)	G(227118761:227118645)	H(227114696:227114628)	I(227111713:227111678)	J(227109286:227109224)	K(227108868:227108833)	L(227108622:227108581)	M(227104052:227103972)	N(227103197:227103144)	O(227102848:227102789)	P(227101909:227101865)	Q(227101557:227101504)	R(227099689:227099620)	S(227098798:227098694)	T(227094289:227094125)	U(227089957:227089868)	V(227088816:227088653)	W(227082187:227082115)	X(227080549:227080443)	Y(227078077:227077894)	Z(227062598:227062530)	A1(227060243:227060136)	A2(227059623:227059405)	A3(227057600:227057439)	A4(227056115:227055945)	A5(227054737:227054594)	A6(227052412:227052305)	A7(227051158:227050977)	A8(227050131:227050068)	A9(227047549:227047475)	A10(227043184:227043077)	A11(227042255:227042148)	A12(227033481:227033410)	A13(227032276:227032148)	A14(227032055:227031945)	A15(227030598:227030443)	A16(227028009:227027902)	A17(227025810:227025802)	A18(227022173:227022048)	A19(227012297:227012181)	A20(227010501:227010313)	A21(227008304:227008018)	A22(227007588:227007325)
582	ENSG00000081087	A(108074651:108074250)	B(108064299:108064185)	C(108054587:108054490)	D(108051198:108051031)	E(108049418:108049253)	F(108044840:108044785)
583	ENSG00000081138	A(65762843:65763052)	B(65809704:65809998)	C(65814485:65814604)	D(65822081:65822248)	E(65824644:65824831)	F(65843812:65844065)	G(65857816:65857952)	H(65858925:65859046)	I(65859708:65859825)	J(65862666:65862917)	K(65880401:65880894)
584	ENSG00000081148	A(101320372:101320288)	B(101319832:101319812)	C(101319811:101319584)	D(101304312:101304146)	E(101291510:101291479)	F(101291372:101291351)	G(101276713:101276664)	H(101275745:101275663)	J(101273742:101273581)	K(101269573:101269515)	L(101267531:101267511)	M(101257773:101257529)	N(101253781:101253696)	O(101246105:101245802)	P(101244787:101243529)	Q(101242907:101242688)	R(101232991:101232781)	S(101231145:101230957)	T(101229590:101229588)	U(101229587:101229380)	V(101228876:101228797)	W(101226981:101226969)
585	ENSG00000081154	A(101574216:101574279)	B(101579790:101580004)	C(101585437:101585511)	D(101590215:101590270)	E(101592627:101592753)
586	ENSG00000081181	A(67619978:67620088)	B(67620894:67620966)	C(67642186:67642363)	D(67645643:67645802)	E(67646644:67646738)	F(67646921:67647025)	G(67648047:67648183)	H(67650715:67650920)
587	ENSG00000081320	A(196163383:196163262)	B(196156651:196156439)	C(196146055:196145911)	D(196143686:196143560)	E(196141297:196141249)	F(196139799:196139620)	G(196137729:196137447)
588	ENSG00000081479	A(169362399:169362321)	B(169320884:169320777)	C(169318884:169318762)	D(169307397:169307281)	E(169294710:169294600)	F(169294261:169294148)	G(169292369:169292253)	H(169290997:169290845)	I(169289145:169289026)	J(169283001:169282873)	K(169280523:169280520)	L(169280519:169280350)	M(169279595:169279372)	N(169277951:169277745)	O(169275238:169275036)	P(169273067:169272927)	Q(169271107:169270904)	R(169259217:169259025)	S(169257249:169257124)	T(169256236:169256106)	U(169247515:169247378)	V(169246986:169246705)	W(169244932:169244693)	X(169243522:169243403)	Y(169243072:169242956)	Z(169241365:169240988)	A1(169239775:169239527)	A2(169238302:169238091)	A3(169237287:169237103)	A4(169236068:169235840)	A5(169233588:169233411)	A6(169231842:169231714)	A7(169226588:169226422)	A8(169225453:169225310)	A9(169220563:169220454)	A10(169216430:169216253)	A11(169213870:169213657)	A12(169212207:169211968)	A13(169209641:169209453)	A14(169207250:169206330)	A15(169206188:169206023)	A16(169205637:169205479)	A17(169204271:169203982)	A18(169202959:169202756)	A19(169201870:169201628)	A20(169198911:169198786)	A21(169197030:169196911)	A22(169193892:169193761)
589	ENSG00000081721	A(161749802:161750145)	B(161751668:161751781)	C(161751866:161751984)	D(161752368:161752464)	E(161753075:161753261)	F(161756786:161756947)
590	ENSG00000081760	A(125065585:125065717)	B(125073876:125073979)	C(125076491:125076611)	D(125086330:125086443)	E(125091426:125091523)	F(125102679:125102793)	G(125103000:125103081)	H(125107121:125107268)	I(125114477:125114557)	J(125118641:125118765)	K(125124705:125124769)	L(125124902:125125024)	M(125128161:125128274)	N(125129335:125129460)	O(125134003:125134072)	P(125134794:125134852)	Q(125136662:125136864)	R(125142092:125142229)
591	ENSG00000081791	A(141923942:141923972)	B(141924581:141924695)	C(141925410:141925527)	D(141928151:141928298)	E(141929582:141929740)	F(141929989:141930074)	G(141930178:141930274)	H(141933259:141933401)	I(141934240:141934398)	J(141934494:141934586)	K(141937198:141937357)	L(141938521:141938526)	M(141938527:141938759)
592	ENSG00000081800	A(123199946:123199848)	B(123181101:123180973)	C(123171904:123171768)	D(123169335:123169148)	E(123168561:123168504)	F(123168422:123168374)	G(123147310:123147159)	H(123134529:123134410)	I(123129481:123129383)	J(123128946:123128845)	K(123125675:123125569)	L(123123235:123123126)	M(123119242:123119081)	N(123117608:123117471)	O(123115655:123115518)
593	ENSG00000081853	A(141338972:141341395)	B(141494807:141494865)	C(141505393:141505481)	D(141510947:141511173)
594	ENSG00000081870	A(53940082:53939985)	B(53930145:53930039)	C(53928440:53928372)	D(53923947:53923904)	E(53921767:53921654)	F(53921653:53921651)
595	ENSG00000081913	A(62715684:62717259)	B(62830035:62830231)	C(62838784:62838909)	D(62860435:62860601)	E(62895011:62895157)	F(62895781:62896011)	G(62902964:62903166)	H(62905224:62905284)	I(62914913:62915008)	J(62919959:62920114)	K(62941718:62941918)	L(62945109:62945271)	M(62958629:62958759)	N(62963368:62963472)	O(62972514:62972708)	P(62975397:62975625)	Q(62978262:62979431)
596	ENSG00000081923	A(57731807:57731627)	B(57706587:57706490)	C(57704668:57704555)	D(57701313:57701215)	E(57701100:57701039)	F(57697867:57697795)	G(57697688:57697618)	H(57695532:57695450)	I(57695329:57695171)	J(57694670:57694582)	K(57691997:57691807)	L(57688507:57688299)	M(57685115:57685072)	N(57684192:57684036)	O(57675022:57674834)	P(57671580:57671468)	Q(57669482:57669318)	R(57668540:57668429)	S(57667167:57667092)	T(57662615:57662483)	U(57661462:57661174)	V(57655417:57655194)	W(57654075:57653992)	X(57652729:57652484)	Y(57652172:57652034)	Z(57650497:57650367)	A1(57648712:57648488)
597	ENSG00000082068	A(37379368:37379392)	B(37379489:37379554)	C(37381602:37381685)	D(37392000:37392120)	E(37396375:37396570)	F(37437922:37437981)	G(37443239:37443372)	H(37479834:37479987)	I(37516514:37516590)	J(37605064:37605238)	K(37697655:37697754)	L(37701058:37701142)	M(37702949:37703087)	N(37721115:37721215)	O(37722855:37722934)	P(37724934:37725050)	Q(37726883:37727045)	R(37752486:37752573)
598	ENSG00000082213	A(31532393:31532473)	B(31534272:31534417)	C(31535744:31535893)	D(31538260:31538689)	E(31540949:31541011)	F(31541281:31541402)	G(31545646:31545712)	H(31551293:31551432)	I(31552773:31552902)	J(31552903:31552906)
600	ENSG00000082497	A(210237961:210238135)	B(210239493:210239608)	C(210241558:210242337)
601	ENSG00000082898	A(61533897:61533772)	B(61526521:61526420)	C(61522683:61522611)	D(61502310:61502249)	E(61502040:61501996)	F(61499894:61499713)	G(61498913:61498865)	H(61498792:61498673)	I(61497007:61496879)	J(61495613:61495455)	K(61494091:61493894)	L(61493053:61492915)	M(61492748:61492567)	N(61492481:61492325)	O(61492198:61492035)	P(61490776:61490642)	Q(61488771:61488588)	R(61488271:61488165)	S(61485962:61485768)	T(61484105:61483937)	U(61483091:61482957)	V(61482539:61482380)	W(61481281:61481185)	X(61478966:61478820)
602	ENSG00000083099	A(89638716:89638672)	B(89637882:89637742)	C(89637353:89637273)
603	ENSG00000083168	A(42048977:42048378)	B(41987563:41987455)	C(41981954:41981839)	D(41980927:41980846)	E(41978777:41978642)	F(41977327:41977008)	G(41974822:41974704)	H(41955411:41955296)	I(41949363:41949222)	J(41947912:41947751)	K(41946684:41946591)	L(41943979:41943748)	M(41943000:41942793)	N(41942792:41942787)	O(41941444:41940842)	P(41937568:41937256)	Q(41934867:41932205)
604	ENSG00000083290	A(19867417:19867328)	B(19865828:19865736)	C(19864844:19864803)	D(19849774:19849742)	E(19849405:19849369)	F(19846910:19846737)	G(19845377:19845304)	H(19843222:19843121)	I(19841547:19841489)	J(19838583:19838501)	K(19826186:19826139)	L(19825182:19825094)	M(19816920:19816749)	N(19810438:19810378)	O(19804830:19804693)	P(19801922:19801777)	Q(19799575:19799495)	R(19797682:19797396)	S(19796282:19796095)	T(19795725:19795622)	U(19786086:19785937)	V(19783905:19783697)	W(19782067:19781889)	X(19781104:19780986)	Y(19780629:19780472)	Z(19777716:19777581)	A1(19776407:19776349)
605	ENSG00000083307	A(101492770:101492789)	B(101543241:101543436)	C(101552715:101552782)	D(101558419:101558812)	E(101570339:101570394)	F(101573668:101573824)	G(101577408:101577519)	H(101599057:101599151)	I(101619539:101619697)	J(101631637:101631724)	K(101632226:101632365)	L(101636897:101636928)	M(101644131:101644225)	N(101649414:101649499)	O(101664454:101664518)	P(101666589:101666702)	Q(101666703:101666703)
606	ENSG00000083444	A(11934780:11934855)	B(11947976:11948067)	C(11949773:11949906)	D(11950357:11950520)	E(11952623:11952735)	F(11954830:11954893)	G(11956917:11957014)	H(11957842:11957943)	I(11958516:11958647)	J(11960646:11960767)	K(11963532:11963636)	L(11964175:11964300)	M(11964644:11964785)	N(11965480:11965593)	O(11966251:11966316)	P(11966987:11967091)	Q(11970670:11970816)	R(11972872:11972997)	S(11974653:11974808)
607	ENSG00000083535	A(72783470:72783721)	B(72792447:72792547)	C(72795359:72795557)	D(72797907:72798026)	E(72821849:72821982)	F(72827010:72827118)	G(72827733:72827914)	H(72835243:72835368)	I(72854057:72854155)	J(72893784:72893949)	K(72908531:72908681)	L(72917076:72917166)	M(72931165:72931267)	N(72965274:72965404)	O(72973591:72973675)	P(72998822:72998995)	Q(73015869:73015919)
608	ENSG00000083635	A(44989436:44989025)	C(44982154:44982072)	D(44980820:44980722)	E(44979952:44979890)	F(44979266:44979190)	G(44965936:44965844)	H(44959574:44959381)	I(44949838:44949722)	J(44943674:44943442)	K(44941322:44941206)
609	ENSG00000083642	A(32648773:32648880)	B(32651804:32652007)	C(32658239:32658325)	D(32658434:32658531)	E(32659154:32659280)	F(32667764:32667844)	G(32673216:32673356)	H(32675844:32675959)	I(32678835:32678929)	J(32683878:32684023)	K(32687134:32687285)	L(32688456:32688569)	M(32694223:32694304)	N(32696854:32696902)	O(32699730:32699869)	P(32701323:32701438)	Q(32706934:32707039)	R(32709946:32710106)	S(32732101:32732224)	T(32735172:32735330)	U(32741080:32741148)	V(32742591:32742727)	W(32745977:32746100)	X(32753332:32753536)	Y(32755842:32755956)	Z(32758087:32758219)	A1(32758534:32758653)	A2(32759628:32759690)	A3(32760575:32760720)	A4(32764489:32764588)	A5(32764589:32764594)	A6(32770121:32770560)	A7(32770654:32770761)	A8(32773189:32773324)	A9(32775017:32775052)
610	ENSG00000083720	A(41870358:41870281)	B(41862750:41862642)	C(41861404:41861314)	D(41853554:41853419)	E(41850179:41850030)	F(41842781:41842675)	G(41840511:41840451)	H(41807438:41807331)	I(41805681:41805567)	J(41803163:41803069)	K(41801070:41801022)	L(41794749:41794677)	M(41794078:41794003)	N(41762200:41762111)	O(41749607:41749527)	P(41739491:41739390)	Q(41731770:41731729)
611	ENSG00000083782	A(91002565:91002401)	B(90978262:90978088)	C(90972980:90972822)	D(90972002:90971800)	E(90970139:90970044)	F(90964326:90964156)
612	ENSG00000083807	A(58511955:58511268)	B(58510930:58510721)	C(58510005:58509847)	D(58501410:58501286)	E(58500706:58500512)	F(58500429:58500339)	G(58499690:58499492)	H(58499220:58499123)	I(58498915:58498785)	J(58498691:58498515)
613	ENSG00000083845	A(58388138:58388245)	B(58392976:58393185)	C(58393359:58393487)	D(58394497:58394595)	E(58394682:58394750)
614	ENSG00000083857	A(186709827:186706563)	B(186663613:186663299)	C(186639783:186639722)	D(186636914:186636585)	E(186636235:186636025)	F(186633823:186633684)	G(186628763:186628488)	H(186628364:186628154)	I(186621775:186617708)	J(186617201:186617005)	K(186614344:186614191)	L(186613342:186613109)	M(186611775:186611386)	N(186610015:186609801)	O(186609320:186609183)	P(186606213:186606070)	Q(186604574:186604377)	R(186603977:186603176)	S(186603034:186602903)	T(186601426:186601269)	U(186600360:186599898)	V(186598125:186597972)	W(186597792:186597682)	X(186597171:186596540)	Y(186595826:186595689)	Z(186589220:186588592)
615	ENSG00000084073	A(40258272:40258394)	B(40260839:40260985)	C(40267786:40267872)	D(40268419:40268535)	E(40269975:40270127)	F(40271894:40272035)	G(40281343:40281527)	H(40285925:40286029)	I(40290854:40290997)	J(40292445:40292669)
616	ENSG00000084090	A(96208434:96208145)	B(96195549:96195341)	C(96195007:96194958)	D(96193352:96193242)	E(96193160:96193078)	F(96192468:96192369)	G(96187301:96187217)	H(96186914:96186730)
617	ENSG00000084092	A(56977585:56976442)	B(56974022:56973858)	C(56973353:56973148)	D(56968515:56968384)	E(56966736:56966620)	F(56964526:56964406)	G(56963661:56963454)	H(56963453:56963450)
618	ENSG00000084093	A(56910639:56911536)	B(56919787:56919870)	C(56929841:56932151)	D(56932152:56932152)
619	ENSG00000084444	A(13044404:13044440)	B(13055551:13055946)	C(13058451:13058549)	D(13061575:13061763)	E(13062845:13062975)	F(13066640:13066787)	G(13067155:13067296)	H(13068304:13068447)	I(13068630:13068711)	J(13071241:13071396)	K(13076026:13076143)	L(13079789:13080009)	M(13080625:13080630)
620	ENSG00000084463	A(14801383:14801320)	B(14800783:14800752)	C(14799728:14799635)	D(14797003:14796807)	E(14795104:14794971)	F(14794736:14794537)	G(14793922:14793731)	H(14791270:14791169)	I(14790749:14790456)	J(14789133:14788951)	K(14787498:14787065)
621	ENSG00000084623	A(32222442:32222444)	B(32222538:32222630)	C(32224034:32224121)	D(32224410:32224475)	E(32226171:32226320)	F(32226403:32226530)	G(32228499:32228609)	H(32228727:32228816)	I(32229135:32229208)	J(32230927:32231019)	K(32231115:32231196)
622	ENSG00000084628	A(31239547:31239494)	B(31188187:31188050)	C(31185327:31185247)	D(31184014:31183817)	E(31182590:31182530)	F(31181941:31181860)	G(31181712:31181703)
623	ENSG00000084636	A(31702193:31702121)	B(31700115:31700041)	C(31699930:31699813)	D(31698606:31698483)	E(31698172:31697906)	F(31697300:31697220)	G(31697088:31696963)	H(31696141:31696088)	I(31695787:31695761)	J(31695221:31695186)	K(31694170:31694144)	L(31693154:31693092)	M(31692808:31692767)	N(31692642:31692598)	O(31692509:31692474)	P(31692067:31692005)	Q(31691642:31691598)	R(31691512:31691417)	S(31691226:31691188)	T(31690573:31690529)	U(31690393:31690367)	W(31689851:31689741)	X(31689359:31689324)	Y(31689085:31689050)	Z(31688971:31688861)	A1(31688502:31688467)	A2(31686279:31686244)	A3(31686135:31686091)	A4(31685770:31685639)	A5(31684856:31684821)	A6(31684630:31684523)	A7(31684231:31684109)	A8(31684003:31683950)	A9(31683748:31683707)	A10(31683369:31683334)	A11(31683247:31683194)	A12(31683002:31682934)	A13(31681067:31681023)	A14(31680931:31680905)	A15(31680101:31680042)	A16(31679851:31679804)	A17(31679685:31679632)	A18(31675311:31675258)	A19(31675039:31675007)	A20(31672840:31672724)	A21(31672637:31672596)	A22(31672502:31672416)	A23(31671659:31671615)
624	ENSG00000084652	A(32180346:32180514)	B(32181242:32181577)	C(32184525:32184616)	D(32187954:32188124)	E(32190055:32190249)	F(32192311:32192430)	G(32192657:32192731)	H(32193208:32193300)	I(32194065:32194160)	J(32194902:32195195)
625	ENSG00000084674	A(21043945:21043864)	B(21043551:21043513)	C(21042476:21042361)	D(21041083:21040938)	E(21038111:21037958)	F(21037255:21037100)	G(21035708:21035584)	H(21034901:21034816)	I(21033518:21033299)	J(21032581:21032354)	K(21030015:21029898)	L(21029785:21029639)	M(21028538:21028327)	N(21028065:21027828)	O(21026964:21026788)	P(21025124:21024933)	Q(21023692:21023525)	R(21023042:21022831)	S(21019905:21019723)	T(21019113:21018992)	U(21016649:21016439)	V(21015545:21015370)	W(21015260:21015073)	X(21014593:21014448)	Y(21013533:21013160)	Z(21012651:21005080)	A1(21004675:21004561)	A2(21004452:21004269)	A3(21003334:21001730)
626	ENSG00000084710	A(25042313:25042319)	B(25091325:25091401)	C(25093003:25093130)	D(25103637:25103787)	E(25121673:25121794)	F(25128183:25128332)	G(25129975:25130109)	H(25130552:25130630)	I(25131368:25131503)	J(25131750:25131911)	K(25132903:25133014)	L(25133383:25133434)	M(25135467:25135639)	N(25136523:25136598)	O(25137341:25137502)	P(25139059:25139190)	Q(25141366:25141433)	R(25143735:25143862)	S(25144960:25145051)	T(25149694:25149742)	U(25151914:25152020)	V(25153712:25153761)	W(25154235:25154340)
627	ENSG00000084731	A(25981917:25980373)	B(25956444:25956343)	C(25955663:25955541)	D(25954385:25954267)	E(25951905:25951789)	F(25930063:25929955)	G(25929477:25929305)	H(25929071:25928978)
628	ENSG00000084733	A(26034609:26034735)	B(26098662:26098722)	C(26109768:26109906)	D(26127144:26127233)	E(26127850:26127951)	F(26134938:26135021)
629	ENSG00000084734	A(27496905:27496964)	B(27497244:27497399)	C(27497562:27497630)	D(27498255:27498323)	E(27498724:27498797)	F(27499142:27499208)	G(27499397:27499450)	H(27501135:27501229)	I(27503514:27503619)	J(27505718:27505836)	K(27506481:27506579)	L(27506788:27506885)	M(27507235:27507311)	N(27507681:27507777)	O(27507977:27508074)	P(27508168:27508251)	Q(27518788:27518829)	R(27518830:27518937)	S(27522460:27522594)	T(27523269:27523439)
630	ENSG00000084754	A(26244596:26244530)	B(26239143:26239102)	C(26239004:26238934)	D(26236988:26236855)	E(26234355:26234217)	F(26232279:26232160)	G(26230294:26230192)	H(26215175:26215053)	I(26214561:26214443)	J(26212626:26212570)	K(26209889:26209780)	L(26204196:26204062)	M(26201320:26201149)	N(26197777:26197691)	O(26195232:26195092)	P(26194638:26194570)	Q(26193772:26193577)	R(26192424:26192310)	S(26191628:26191483)	T(26191395:26191250)
631	ENSG00000085185	A(130005232:130005317)	B(130012578:130012668)	C(130012950:130016213)	D(130020985:130021150)	E(130022897:130022977)	F(130024990:130025379)	G(130028635:130028861)	H(130034455:130034676)	I(130037367:130037533)	J(130039137:130039282)	K(130050717:130050794)	L(130051860:130052016)	M(130055854:130056136)
632	ENSG00000085377	A(105402891:105402847)	B(105397927:105397853)	C(105377519:105377386)	D(105376255:105376125)	E(105373578:105373369)	F(105369024:105368903)	G(105353077:105352972)	H(105333505:105333314)	I(105329026:105328829)	J(105323768:105323665)	K(105288894:105288758)	L(105285580:105285486)	M(105282582:105282451)	N(105281902:105281746)	O(105278438:105278144)
633	ENSG00000085382	A(104859642:104859567)	B(104852371:104852317)	C(104850996:104850907)	D(104849246:104849142)	E(104843298:104843223)	F(104833173:104833042)	G(104811393:104811311)	H(104797025:104796929)	I(104796756:104796655)	J(104795685:104795579)	K(104791654:104791504)	L(104785319:104784985)	M(104784485:104784417)	N(104784173:104784086)	O(104777317:104777206)	P(104777110:104777013)	Q(104776828:104776741)	R(104772074:104771925)	S(104771389:104771193)	T(104750472:104750341)	U(104744610:104744512)	V(104744230:104744160)	W(104730416:104730303)	X(104729764:104729662)
634	ENSG00000085465	A(111427721:111427697)	B(111427091:111427062)	C(111426641:111426437)	D(111425439:111425383)	E(111423708:111423543)	F(111423051:111422927)	G(111421673:111421565)	H(111421461:111421276)	I(111419726:111419610)	J(111416458:111416323)	K(111415344:111414464)
635	ENSG00000085644	A(3137281:3137679)	B(3138418:3138541)	C(3138745:3138818)	D(3138934:3138974)	E(3138975:3139098)	F(3140689:3141347)
636	ENSG00000085662	A(134459062:134458997)	B(134451753:134451586)	C(134450902:134450786)	D(134449797:134449720)	E(134449119:134448997)	F(134448493:134448387)	G(134448061:134447980)	H(134447381:134447298)	I(134445320:134445238)	J(134442770:134442728)
637	ENSG00000085719	A(86528546:86528677)	B(86528945:86529124)	C(86531155:86531229)	D(86532509:86532580)	E(86537563:86537646)	F(86540245:86540334)	G(86544740:86544838)	H(86546595:86546681)	I(86547711:86547770)	J(86548301:86548434)	K(86551046:86551100)	L(86551183:86551234)	M(86554851:86554984)	N(86556102:86556338)	O(86558288:86558398)	P(86558399:86558410)
638	ENSG00000085741	A(76206407:76206325)	B(76196718:76196483)	C(76194844:76194567)	D(76191856:76191564)	E(76187239:76187065)
639	ENSG00000085760	A(55263858:55263640)	B(55262427:55262316)	C(55254825:55254654)	D(55254201:55254041)	E(55252653:55252477)	F(55249534:55249395)	G(55246461:55246337)	H(55244233:55244029)	I(55243668:55243416)	J(55243080:55242940)	K(55240175:55240011)	L(55237428:55237288)	M(55236820:55236648)
640	ENSG00000085788	A(38232995:38233214)	B(38234394:38234584)	C(38237538:38237627)	D(38238089:38238209)	E(38240275:38240364)	F(38242250:38242385)	G(38245742:38245950)	H(38246233:38246300)	I(38247713:38247835)	J(38249708:38249803)	K(38251912:38252028)	L(38252132:38252287)	M(38252722:38252824)	N(38252957:38253127)	O(38253556:38253718)	P(38260040:38260121)
641	ENSG00000085840	A(52402223:52402129)	B(52401489:52401362)	C(52397863:52397685)	D(52396364:52396049)	E(52396048:52396046)	F(52393803:52393443)	H(52389321:52389217)	I(52388637:52388442)	K(52385949:52385852)	L(52385262:52385161)	M(52384721:52384550)	N(52383937:52383830)	O(52383569:52383420)	P(52381761:52381642)	Q(52375599:52375430)	R(52374897:52374810)	S(52373375:52373181)
642	ENSG00000085872	A(16542378:16542354)	B(16542043:16541870)	C(16535636:16535452)	D(16533148:16533011)	E(16532749:16532598)	F(16530880:16530769)	G(16530674:16530585)	H(16529900:16529648)	I(16528255:16528080)	J(16525677:16525242)	K(16523290:16523052)	L(16521654:16521521)	M(16520912:16520826)	N(16520507:16520364)	O(16520265:16520149)	P(16519715:16519621)	Q(16519352:16519167)	R(16519166:16519159)	S(16519054:16519007)
643	ENSG00000085999	A(46248406:46248408)	B(46248512:46248598)	C(46250000:46250119)	D(46258686:46258746)	E(46259964:46260099)	F(46260542:46260611)	G(46260727:46261015)	H(46261261:46261385)	I(46267459:46267609)	J(46270659:46270785)	K(46272466:46272540)	L(46272672:46272802)	M(46273355:46273465)	N(46273624:46273747)	O(46274138:46274216)	P(46274538:46274717)	Q(46277817:46277980)	R(46278072:46278282)
644	ENSG00000086061	A(33026485:33026616)	B(33026813:33026990)	C(33029885:33029989)	D(33030440:33030667)	E(33034216:33034330)	F(33036574:33036689)	G(33037015:33037115)	H(33038685:33038903)
645	ENSG00000086062	A(33167169:33166758)	B(33135424:33135189)	C(33120606:33120419)	D(33116113:33115991)	E(33113878:33113774)	F(33113586:33113454)
646	ENSG00000086159	A(49973174:49973181)	B(49973182:49973575)	C(49974324:49974482)	D(49974746:49974826)	E(49975465:49975658)	F(49975659:49975671)
647	ENSG00000086189	A(62403772:62403694)	B(62403346:62403273)	C(62402122:62402036)	D(62398881:62398820)	E(62398739:62398646)	F(62398560:62398511)	G(62394607:62394484)	H(62394047:62393955)	I(62392990:62392926)	J(62392234:62392171)	K(62390982:62390876)	L(62389052:62389010)
648	ENSG00000086504	A(370218:369931)	B(369220:369068)	C(368635:368501)	D(368414:368328)	E(367782:367675)
649	ENSG00000086544	A(40717136:40718290)	B(40725340:40725439)	C(40729202:40729415)	D(40733160:40733364)	E(40736986:40737087)	F(40737698:40737769)	G(40739357:40739560)
650	ENSG00000086570	A(151568931:151565673)	B(151563639:151563325)	C(151556402:151556344)	D(151554673:151554362)	E(151553387:151553177)	F(151551606:151551467)	G(151550871:151550590)	H(151549505:151549295)	I(151546337:151542285)	J(151540763:151540567)	K(151537946:151537793)	L(151534642:151534409)	M(151531970:151531587)	N(151529392:151529178)	O(151528133:151527996)	P(151527377:151527234)	Q(151525965:151525768)	R(151522086:151521276)	S(151517765:151517620)	T(151512606:151512165)	U(151510174:151510021)	V(151507611:151507154)	W(151506097:151505565)
651	ENSG00000086589	A(150700985:150700932)	B(150700497:150700444)	C(150699271:150699242)	D(150698631:150698499)	E(150696891:150696791)	F(150696705:150696533)	G(150695706:150695506)	H(150694240:150694076)	I(150693307:150693219)	J(150693026:150692895)	K(150691881:150691751)
652	ENSG00000086598	A(123584637:123584816)	B(123586747:123586939)	C(123590342:123590449)	D(123596605:123596729)
653	ENSG00000086619	A(236281783:236281682)	B(236269994:236269875)	C(236253505:236253422)	D(236252091:236252050)	E(236249967:236249885)	F(236243495:236243422)	G(236236398:236236278)	H(236235835:236235789)	I(236232839:236232828)	J(236230250:236230224)	K(236226739:236226647)	L(236226515:236226269)	M(236225139:236225070)	N(236222010:236221924)	O(236220965:236220832)	P(236218576:236218516)
654	ENSG00000086696	A(82035425:82035689)	B(82068170:82068382)	C(82070942:82071127)	D(82090902:82091039)	E(82098075:82098418)	F(82098419:82098436)
655	ENSG00000086758	A(53654107:53654063)	B(53648310:53648212)	C(53647574:53647368)	D(53645463:53645311)	E(53634298:53634236)	F(53632564:53632487)	G(53631614:53631567)	H(53631482:53631414)	I(53631034:53630935)	J(53629616:53629516)	K(53628902:53628752)	L(53628620:53628493)	M(53627879:53627739)	N(53627515:53627410)	O(53625258:53625157)	P(53624675:53624595)	Q(53617446:53617340)	R(53617147:53616970)	S(53615835:53615744)	T(53614745:53614534)	U(53608909:53608852)	V(53607699:53607523)	W(53604834:53604589)	X(53603501:53603368)	Y(53602658:53602564)	Z(53600309:53600118)	A1(53595403:53595187)	A2(53594621:53594499)	A3(53593601:53593364)	A4(53592628:53592398)	A5(53591122:53591000)	A6(53590499:53590404)	A7(53589816:53589547)	A8(53588534:53588382)	A9(53586909:53586782)	A10(53586571:53586490)	A11(53585188:53585012)	A12(53584345:53584186)	A13(53583916:53583558)	A14(53581026:53580831)	A15(53577067:53576900)	A16(53575788:53575643)	A17(53575221:53575155)	A18(53573967:53573965)	A19(53573964:53573750)	A20(53569827:53569616)	A21(53568874:53568692)	A22(53565239:53565067)
656	ENSG00000086827	A(113773666:113773562)	B(113768967:113768833)	C(113760918:113760817)	D(113760590:113760513)	E(113760368:113760209)	F(113758706:113758554)	G(113757853:113757662)	H(113748420:113748257)	I(113747713:113747531)	J(113744040:113743802)	K(113741765:113741694)	L(113739382:113739213)	M(113738394:113738264)	N(113737703:113737572)	O(113736822:113736620)	P(113733814:113733694)
657	ENSG00000086967	A(50432954:50432972)	B(50435161:50435250)	C(50435776:50435862)	D(50436012:50436160)	E(50436617:50436734)	F(50437473:50437521)	G(50437659:50437718)	H(50440880:50441076)	I(50442181:50442313)	J(50443494:50443618)	K(50443711:50443816)	L(50445880:50446052)	M(50448225:50448390)	N(50450829:50450935)	O(50451280:50451309)	P(50451864:50452003)	Q(50454020:50454179)	R(50454265:50454369)	S(50455108:50455296)	T(50455510:50455644)	U(50458587:50458754)	V(50458918:50459006)	W(50459111:50459306)	X(50460040:50460179)	Y(50461542:50461701)	Z(50461900:50462036)	A1(50464346:50464532)	A2(50466195:50466205)
658	ENSG00000087074	A(48873234:48874898)	B(48875614:48875973)
659	ENSG00000087076	A(48836411:48836324)	B(48835843:48835805)	C(48834358:48834276)	D(48832732:48832666)	E(48831759:48831668)	F(48815141:48815037)	G(48813730:48813663)	H(48813552:48813456)	I(48813348:48813175)	J(48813174:48813165)
660	ENSG00000087077	A(100867498:100867606)	B(100867861:100867988)	C(100868108:100868233)	D(100868495:100868866)	E(100870370:100870463)	F(100870574:100870743)	G(100871543:100871721)	H(100872624:100872744)	I(100873172:100873303)
661	ENSG00000087095	A(28042874:28043331)	B(28122603:28122732)	C(28132620:28132675)	D(28161160:28161266)	E(28163543:28163628)	F(28168448:28168657)	G(28172517:28172618)	H(28185179:28185265)	I(28191021:28191219)	J(28192120:28192213)	K(28194582:28194636)
662	ENSG00000087111	A(28571496:28571463)	B(28571188:28571049)	C(28570963:28570852)	D(28563907:28563818)	E(28563522:28563431)	F(28561629:28561422)	G(28560191:28560049)	H(28558590:28558476)	I(28556972:28556827)	J(28556266:28556166)	K(28555061:28554851)	L(28554495:28554220)
663	ENSG00000087128	A(68447513:68447523)	B(68461821:68461945)	C(68466631:68466752)	D(68468879:68468946)	E(68471460:68471623)	F(68474723:68474761)	G(68476261:68476438)	H(68477369:68477628)	I(68478849:68478991)	J(68496643:68496804)
664	ENSG00000087157	A(78378666:78378808)	B(78392476:78392665)	C(78396308:78396385)	D(78398252:78398351)	E(78399348:78399537)	F(78400677:78400855)	G(78403568:78404089)	H(78414879:78415027)	I(78419546:78419665)
665	ENSG00000087250	A(56589591:56589621)	B(56589870:56589935)	C(56590840:56590949)
666	ENSG00000087253	A(55509182:55509352)	B(55525508:55525647)	C(55528377:55528594)	D(55529835:55529947)	E(55531914:55531974)	F(55532824:55532882)	G(55534443:55534477)	H(55537578:55537632)	I(55545735:55545817)	J(55549277:55549402)	K(55550949:55551102)	L(55574631:55574729)	M(55579109:55579244)	N(55582914:55583098)
667	ENSG00000087299	A(50312150:50312011)	B(50303017:50302902)	C(50302168:50302017)	D(50294246:50294115)	E(50284033:50283871)	F(50278554:50278520)	G(50269330:50269163)	H(50267910:50267753)	I(50265489:50265358)	J(50247253:50247058)
668	ENSG00000087302	A(51989640:51989700)	B(51991317:51991441)	C(51993723:51993822)	D(51998494:51998580)	E(51999708:51999796)	F(52001798:52001866)	G(52004194:52004242)	H(52004362:52004516)
669	ENSG00000087303	A(52068994:52068767)	B(52068163:52067858)	C(52060356:52060124)	D(52054321:52054020)	E(52054019:52053939)	F(52053938:52053579)	G(52042931:52042782)	H(52042350:52042105)	I(52040851:52040651)	J(52038977:52038747)	K(52029690:52029547)	L(52028850:52028722)	M(52027344:52027201)	N(52020178:52020059)	O(52019309:52019295)	P(52019294:52019061)	Q(52015275:52015054)	R(52014456:52014287)	S(52011683:52011554)	T(52011047:52010876)	U(52007967:52007810)	V(52006660:52006537)	W(52005849:52005737)	X(52005496:52005486)	Y(52005485:52005484)
670	ENSG00000087338	A(69829893:69830152)	B(69837547:69837670)	C(69839457:69839553)	D(69840942:69841039)	E(69843149:69843261)	F(69844131:69844196)	G(69847543:69847627)	H(69849652:69849742)	I(69854823:69854960)	J(69861278:69861347)	K(69864900:69864975)	L(69869719:69869864)	M(69871745:69871832)	N(69878909:69879004)	O(69879005:69879038)
671	ENSG00000087365	A(66052385:66052517)	B(66052673:66052719)	C(66053027:66053104)	D(66055076:66055315)	E(66055535:66055585)	F(66056838:66056955)	G(66057266:66057375)	H(66058054:66058150)	I(66058314:66058405)	J(66058830:66059045)	K(66059201:66059338)	L(66059515:66059595)	M(66059782:66060009)	N(66060582:66060731)	O(66061686:66061775)	P(66061891:66061998)	Q(66063009:66063116)	R(66063400:66063542)	S(66063628:66063729)	T(66067946:66068045)	U(66068148:66068333)	V(66068674:66068745)
672	ENSG00000087448	A(27780331:27781202)	B(27791708:27791901)	C(27797715:27798166)
673	ENSG00000087502	A(29371633:29371528)	B(29370222:29370114)	C(29368287:29368241)	D(29366947:29366877)	E(29361685:29361645)	F(29357724:29357623)	G(29356477:29356382)	H(29350068:29350013)	I(29349177:29349079)	J(29345540:29345443)	K(29343282:29343120)	L(29341816:29341734)	M(29341218:29341156)
674	ENSG00000087842	A(15491257:15491162)	B(15479821:15479729)	C(15459740:15459657)	D(15456054:15455848)	E(15425990:15425906)	F(15407550:15407506)	G(15397531:15397449)	H(15390251:15390185)	I(15385116:15385004)
675	ENSG00000088035	A(63370978:63371059)	B(63396513:63396597)	C(63402254:63402343)	D(63404453:63404541)	E(63406317:63406399)	F(63407062:63407126)	G(63411146:63411331)	H(63411926:63412061)	I(63414061:63414146)	J(63415873:63415957)	K(63419370:63419440)	L(63428733:63428801)	M(63428928:63429126)	N(63436823:63437020)
676	ENSG00000088038	A(54142979:54143003)	B(54143119:54143186)	C(54143442:54143516)	D(54143660:54143749)	E(54144006:54144134)	F(54144237:54144332)	G(54145598:54145817)	H(54145910:54146043)	I(54146601:54146657)	J(54148148:54148535)	K(54148620:54148743)	L(54149560:54149758)	M(54152226:54152325)	N(54152428:54152626)	O(54152867:54152999)	P(54153715:54153840)	Q(54155309:54155407)
677	ENSG00000088179	A(119809854:119809991)	B(119862536:119862643)	C(119877323:119877365)	D(119877464:119877542)	E(119881786:119881830)	F(119882097:119882149)	G(119882503:119882623)	H(119885795:119885882)	I(119900718:119900806)	J(119915179:119915242)	K(119920069:119920241)	L(119926598:119926666)	M(119932424:119932549)	N(119934800:119934958)	O(119945081:119945240)	P(119946341:119946424)	Q(119946518:119946574)	R(119951973:119952129)	S(119955157:119955323)	T(119956844:119956934)	U(119957016:119957077)	V(119960807:119960953)	W(119962616:119962744)	X(119965497:119965645)	Y(119967837:119967972)	Z(119976984:119977070)
679	ENSG00000088247	A(6424701:6424453)	B(6422436:6422340)	C(6421688:6421650)	D(6421317:6421278)	E(6420471:6420422)	F(6420144:6420073)	G(6419260:6419203)	H(6418876:6418702)	I(6418581:6418483)	J(6418079:6417981)	K(6417841:6417739)	L(6417087:6416987)	M(6416882:6416738)	O(6416650:6416490)	P(6416407:6416298)	Q(6415896:6415808)	R(6415734:6415534)	S(6415457:6415380)	T(6415301:6415141)	U(6415140:6415024)	V(6414120:6414112)
680	ENSG00000088256	A(3094652:3094787)	B(3110149:3110333)	C(3113330:3113484)	D(3114944:3115072)	E(3118924:3119053)	F(3119206:3119359)	G(3120989:3121179)
681	ENSG00000088320	A(31476446:31476785)	B(31477828:31477830)	C(31477831:31477910)	D(31482287:31482488)	E(31484159:31484430)
682	ENSG00000088325	A(31757477:31757582)	B(31760057:31760179)	C(31766556:31766682)	D(31770343:31770471)	E(31771560:31771682)	F(31775867:31775988)	G(31777487:31777638)	H(31778813:31778984)	I(31782249:31782390)	J(31783705:31783921)	K(31792735:31792830)	L(31793848:31794024)	M(31794402:31794548)	N(31797404:31797515)	O(31798365:31798552)	P(31800970:31801080)
683	ENSG00000088356	A(31951961:31951875)	B(31950387:31950312)	C(31948882:31948808)	D(31946576:31946496)	E(31945889:31945807)
685	ENSG00000088451	A(94596136:94596051)	B(94593907:94593841)	C(94592309:94592241)	D(94590943:94590853)	E(94583236:94583094)	F(94581189:94581091)	G(94579953:94579894)	H(94578773:94578730)	I(94578170:94578005)	J(94577429:94577371)	K(94576411:94576314)	L(94574852:94574782)	M(94574781:94574763)
686	ENSG00000088538	A(50675264:50675300)	B(50778675:50778758)	C(50841675:50841715)	D(50890026:50890081)	E(50933981:50934077)	F(51064448:51064596)	G(51075356:51075440)	H(51089243:51089284)	I(51090230:51090384)	J(51146549:51146630)	K(51159244:51159304)	L(51160555:51160702)	M(51208774:51208862)	N(51214122:51214247)	O(51225649:51225773)	P(51227283:51227445)	Q(51227982:51228088)	R(51228661:51228832)	S(51229512:51229609)	T(51236345:51236428)	U(51237490:51237590)	V(51246726:51246807)	W(51260156:51260326)	X(51270815:51271007)	Y(51275079:51275206)	Z(51277608:51277754)	A1(51280106:51280204)	A2(51310232:51310326)	A3(51312004:51312079)	A4(51312476:51312576)	A5(51312844:51312902)	A6(51314980:51315128)	A7(51330138:51330223)	A8(51333001:51333027)	A9(51333158:51333253)	A10(51338359:51338419)	A11(51338935:51339028)	A12(51341237:51341385)	A13(51348852:51348938)	A14(51350288:51350392)	A15(51354882:51355023)	A16(51356089:51356255)	A17(51356407:51356493)	A18(51356962:51357141)	A19(51357758:51357841)	A20(51357961:51358077)	A21(51360511:51360632)	A22(51361859:51361997)
687	ENSG00000088682	A(57447506:57447578)	B(57451040:57451208)	C(57452801:57452936)	D(57456504:57456646)	E(57456931:57457015)	F(57458246:57458350)	G(57459565:57459720)	H(57460051:57460104)	I(57460589:57460624)
688	ENSG00000088756	A(6729822:6729943)	B(6824762:6824964)	C(6837197:6837348)	D(6837349:6837414)	E(6851034:6851126)	F(6859808:6859897)	G(6868150:6868234)	H(6870590:6870732)	I(6873409:6873574)	J(6873684:6873775)	K(6876131:6876208)	L(6882137:6882299)	M(6887157:6887239)	N(6889888:6890085)	O(6890430:6890543)	P(6894835:6894891)	Q(6896502:6896626)	R(6908960:6909024)	S(6912060:6912142)	T(6912143:6912154)
689	ENSG00000088808	A(103847307:103847299)	B(103797518:103797371)	C(103784914:103784795)	D(103778821:103778745)	E(103757751:103757650)	F(103754244:103754070)	G(103753196:103753000)	H(103749934:103749794)	I(103746553:103746373)	J(103742823:103742654)	K(103742291:103741790)	L(103740593:103739824)	M(103739023:103738886)	N(103738812:103738679)	O(103737860:103737694)	P(103736202:103736003)	Q(103735195:103735154)
690	ENSG00000088827	B(3707128:3707080)	C(3706706:3706347)	D(3706040:3705744)	E(3704091:3703825)	F(3703451:3703197)	G(3701641:3701342)	H(3699459:3699202)	I(3698133:3697798)	J(3697342:3697085)	K(3696888:3696586)	L(3694923:3694663)	M(3694532:3694221)	N(3693698:3693447)	O(3693131:3692862)	P(3692772:3692521)	Q(3692202:3691903)	R(3691600:3691340)	S(3690264:3689962)	T(3689702:3689600)	U(3689227:3689155)	V(3688619:3688560)
691	ENSG00000088881	A(2693146:2693148)	B(2693646:2693660)	C(2693661:2693782)	D(2705577:2705733)	E(2705974:2706037)	F(2706209:2706264)	G(2707947:2708020)	H(2709574:2709642)	I(2748549:2748630)	J(2749401:2749518)	K(2749620:2749753)	L(2749847:2749973)	M(2751700:2751788)	N(2751922:2751987)	O(2752086:2752263)	P(2752357:2752545)	Q(2755627:2755824)	R(2758909:2758979)
692	ENSG00000088882	A(2800572:2800401)	B(2798893:2798726)	C(2798537:2798428)	D(2798291:2798152)	E(2798058:2797968)	F(2797342:2797192)	G(2797094:2797006)	H(2796650:2796527)	I(2796443:2796247)	J(2796161:2795982)	K(2795896:2795599)	L(2795416:2795277)	M(2794639:2794537)	N(2794431:2794190)
693	ENSG00000088926	A(186267137:186267191)	B(186271609:186271771)	C(186273071:186273177)	D(186274116:186274275)	E(186275787:186275896)	F(186276231:186276390)	G(186280012:186280121)	H(186280223:186280385)	I(186280468:186280473)	J(186280474:186280580)	K(186284092:186284260)	L(186285638:186285813)	M(186286415:186286510)	N(186287684:186287823)	O(186288453:186288614)
694	ENSG00000088930	A(21303399:21303473)	B(21326279:21326406)	C(21326490:21326601)	D(21328559:21328670)	E(21330481:21330539)	F(21330616:21330705)	G(21331561:21331633)	H(21331768:21331818)	I(21332283:21332440)	J(21333544:21333618)	K(21333704:21333837)	L(21333937:21333994)	M(21334078:21334185)	N(21339044:21339088)	O(21340721:21340852)	P(21344090:21344208)	Q(21346415:21346550)	R(21348146:21348253)	S(21348341:21348430)	T(21349389:21349461)	U(21354789:21354872)	V(21356080:21356177)	W(21356586:21356665)	X(21357736:21357792)	Y(21365421:21365489)	Z(21365573:21365704)	A1(21368463:21368590)	A2(21381994:21382057)	A3(21386868:21387006)	A4(21389273:21389338)
695	ENSG00000088986	A(120496422:120496553)	B(120498073:120498210)
696	ENSG00000089006	A(17968425:17968375)	B(17957037:17956933)	C(17955475:17955365)	D(17954117:17953996)	E(17952710:17952587)	F(17951595:17951500)	G(17950396:17950291)	H(17950207:17950132)	I(17949103:17949064)	J(17948976:17948890)	K(17947645:17947486)	L(17943195:17943110)	M(17942407:17942357)
697	ENSG00000089048	A(13783140:13782504)	B(13776270:13775873)	C(13775270:13775157)	D(13772615:13772515)	E(13771483:13771331)	F(13770021:13769907)	G(13766924:13766777)	H(13759853:13759692)	I(13733842:13733721)	J(13728465:13728378)	K(13718984:13718908)	L(13717514:13717368)	M(13715167:13714874)
698	ENSG00000089050	A(18497167:18497069)	B(18495880:18495838)	C(18494063:18493958)	D(18490480:18490395)	E(18489990:18489764)
699	ENSG00000089057	A(4932562:4932455)	B(4912978:4912880)	C(4902558:4902442)	D(4899712:4899555)	E(4885909:4885821)	F(4884823:4884753)	G(4883823:4883642)	H(4874696:4874576)	I(4874092:4873936)	J(4870053:4869906)	K(4867875:4867770)	L(4862907:4862778)	M(4862085:4861948)	N(4859384:4859289)	O(4857204:4856972)
700	ENSG00000089091	A(18465358:18465250)	B(18460306:18460153)	C(18455361:18455247)	D(18453827:18453731)	E(18452739:18452683)	F(18452682:18452615)	G(18449069:18448984)	H(18443464:18443347)	I(18433765:18433652)	J(18427159:18427067)	K(18415452:18415450)	L(18415449:18415327)	M(18414512:18414348)	N(18412853:18412836)	O(18412835:18412646)	P(18398626:18398523)	Q(18396546:18396472)	R(18394350:18394254)	S(18393811:18393711)	T(18390459:18390379)	U(18389828:18389701)	V(18385090:18385016)	W(18384564:18384399)
701	ENSG00000089116	A(113471498:113471326)	B(113469345:113469122)	C(113468404:113468127)	D(113467421:113467256)	E(113463557:113463190)
702	ENSG00000089154	A(120194697:120194680)	B(120190400:120190298)	C(120184887:120184824)	D(120184243:120184112)	E(120183677:120183569)	F(120178950:120178852)	G(120178759:120178625)	H(120177752:120177684)	I(120177555:120177447)	J(120176217:120176143)	K(120175874:120175746)	L(120175212:120175162)	M(120174169:120174071)	N(120173826:120173653)	O(120170321:120170169)	P(120168300:120168208)	Q(120164721:120164646)	R(120164495:120164336)	S(120163259:120163070)	T(120162971:120162847)	U(120162058:120161880)	V(120161583:120161490)	W(120160255:120160142)	X(120160023:120159825)	Y(120158615:120158460)	Z(120158030:120157849)	A1(120156992:120156912)	A2(120156604:120156461)	A3(120155719:120155592)	A4(120155430:120155241)	A5(120155040:120154970)	A6(120153909:120153744)	A7(120153407:120153213)	A8(120151391:120151145)	A9(120150043:120149922)	A10(120149720:120149606)	A11(120148346:120148167)	A12(120147272:120147052)	A13(120145330:120145262)	A14(120145061:120144923)	A15(120144835:120144639)	A16(120144448:120144306)	A17(120142941:120142824)	A18(120142722:120142507)	A19(120141023:120140859)	A20(120138856:120138695)	A21(120138415:120138323)	A22(120138044:120137901)
703	ENSG00000089163	A(120303562:120303567)	B(120303568:120304058)	C(120312456:120312750)	D(120312884:120313036)	E(120313037:120313096)
704	ENSG00000089199	A(5911634:5911682)	B(5916326:5916372)	C(5916826:5916919)	D(5922335:5924100)	E(5924972:5925049)
705	ENSG00000089289	A(70133948:70134135)	B(70134523:70134816)	C(70146633:70146828)	D(70148761:70148840)	E(70150210:70150322)	F(70165833:70165981)
706	ENSG00000089558	A(42180945:42180870)	B(42179026:42178793)	C(42178477:42178331)	D(42178227:42178100)	E(42176297:42176054)	F(42175736:42175579)	G(42171995:42171788)	H(42170301:42170107)	I(42169676:42169477)	J(42166546:42166297)	K(42165693:42165449)	L(42164168:42164130)	M(42163958:42163606)	N(42163334:42163228)	O(42162321:42162248)	P(42160435:42160040)
707	ENSG00000089692	A(6772853:6772910)	B(6773192:6773339)	C(6773697:6774001)	D(6774595:6774864)	E(6775273:6775548)	F(6777264:6777506)	G(6777791:6777921)	H(6778244:6778390)
708	ENSG00000089693	A(6752334:6752285)	B(6752054:6751925)	C(6751676:6751641)	D(6750766:6750713)	E(6750305:6750177)	F(6750007:6749848)	G(6748982:6748795)
709	ENSG00000089818	A(8082289:8082383)	B(8089936:8090036)	C(8090195:8090299)	D(8091769:8091850)	E(8092676:8092784)	F(8092872:8093055)	G(8095601:8095703)	H(8096042:8096090)
710	ENSG00000089847	A(4186426:4186461)	B(4199683:4199769)	C(4199875:4200005)	D(4200083:4200171)	E(4202026:4202090)	F(4202869:4202926)	G(4207242:4207312)	H(4207501:4207607)	I(4207781:4207968)	J(4208764:4208801)	K(4210058:4210138)	L(4210265:4210372)	M(4212475:4212513)	N(4212600:4212698)	O(4215978:4216050)	P(4216284:4216402)	Q(4216550:4218163)	R(4219591:4219758)	S(4222670:4222795)	T(4224127:4224192)	U(4224428:4224505)
711	ENSG00000089902	A(102592887:102593187)	B(102593266:102593276)	C(102593277:102593325)	D(102681895:102681978)	E(102701278:102701330)	F(102707351:102707512)	G(102708465:102708583)	H(102710935:102711013)	I(102714423:102714617)	J(102721007:102721084)	K(102721320:102721377)	L(102722187:102722416)	M(102726468:102726506)
712	ENSG00000090020	A(27154337:27154335)	B(27154334:27153983)	C(27114286:27113826)	D(27109777:27109527)	E(27107865:27107648)	F(27106087:27105885)	G(27103312:27103223)	H(27102743:27102673)	I(27102558:27102385)	J(27102130:27102016)	K(27101826:27101725)	L(27101275:27101203)	M(27100644:27100307)
713	ENSG00000090061	A(99492678:99492874)	B(99493514:99493595)	C(99495498:99495629)	D(99500766:99500871)	E(99501356:99501413)	F(99502207:99502376)	G(99502719:99502984)	H(99503611:99503644)	I(99507076:99507147)	J(99510157:99510782)
714	ENSG00000090104	A(192575793:192575929)	B(192576285:192576365)	C(192576774:192576835)	D(192578222:192578385)	E(192579137:192579322)
715	ENSG00000090266	A(140696745:140696842)	B(140702866:140703010)	C(140704860:140704934)
716	ENSG00000090273	A(26921849:26921929)	B(26924089:26924166)	C(26941457:26941660)	D(26941753:26941818)	E(26942660:26942776)	F(26942871:26943065)	H(26945390:26945473)	I(26945568:26945686)	J(26946130:26946181)
717	ENSG00000090339	A(10271160:10271226)	B(10274765:10275028)	C(10283481:10283786)	D(10284033:10284320)	E(10284403:10284657)	F(10284783:10285028)	G(10285115:10285287)
718	ENSG00000090382	A(69348409:69348544)	B(69350108:69350272)	C(69352220:69352298)	D(69353153:69353219)
720	ENSG00000090432	A(20508024:20507905)	B(20503309:20503222)	C(20502189:20502069)	D(20501419:20500690)
721	ENSG00000090447	A(4272746:4272658)	B(4262701:4262536)	C(4262422:4262324)	D(4261949:4261779)	E(4260595:4260455)	F(4260245:4260090)	G(4258249:4258055)
722	ENSG00000090470	A(65133781:65132912)	B(65129170:65129032)	C(65119954:65119718)	D(65119463:65119376)	E(65118840:65118717)	F(65118716:65118713)
723	ENSG00000090520	A(186570898:186570965)	B(186572095:186572251)	C(186575840:186575937)	D(186577668:186577800)	E(186581371:186581513)	F(186581995:186582077)	G(186582716:186582773)	H(186583865:186583976)	I(186584430:186584589)	J(186585344:186585408)
724	ENSG00000090581	A(1351966:1352017)	B(1352102:1352159)	C(1352239:1352306)	D(1361743:1361797)	E(1361872:1361955)	F(1362038:1362131)	G(1362206:1362320)	H(1362452:1362534)	I(1362611:1362742)	J(1362825:1362906)	K(1362997:1363091)	L(1363092:1363097)
725	ENSG00000090661	A(8251077:8251249)	B(8254499:8254616)	C(8255607:8255725)	D(8255822:8255879)	E(8256236:8256286)	F(8256618:8256710)	G(8256949:8257077)	H(8257879:8257985)	I(8261688:8261844)	J(8261930:8262109)
726	ENSG00000090674	A(7522751:7522781)	B(7524961:7525166)	C(7526439:7526606)	D(7526761:7526926)	E(7527520:7527628)	F(7527864:7527960)	G(7528158:7528257)	H(7528597:7528703)	I(7528821:7528970)	J(7529101:7529202)	K(7529590:7529712)	L(7530286:7530501)	M(7533523:7533653)	N(7533759:7533795)
727	ENSG00000090776	A(68829777:68829904)	B(68838617:68838894)	C(68839664:68839756)	D(68839960:68840088)	E(68840242:68840654)
728	ENSG00000090857	A(70120493:70120495)	B(70120496:70120719)	C(70127260:70127393)	D(70128784:70128865)	E(70128959:70129122)	F(70130423:70130544)	G(70131302:70131419)	H(70132151:70132300)	I(70136194:70136386)	J(70138899:70139023)	K(70142234:70142389)	L(70142553:70142686)	M(70143510:70143658)	N(70144421:70144533)	O(70146134:70146228)	P(70148464:70148553)	Q(70153391:70153573)	R(70156475:70156879)
729	ENSG00000090861	A(70282763:70282620)	B(70277154:70276966)	C(70276631:70276486)	D(70271972:70271781)	E(70270340:70270196)	F(70269763:70269618)	G(70268379:70268271)	H(70267809:70267659)	I(70265662:70265538)	J(70265102:70264958)	K(70262524:70262346)	L(70261157:70261044)	M(70259186:70258980)	N(70258217:70258033)	O(70255836:70255728)	P(70254734:70254621)	Q(70254038:70253919)	R(70253800:70253714)	S(70253381:70253268)	T(70252906:70252721)
730	ENSG00000090905	A(24729842:24729846)	B(24730253:24730300)	C(24750726:24750813)	D(24758339:24758360)	E(24776933:24777358)	F(24789232:24791817)	G(24793473:24793649)	H(24794544:24794719)	I(24795907:24795939)	J(24797490:24797570)	K(24797915:24797966)	L(24804177:24804319)	M(24804705:24804851)	N(24805014:24805151)	O(24805605:24805733)	P(24806206:24806283)	Q(24806574:24806784)	R(24809350:24809481)	S(24815147:24815305)	T(24816816:24816956)	U(24818593:24818700)	V(24820139:24820360)	W(24822077:24822147)	X(24822874:24823013)	Y(24823432:24823807)
731	ENSG00000090971	A(55485709:55485780)	B(55486408:55486956)
732	ENSG00000091010	A(146339113:146339232)	B(146339548:146340444)
733	ENSG00000091136	A(108003035:108002972)	B(108002971:108002886)	C(108002885:108002849)	D(108001733:108001558)	E(107998492:107998357)	F(107994960:107994887)	G(107986363:107986175)	H(107986085:107986022)	I(107980811:107980609)	J(107978167:107978047)	K(107975877:107975689)	L(107975413:107975234)	M(107975098:107974986)	N(107973071:107972992)	O(107964687:107964552)	P(107963063:107962905)	Q(107961676:107961549)	R(107961329:107961206)	S(107960649:107960445)	T(107959834:107959691)	U(107959480:107959249)	V(107955630:107955467)	W(107953754:107953530)	X(107952223:107952009)	Y(107951322:107951226)	Z(107940358:107939989)	A1(107937277:107937093)	A2(107935656:107935415)	A3(107932377:107932174)	A4(107931500:107931356)	A5(107929619:107929412)	A6(107929205:107929064)	A7(107926359:107926183)	A8(107924389:107924230)	A9(107924087:107923951)
734	ENSG00000091137	A(107661642:107661805)	B(107663296:107663435)	C(107672138:107672248)	D(107674164:107674348)	E(107674945:107675109)	F(107683202:107683354)	G(107683455:107683537)	H(107689053:107689200)	I(107690124:107690237)	J(107694403:107694480)	K(107694621:107694716)	L(107695933:107696039)	M(107698042:107698111)	N(107700083:107700175)	O(107701101:107701196)	P(107701827:107702057)	Q(107704331:107704385)	R(107710054:107710199)	S(107712539:107712622)	T(107715423:107715446)
735	ENSG00000091138	A(107794509:107794379)	B(107793881:107793742)	C(107791940:107791830)	D(107791235:107791048)	E(107789688:107789524)	F(107787509:107787357)	G(107786909:107786827)	H(107783352:107783205)	I(107783093:107782980)	J(107782874:107782797)	K(107779763:107779668)	L(107778281:107778175)	M(107776706:107776637)	N(107776544:107776452)	O(107774872:107774777)	P(107774153:107773920)	Q(107772108:107772054)	R(107767908:107767766)	S(107767644:107767579)	T(107765878:107765855)
736	ENSG00000091164	A(56638440:56638343)	B(56626457:56626361)	C(56624461:56624288)	D(56618126:56618004)	E(56616314:56616245)	F(56614596:56614424)	G(56611097:56610993)	H(56603056:56603027)
737	ENSG00000091317	A(32502745:32502608)	B(32491886:32491710)	C(32488036:32487938)	D(32484097:32483960)
738	ENSG00000091482	A(21754290:21754285)	B(21754284:21754246)	C(21743836:21743750)	D(21737697:21737563)
739	ENSG00000091483	A(241519722:241519591)	B(241517316:241517182)	C(241513713:241513603)	D(241512143:241511967)	E(241508785:241508603)	F(241506168:241506003)	G(241504245:241504042)	H(241502570:241502443)	I(241500590:241500437)	J(241497970:241497828)
740	ENSG00000091542	A(18184244:18185013)	B(18194955:18195035)	C(18206815:18206970)	D(18208219:18208396)
741	ENSG00000091583	A(66229379:66229316)	B(66228196:66228020)	C(66226124:66226028)	D(66223774:66223698)	E(66220742:66220554)	F(66216967:66216788)	G(66214650:66214453)	H(66212188:66212133)
742	ENSG00000091640	A(4967804:4967720)	B(4960853:4960786)	C(4960547:4960459)	D(4960318:4960234)	E(4960111:4960022)	F(4959916:4959760)	G(4959643:4959534)
743	ENSG00000091656	A(76704089:76706678)	B(76707546:76707623)	C(76707624:76708048)	D(76778208:76778439)	E(76833338:76833406)	F(76842655:76842771)	G(76848995:76849128)	H(76849512:76849712)	I(76850245:76850362)	J(76850886:76856300)	K(76863094:76864565)
744	ENSG00000091664	A(22338534:22338619)	B(22341528:22341780)	C(22343247:22343365)	D(22359413:22359527)	E(22360897:22360984)	F(22362739:22362825)	G(22365547:22365689)	H(22370039:22370188)	I(22374755:22374887)	J(22375982:22376092)	K(22376545:22376672)	L(22377405:22377740)
745	ENSG00000091704	A(130380521:130380585)	B(130381098:130381179)	C(130381630:130381863)	D(130382108:130382209)	E(130383391:130383492)	F(130383684:130383794)	G(130384536:130384626)	H(130385146:130385345)	I(130385839:130385923)	J(130387824:130388011)
746	ENSG00000091831	A(151807913:151808364)	B(151842597:151842787)	C(151880655:151880771)	D(151944173:151944508)	E(152011656:152011794)	F(152060991:152061124)	G(152094385:152094568)	H(152098732:152098966)
747	ENSG00000091947	A(44014952:44014816)	B(44014537:44014357)	C(44013155:44013009)	D(44012236:44011928)
748	ENSG00000091986	A(112639905:112638028)	B(112630269:112630113)	C(112619104:112618968)	D(112616858:112616710)	E(112610081:112609978)	F(112607256:112607176)	G(112605763:112605417)
749	ENSG00000092020	A(35121959:35121902)	B(35116737:35116610)	C(35110629:35110525)	D(35109931:35109819)	E(35108236:35108139)	F(35107374:35107304)	G(35099384:35099252)	H(35096764:35096709)	I(35096633:35096558)	J(35095184:35095048)	K(35091207:35091070)	L(35088010:35087951)	M(35085778:35085590)
750	ENSG00000092051	A(23577453:23577075)	B(23576456:23575685)	C(23571920:23571802)	D(23571460:23570928)	E(23569717:23569634)
751	ENSG00000092054	A(23433732:23433532)	B(23433227:23433084)	C(23432795:23432639)	D(23432506:23432479)	E(23431869:23431761)	F(23431677:23431585)	G(23431481:23431418)	H(23430999:23430901)	I(23430663:23430560)	J(23429913:23429775)	K(23429347:23429229)	L(23429104:23428955)	M(23428670:23428500)	N(23427894:23427585)	O(23427307:23427240)	P(23426864:23426777)	Q(23426081:23425964)	R(23425818:23425695)	S(23425418:23425282)	T(23425024:23424769)	U(23424149:23423907)	V(23423723:23423547)	W(23422325:23422180)	X(23421048:23420958)	Y(23420234:23419845)	Z(23419609:23419483)	A1(23419295:23419177)	A2(23418406:23418210)	A3(23417686:23417503)	A4(23417318:23417153)	A5(23416992:23416868)	A6(23416312:23416004)	A7(23415832:23415629)	A8(23415506:23415381)	A9(23415270:23414995)	A10(23414102:23414007)	A11(23413893:23413759)	A12(23412871:23412854)
752	ENSG00000092067	A(23119091:23118582)	B(23117822:23117487)
753	ENSG00000092094	A(20454683:20454569)	B(20452448:20452329)	C(20452149:20451974)	D(20449266:20449171)	E(20449013:20448964)	F(20448811:20448733)	G(20448171:20448106)	H(20447994:20447904)	I(20447690:20447615)	J(20447520:20447422)	K(20447279:20447240)
754	ENSG00000092148	A(31205936:31205797)	B(31178254:31178020)	C(31175138:31174911)	D(31173806:31173525)	E(31173426:31173156)	F(31172122:31172046)	G(31171959:31171861)	H(31169468:31169354)	I(31168472:31168298)	J(31157303:31157165)	K(31157010:31156840)	L(31150221:31149999)	M(31149160:31148897)	N(31148797:31148721)	O(31144941:31144807)	P(31144257:31144111)	Q(31141952:31141858)	R(31139997:31139892)	S(31136665:31136531)	T(31135615:31135476)	U(31135195:31134872)	V(31133675:31133509)	W(31133414:31133238)	X(31129448:31128612)	Y(31128006:31127785)	Z(31123047:31122914)	A1(31121505:31121383)	A2(31119866:31119710)	A3(31116458:31116236)	A4(31114340:31114286)	A5(31114059:31113877)	A6(31113484:31113277)	A7(31113189:31113104)	A8(31112543:31112416)	A9(31109598:31109397)	A10(31107704:31107567)	A11(31107253:31106646)	A12(31105668:31105590)	A13(31105476:31105383)	A14(31103066:31102916)	A15(31101324:31101180)	A16(31101067:31100930)
755	ENSG00000092201	A(21383927:21383862)	B(21373430:21373338)	C(21372044:21371874)	D(21370488:21370336)	E(21369896:21369750)	F(21369355:21369204)	G(21368441:21368269)	H(21366529:21366439)	I(21365143:21365070)	J(21364939:21364827)	K(21363503:21363438)	L(21363328:21363233)	M(21363149:21363034)	N(21362947:21362794)	O(21362324:21362197)	P(21361213:21361078)	Q(21360972:21360846)	R(21360533:21360415)	S(21359609:21359484)	T(21358427:21358315)	U(21358002:21357927)	V(21357366:21357197)	W(21354540:21354411)	X(21353832:21353703)	Y(21353565:21353488)	Z(21352818:21352673)
756	ENSG00000092203	A(21477279:21477284)	B(21477496:21477564)	C(21487451:21487693)	D(21488590:21488850)	E(21489173:21489403)	F(21492296:21492376)	G(21492508:21493257)	H(21495229:21495392)	I(21496546:21496606)
757	ENSG00000092295	A(24262352:24262350)	B(24262349:24262034)	C(24261883:24261695)	D(24260698:24260450)	E(24260058:24259940)	F(24259811:24259704)	G(24259249:24259075)	H(24258673:24258535)	I(24258388:24258285)	J(24256077:24255989)	K(24255517:24255364)	L(24255253:24254972)	M(24254824:24254664)	N(24254288:24254152)	O(24249541:24249313)
758	ENSG00000092377	A(7025085:7025142)	B(7042980:7043125)	C(7063897:7064149)	D(7070196:7070328)	E(7070720:7070861)	F(7071560:7071623)	G(7071733:7071830)	H(7074560:7074620)	I(7080732:7080853)	J(7085898:7085972)	K(7086290:7086417)	L(7087267:7087432)	M(7090089:7090190)	N(7091472:7091492)	O(7091493:7091498)
759	ENSG00000092607	A(118987795:118987591)	B(118931832:118931720)	C(118931719:118931619)	D(118926611:118926510)	E(118924817:118924646)	F(118923603:118923436)	G(118914179:118914115)	H(118899125:118899028)	I(118885516:118884732)
760	ENSG00000092621	A(119712023:119712160)	B(119721170:119721321)	C(119723376:119723441)	D(119726851:119726905)	E(119727004:119727102)	F(119734634:119734766)	G(119735295:119735443)	H(119737114:119737266)	I(119740386:119740518)	J(119741767:119741897)	K(119742807:119743044)	L(119743886:119744040)
761	ENSG00000092758	A(62817065:62817142)	B(62817567:62817635)	C(62818518:62818553)	D(62819222:62819293)	E(62819929:62819982)	F(62821181:62821216)	G(62821507:62821530)	H(62821757:62821810)	I(62822111:62822164)	J(62822591:62822632)	K(62824445:62824501)	L(62824968:62825021)	M(62825817:62825870)	N(62826204:62826257)	O(62826767:62826820)	P(62827241:62827294)	Q(62827923:62827976)	R(62828764:62828817)	S(62828923:62828976)	T(62829455:62829499)	U(62829628:62829681)	V(62829766:62829819)	W(62830360:62830413)	X(62830517:62830588)	Y(62832154:62832189)	Z(62833020:62833064)	A1(62835921:62835953)	A2(62836187:62836333)	A3(62836478:62836532)	A4(62837083:62837265)	A5(62838684:62838761)	A6(62840542:62840732)
762	ENSG00000092820	A(158818093:158818082)	B(158789371:158789288)	C(158787203:158787108)	D(158785583:158785309)	E(158784727:158784644)	F(158783666:158783520)	G(158776504:158776408)	H(158771407:158771244)	I(158770894:158770764)	J(158769944:158769784)	K(158769418:158769326)	L(158767512:158767261)	M(158767078:158766914)
763	ENSG00000092847	A(35883422:35883446)	B(35888427:35888610)	C(35892557:35892677)	D(35893097:35893278)	E(35893674:35893810)	F(35894037:35894171)	G(35894315:35894402)	H(35895122:35895269)	I(35901474:35901593)	J(35901948:35902070)	K(35902204:35902337)	L(35906935:35907119)	M(35913842:35914001)	N(35914184:35914274)	O(35915348:35915542)	P(35917593:35917727)	Q(35918322:35918423)	R(35919055:35919254)	S(35919499:35919607)
764	ENSG00000092850	A(36084922:36085077)	B(36085163:36085288)	C(36085836:36086041)	D(36086704:36086847)	E(36086931:36087045)	F(36087204:36087311)	G(36087439:36087582)	H(36087728:36087807)	I(36087973:36088186)
765	ENSG00000092929	A(75844337:75844221)	B(75843519:75843484)	C(75843266:75843159)	D(75843073:75843014)	E(75842923:75842857)	F(75842613:75842433)	G(75841001:75840957)	H(75840830:75840762)	I(75840576:75840507)	J(75840329:75840225)	K(75840110:75840018)	L(75839942:75839839)	M(75836918:75836801)	N(75836696:75836572)	O(75836429:75836339)	P(75836256:75836206)	Q(75836205:75836200)	R(75836109:75836012)	S(75835906:75835855)	T(75835777:75835647)	U(75835529:75835409)	V(75835063:75834920)	W(75834716:75834618)	X(75834531:75834325)	Y(75834143:75834075)	Z(75833045:75832966)	A1(75831348:75831243)	A2(75831169:75831098)	A3(75830661:75830578)	A4(75830482:75830362)	A5(75830151:75830028)	A6(75828983:75828787)	A7(75828086:75827977)	A8(75827976:75827965)
766	ENSG00000093217	A(38346817:38346868)	B(38346869:38346925)	C(38348550:38348632)	D(38360339:38360408)	E(38362937:38363017)	F(38365199:38365285)	G(38365608:38365736)	H(38366808:38366873)	I(38368185:38368257)	J(38370056:38370174)	K(38372655:38372736)	L(38374462:38374502)	M(38375144:38375259)	N(38376117:38376232)	O(38376918:38376991)	P(38379246:38379342)	Q(38395505:38395563)	R(38397072:38397159)	S(38400891:38400985)	T(38412936:38413013)
767	ENSG00000094631	A(48802693:48802785)	B(48802871:48802999)	C(48803128:48803216)	D(48805438:48805522)	E(48805631:48805671)	F(48806368:48806464)	G(48806609:48806706)	H(48808033:48808137)	I(48808258:48808326)	J(48814440:48814566)	K(48814675:48814740)	L(48814834:48814893)	M(48814962:48815051)	N(48815384:48815490)	O(48815575:48815642)	P(48815884:48816052)	Q(48816141:48816269)	R(48816465:48816633)	S(48817326:48817459)	T(48818041:48818109)	U(48818220:48818412)	V(48820106:48820255)	W(48822620:48822794)	X(48822912:48823588)	Y(48823672:48823785)	Z(48823922:48824068)	A1(48824166:48824294)	A2(48824544:48824612)
768	ENSG00000094661	A(15087066:15088006)	B(15088007:15088133)
769	ENSG00000094880	A(138213312:138213152)	B(138213063:138212991)	C(138206684:138206547)	D(138202155:138202113)	E(138201448:138201343)	F(138201239:138201107)	G(138198782:138198605)	H(138198523:138198426)	I(138198280:138198199)	J(138192657:138192504)	K(138192388:138192269)	L(138191937:138191862)	M(138191535:138191474)	N(138189906:138189828)	O(138189752:138189633)	P(138189148:138188978)
770	ENSG00000094916	A(54257650:54257514)	B(54252227:54252041)	C(54246215:54246115)	D(54241905:54241755)
771	ENSG00000094963	A(171185714:171185845)	B(171193335:171193523)	C(171196649:171196811)	D(171199346:171199488)	E(171203865:171204064)	F(171205279:171205634)	G(171207718:171207790)	H(171208794:171209145)
772	ENSG00000095015	A(56815574:56816055)	B(56856600:56856750)	C(56859715:56859915)	D(56864734:56864934)	E(56865340:56865456)	F(56865829:56865977)	G(56871910:56872031)	H(56872641:56872722)	I(56872825:56873005)	J(56875032:56875310)	K(56878980:56879101)	L(56880711:56880802)	M(56881083:56881272)	N(56881570:56882866)	O(56883527:56883679)	P(56884664:56884826)	Q(56885932:56886063)	R(56887378:56887520)	S(56888226:56888357)	T(56893531:56893680)
773	ENSG00000095209	A(105694661:105694772)	B(105705597:105705753)	C(105721537:105721721)	D(105722534:105722621)	E(105748073:105748190)	F(105773865:105774080)	G(105774081:105774093)
774	ENSG00000095319	A(128947720:128947751)	B(128949189:128949243)	C(128952773:128952846)	D(128956350:128956434)	E(128956952:128957032)	F(128958010:128958054)	G(128958802:128958894)	H(128959015:128959134)	I(128968506:128968717)	J(128969400:128969514)	K(128970758:128970958)	L(128973160:128973249)	M(128979262:128979327)	N(128980606:128980725)	O(128981264:128981390)	P(128982549:128982701)	Q(128982902:128983028)	R(128983293:128983380)	S(128983474:128983550)	T(128984900:128985014)	U(128986558:128986678)	V(128986809:128986875)	W(128987589:128987717)	X(128988047:128988186)	Y(128990120:128990226)	Z(128993197:128993403)	A1(128993525:128993694)	A2(128994373:128994442)	A3(128994856:128994923)	A4(128995319:128995514)	A5(128998151:128998228)	A6(128998538:128998623)	A7(128999172:128999317)	A8(128999624:128999805)	A9(129001529:129001729)	A10(129001884:129001976)	A11(129002817:129002975)	A12(129003317:129003454)	A13(129005147:129005221)	A14(129005303:129005530)	A15(129005645:129005776)	A16(129006050:129006123)	A17(129006239:129006368)	A18(129006502:129006678)
775	ENSG00000095321	A(129110509:129110483)	B(129108077:129107814)	C(129104306:129104188)	D(129103066:129103013)	E(129102565:129102400)	F(129102057:129101883)	G(129100689:129100511)	I(129099966:129099866)	J(129098650:129098531)	K(129098371:129098249)	L(129098148:129098013)	M(129097312:129097250)	N(129096135:129095998)	O(129095612:129095397)
776	ENSG00000095380	A(98056809:98056940)	B(98060782:98060997)	C(98076918:98077017)	D(98078193:98078347)	E(98080816:98081082)	F(98082846:98083055)
777	ENSG00000095485	A(100267593:100267571)	B(100262063:100261979)	C(100261044:100260966)	D(100260319:100260218)	E(100256476:100256262)	F(100253539:100253421)	G(100250332:100250248)	H(100246935:100246795)	I(100245913:100245799)	J(100243777:100243698)	K(100238231:100238022)	L(100236969:100236850)	M(100235764:100235667)	N(100233371:100233227)	O(100233226:100233226)
778	ENSG00000095564	A(91924077:91924090)	B(91935657:91935780)	C(91939952:91940066)	D(91942422:91942568)	E(91951403:91951566)	F(91953737:91953873)	G(91956528:91956657)	H(91957225:91957293)	I(91959065:91959154)	J(91959785:91959880)	K(91959978:91960154)	L(91962538:91962678)	M(91964077:91964201)	N(91966637:91966757)	O(91980454:91980558)	P(91981643:91981792)	Q(91982083:91982225)	R(91982587:91982761)	S(91984201:91984404)	T(91989154:91989580)	U(91992119:91992309)	V(91993694:91993847)	W(91994535:91994644)	X(91996369:91996570)	Y(91997603:91997751)	Z(92008123:92008275)	A1(92008829:92008950)	A2(92009041:92009208)	A3(92011073:92011150)	A4(92011286:92011415)	A5(92013667:92013808)	A6(92013899:92014029)	A7(92016340:92016465)	A8(92018783:92018935)	A9(92024756:92024967)	A10(92026592:92026751)	A11(92027130:92027300)	A12(92028790:92028933)
779	ENSG00000095574	A(122998625:122998493)	B(122996176:122995994)	C(122994723:122993780)
780	ENSG00000095587	A(96513685:96513511)	B(96480459:96480349)	C(96446168:96446091)	E(96432962:96432807)	F(96428748:96428631)	G(96422727:96422549)	H(96421061:96420956)	I(96413316:96413192)	J(96410474:96410359)	K(96405334:96405232)	L(96397302:96397186)	M(96396020:96395875)	N(96395382:96395187)	O(96387078:96386953)	P(96386215:96386055)	Q(96384767:96384587)	R(96379092:96378967)	S(96376819:96376692)	T(96373809:96373596)	U(96370315:96370065)	V(96368222:96368088)
781	ENSG00000095627	A(114187832:114187855)	B(114187856:114188156)	C(114190961:114191019)	D(114199173:114199317)	E(114201410:114201515)	F(114202238:114202298)	G(114203072:114203176)	H(114203388:114203567)	I(114204073:114204216)	J(114204722:114204893)	K(114206244:114206330)	L(114210581:114210748)	M(114210860:114210967)	N(114211866:114212036)	O(114213346:114213588)	P(114213977:114214114)	Q(114217545:114217655)	R(114218414:114218584)	S(114220568:114220843)	T(114221357:114221476)	U(114222587:114222703)	V(114226049:114226216)	W(114227072:114227299)	X(114227910:114227956)	Y(114228038:114228125)	Z(114228126:114228130)	A1(114231486:114231517)
782	ENSG00000095739	A(28677898:28677973)	B(28681258:28681545)	C(28681983:28682401)
783	ENSG00000095932	A(3480463:3480397)	B(3478929:3478818)	C(3478478:3478419)	D(3474996:3474843)
784	ENSG00000095951	A(12015629:12015668)	B(12089184:12089237)	C(12119890:12125870)	D(12129759:12129892)	E(12130767:12130942)	F(12135791:12135892)	G(12161439:12161929)	H(12163283:12164461)
785	ENSG00000096063	A(35921056:35921044)	B(35920528:35920468)	C(35891013:35890895)	D(35888923:35888815)	E(35888111:35888024)	F(35886811:35886724)	G(35874339:35874233)	H(35872728:35872563)	I(35870959:35870934)	J(35870494:35870281)	K(35869901:35869482)	L(35869110:35869010)	M(35857368:35857261)	N(35842604:35842535)	O(35838429:35838337)	P(35835488:35835304)
786	ENSG00000096070	A(36200323:36201770)	B(36204658:36204814)	C(36207313:36207444)	D(36209787:36209915)	E(36210216:36210528)	F(36211258:36211560)	G(36213880:36214386)	H(36217917:36218010)	I(36222168:36222265)	J(36225267:36225364)	K(36228902:36229056)	L(36230426:36230609)
787	ENSG00000096384	A(44248630:44248776)	B(44249377:44249583)	C(44249675:44249834)	D(44250021:44250154)	E(44250291:44250599)	F(44251048:44251213)	G(44251418:44251608)	I(44251737:44251884)	J(44251999:44252267)	K(44253045:44253378)	L(44253489:44253598)
788	ENSG00000096401	A(44387824:44387868)	B(44390268:44390371)	C(44392667:44392828)	D(44393446:44393573)	E(44396341:44396440)	F(44403809:44404027)	G(44406323:44406467)	H(44408444:44408632)	I(44419449:44419597)	J(44422647:44422809)	K(44424419:44424583)	L(44426103:44426183)	M(44426482:44426724)	N(44429713:44429910)	O(44445655:44445867)	P(44446607:44446711)
789	ENSG00000096433	A(33621603:33621691)	B(33640484:33640554)	C(33655766:33655887)	D(33657932:33658018)	E(33658670:33658828)	F(33659021:33659119)	G(33659466:33659549)	H(33662528:33662674)	I(33662911:33663006)	J(33663500:33663550)	K(33663738:33663880)	L(33664870:33664969)	M(33665053:33665213)	N(33665835:33665976)	O(33667129:33667290)	P(33667792:33667964)	Q(33668515:33668634)	R(33668974:33669156)	S(33670325:33670576)	T(33670671:33670815)	U(33671165:33671306)	V(33672029:33672228)	W(33673591:33673720)	X(33674208:33674265)	Y(33675691:33675856)	Z(33676768:33676932)	A1(33677015:33677089)	A2(33677504:33677629)	A3(33678421:33678543)	A4(33678639:33678839)	A5(33679882:33680133)	A6(33680329:33680454)	A7(33680555:33680680)	A8(33682524:33682644)	A9(33683207:33683397)	A10(33684020:33684168)	A11(33684357:33684465)	A12(33684598:33684688)	A13(33684774:33684943)	A14(33685359:33685533)	A15(33685643:33685827)	A16(33686053:33686253)	A17(33686409:33686519)	A18(33687009:33687104)	A19(33687226:33687327)	A20(33687478:33687564)	A21(33688057:33688167)	A22(33688239:33688431)
790	ENSG00000096654	A(27472294:27472288)	B(27467920:27467853)	C(27457409:27457283)	D(27456921:27456826)	E(27453260:27451303)	F(27451302:27451277)
791	ENSG00000096968	A(5021988:5022213)	B(5029783:5029906)	C(5044403:5044520)	D(5050686:5050831)	E(5054563:5054884)	F(5055669:5055788)	G(5064883:5065040)	H(5066678:5066789)	I(5069022:5069208)	J(5069925:5070052)	K(5072492:5072626)	L(5073698:5073785)	M(5077453:5077580)	N(5078306:5078444)	O(5080229:5080380)	P(5080533:5080683)	Q(5081725:5081861)	R(5089674:5089863)	S(5090446:5090570)	T(5090739:5090911)	U(5123004:5123121)	V(5126333:5126446)	W(5126684:5126791)
792	ENSG00000097096	B(85200996:85200252)	C(85190752:85190057)	D(85183200:85182098)	E(85178272:85178146)	F(85169225:85169044)	G(85164757:85164526)	H(85159249:85158750)
793	ENSG00000099203	A(10836191:10836009)	B(10835353:10835256)	C(10835117:10834934)	D(10833213:10832995)
794	ENSG00000099219	A(5833027:5832690)	B(5831028:5830727)	C(5825219:5825092)	D(5824001:5823896)	E(5813035:5812889)	F(5812217:5812125)	G(5811323:5811111)	H(5810231:5810011)	I(5805785:5805611)	J(5805217:5805027)	K(5801328:5801176)	L(5799008:5798806)	M(5797932:5797817)	N(5787593:5787430)	O(5787308:5787144)
795	ENSG00000099260	A(99646318:99646362)	B(99662319:99662399)	C(99667642:99667766)	D(99686676:99686790)	E(99686930:99686963)	F(99687076:99687189)	G(99688775:99689872)	H(99694019:99694062)
796	ENSG00000099282	A(69451595:69451690)	B(69483691:69483876)	C(69485141:69485215)	D(69495594:69495689)	E(69498280:69498396)	F(69504438:69504485)	G(69506124:69506240)	H(69506829:69506978)
797	ENSG00000099284	A(70075659:70075830)	B(70090060:70090166)	C(70091757:70091954)	D(70093735:70093845)	E(70095654:70095753)	F(70100208:70100297)	G(70109033:70109207)	H(70111518:70111683)
798	ENSG00000099308	A(18097793:18097831)	B(18107587:18107618)	C(18118166:18118254)	D(18121685:18121773)	E(18121850:18121922)	F(18122673:18122751)	G(18123217:18123374)	H(18123580:18123655)	I(18123939:18124148)	J(18124265:18124366)	K(18124642:18124774)	L(18128400:18128458)	M(18128866:18128951)	N(18130494:18130702)	O(18131909:18132047)	P(18134579:18134711)	Q(18134817:18134982)	R(18135740:18135841)	S(18137239:18137361)	T(18139015:18139124)	U(18141882:18142015)	V(18143763:18144007)	W(18144466:18144693)	X(18145003:18145229)	Y(18145743:18145865)	Z(18146881:18147017)	A1(18147443:18147624)	A2(18149191:18149726)
799	ENSG00000099337	A(38319951:38320272)	B(38326593:38326988)	C(38327180:38327403)
800	ENSG00000099341	A(38374602:38374961)	B(38376160:38376232)	C(38376352:38376454)	D(38379240:38379405)	E(38380899:38380999)	F(38382117:38382228)	G(38383253:38383390)
801	ENSG00000099365	A(31010396:31010367)	B(31001603:31001529)	C(31001193:31001094)	D(31001002:31000928)	E(30997575:30997502)	F(30997059:30996951)	G(30996756:30996683)	H(30993484:30993347)	I(30993240:30993130)	J(30992901:30992821)
802	ENSG00000099381	A(30958732:30958881)	B(30959091:30959186)	C(30961267:30961537)	D(30963433:30963554)	E(30964094:30964323)	F(30964612:30965461)	G(30965601:30966386)	H(30966884:30967060)	I(30967501:30967588)	J(30969305:30969462)	K(30969602:30969689)	L(30971378:30971719)	M(30979145:30980194)	N(30980485:30980657)	O(30980739:30980849)	P(30981061:30981180)	Q(30983635:30983772)	R(30983850:30984023)
803	ENSG00000099617	A(1286169:1286308)	B(1295545:1295858)	C(1298551:1298616)	D(1299824:1299945)
804	ENSG00000099624	A(1241851:1241991)	B(1242456:1242609)	C(1244097:1244185)	D(1244315:1244437)
805	ENSG00000099625	A(1236100:1235996)	B(1235918:1235779)	C(1235565:1235501)	D(1235145:1235001)	E(1234742:1234571)	F(1234331:1234191)	G(1233636:1233426)	H(1231275:1231101)	I(1231100:1230893)	J(1230142:1229179)
806	ENSG00000099795	A(14572000:14571889)	B(14566933:14566765)	C(14566265:14566133)
807	ENSG00000099800	A(2427533:2427414)	B(2427324:2427256)	C(2427046:2426948)
808	ENSG00000099812	A(756947:758726)	B(759909:760039)	C(761625:761663)	D(763501:763590)
809	ENSG00000099817	A(1095315:1095259)	B(1094078:1093904)	C(1091907:1091792)	E(1090988:1090908)	F(1090145:1090087)	G(1089962:1089884)	H(1089551:1089486)
810	ENSG00000099821	A(633512:633425)	B(632938:632834)	C(630168:629540)	D(625254:625124)	E(624905:624719)	F(623603:623454)	G(622985:622821)	H(622752:622582)	I(622373:622149)	J(621846:621058)	K(620487:620365)	L(620080:619958)	M(619765:619586)	N(619296:619210)	O(619110:618997)	P(618760:618705)	R(618586:618488)	S(617849:617777)	T(617655:617570)	U(617569:617563)	V(617486:617481)	W(617480:617419)	X(617323:617274)
811	ENSG00000099822	A(589946:590577)	B(603544:603967)	C(605061:605222)	D(607964:608182)	E(610259:610405)	F(613248:613488)	G(613852:614016)	H(615795:616474)
812	ENSG00000099860	A(2476359:2476402)	B(2476529:2476630)	C(2477029:2477251)	D(2477488:2477601)
813	ENSG00000099910	A(20489211:20488985)	B(20471515:20471350)	C(20465576:20464858)	D(20458000:20457808)	E(20446676:20446443)	F(20442438:20442073)
814	ENSG00000099937	A(20779313:20780201)	B(20783972:20784245)	C(20786004:20786148)	D(20786875:20787066)
815	ENSG00000099940	A(20859111:20859347)	B(20870337:20870533)	C(20881049:20881134)	D(20883464:20883470)	E(20883471:20883569)	F(20887679:20887836)
816	ENSG00000099942	A(20917935:20918245)	B(20933779:20934244)	C(20949711:20949845)
817	ENSG00000099949	A(20982372:20982571)	B(20983027:20983089)	C(20985841:20985897)	D(20987504:20987583)	E(20988010:20988118)	F(20988789:20988872)	G(20989625:20989682)	H(20990386:20990525)	I(20991628:20991829)	J(20992214:20992369)	K(20992794:20992904)	L(20993662:20993754)	M(20993924:20994019)	N(20994104:20994269)	O(20994558:20994727)	P(20994870:20995026)	Q(20995746:20995872)	R(20995963:20996112)	S(20996696:20996801)	T(20996886:20996966)	U(20997232:20997348)
818	ENSG00000099953	A(23772871:23772978)	B(23779187:23779416)	C(23780359:23780502)	D(23780582:23780715)	E(23780859:23781100)	F(23781193:23781409)	G(23782226:23782483)	H(23783411:23783544)
819	ENSG00000099954	A(17369784:17369909)	B(17477588:17477682)	C(17497403:17497586)	D(17499410:17499493)	E(17499494:17499549)	F(17500631:17500735)	G(17503082:17503131)	H(17504847:17505016)	I(17511813:17511896)	J(17524118:17524271)	K(17537103:17537232)	L(17538520:17538557)	M(17538640:17538731)	N(17538993:17539119)	O(17540412:17540716)	P(17540717:17540800)	Q(17541839:17541967)	R(17542157:17543003)	S(17548148:17548150)	T(17548151:17549564)	U(17552031:17552142)	V(17552835:17552840)
820	ENSG00000099960	A(21031812:21030831)	B(21030351:21029711)	C(21029444:21029336)	D(21029230:21029055)
821	ENSG00000099977	A(23974414:23974307)	B(23973943:23973768)	C(23971623:23971551)
822	ENSG00000099985	A(30266799:30266766)	B(30265144:30265002)	C(30264464:30263883)
823	ENSG00000099995	A(30356792:30356730)	B(30353072:30352951)	C(30346519:30346312)	D(30345190:30344933)	E(30342879:30342805)	F(30342350:30342200)	G(30341885:30341692)	H(30340812:30340695)	I(30340381:30340196)	J(30339251:30339130)	K(30339034:30338789)	L(30337897:30337690)	M(30337180:30337026)	N(30335753:30335652)	O(30335538:30335467)	P(30334695:30334594)
824	ENSG00000099999	A(30387313:30387029)	B(30386759:30386616)	C(30386141:30386070)	D(30385989:30385904)	E(30384495:30384339)	F(30380401:30380282)	G(30380205:30380062)	H(30379813:30379711)	I(30379622:30379600)
825	ENSG00000100024	A(24495404:24495507)	B(24500107:24500278)	C(24502126:24502213)	D(24510749:24510843)	E(24513324:24513485)	F(24515201:24515370)	G(24520387:24520468)	H(24521986:24522028)	I(24523619:24523773)	J(24525711:24525794)
826	ENSG00000100027	A(21710744:21710628)	B(21703882:21703839)	C(21703478:21703370)	D(21701218:21701129)
827	ENSG00000100028	A(24557675:24557800)	B(24567984:24568176)	C(24571916:24571977)
828	ENSG00000100030	A(21867440:21867322)	B(21807846:21807664)	C(21806039:21805850)	D(21799128:21799012)	E(21788808:21788694)	F(21788388:21788257)	G(21772982:21772873)	H(21769320:21769204)
829	ENSG00000100034	A(21946048:21945843)	B(21939680:21939532)	C(21934226:21934024)	D(21933579:21933391)	E(21931291:21931148)	F(21925662:21925569)	G(21923471:21923092)
830	ENSG00000100036	A(30636451:30637069)	B(30646598:30647031)
831	ENSG00000100038	A(21975709:21975640)	B(21974488:21974357)	C(21972718:21972612)	D(21971951:21971877)	E(21970406:21970210)	F(21968775:21968619)	G(21967716:21967603)	H(21965375:21965285)	I(21964315:21964161)	J(21964028:21963923)	K(21962893:21962747)	L(21962602:21962429)	M(21960449:21960321)	N(21959736:21959587)	O(21959232:21959132)	P(21958693:21958492)	Q(21957595:21957114)
832	ENSG00000100053	A(25201397:25201471)	B(25202674:25202792)	C(25203763:25203895)	D(25205220:25205362)	E(25207047:25207212)
833	ENSG00000100055	A(37282570:37282588)	B(37292621:37292703)	C(37294660:37294724)	D(37295999:37296065)	E(37297564:37297682)	F(37299226:37299306)	G(37300907:37301019)	H(37303254:37303402)	I(37309212:37309323)	J(37310988:37311064)	K(37311456:37311527)	L(37312020:37312174)	M(37313439:37313508)	N(37313509:37313511)
834	ENSG00000100056	A(19144640:19144506)	B(19142894:19142726)	C(19142633:19142538)	D(19140027:19140025)	E(19140024:19139855)	F(19139729:19139612)	G(19139292:19139159)	H(19138317:19138215)	I(19137432:19137323)	J(19135175:19135060)	K(19134475:19134196)
835	ENSG00000100065	A(37519481:37519343)	B(37519217:37519201)	C(37519200:37518966)	D(37518108:37517971)	E(37516298:37515973)	F(37510421:37510212)	G(37508682:37508527)	H(37507954:37507829)	I(37506383:37506192)	J(37504769:37504635)	K(37504301:37504186)	L(37503213:37503185)	M(37502725:37502602)	N(37497178:37497019)	O(37496560:37496449)	P(37496003:37495760)	Q(37495586:37495517)	R(37494188:37494086)	S(37492802:37492644)	T(37492550:37492435)	U(37491867:37491755)	V(37491393:37491159)
836	ENSG00000100077	A(25565041:25565153)	B(25604377:25604453)	C(25644592:25644665)	D(25661576:25661677)	E(25663630:25663704)	F(25667739:25667800)	G(25672296:25672347)	H(25674437:25674528)	I(25678816:25678915)	J(25685170:25685248)	K(25687537:25687667)	L(25690189:25690283)	M(25695107:25695214)	N(25703510:25703576)	O(25704109:25704209)	P(25709898:25709964)	Q(25711068:25711163)	R(25714408:25714570)	S(25718245:25718381)	T(25721284:25721397)	U(25722289:25722450)
837	ENSG00000100078	A(31140354:31139841)	B(31138799:31138667)	C(31138410:31138276)	D(31137993:31137710)	E(31137040:31136908)	F(31136799:31136683)	G(31135936:31135723)
838	ENSG00000100079	A(37579905:37579900)	B(37571931:37571849)	C(37570735:37570576)	D(37570412:37570263)
839	ENSG00000100084	A(19431476:19431440)	B(19410778:19410716)	C(19408593:19408483)	D(19407274:19407184)	E(19405880:19405786)	F(19398087:19397992)	G(19396947:19396787)	H(19394509:19394342)	I(19392214:19392101)	J(19388554:19388484)	K(19387816:19387711)	L(19385736:19385521)	M(19383705:19383620)	N(19378066:19377869)	O(19375792:19375631)	P(19361931:19361727)	Q(19361341:19361237)	R(19359484:19359336)	S(19357051:19356890)	T(19356288:19356230)	U(19355865:19355760)	V(19354118:19353996)	W(19353519:19353356)	X(19351446:19351358)	Y(19331556:19331440)
840	ENSG00000100097	A(37675703:37675711)	B(37676986:37677065)	C(37678483:37678654)	D(37679603:37679749)
842	ENSG00000100109	A(26510272:26510064)	B(26506928:26506775)	C(26506459:26506303)	D(26503793:26503666)	E(26502052:26501900)	F(26499631:26499104)	G(26498975:26498869)	H(26496889:26496721)	I(26496316:26496073)	J(26494939:26494797)	K(26494304:26494139)	L(26492368:26492013)
843	ENSG00000100122	A(26616319:26616140)	B(26612190:26612072)	C(26608021:26607889)	D(26602021:26601879)	E(26599673:26599490)
844	ENSG00000100124	A(37844238:37843911)	B(37840234:37840187)	C(37838598:37838500)	D(37833755:37833684)	E(37833206:37833159)	F(37833082:37832958)	G(37832744:37832637)	H(37832017:37831943)
845	ENSG00000100139	A(37906423:37906568)	B(37911952:37912000)	C(37912351:37912492)	D(37917707:37917795)	E(37919036:37919178)	F(37921972:37922426)	G(37924660:37924717)	H(37925661:37926043)	I(37927411:37927826)	J(37931799:37931933)	K(37932553:37932679)	L(37932798:37932888)	M(37933039:37933112)	N(37937080:37937194)	O(37937746:37937792)	P(37940709:37940830)
846	ENSG00000100146	A(37983784:37983357)	B(37978135:37977867)	C(37974198:37973495)
847	ENSG00000100151	A(38057810:38057850)	B(38059234:38059345)	C(38065002:38065130)	D(38067704:38067770)	E(38069033:38069122)	F(38070838:38070891)	G(38071682:38071744)	H(38072477:38072610)	I(38073000:38073092)	J(38073773:38073823)	K(38074307:38074451)	L(38074864:38075132)
848	ENSG00000100154	A(28679723:28679622)	B(28629830:28629552)	C(28306643:28306496)	D(28297852:28297580)	E(28296328:28296198)	F(28163599:28163092)	G(28108403:28107062)	H(28105802:28105279)	I(28101280:28101171)	J(28099044:28098915)	K(28096408:28096190)	L(28094245:28094080)	M(28030366:28030226)	N(28014392:28014248)	O(28001553:28001374)	P(27999260:27998540)	Q(27996259:27996135)	R(27993518:27993287)	S(27992663:27992587)	T(27990812:27990789)	U(27990007:27989878)	V(27985356:27985249)	W(27983851:27982221)
849	ENSG00000100156	A(38082873:38082660)	B(38082032:38081889)	C(38081679:38080840)	D(38078704:38078388)
850	ENSG00000100209	A(28742096:28742331)	B(28743882:28743978)	C(28744615:28744704)	D(28745864:28746008)	E(28751241:28751288)	F(28757078:28757169)
851	ENSG00000100216	A(38681979:38682095)	B(38682323:38682441)	C(38682879:38682996)	D(38683767:38683841)
852	ENSG00000100219	A(28800524:28800298)	B(28799153:28799057)	C(28797205:28797077)	D(28796192:28796047)	E(28795732:28795546)	F(28795545:28795513)
853	ENSG00000100220	A(32412156:32412064)	B(32408833:32408755)	C(32408242:32408175)	D(32406761:32406662)	E(32401903:32401747)	F(32399759:32399603)	G(32398100:32397941)	H(32396249:32396074)	I(32395214:32395026)	J(32394002:32393892)	K(32392359:32392240)	L(32388099:32387992)
854	ENSG00000100221	A(38699987:38699803)	B(38689424:38689296)	C(38689129:38688935)	D(38688001:38687902)
855	ENSG00000100226	A(38705956:38706147)	B(38708845:38708956)	C(38715907:38716087)	D(38716652:38717000)	E(38721742:38721865)	F(38724297:38724411)	G(38726006:38726150)	H(38726258:38726440)	I(38727213:38727348)	J(38727983:38728161)	K(38729462:38729662)	L(38730612:38730704)
856	ENSG00000100228	A(23145366:23145551)	B(23146605:23146616)	C(23146617:23146685)	D(23150063:23150154)	E(23152461:23152526)	F(23153033:23153134)	G(23155968:23156032)	H(23157992:23158043)	I(23158044:23158047)	J(23158898:23158901)	K(23158902:23158979)	L(23159163:23159253)	M(23160879:23160998)	N(23161500:23161564)
857	ENSG00000100234	A(32802002:32802122)	B(32849452:32849534)	C(32857249:32857360)	D(32858017:32858138)	E(32859180:32859377)
858	ENSG00000100246	A(38782731:38782663)	B(38781009:38780926)	C(38779613:38779449)
859	ENSG00000100253	A(50486898:50486912)	B(50487385:50487465)	C(50487662:50487742)	D(50487886:50488048)	E(50488275:50488342)	F(50489040:50489149)	G(50489228:50489295)	H(50489397:50489446)	I(50489532:50489644)	J(50489748:50489856)
860	ENSG00000100258	A(50507675:50507582)	B(50507035:50506782)	C(50506666:50506638)	D(50506502:50506285)	E(50506213:50506035)	F(50505815:50505674)	G(50505537:50505403)	H(50505334:50505229)	I(50505153:50505057)	J(50504984:50504802)	K(50504727:50504559)	L(50504451:50504340)	M(50503904:50503808)	N(50503699:50503391)
861	ENSG00000100271	A(43075586:43075474)	B(43069844:43069636)	C(43068590:43068410)	D(43064324:43064190)	E(43063921:43063813)	F(43059527:43059384)	G(43051887:43051801)	H(43046573:43046410)	I(43039905:43039776)
862	ENSG00000100276	A(29315246:29315028)	B(29313987:29313863)	C(29313568:29313301)
863	ENSG00000100281	A(35262391:35262421)	B(35263078:35263226)	C(35263796:35263874)	D(35264648:35265603)	E(35283962:35284043)	F(35285997:35286061)	G(35287347:35287452)	H(35288238:35288407)	I(35292992:35293114)	J(35293607:35293651)
864	ENSG00000100285	A(29480263:29481145)	B(29483375:29483574)	C(29485723:29485847)	D(29488849:29490703)
865	ENSG00000100288	A(50582781:50582558)	B(50582357:50582249)	C(50581862:50581749)	D(50581553:50581420)	E(50580660:50580565)	F(50580416:50580358)	G(50580271:50580190)	H(50580082:50579974)	I(50579830:50579727)	J(50579507:50579426)	K(50579255:50579181)
866	ENSG00000100290	A(43124023:43124183)	C(43127697:43127795)	D(43128496:43128625)	F(43129213:43129305)
868	ENSG00000100296	A(29549147:29549052)	B(29544603:29544460)	C(29543542:29543429)	D(29542956:29542859)	E(29539476:29539330)	F(29536738:29536624)	G(29531963:29531831)	H(29529239:29529162)	I(29528466:29528426)	J(29528177:29528078)	K(29525946:29525838)	L(29521099:29520998)	M(29520104:29520008)	N(29519120:29519006)	O(29517366:29517263)	P(29517116:29517029)	Q(29512136:29512021)	R(29511296:29511106)	S(29508520:29508457)
869	ENSG00000100297	A(35400439:35400605)	B(35403207:35403333)	C(35403414:35403542)	D(35406553:35406725)	E(35408408:35408563)	F(35410744:35410910)	G(35412510:35412681)	H(35413875:35413986)	I(35415829:35415972)	J(35416339:35416404)	K(35416638:35416814)	L(35417744:35417856)	M(35419884:35420012)	N(35421318:35421460)	O(35423214:35423341)	P(35424154:35424255)
870	ENSG00000100300	A(43159239:43159420)	B(43161052:43161190)	C(43162803:43162991)
871	ENSG00000100302	A(35546810:35547080)	B(35551503:35552032)
872	ENSG00000100304	A(43187069:43186893)	B(43183149:43182980)	C(43180940:43180742)	D(43180000:43179841)	E(43179752:43179619)	F(43176396:43176320)	G(43174615:43174499)	H(43174403:43174209)	I(43173826:43173715)	J(43172554:43172403)	K(43171900:43171819)	L(43169568:43169500)	M(43168912:43168774)	N(43168159:43168008)
873	ENSG00000100307	A(39152444:39152376)	B(39149832:39149789)	C(39141436:39141371)	D(39138702:39138636)	E(39134752:39134474)	F(39134473:39134401)	G(39134048:39133891)
874	ENSG00000100312	A(50738236:50738312)	B(50739271:50739474)	C(50739694:50739977)	D(50744061:50744206)	E(50744653:50745207)
875	ENSG00000100314	A(29720425:29720533)	B(29727662:29727805)	C(29728630:29728742)	D(29729055:29729208)	E(29729442:29729569)
876	ENSG00000100316	A(39319597:39319595)	B(39318592:39318400)	C(39317629:39317461)	D(39316841:39316706)	E(39315555:39315369)	F(39314846:39314686)	G(39314208:39314107)	H(39313729:39313634)	I(39313310:39313191)	J(39312984:39312940)
877	ENSG00000100319	A(29748544:29748418)	B(29742480:29742418)	C(29740730:29740650)	D(29738441:29738330)	E(29731354:29731225)
878	ENSG00000100344	A(43923912:43924098)	B(43926935:43927167)	C(43928824:43928889)	D(43932878:43933087)	E(43934606:43934666)	F(43937051:43937272)	H(43939993:43940125)	I(43944691:43944795)	J(43944796:43944799)	K(43946154:43946382)
879	ENSG00000100345	A(36349236:36348904)	B(36341526:36341370)	C(36327488:36327461)	D(36326661:36326568)	E(36322521:36322429)	F(36321821:36321758)	G(36320896:36320798)	H(36320363:36320220)	I(36319635:36319540)	J(36318325:36318207)	K(36316669:36316517)	L(36314318:36314145)	M(36312222:36312049)	N(36309396:36309282)	O(36306607:36306414)	P(36306051:36305930)	Q(36305102:36305033)	R(36304155:36303995)	S(36302676:36302568)	T(36301665:36301534)	U(36301057:36300851)	V(36300264:36300127)	W(36299042:36298919)	X(36297014:36296843)	Y(36295717:36295505)	Z(36295076:36294932)	A1(36294298:36294092)	A2(36293863:36293759)	A3(36293481:36293329)	A4(36292234:36291986)	A5(36289297:36289085)	A6(36288939:36288727)	A7(36288413:36288252)	A8(36286846:36286718)	A9(36285953:36285865)	A10(36285781:36285658)	A11(36285329:36285121)	A12(36284511:36284403)	A13(36284265:36284093)	A14(36282785:36282668)	A15(36282667:36282667)
880	ENSG00000100347	A(43955578:43955598)	B(43963286:43963396)	C(43964452:43964553)	D(43968731:43968818)	E(43972236:43972342)	F(43972871:43973001)	G(43973236:43973323)	H(43976055:43976183)	I(43976750:43976821)	J(43977872:43977958)	K(43981391:43981461)	L(43983933:43984000)	M(43989111:43989257)	N(43990265:43990406)	O(43996338:43996383)
881	ENSG00000100348	A(36480837:36480575)	B(36476856:36476733)	C(36467917:36467804)
882	ENSG00000100350	A(36506422:36505896)	B(36504766:36504515)	C(36504367:36504098)	D(36501407:36501241)	E(36498156:36497991)	F(36496208:36495967)	G(36493803:36493633)	H(36490267:36490008)
883	ENSG00000100351	A(39947107:39947184)	B(39955819:39955910)	C(39960055:39960174)	D(39965990:39966158)	E(39968042:39968272)	F(39969411:39969533)	G(39970905:39971084)
884	ENSG00000100353	A(36526121:36525999)	B(36525709:36525664)	C(36524732:36524596)	D(36523980:36523895)	E(36523281:36523209)	F(36520688:36520576)	G(36519537:36519405)	H(36518910:36518763)	I(36517431:36517301)	J(36516790:36516705)	K(36516607:36516478)	L(36512602:36512460)	M(36511786:36511503)	N(36511000:36510987)
885	ENSG00000100362	A(36817005:36816945)	B(36815235:36815103)	C(36813755:36813646)	D(36800918:36800890)
886	ENSG00000100376	A(45322380:45322426)	B(45323175:45323427)	C(45327842:45328063)	D(45330603:45330731)	E(45332425:45332710)	F(45335350:45335382)	G(45336328:45336411)	H(45340386:45340405)
887	ENSG00000100380	A(40856540:40856431)	B(40850880:40850823)	C(40848369:40848294)	D(40844909:40844839)	E(40840692:40840626)	F(40835887:40835803)	G(40835670:40835560)	H(40832671:40832569)	I(40830956:40830840)	J(40829674:40829626)	K(40827229:40827096)	L(40826666:40826538)
888	ENSG00000100385	A(37144172:37144085)	B(37143635:37143521)	C(37142512:37142434)	D(37139222:37139117)	E(37137735:37137587)	F(37136393:37136228)	G(37135442:37135328)	I(37132468:37132384)	J(37128848:37128096)
889	ENSG00000100387	A(40951399:40951476)	B(40953555:40953633)	C(40964047:40964117)	D(40967799:40967884)	E(40972476:40972488)
892	ENSG00000100401	A(41281044:41280933)	B(41274727:41274600)	C(41268156:41268097)	D(41264843:41264664)	E(41261580:41261446)	F(41258106:41257948)	G(41256824:41256711)	H(41256290:41256191)	I(41256105:41256021)	J(41254494:41254308)	K(41252991:41252872)	L(41251109:41251007)	M(41249817:41249729)	N(41249451:41249330)	O(41246672:41246603)
893	ENSG00000100403	A(41320661:41320713)	B(41325564:41325597)	C(41325721:41325918)	D(41327206:41327364)	E(41330023:41330103)	F(41332171:41332227)	G(41338313:41338355)	H(41339001:41339191)	I(41339816:41340137)	J(41341088:41341146)	K(41342529:41342628)	L(41343415:41343576)	M(41346003:41346208)	N(41348067:41348167)	O(41349120:41349301)	P(41351561:41351646)	Q(41355469:41355602)	R(41355757:41355862)	S(41355954:41356062)	T(41356343:41356476)	U(41356645:41356808)	V(41357177:41357429)
894	ENSG00000100410	A(41468653:41468602)	B(41468147:41468124)	C(41467614:41467448)	D(41460487:41460398)
895	ENSG00000100412	A(41469147:41469182)	B(41499726:41499862)	C(41507791:41508049)	D(41511876:41511968)	E(41515377:41515535)	F(41515767:41515917)	G(41517527:41517631)	H(41518481:41518572)	I(41520171:41520276)	J(41522830:41522987)	K(41523205:41523278)	L(41523830:41523941)	M(41524846:41524968)	N(41525193:41525348)	O(41526262:41526453)	P(41527288:41527420)	Q(41527901:41528022)	R(41528479:41528613)
896	ENSG00000100418	A(41620839:41620752)	B(41607861:41607840)	C(41607331:41607262)	D(41604153:41604044)	E(41603381:41603259)	F(41601190:41601097)
897	ENSG00000100422	A(46738148:46738007)	B(46721015:46720902)	C(46720208:46720086)	D(46712293:46712168)	E(46711149:46711086)	F(46707988:46707843)	G(46701710:46701636)	H(46699465:46699313)	I(46695315:46695210)	J(46693503:46693427)	K(46691777:46691572)	L(46690200:46689992)	M(46687206:46687153)	N(46687152:46687134)
898	ENSG00000100426	A(49883663:49887178)	B(49887179:49887179)
899	ENSG00000100427	A(50084902:50084726)	B(50083173:50083084)	C(50080397:50080344)	D(50080019:50079918)	E(50077502:50077401)	F(50076912:50076841)	G(50074332:50074216)	H(50070583:50070527)	I(50068555:50068433)	J(50064198:50064034)	K(50061657:50061583)
900	ENSG00000100441	A(24430731:24430931)	B(24431463:24432610)	C(24432722:24432852)	D(24432936:24433032)	E(24436072:24436179)	F(24436388:24436489)	G(24437036:24437285)
901	ENSG00000100442	A(45134456:45134349)	B(45130800:45130699)	C(45129901:45129794)	D(45121620:45121485)	E(45120954:45120887)	F(45118125:45118028)	G(45116252:45116198)
902	ENSG00000100448	A(24576223:24576169)	B(24575412:24575265)	C(24574810:24574675)	D(24574499:24574245)	E(24573810:24573637)
903	ENSG00000100473	A(30874939:30874972)	B(30875056:30875103)	C(30877572:30877728)	D(30878811:30878944)	E(30879423:30879485)	F(30880452:30880496)	G(30880587:30880734)	H(30884553:30884656)	I(30885394:30885620)	J(30885796:30886312)	K(30889616:30889791)
904	ENSG00000100485	A(50231283:50231197)	B(50204409:50204284)	C(50201084:50200953)	D(50199855:50199691)	E(50188700:50188497)	F(50182606:50182463)	G(50180682:50180572)	H(50174552:50174454)	I(50161609:50161607)	J(50161606:50161482)	K(50160086:50159431)	L(50158646:50158565)	M(50157121:50156999)	N(50153173:50153070)	O(50150230:50150008)	P(50145596:50145477)	Q(50145332:50145170)	R(50140059:50139942)	S(50138784:50138612)	T(50134239:50134123)	U(50130762:50130501)	V(50130002:50129961)	W(50120384:50120275)	X(50118853:50118344)
905	ENSG00000100519	A(52707178:52707219)	B(52707220:52707304)	C(52708309:52708388)	D(52708483:52708522)	E(52708764:52708816)	F(52711101:52711168)	G(52711410:52711524)	H(52713881:52713968)	I(52718081:52718142)	J(52718229:52718352)	K(52718977:52719038)	L(52720861:52720981)	M(52721110:52721190)	N(52723965:52724036)	O(52727499:52727617)
906	ENSG00000100522	A(52784650:52784497)	B(52783485:52783423)	C(52781911:52781784)	D(52780740:52780679)	E(52778458:52778311)
907	ENSG00000100528	A(54441327:54441247)	B(54436437:54436369)	C(54432220:54432108)	D(54430404:54430261)	E(54427841:54427814)
908	ENSG00000100532	A(54509960:54510063)	B(54522454:54522593)	C(54530049:54530226)	D(54530903:54531050)	E(54537722:54537829)	F(54538063:54538383)
909	ENSG00000100554	A(67359698:67359658)	B(67353040:67352923)	C(67350690:67350611)	D(67349104:67349037)	E(67347453:67347409)	F(67345871:67345768)	G(67343438:67343372)	H(67340518:67340440)	I(67338762:67338621)
910	ENSG00000100558	A(67412059:67412018)	B(67397826:67397662)	C(67395583:67395402)	D(67393241:67393150)	E(67392849:67392662)	F(67392427:67392326)	G(67390746:67390663)	H(67388302:67388224)	I(67387456:67387329)
911	ENSG00000100564	A(67600203:67600024)	B(67593952:67593743)	C(67592718:67592635)	D(67590172:67590080)
912	ENSG00000100565	A(76826496:76826583)	B(76826698:76826734)	C(76828291:76828419)	D(76831203:76831375)	E(76836207:76836314)	F(76837875:76837971)	G(76844423:76844472)	H(76844820:76844901)	I(76852365:76852450)	J(76853216:76853410)	K(76857380:76857475)	L(76860693:76860839)	M(76865968:76866075)	N(76867356:76867438)	O(76870125:76870149)
913	ENSG00000100568	A(67674489:67674375)	B(67662535:67662477)	C(67659922:67659731)	D(67656589:67656416)	E(67653498:67653437)	F(67651481:67651385)
914	ENSG00000100580	A(77377053:77376936)	B(77351751:77351673)	C(77346478:77346349)	D(77343823:77343697)	E(77343483:77343178)	F(77341988:77341771)
915	ENSG00000100583	A(77377419:77379107)	C(77380383:77380481)	D(77391008:77391244)
916	ENSG00000100591	A(77458190:77458269)	B(77459616:77459806)	C(77462160:77462242)	D(77462642:77462759)	E(77464598:77464686)	F(77465539:77465667)	G(77468083:77468184)	H(77468457:77468508)	I(77469077:77469249)
917	ENSG00000100596	A(77616579:77616448)	B(77597380:77597186)	C(77579109:77578955)	D(77576915:77576767)	E(77570508:77570384)	F(77562489:77562396)	G(77557146:77557041)	H(77555519:77555300)	I(77552222:77552096)	J(77521581:77521446)	K(77518167:77518038)	L(77512403:77512284)
918	ENSG00000100600	A(92732786:92732649)	B(92718844:92718747)	C(92717461:92717380)	D(92716221:92716136)	E(92714451:92714376)	F(92713885:92713823)	G(92712871:92712805)	H(92711955:92711837)	I(92711748:92711659)	J(92709872:92709672)	K(92706653:92706483)	L(92704707:92704640)	M(92704361:92704319)
919	ENSG00000100601	A(77708004:77707822)	B(77704477:77704369)	C(77694900:77694738)	D(77679970:77679880)	E(77675849:77675656)	F(77674241:77673812)
920	ENSG00000100603	A(77761127:77761114)	B(77755120:77754967)	C(77751480:77751319)	D(77739061:77738966)	E(77738884:77738778)	F(77737075:77736971)	G(77736006:77735937)	H(77735012:77734947)	I(77732601:77732485)	J(77731129:77730988)	K(77723277:77723181)	L(77720828:77720711)	M(77718530:77718367)	N(77718286:77718088)
921	ENSG00000100612	A(60165309:60165177)	B(60156152:60156000)	C(60154065:60153959)	D(60153178:60152939)	E(60150187:60150065)	F(60149568:60149353)	G(60145013:60144966)
922	ENSG00000100625	A(60724074:60723212)	B(60720445:60719760)	C(60714203:60713407)
923	ENSG00000100626	A(69260291:69260467)	B(69320711:69320868)	C(69324692:69324790)	D(69325337:69325404)	E(69325962:69326027)	F(69328450:69328571)	G(69331464:69331551)	H(69333085:69333169)	I(69333497:69333600)	J(69338651:69338777)	K(69339527:69339619)	L(69341681:69341764)	M(69347040:69347181)	N(69347877:69348002)	O(69352031:69352168)
924	ENSG00000100629	A(80916547:80916401)	B(80914408:80914322)	C(80906081:80905955)	D(80904931:80904813)	E(80900029:80899938)	F(80895790:80895718)	G(80862873:80862757)	H(80840768:80840682)	I(80838278:80838204)	J(80836337:80836205)	K(80831294:80831143)	L(80793110:80792760)	M(80785545:80784895)	N(80778046:80777882)	O(80761613:80761437)	P(80756951:80756892)	Q(80743267:80743075)	R(80580423:80580374)	S(80559302:80559279)	T(80530886:80530809)	U(80526982:80526869)	V(80505020:80504912)	W(80497591:80497583)	X(80497582:80497479)	Y(80497478:80497465)
925	ENSG00000100632	A(69398233:69398231)	B(69394912:69394825)	C(69387083:69386963)	D(69380640:69380538)
926	ENSG00000100647	A(69658593:69658713)	B(69703395:69703592)	C(69704604:69704742)	D(69708677:69709104)	E(69710954:69710979)
927	ENSG00000100650	A(69768157:69768282)	B(69768604:69768674)	C(69768798:69768896)	D(69769182:69769251)	E(69770467:69770540)	F(69770995:69771105)	G(69771194:69771196)	H(69771197:69771461)
928	ENSG00000100652	A(69797155:69796800)	B(69786307:69786097)	C(69779360:69779182)	D(69778529:69778333)	E(69776388:69776282)	F(69776281:69776239)
929	ENSG00000100664	A(103335861:103335932)	B(103336036:103336117)	C(103336677:103336849)	D(103337116:103337227)	E(103338327:103338472)	F(103338735:103338893)	G(103339172:103339333)	H(103339639:103339803)	I(103340427:103340561)	J(103340963:103341052)
930	ENSG00000100714	A(64388428:64388468)	B(64400793:64400877)	C(64411090:64411149)	D(64412472:64412525)	E(64415358:64415494)	F(64415639:64415739)	G(64417888:64418024)	H(64419814:64419925)	I(64424804:64424931)	J(64425730:64425827)	K(64426019:64426192)	L(64427337:64427473)	M(64430184:64430230)	N(64431532:64431639)	O(64431787:64431861)	P(64435569:64435671)	Q(64439096:64439172)	R(64440126:64440266)	S(64441385:64441453)	T(64442054:64442165)	U(64442263:64442402)	V(64444693:64444734)	W(64448217:64448317)	X(64449445:64449622)	Y(64453754:64453861)	Z(64454723:64454875)	A1(64458214:64458303)
931	ENSG00000100726	A(1494282:1494616)	B(1495346:1495623)	C(1497036:1497104)	D(1497361:1497508)	E(1499231:1499333)	F(1500096:1500164)	G(1500347:1500488)	H(1500563:1500699)	I(1501420:1501499)	J(1501660:1501662)	K(1501663:1501773)	L(1502047:1502135)	M(1502313:1502404)	N(1502645:1502761)	O(1502931:1503002)	P(1505410:1505601)	Q(1506238:1506329)	R(1506952:1507051)	S(1507306:1507370)	T(1507601:1507716)	U(1509830:1509936)	V(1509937:1509944)
932	ENSG00000100739	A(96263683:96264665)	B(96264666:96264744)
933	ENSG00000100744	B(96382247:96382247)	C(96382248:96382505)	D(96385523:96385684)
934	ENSG00000100764	A(90256598:90256600)	B(90259160:90259213)	C(90260115:90260211)	D(90263318:90263442)	E(90263662:90263847)	F(90264041:90264169)	G(90265070:90265166)	H(90268224:90268413)	I(90269397:90269548)	J(90270198:90270352)	K(90272273:90272407)
936	ENSG00000100814	A(20316523:20316227)	B(20313801:20313468)	C(20311752:20311550)
937	ENSG00000100815	A(92039685:92039547)	B(92033253:92033192)	C(92025420:92025310)	D(92021831:92021556)	E(92017750:92017682)	F(92015861:92015696)	G(92014577:92014215)	H(92011795:92011755)	I(92011072:92010986)	J(92007852:92007640)	K(92006448:92003419)	L(92000108:91999968)	M(91999433:91999240)	N(91995515:91995352)	O(91993912:91993809)	P(91988383:91988284)	Q(91976189:91976108)	R(91975286:91975172)	S(91974743:91974627)	T(91972861:91972717)	U(91969893:91969673)
938	ENSG00000100823	A(20455646:20455703)	B(20455914:20456101)	C(20456668:20456860)	D(20456991:20457508)
939	ENSG00000100836	A(23321470:23321820)	B(23322181:23322295)	C(23322999:23323066)	D(23323377:23323483)	E(23323965:23324052)	F(23324138:23324289)	G(23325247:23325286)
940	ENSG00000100865	A(102362851:102362845)	B(102359587:102359419)	C(102355897:102355768)	D(102350048:102349919)	E(102348759:102348557)
941	ENSG00000100906	A(35404644:35404418)	B(35403798:35403690)	C(35403360:35403150)	D(35402859:35402771)	E(35402663:35402394)	F(35402060:35402013)
942	ENSG00000100908	A(24141304:24141107)	B(24140965:24140889)	C(24139614:24139545)	D(24139454:24139360)	E(24139196:24139010)
943	ENSG00000100916	A(35826517:35826658)	B(35831410:35831500)	C(35832978:35833105)	D(35834844:35834923)	E(35862590:35862686)	F(35863870:35863953)	G(35864935:35864999)	H(35865722:35865761)	I(35867906:35868032)	J(35870360:35870477)
944	ENSG00000100918	A(24172553:24172608)	B(24172713:24172781)	C(24172899:24173041)	D(24173126:24173198)	E(24173291:24173411)	F(24175543:24175624)	G(24176822:24176901)	H(24177141:24177222)	J(24177351:24177352)	K(24177353:24177383)	L(24177465:24177541)	M(24177709:24177758)	N(24178091:24178222)	O(24178606:24178672)	P(24178777:24178916)	Q(24179085:24179133)	R(24179397:24179463)	S(24179595:24179726)	T(24179800:24179906)	U(24180010:24180095)
945	ENSG00000100934	A(39096118:39095898)	B(39093244:39093187)	C(39092627:39092541)	D(39091713:39091477)	E(39087008:39086929)	F(39085906:39085762)	G(39076093:39075935)	H(39074530:39074415)	I(39067296:39067173)	J(39064993:39064913)	K(39063413:39063324)	L(39061871:39061765)	M(39055296:39055143)	N(39048729:39048652)	O(39045324:39045163)	P(39042872:39042786)	Q(39040887:39040732)	R(39039096:39039031)	S(39033328:39033239)
946	ENSG00000100941	A(39175280:39175392)	B(39176078:39176149)	C(39176527:39176595)	D(39177412:39177484)	E(39177593:39177687)	F(39177841:39177916)	G(39179091:39179246)	H(39179324:39179462)	I(39180503:39181863)
947	ENSG00000100949	A(24271115:24271113)	B(24270947:24270837)	C(24270458:24270334)	D(24270140:24269953)	E(24269694:24269491)	F(24269163:24269080)	G(24268993:24268911)	H(24268826:24268725)	I(24268619:24268514)	J(24268420:24268369)	K(24268198:24268110)	L(24267958:24267870)	M(24267776:24267660)	N(24266889:24266776)	O(24266517:24266430)	P(24265763:24265615)
948	ENSG00000100982	A(45939000:45939123)	B(45939215:45939339)	C(45940475:45940612)	D(45940809:45940939)	E(45941053:45941207)	F(45943097:45943244)	G(45943340:45943423)	H(45943666:45943765)	I(45944868:45945030)	J(45945711:45945883)	K(45946029:45946115)	L(45946200:45946384)	M(45947073:45947166)	N(45947263:45947438)	O(45947524:45947755)
949	ENSG00000100985	A(46008927:46009064)	B(46009866:46010098)	C(46010483:46010631)	D(46010922:46011050)	E(46011143:46011316)	F(46011574:46011747)	G(46012137:46012313)	H(46012427:46012582)	I(46013255:46013534)	J(46013657:46013796)	K(46014124:46014274)	L(46014371:46014474)	M(46016250:46016363)	N(46016364:46016368)
950	ENSG00000100994	A(25248179:25248421)	B(25259237:25259338)	C(25269129:25269207)	D(25271383:25271486)	E(25274592:25274723)	F(25276646:25276757)	G(25277244:25277326)	H(25278319:25278462)	I(25279057:25279149)	J(25280266:25280412)	K(25280949:25281112)	L(25282033:25282147)	M(25283176:25283277)	N(25284104:25284251)	O(25288425:25288483)	P(25290481:25290622)	Q(25292406:25292613)	R(25294158:25294292)	S(25295604:25295670)	T(25296370:25296522)
951	ENSG00000101000	A(35172155:35172224)	B(35174702:35174953)	C(35176168:35176446)	D(35176698:35176813)
952	ENSG00000101003	A(25407821:25407895)	B(25413790:25413854)	C(25417104:25417202)	D(25418105:25418195)	E(25425211:25425327)	F(25441702:25441776)	G(25445923:25445991)
953	ENSG00000101004	A(25526587:25526408)	B(25517849:25517753)	C(25513006:25512834)	D(25510740:25510674)	E(25505078:25504888)	F(25504104:25503952)	G(25501010:25500840)	H(25498346:25498210)	I(25496803:25496663)	J(25491525:25491351)	K(25489985:25489875)	L(25489324:25489244)	M(25482100:25481968)	N(25480267:25480161)	O(25479206:25478923)	Q(25477089:25476043)	R(25470095:25469991)	S(25467458:25467389)	T(25462541:25462383)	U(25461635:25461522)	V(25458529:25458383)	W(25455786:25455673)	X(25453642:25453451)
954	ENSG00000101052	A(43594699:43594817)	B(43596435:43596522)	C(43603760:43603889)	D(43604183:43604258)	E(43605002:43605073)	F(43613850:43613976)	G(43618940:43619026)	H(43620857:43620925)	I(43623891:43624045)	J(43635926:43636013)	K(43637145:43637253)	L(43642479:43642624)	N(43646936:43646983)
955	ENSG00000101074	A(44337158:44337418)	B(44341196:44341314)	C(44343377:44343509)	D(44345263:44345378)	E(44350660:44350792)
956	ENSG00000101104	A(44910144:44910336)	B(44912660:44912853)	C(44916756:44916871)	D(44918906:44919045)	E(44919183:44919277)	F(44921594:44921731)	G(44924161:44924256)	H(44930460:44930726)	I(44932342:44932432)	J(44933057:44933071)	K(44933072:44933185)	L(44935391:44935497)	M(44936637:44936730)	N(44938061:44938191)	O(44938674:44938742)
957	ENSG00000101109	A(44966569:44966603)	B(44972078:44972158)	C(44978443:44978571)	D(44981829:44981943)	E(44987132:44987296)	F(44995090:44995257)	G(44997169:44997306)	H(45000392:45000520)	I(45001167:45001353)	J(45024973:45025130)	K(45075018:45075176)
958	ENSG00000101126	A(50903996:50903889)	B(50902109:50902017)	C(50894512:50891405)
959	ENSG00000101138	A(56395553:56395721)	B(56397207:56397484)	C(56397644:56397841)	D(56398967:56399357)	E(56403468:56403727)
961	ENSG00000101146	A(57354039:57354128)	B(57354712:57354816)	C(57356446:57356538)	D(57365356:57365442)	E(57366807:57366893)	F(57367008:57367079)	G(57368705:57368812)	H(57373475:57373581)	I(57373663:57373738)	J(57374607:57374801)	K(57378013:57378099)
962	ENSG00000101152	A(63928346:63928452)	B(63929312:63929525)	C(63930851:63931022)	D(63931465:63931568)
963	ENSG00000101158	A(58981256:58981282)	B(58981283:58981369)	C(58986090:58986092)	D(58986093:58986208)	E(58986754:58986863)	F(58987708:58987817)	G(58988914:58989021)	H(58989488:58989640)	I(58989858:58989988)	J(58990910:58991075)	K(58991312:58991446)	L(58991881:58992020)	M(58992998:58993112)	N(58993449:58993544)	O(58993624:58993764)	P(58994110:58994239)	Q(58994642:58994676)
964	ENSG00000101160	A(59007128:59006986)	B(59006485:59006322)	C(59001644:59001465)	D(58997753:58997603)	E(58996801:58996639)	F(58995759:58995649)
965	ENSG00000101161	A(63981246:63981316)	B(63983047:63983215)	C(63984907:63985025)	D(63993407:63993485)	E(63994916:63995092)	F(63995327:63995482)	G(63999045:63999139)	H(63999603:63999759)	I(64001077:64001239)	J(64010200:64010318)	K(64011285:64011503)	L(64016723:64016845)	M(64022757:64022878)	N(64024555:64024693)	O(64025939:64026058)	P(64026982:64027158)	Q(64027603:64027736)	R(64028478:64028569)	S(64029377:64029491)	T(64031918:64032044)	U(64032841:64032993)
966	ENSG00000101162	A(59019523:59019579)	B(59022845:59022953)	C(59023490:59023600)	D(59023705:59024783)
967	ENSG00000101180	A(62219970:62219721)	B(62218657:62218491)	C(62216926:62216006)
968	ENSG00000101181	A(62193421:62193624)	B(62195802:62195949)	C(62197852:62197967)	D(62198634:62198852)	E(62199119:62199257)	F(62200683:62201077)
969	ENSG00000101182	A(62143303:62143208)	B(62140944:62140818)	C(62139905:62139781)	D(62139197:62139075)	E(62138290:62138171)	F(62137426:62137364)	G(62136949:62136857)
970	ENSG00000101187	A(62656455:62657250)	B(62658677:62658767)	C(62660412:62660533)	D(62661064:62661175)	E(62664934:62665088)	F(62666380:62666575)	G(62667745:62667910)	H(62668012:62668184)	I(62668477:62668541)	J(62668930:62669078)	K(62671750:62671893)
971	ENSG00000101188	A(62709208:62709921)	B(62754685:62754886)	C(62758266:62758356)	D(62760018:62760267)
972	ENSG00000101189	A(62796524:62796671)	B(62797110:62797231)	C(62798587:62798668)	D(62798975:62799049)	E(62799456:62799643)
973	ENSG00000101190	A(62861670:62861024)	B(62860308:62860125)	C(62859526:62859364)	D(62857638:62857636)	E(62857635:62857395)	F(62854157:62854016)	G(62842097:62841975)
974	ENSG00000101193	A(62941503:62941620)	B(62942987:62943183)	C(62943495:62943692)	D(62944739:62944912)
975	ENSG00000101200	A(3084686:3084675)	B(3084674:3084555)	C(3083178:3082977)	D(3082802:3082630)
976	ENSG00000101203	A(63295108:63295189)	C(63297910:63298020)	D(63305417:63305560)	E(63305881:63306039)	F(63307490:63307648)	G(63307971:63308090)	H(63308542:63308706)	I(63309333:63309497)	J(63309743:63309757)	K(63309758:63309915)	L(63310381:63310510)	M(63311394:63311539)	N(63311625:63311748)	O(63311916:63312055)	P(63312420:63312549)	Q(63312792:63312934)	R(63313117:63313249)	S(63313743:63313891)	T(63314072:63314201)	U(63315401:63315403)	V(63315404:63315439)	W(63316553:63316691)	X(63319058:63319200)	Y(63319487:63319596)	Z(63320039:63320197)	A1(63320291:63320368)	A2(63321013:63321099)	A3(63322058:63322111)	A4(63325269:63325364)	A5(63325441:63325494)	A6(63325668:63325721)	A7(63326096:63326149)	A8(63326752:63326823)	A9(63327952:63327987)	A10(63328079:63328127)	A11(63328128:63328145)	A12(63328331:63328498)	A13(63329585:63329658)	A14(63332022:63332461)
977	ENSG00000101204	A(63361165:63361090)	B(63359699:63359548)	C(63356415:63356371)	D(63356084:63355975)	E(63351027:63349653)	F(63346863:63346738)
978	ENSG00000101210	A(63497763:63497620)	B(63496035:63495856)	C(63495101:63494805)	D(63493287:63493137)	E(63490735:63490479)	F(63489152:63488918)	G(63488425:63488298)
979	ENSG00000101216	A(63619397:63619267)	B(63604840:63604743)	C(63603092:63602965)	D(63597860:63597757)	E(63595767:63595610)	F(63593082:63593011)	G(63592670:63592533)	H(63592144:63592022)	I(63590729:63590089)
980	ENSG00000101222	A(3781287:3781179)	B(3779775:3779664)	C(3779352:3779196)	D(3778990:3778951)	E(3778806:3778746)	F(3778544:3778421)	G(3778319:3778212)
981	ENSG00000101230	A(13221777:13221914)	B(13270504:13270743)	C(13279634:13279898)	D(13288540:13288683)	E(13292374:13292463)	F(13298942:13299459)
982	ENSG00000101251	A(13990534:13990477)	B(13956131:13956076)	C(13931771:13931603)	D(13919123:13919021)	E(13913944:13913782)	F(13888512:13888459)	G(13888001:13887942)	H(13887850:13887769)	I(13886442:13886288)	J(13885403:13885347)	K(13877588:13877520)	L(13876115:13876038)	M(13870203:13870141)	N(13869590:13869503)	O(13866850:13866702)	P(13865514:13865349)	Q(13865241:13865167)	R(13859434:13859262)	S(13850319:13850191)	T(13849604:13849485)
983	ENSG00000101265	A(4801030:4800972)	B(4798085:4798010)	C(4795966:4795815)	D(4792627:4792539)	E(4792538:4792533)	F(4790611:4790451)	G(4789697:4789596)	H(4788268:4788217)	I(4787754:4787633)	J(4786328:4786231)	K(4784342:4784273)
984	ENSG00000101280	A(916214:915906)	B(890368:890213)	C(888439:888318)	D(885325:885078)	F(881286:881171)	G(879848:879747)	H(878327:878161)	I(874414:874284)	J(873120:872960)
985	ENSG00000101292	A(5314369:5313912)	B(5302736:5302040)
986	ENSG00000101306	A(31819581:31819632)	B(31820126:31820546)	C(31821439:31821737)	D(31823477:31823582)	E(31824259:31824352)	F(31826605:31826714)	G(31826797:31826938)	H(31830819:31830889)	I(31831013:31831141)	J(31831703:31831855)	K(31832004:31832136)	L(31833717:31833797)
987	ENSG00000101310	A(18510836:18511056)	B(18512225:18512282)	C(18515650:18515736)	D(18524433:18524669)	E(18524935:18525020)	F(18525788:18525932)	G(18526373:18526531)	H(18527496:18527611)	I(18530680:18530803)	J(18532664:18532744)	K(18535653:18535742)	L(18542296:18542402)	M(18543019:18543172)	N(18545956:18546033)	O(18548609:18548770)	P(18551089:18551175)	Q(18554235:18554390)	R(18555108:18555173)	S(18560651:18560740)
988	ENSG00000101311	A(6119554:6119404)	B(6116044:6115811)	C(6112623:6112477)	D(6110511:6110298)	E(6107634:6107532)	F(6097631:6097524)	G(6097033:6096902)	H(6094988:6094939)	I(6089089:6088965)	J(6087883:6087777)	K(6085287:6085066)	L(6084164:6084040)	M(6079577:6079436)	N(6077346:6077173)
989	ENSG00000101323	A(7940422:7940286)	B(7934635:7934484)	C(7914419:7914164)	D(7906329:7906154)	E(7895224:7895133)	F(7885864:7885706)	G(7885590:7885521)	H(7883663:7883593)
990	ENSG00000101327	A(1983084:1982956)	B(1980958:1980330)	C(1980329:1980323)
991	ENSG00000101331	A(32010455:32010484)	B(32014904:32015071)	C(32017800:32017883)	D(32017979:32018162)	E(32018943:32019409)	F(32022660:32022795)	G(32028995:32029124)	H(32029700:32029802)	I(32029803:32029838)	J(32031001:32031120)
992	ENSG00000101337	A(32109741:32109755)	B(32133013:32133126)	C(32136074:32136173)	D(32141497:32141665)	E(32141766:32141895)	F(32142982:32143105)	G(32145091:32145209)	H(32145312:32145423)	I(32146785:32146855)	J(32149634:32149766)	K(32150622:32150703)	L(32150800:32150875)	M(32155103:32155186)	N(32157794:32157969)	O(32158451:32158514)	P(32159992:32160111)	Q(32161276:32161365)	R(32165295:32165444)
993	ENSG00000101342	A(36876175:36876207)	B(36877899:36878054)	C(36879041:36879193)	D(36880655:36880750)	E(36887455:36887528)	F(36889251:36889386)
994	ENSG00000101349	A(9644328:9644125)	B(9580930:9580145)	C(9566384:9565893)	D(9563024:9562891)	E(9557734:9557608)	F(9544494:9544369)	G(9542720:9542586)	H(9539617:9539462)
995	ENSG00000101350	A(32309778:32311181)	B(32316218:32316319)	C(32316527:32316649)	D(32316756:32316874)	E(32326771:32326884)	F(32327556:32327661)	G(32330141:32330319)	H(32331223:32331319)
996	ENSG00000101361	A(2652661:2652663)	B(2652842:2652931)	C(2653279:2653393)	D(2654414:2654575)	E(2654749:2654947)	F(2655325:2655512)	G(2655595:2655746)	H(2655934:2656034)	I(2656401:2656549)	J(2656774:2656895)	K(2657081:2657218)	L(2657929:2658294)
997	ENSG00000101363	A(37301264:37301413)	B(37316308:37316415)
998	ENSG00000101367	A(32825928:32826048)	B(32833717:32833862)	C(32836634:32836841)	D(32839735:32839856)	E(32846618:32846770)	F(32848672:32848728)
999	ENSG00000101384	A(10673530:10673450)	B(10673006:10672701)	C(10664014:10663963)	D(10658722:10658468)	E(10656458:10656398)	F(10652598:10652468)	G(10652250:10652131)	H(10651694:10651581)	I(10650360:10650247)	J(10649635:10649522)	K(10649107:10649061)	L(10648722:10648549)	M(10648110:10647960)	N(10647103:10646939)	O(10646084:10645971)	P(10645469:10645356)	Q(10645256:10645143)	R(10644979:10644863)	S(10644384:10644357)	T(10643863:10643778)	U(10642601:10642488)	V(10641892:10641783)	W(10641693:10641460)	X(10641244:10641113)	Y(10640933:10640783)	Z(10639955:10639498)
1000	ENSG00000101400	A(33443620:33443311)	B(33439026:33438841)	C(33417923:33417719)	D(33412782:33412575)	E(33412426:33412296)	F(33410331:33410135)	G(33408888:33408701)	H(33408599:33408507)
1001	ENSG00000101405	A(3071656:3071775)	B(3072077:3072278)	C(3072363:3072418)
1002	ENSG00000101407	A(38013816:38011515)	B(38006397:38006197)	C(38002776:38002628)	D(37999328:37999188)	E(37996953:37996749)	F(37996462:37996375)	G(37983639:37983456)
1003	ENSG00000101421	A(33811469:33811658)	B(33848467:33848644)	C(33850952:33851066)	D(33852077:33852203)	E(33853496:33853560)
1004	ENSG00000101425	A(38304212:38304223)	B(38304224:38304353)	C(38307567:38307681)	D(38308930:38309058)	E(38310491:38310652)	F(38311874:38311937)	G(38318413:38318476)	H(38320183:38320274)	I(38323870:38324046)	J(38324774:38324833)	K(38326265:38326432)	L(38326433:38326447)	M(38327588:38327655)	N(38331045:38331047)	O(38331048:38331090)	P(38334430:38334493)	Q(38335598:38335674)	R(38337146:38337184)
1005	ENSG00000101438	A(38724725:38725114)	B(38727452:38728639)
1006	ENSG00000101439	A(23637862:23637620)	B(23635367:23635254)	C(23633999:23633916)
1007	ENSG00000101440	A(34260375:34260534)	B(34262832:34262893)	C(34268991:34269167)
1008	ENSG00000101442	A(38748479:38748853)	B(38750010:38750239)	C(38752131:38752300)	D(38754957:38755174)	E(38755857:38756039)	F(38765402:38765518)	G(38766238:38766377)	H(38767464:38767596)	I(38771559:38771816)
1010	ENSG00000101446	A(45515608:45515533)	B(45512844:45512651)
1011	ENSG00000101447	A(38926353:38926442)	B(38926443:38926925)	C(38941959:38942126)	D(38947876:38948000)	E(38951539:38952520)
1012	ENSG00000101457	A(45792005:45792109)	B(45792677:45792747)	C(45793921:45794017)	D(45795345:45795443)	E(45801074:45801142)	F(45801402:45801458)	G(45801999:45802057)	H(45803333:45803378)	I(45805146:45805204)	J(45805306:45805366)	K(45809114:45809185)	L(45810885:45810940)	M(45811057:45811195)
1013	ENSG00000101463	A(24543098:24543577)	B(24584856:24584993)	C(24665346:24665504)
1014	ENSG00000101464	A(34677085:34676956)	B(34657244:34657180)	C(34645334:34645275)	D(34644226:34644164)	E(34637985:34637876)	F(34634715:34634615)	G(34616139:34616042)	H(34588607:34588453)	I(34585580:34585437)	J(34581672:34581548)	K(34575246:34575104)	L(34560979:34560866)
1015	ENSG00000101470	A(45827248:45827246)	B(45824834:45824783)	C(45824638:45824495)	D(45824406:45824292)	E(45824127:45823991)	F(45823379:45823348)
1016	ENSG00000101473	A(45857315:45857188)	B(45855292:45855159)	C(45848675:45848450)	D(45844420:45844263)	E(45843721:45843527)	F(45841956:45841838)
1017	ENSG00000101474	A(24992688:24992594)	B(24984019:24983903)	C(24978882:24978767)	D(24973737:24973645)	E(24971576:24971460)	F(24970371:24970197)	G(24969660:24969526)	H(24969084:24968892)	I(24964022:24963813)
1018	ENSG00000101493	A(76443054:76441245)	B(76380303:76378855)	C(76371587:76371572)	D(76371571:76371467)	E(76370595:76370528)	F(76362557:76362498)
1019	ENSG00000101542	A(61490554:61490799)	B(61499186:61499480)	C(61500383:61500502)	D(61502953:61503120)	E(61507373:61507560)	F(61527967:61528220)	G(61536493:61536629)	H(61539024:61539145)	I(61545027:61545144)	J(61549978:61550229)	K(61554190:61554695)
1020	ENSG00000101544	A(80117543:80117650)	B(80133103:80133192)	C(80135612:80138809)	D(80138810:80138818)
1021	ENSG00000101596	A(2656076:2656261)	B(2666157:2666232)	C(2666870:2667031)	D(2673281:2673363)	E(2674015:2674145)	F(2688394:2688508)	G(2688628:2688747)	H(2694527:2694693)	I(2697032:2697122)	J(2697831:2698041)	K(2700539:2700659)	L(2700735:2700918)	M(2703692:2703886)	N(2705694:2705807)	O(2706364:2706470)	P(2707563:2707645)	Q(2707807:2707920)	R(2718158:2718235)	S(2718315:2718434)	T(2722519:2722663)	U(2724899:2724995)	V(2726452:2726524)	W(2728457:2728596)	X(2729275:2729409)	Y(2732265:2732492)	Z(2738397:2738545)	A1(2739432:2739520)	A2(2740703:2740821)	A3(2743761:2743928)	A4(2747522:2747647)	A5(2750043:2750122)	A6(2750350:2750507)	A7(2751278:2751393)	A8(2752488:2752552)	A9(2760652:2760739)	A10(2762105:2762236)	A11(2763637:2763789)	A12(2769694:2769820)	A13(2769989:2770108)	A14(2771533:2771618)	A15(2772250:2772372)	A16(2775734:2775924)	A17(2777806:2777915)	A18(2778169:2778239)	A19(2784450:2784621)	A20(2795949:2796107)	A21(2796407:2796521)	A22(2802528:2802552)
1022	ENSG00000101639	A(12999425:12999588)	B(13001457:13001582)	C(13008456:13008631)	D(13012973:13013025)	E(13015328:13015448)	F(13017188:13017318)	G(13017319:13017336)	H(13018480:13018615)	I(13019082:13019206)	J(13029663:13030002)	K(13030465:13030608)	L(13037237:13037301)	M(13038370:13038579)	N(13040830:13040956)	O(13042204:13042334)	P(13048859:13049681)	Q(13049765:13049891)	R(13052919:13053090)	S(13055780:13056698)	T(13057585:13057733)	U(13059082:13059312)	V(13067831:13067956)	W(13068094:13068237)	X(13068359:13068422)	Y(13068852:13068991)	Z(13069089:13069181)	A1(13069738:13069856)	A2(13071039:13071212)	A3(13072755:13072845)	A4(13073009:13073185)	A5(13087017:13087277)	A6(13087531:13087646)	A7(13089456:13089565)	A8(13092377:13092527)	A9(13095492:13095502)	A10(13095503:13095681)	A11(13096184:13096307)	A12(13099476:13099581)	A13(13100305:13100512)	A14(13103509:13103588)	A15(13104984:13105079)	A16(13113586:13113705)	A17(13114130:13114251)	A18(13116377:13116503)	A19(13117585:13117643)	A20(13124632:13124770)
1023	ENSG00000101680	B(7117720:7117660)	C(7080457:7080287)	D(7080087:7079975)	E(7050936:7050694)	F(7049257:7049078)	G(7046367:7046278)	H(7044839:7044722)	I(7043405:7043227)	J(7042250:7042145)	K(7040236:7040076)	L(7038950:7038810)	M(7037751:7037578)	N(7036088:7035987)	O(7034690:7034479)	P(7033095:7032984)	Q(7032176:7032066)	R(7026106:7025979)	S(7024466:7024380)	T(7023375:7023164)	U(7017384:7017278)	V(7016671:7016491)	W(7015858:7015722)	X(7014051:7013815)	Y(7012138:7011995)	Z(7011479:7011300)	A1(7010385:7010200)	A2(7009366:7009239)	A3(7008608:7008488)	A4(7007276:7007139)	A5(7002385:7002264)	A6(6999997:6999911)	A7(6999638:6999445)	A8(6997884:6997742)	A9(6995446:6995357)	A10(6993752:6993641)	A11(6992720:6992561)	A12(6986347:6986137)	A13(6985643:6985527)	A14(6985400:6985237)	A15(6983234:6983099)	A16(6982590:6982497)	A17(6980637:6980521)	A18(6978378:6978196)	A19(6977881:6977727)	A20(6976080:6975937)	A21(6975036:6974903)	A22(6973207:6973057)	A23(6971981:6971857)
1024	ENSG00000101695	A(32018864:32019027)	B(32037116:32037227)	C(32037228:32037269)	D(32042179:32042273)	E(32045642:32045732)	F(32065902:32066009)	G(32068298:32068384)
1025	ENSG00000101752	A(21741584:21741812)	B(21765772:21765943)	C(21768623:21768752)	D(21773624:21773728)	E(21778103:21778169)	F(21779481:21779685)	G(21791374:21791557)	H(21798084:21798228)	I(21799841:21799974)	J(21803907:21804014)	K(21815616:21815813)	L(21819495:21819646)	M(21838365:21838497)	N(21843131:21843217)	O(21844092:21844253)	P(21846944:21847125)	Q(21849196:21849388)	R(21853140:21853218)	S(21857130:21857243)	T(21858546:21858646)	U(21864526:21864666)
1026	ENSG00000101782	A(23453440:23453502)	B(23462964:23463079)	C(23463967:23464112)	D(23464206:23464313)	E(23464519:23464628)	F(23466133:23466276)	G(23467399:23467526)	H(23473429:23473626)	I(23474948:23475107)	J(23477006:23477086)	K(23477179:23477268)	L(23479317:23479424)	M(23481172:23481279)
1027	ENSG00000101850	A(9765817:9765568)	B(9760826:9760717)	C(9759426:9759332)	D(9748666:9748574)	E(9746153:9746044)	F(9743673:9743565)	G(9741455:9741338)	H(9739719:9739485)	I(9725840:9725746)
1028	ENSG00000101868	A(24693962:24693986)	B(24693987:24694004)	C(24699425:24699549)	D(24703251:24703347)	E(24704389:24704469)	F(24714554:24714669)	G(24715141:24715203)	H(24716362:24716454)	I(24716884:24716971)	J(24717290:24717491)	K(24717580:24717758)	L(24723155:24723267)	M(24724335:24724451)	N(24725981:24726055)	O(24726933:24727071)	P(24727782:24727936)	Q(24732370:24732454)	R(24733755:24733816)	S(24735399:24735488)	T(24737625:24737741)	U(24739375:24739550)	V(24741375:24741504)	W(24742002:24742121)	X(24743230:24743329)	Y(24745418:24745542)	Z(24748311:24748460)	A1(24748870:24748992)	A2(24809898:24809930)	A3(24810708:24810800)	A4(24812658:24812863)	A5(24814979:24815111)	A6(24821452:24821583)	A7(24826427:24826601)	A8(24841652:24841830)	A9(24843546:24843677)	A10(24888006:24888122)	A11(24930453:24930549)	A12(24995805:24995950)
1029	ENSG00000101882	A(119943605:119943220)	B(119938810:119938730)	C(119936682:119936612)	E(119936431:119936297)	F(119934557:119934494)	G(119932216:119932107)	H(119932011:119931936)	I(119930165:119930016)	J(119925394:119925220)
1030	ENSG00000101890	A(109475936:109475207)	B(109465443:109465142)	C(109453859:109453505)	D(109452107:109452023)	E(109448165:109448069)	F(109441482:109441351)	G(109430396:109430307)	H(109409168:109408992)	I(109404484:109404328)	J(109398698:109398549)	K(109395489:109395341)	L(109393055:109392892)	M(109392103:109391911)	N(109388663:109388489)	O(109385282:109385184)	P(109382212:109382118)	Q(109376167:109376079)	R(109375986:109375899)
1031	ENSG00000101981	A(139530765:139530852)	B(139537010:139537173)	C(139537362:139537386)	D(139541076:139541189)	E(139548363:139548491)	F(139551062:139551264)	G(139560741:139560855)	H(139561524:139562071)
1032	ENSG00000101986	A(153725267:153726166)	B(153729232:153729412)	C(153736112:153736254)	D(153736345:153736513)	E(153737157:153737251)	F(153740092:153740237)	G(153740574:153740719)	H(153742987:153743071)	I(153743221:153743346)	J(153743489:153743735)
1033	ENSG00000101997	A(49235637:49235686)	B(49237086:49237263)	C(49242016:49242148)	D(49242886:49242992)	E(49243118:49243184)	F(49243284:49243462)	G(49246731:49246925)	H(49247496:49247558)	I(49247649:49247768)	J(49248191:49248310)	K(49248407:49248523)	L(49248633:49248734)	M(49248817:49248924)	N(49249167:49249262)	O(49249509:49249568)	P(49249651:49249725)	Q(49250148:49250261)
1034	ENSG00000102003	A(49200186:49200151)	B(49199033:49198968)	C(49197839:49197715)	D(49194361:49194166)	E(49193463:49193272)	F(49191763:49191437)
1035	ENSG00000102010	A(15500938:15500940)	B(15508345:15508353)	C(15508354:15508491)	D(15509329:15509433)	E(15511437:15511518)	F(15516112:15516231)	G(15517929:15517993)	H(15522346:15522587)	I(15525288:15525296)	J(15525297:15525365)	K(15526042:15526095)	L(15529973:15530027)	M(15531328:15531407)	N(15534212:15534339)	O(15536353:15536427)	P(15537134:15537305)	Q(15541982:15542198)	R(15543071:15543135)	S(15546803:15546921)	T(15549840:15549997)	U(15556073:15556147)
1036	ENSG00000102034	A(130081330:130081256)	B(130074752:130074581)	C(130074141:130074049)	D(130072417:130072226)	E(130071419:130071336)	F(130071232:130071040)	G(130069677:130069300)	H(130067525:130066721)
1037	ENSG00000102053	A(65488802:65489409)	B(65497132:65497271)	C(65498999:65499233)	D(65499883:65499989)	E(65501789:65503209)
1038	ENSG00000102057	A(48970271:48969151)	B(48967106:48966944)	C(48966844:48966761)	D(48966676:48966578)	E(48966305:48966055)	F(48962806:48962581)
1039	ENSG00000102096	A(48919011:48918835)	B(48918834:48918774)	C(48918645:48918536)	D(48917831:48917781)	E(48915392:48915020)	F(48914571:48914395)	G(48914294:48914131)
1040	ENSG00000102104	A(18672068:18672017)	B(18657665:18657640)	C(18656758:18656653)	D(18647332:18647191)	E(18644625:18644430)	F(18642156:18642004)
1041	ENSG00000102109	A(48835532:48835419)	B(48832341:48831869)	C(48831455:48831260)
1042	ENSG00000102119	A(154379485:154379566)	B(154379690:154379794)	C(154379942:154380019)	D(154380234:154380367)	E(154380753:154380802)	F(154380882:154381197)	G(154381198:154381209)
1043	ENSG00000102145	A(48791110:48791329)	B(48791844:48792221)	C(48792323:48792468)	D(48793172:48793297)	E(48793793:48794164)
1044	ENSG00000102158	A(77895506:77895309)	B(77875597:77875428)	C(77870925:77870808)	D(77857497:77857357)	E(77856873:77856733)	F(77855590:77855501)	G(77853964:77853901)	H(77841320:77841246)	I(77830895:77830805)	J(77829235:77829220)
1045	ENSG00000102174	A(22033006:22033123)	B(22038469:22038537)	C(22047050:22047211)	D(22076388:22076474)	E(22077476:22077702)	F(22090429:22090497)	G(22093983:22094099)	H(22096955:22097038)	I(22099006:22099151)	J(22111467:22111560)	K(22114458:22114586)	L(22133523:22133624)	M(22168312:22168389)	N(22178273:22178376)	O(22190444:22190502)	P(22212904:22212958)	Q(22219036:22219103)	R(22221613:22221743)	S(22226443:22226508)	T(22227507:22227611)	U(22245333:22245409)	V(22247851:22247953)
1046	ENSG00000102178	A(154486584:154486537)	B(154486333:154486228)	C(154485979:154485771)	D(154485649:154485539)
1047	ENSG00000102189	A(92929066:92929043)	B(92891721:92891629)	C(92864987:92864860)	D(92857485:92857431)	E(92857340:92857275)	F(92853954:92853915)	G(92853025:92852912)	H(92852296:92852175)	I(92851266:92851111)	J(92842581:92842465)	K(92832850:92832512)	L(92828061:92827912)	M(92826285:92826166)	N(92819511:92819308)	O(92816400:92816200)	P(92813093:92812980)	Q(92811434:92811279)	R(92809156:92809017)	S(92802734:92802404)	T(92801701:92801600)	U(92799086:92798892)	V(92788049:92787867)	W(92782135:92781950)	X(92780411:92780280)	Y(92779300:92779115)	Z(92778179:92777941)	A1(92777663:92777543)	A2(92776942:92776844)	A3(92776133:92776011)
1048	ENSG00000102195	A(151176698:151176721)	B(151176722:151176908)	C(151179771:151181437)
1049	ENSG00000102221	A(46984892:46984894)	B(46984895:46984940)	C(46985713:46985792)	D(46998120:46998277)	E(47024724:47024914)	F(47027892:47028103)	G(47033621:47033788)	H(47038949:47039065)	I(47054158:47054628)	J(47056082:47056199)	K(47058167:47059077)
1050	ENSG00000102226	A(47232915:47233043)	B(47233044:47233219)	C(47239070:47239179)	D(47239351:47239481)	E(47239790:47239907)	F(47240305:47240450)	G(47240587:47240648)	H(47240774:47240876)	I(47241277:47241450)	J(47241541:47241699)	K(47242082:47242306)	L(47242439:47242522)	M(47242626:47242720)	N(47243396:47243602)	O(47244498:47244550)	P(47244682:47244924)	Q(47245016:47245086)	R(47245370:47245482)	S(47247072:47247221)	T(47247304:47247419)	U(47247611:47247699)	V(47247793:47247930)
1051	ENSG00000102239	A(136488115:136488548)	B(136490133:136490484)	C(136491962:136492375)
1052	ENSG00000102241	A(136497685:136497870)	B(136499598:136499778)	C(136500158:136500205)	D(136500664:136500818)	E(136502778:136502941)	F(136504364:136504463)	G(136509091:136509180)	H(136510082:136510219)	I(136510808:136512013)
1053	ENSG00000102243	A(136536021:136536234)	D(136548589:136549008)	E(136550768:136550821)	F(136556451:136556539)
1054	ENSG00000102245	A(136648249:136648404)	B(136650266:136650397)	C(136654373:136654430)	D(136656356:136656418)	E(136659039:136659415)
1055	ENSG00000102265	A(47583413:47583415)	B(47583416:47583536)	C(47584936:47585015)	D(47585205:47585331)	E(47585543:47585667)	F(47586521:47586686)	G(47586687:47586691)
1056	ENSG00000102287	A(151974625:151974570)	C(151970402:151970185)	D(151969736:151969669)	E(151962643:151962423)	F(151961365:151961283)	G(151959976:151959839)	H(151955860:151955708)	I(151955567:151955368)	J(151955084:151954701)
1057	ENSG00000102302	A(54495432:54495126)	B(54471487:54471314)	C(54470760:54470583)	D(54470457:54470016)	E(54468876:54468787)	F(54467932:54467784)	G(54465852:54465696)	H(54465589:54465451)	I(54456567:54456509)	J(54456366:54456220)	K(54455784:54455692)	L(54455527:54455448)	M(54450301:54450271)	N(54449760:54449659)	O(54449268:54449143)	P(54448967:54448806)	Q(54447454:54447311)	R(54446414:54446109)
1058	ENSG00000102316	A(54809332:54809376)	B(54809722:54810213)	C(54810821:54811129)	D(54811250:54811313)	E(54811574:54811653)	F(54812157:54812251)	G(54812945:54813024)	H(54813118:54813160)	I(54813488:54813550)	J(54814661:54814775)	K(54815248:54815682)
1059	ENSG00000102359	A(100646320:100646322)	B(100646323:100646404)	C(100650785:100650865)	D(100662176:100662367)	E(100664774:100664950)	F(100665243:100665369)	G(100665536:100665657)	H(100666754:100666933)	I(100667274:100667407)	J(100669248:100669369)	K(100670807:100670987)
1060	ENSG00000102384	A(101101071:101101296)	B(101102274:101102411)	C(101109473:101109591)	D(101109891:101109998)	E(101120402:101120450)	F(101120738:101120784)	G(101126709:101126798)	H(101127138:101127266)	I(101127498:101127665)	J(101128716:101128836)	K(101129982:101130073)	L(101132190:101132307)	M(101132392:101132456)	N(101140666:101140760)	O(101145064:101145199)	P(101146153:101146277)	Q(101147763:101147811)	R(101147943:101148161)	S(101161528:101161569)	T(101162833:101162967)	U(101162968:101162971)
1062	ENSG00000102401	A(101624980:101626119)
1063	ENSG00000102452	A(101399126:101399019)	B(101395365:101395183)	C(101378653:101378570)	D(101377056:101376917)	E(101376828:101376700)	F(101345420:101345266)	G(101292366:101292224)	H(101292094:101291990)	I(101284019:101283933)	J(101258574:101258443)	K(101237922:101237755)	L(101229584:101229393)	M(101192054:101191917)	N(101176374:101176300)	O(101144896:101144760)	P(101143221:101143080)	Q(101124681:101124608)	R(101111226:101111125)	S(101110688:101110619)	T(101107789:101107698)	U(101107609:101107487)	V(101104950:101104894)	W(101104650:101104530)	X(101104426:101104295)	Y(101103339:101103172)	Z(101100888:101100784)	A1(101095680:101095574)	A2(101089966:101089846)	A3(101089761:101089663)	A4(101083804:101083711)	A5(101083198:101083092)	A6(101082883:101082809)	A7(101081646:101081527)	A8(101075941:101075873)	A9(101074662:101074514)	A10(101073677:101073584)	A11(101068827:101068695)	A12(101068033:101067918)	A13(101065561:101065404)	A14(101062118:101061968)	A15(101059967:101059818)	A16(101058056:101057939)	A17(101055488:101055295)
1064	ENSG00000102471	A(79481204:79481524)	B(79520810:79520975)	C(79533323:79533456)	D(79539682:79539775)	E(79543558:79543682)	F(79548328:79548394)	G(79551017:79551120)
1065	ENSG00000102547	A(49382910:49382800)	B(49377131:49376967)	C(49359832:49359714)	D(49350912:49350744)	E(49344238:49344179)	F(49339742:49339677)	G(49332090:49331947)	H(49310993:49310814)
1066	ENSG00000102575	A(11577317:11577057)	B(11576843:11576716)	C(11576588:11576243)	D(11575252:11575010)
1067	ENSG00000102580	A(95677256:95677337)	B(95709227:95709337)	C(95723242:95723366)	D(95725178:95725252)	E(95757644:95757796)	F(95760040:95760221)	G(95760679:95760798)	H(95763643:95763748)	I(95763833:95763953)	J(95785939:95786071)	K(95787007:95787155)	L(95790873:95791030)
1068	ENSG00000102595	A(96053312:96053286)	B(96053285:96053155)	C(96031971:96031889)	D(96023759:96023629)	E(96023152:96023040)	F(96013481:96013307)	G(95999307:95999211)	H(95996135:95996063)	I(95990073:95989973)	J(95986432:95986333)	K(95983864:95983804)	L(95972671:95972580)	M(95970262:95970112)	N(95949454:95949335)	O(95948081:95947996)	P(95947172:95947037)	Q(95940091:95939957)	R(95937088:95936924)	S(95927336:95927213)	T(95927126:95927028)	U(95925774:95925680)	V(95903060:95902854)	W(95900938:95900807)	X(95895304:95895180)	Y(95894657:95894562)	Z(95890964:95890862)	A1(95887971:95887892)	A2(95884680:95884491)	A3(95877856:95877698)	A4(95877364:95877279)	A5(95867423:95867339)	A6(95863714:95863629)	A7(95860883:95860788)	A8(95859675:95859591)	A9(95856340:95856158)	A10(95854475:95854315)	A11(95853657:95853543)	A12(95837202:95837086)	A13(95833053:95832927)	A14(95801812:95801790)
1069	ENSG00000102678	A(21671913:21672189)	B(21681042:21681145)	C(21701190:21701435)
1070	ENSG00000102683	A(23203695:23203889)	B(23234611:23234712)	C(23250630:23250717)	D(23279359:23279478)	E(23295415:23295487)	F(23320637:23320760)	G(23324368:23324541)
1071	ENSG00000102699	A(24503776:24503645)	B(24501834:24501633)	C(24500382:24500316)	D(24499376:24499301)	E(24498229:24498116)	G(24494722:24494573)	H(24493733:24493596)	I(24492594:24492421)	J(24490828:24490668)	K(24486305:24486168)	L(24484748:24484653)	M(24478276:24478093)	N(24477857:24477701)	O(24475596:24475472)	P(24470025:24469894)	Q(24469110:24469024)	R(24460136:24459972)	S(24459310:24459264)	T(24459122:24459044)	U(24456478:24456341)	V(24455212:24455017)	W(24453654:24453587)	X(24452593:24452406)	Y(24449817:24449718)	Z(24447186:24447016)	A1(24446761:24446681)	A2(24443730:24443650)	A3(24442685:24442590)	A4(24441968:24441846)	A6(24435474:24434395)	A7(24431476:24431377)	A8(24426598:24426466)	A9(24421314:24421119)
1072	ENSG00000102738	A(40771136:40771012)	B(40771011:40770985)	C(40767033:40766746)	D(40759106:40758948)	E(40757013:40756873)	F(40754092:40754019)	G(40749281:40749138)	H(40729601:40729372)
1073	ENSG00000102753	A(49792506:49792438)	B(49746993:49746949)	C(49733046:49732957)	D(49732776:49732747)	E(49732657:49732605)	F(49732466:49732371)	G(49725501:49725416)	H(49722563:49722477)	I(49722124:49721955)	J(49719819:49719775)	K(49711022:49710891)	L(49709700:49709572)	M(49706372:49706268)	N(49706169:49706098)	O(49705783:49705621)	P(49702480:49702386)	Q(49701898:49701800)
1074	ENSG00000102760	A(41457708:41457756)	B(41458285:41458470)	C(41466823:41466930)	D(41468776:41468838)	E(41470478:41470485)
1075	ENSG00000102781	A(30283777:30283616)	B(30280223:30280063)	C(30255615:30255447)	D(30241086:30240959)	E(30240565:30240460)	F(30231472:30231314)	G(30230594:30230468)	H(30227546:30227412)	I(30210442:30210316)	J(30208738:30208540)
1076	ENSG00000102794	A(76948559:76948570)	B(76952489:76952650)	C(76953600:76953689)	D(76955319:76955524)	E(76957010:76957985)	F(76957986:76958002)
1077	ENSG00000102802	A(30906516:30906793)	B(30917403:30917512)	C(30921014:30921126)	D(30921561:30921846)	E(30924311:30924435)
1078	ENSG00000102805	A(76991952:76992134)	B(76992135:76992271)	C(76995063:76995228)	D(76995902:76996127)	E(77000458:77000969)
1079	ENSG00000102837	A(53028837:53029040)	B(53034348:53034500)	C(53041910:53042122)	D(53043105:53043264)	F(53047039:53047126)	G(53049969:53050771)	H(53050772:53050780)
1080	ENSG00000102870	A(30784482:30784410)	B(30784254:30781718)
1081	ENSG00000102871	A(67156660:67156510)	B(67155654:67155377)	C(67155294:67155096)	D(67154959:67154649)
1082	ENSG00000102879	A(30185210:30185407)	B(30186598:30186720)	C(30186816:30186945)	D(30187039:30187223)	E(30187382:30187501)	F(30187725:30187829)	G(30187942:30188087)	H(30188192:30188249)	I(30188361:30188576)	J(30188860:30188964)
1083	ENSG00000102886	A(30113478:30113340)	B(30113064:30113022)	C(30112793:30112658)	D(30112568:30112523)	E(30112424:30112306)	F(30112221:30112132)	G(30111521:30111388)	H(30108432:30108373)	I(30108264:30108213)	J(30105009:30104872)	K(30104871:30104828)
1084	ENSG00000102890	A(67199168:67199326)	B(67199327:67199404)	C(67199553:67199593)	D(67199684:67199756)	E(67199951:67200001)	F(67200192:67200361)	G(67200451:67200550)	H(67200657:67200808)	I(67200890:67200968)	J(67201385:67201435)	K(67201520:67201642)	L(67201742:67201873)	M(67201977:67202078)	N(67202176:67202284)	O(67202397:67202533)	P(67202627:67202790)	Q(67202892:67203004)	R(67203119:67203223)	S(67203327:67203409)	T(67203497:67203583)	U(67203665:67203877)
1085	ENSG00000102891	A(56565129:56565159)	B(56567751:56567816)	C(56568841:56568932)
1086	ENSG00000102897	A(20915556:20915714)	B(20920122:20920214)	C(20924000:20924116)
1087	ENSG00000102901	A(67833859:67833750)	B(67832545:67832455)	C(67832315:67832228)	D(67832108:67832012)	E(67831890:67831754)	F(67831612:67831576)	H(67831358:67831216)	I(67830585:67830549)	J(67830548:67830390)	K(67830088:67830007)	L(67830006:67829765)	M(67829516:67829423)	O(67828843:67828667)	P(67828578:67828474)	Q(67828390:67828267)
1088	ENSG00000102921	A(48609972:48609775)	B(48562444:48560754)	C(48553669:48553539)	D(48551482:48551386)	E(48548114:48548007)	F(48546254:48546147)	G(48543261:48542904)
1089	ENSG00000102924	A(49281465:49281202)	B(49281042:49280923)	C(49279601:49279404)
1090	ENSG00000102934	A(57284540:57284406)	B(57262070:57261897)	C(57258584:57258462)	D(57257029:57256913)
1091	ENSG00000102962	A(57358817:57358889)	B(57360437:57360560)	C(57363504:57363585)	D(57363586:57363588)
1092	ENSG00000102967	A(72008765:72008785)	B(72012050:72012262)	C(72014473:72014672)	D(72017024:72017106)	E(72021124:72021311)	F(72022362:72022475)	G(72023165:72023318)	H(72023474:72023633)	I(72024145:72024199)
1093	ENSG00000102970	A(57413903:57413932)	B(57413933:57414002)	C(57415081:57415198)	D(57415765:57415851)	E(57415852:57415861)
1094	ENSG00000102978	A(57462725:57462810)	B(57463029:57463078)	C(57465953:57466021)	D(57466175:57466227)	E(57469165:57469293)	F(57469710:57469761)	G(57469961:57470129)	H(57470280:57470354)	I(57470975:57471119)
1095	ENSG00000102996	A(58026351:58026512)	B(58037472:58037620)	C(58038266:58038394)	D(58039875:58040182)	E(58040537:58040698)	F(58041617:58041870)	G(58042231:58042369)	H(58043210:58043360)	I(58043512:58043627)	J(58045007:58045446)
1096	ENSG00000103018	A(69424684:69424695)	B(69424696:69424857)	C(69447150:69447278)	D(69448115:69448144)	E(69459093:69459121)	F(69462430:69462520)
1097	ENSG00000103024	A(1771534:1771489)	B(1771410:1771280)	C(1771171:1771070)	D(1770993:1770881)	E(1770766:1770649)
1098	ENSG00000103035	A(74296915:74296988)	B(74300115:74300206)	C(74301052:74301144)	D(74301555:74301652)	E(74302212:74302292)	F(74304303:74304394)	G(74305289:74305733)
1099	ENSG00000103043	A(70800900:70800797)	B(70786365:70786215)	C(70785869:70785702)	D(70784838:70784776)	E(70784220:70784113)	F(70783554:70783445)	G(70783139:70783033)	H(70782003:70781869)	I(70780939:70780790)	J(70772172:70772109)	K(70763025:70762881)	L(70762605:70762540)	M(70744579:70744423)	N(70731627:70731495)	O(70698811:70698637)	P(70697257:70697139)	Q(70695623:70695544)	R(70692971:70692821)	S(70688090:70687928)
1100	ENSG00000103047	A(68843618:68843711)	B(68859884:68860524)	C(68862945:68863061)	D(68867079:68867220)	E(68875154:68875290)	F(68878118:68878280)	G(68880548:68880630)	H(68900434:68900546)	I(68902328:68902504)	J(68907443:68907575)	K(68909211:68909402)	L(68919085:68919219)	M(68927568:68928083)	N(68930238:68930295)	O(68974028:68974168)	P(69022828:69022979)	Q(69040308:69040421)	R(69083485:69083661)
1101	ENSG00000103056	A(68372181:68370859)	B(68365092:68365017)	C(68364906:68364751)	D(68363866:68363777)	E(68363559:68363496)	F(68361759:68361603)	G(68361307:68361206)
1102	ENSG00000103061	A(68310926:68310735)	B(68310613:68310335)	C(68304232:68304026)	D(68302501:68302381)	E(68301405:68301275)
1103	ENSG00000103064	A(68274727:68275249)	B(68287746:68287871)	C(68290396:68290540)	D(68291209:68291332)	E(68291558:68291661)	F(68294705:68294801)	G(68296364:68296513)	H(68296627:68296810)	I(68297234:68297328)
1104	ENSG00000103066	A(68245427:68245553)	B(68249290:68249446)	C(68254919:68255037)	D(68255282:68255380)	E(68255766:68255990)	F(68259146:68259657)
1105	ENSG00000103067	A(68236045:68235848)	B(68235762:68235634)	C(68234107:68233994)	D(68233882:68233768)	E(68233425:68233327)	F(68232815:68232761)	G(68232687:68232577)	H(68232503:68232371)	I(68232288:68232246)	J(68232103:68231802)	K(68231694:68231482)	L(68231376:68231178)	M(68231027:68230841)	N(68230554:68230389)	O(68230315:68230226)
1106	ENSG00000103089	A(74774755:74774486)	B(74740115:74740023)	C(74727386:74727244)	D(74726331:74726225)	E(74719160:74718988)	F(74716599:74716347)	G(74714269:74714190)
1108	ENSG00000103154	A(83968649:83968849)	B(83972151:83972175)	C(83978444:83978552)	D(83980839:83980864)	E(83981030:83981127)	F(83990494:83990630)	G(83994302:83994420)	H(83994609:83994688)	I(83997216:83997269)	J(83998205:83998317)	K(84000716:84000723)	L(84000724:84000801)	M(84001825:84001916)	N(84002318:84002346)
1109	ENSG00000103174	A(5033914:5033829)	B(5033728:5033273)	C(5031884:5031745)	D(5030493:5030385)	E(5029008:5028880)	F(5028185:5027980)	G(5027893:5027846)	H(5027379:5027278)	I(5027198:5027135)	J(5025685:5025478)
1110	ENSG00000103175	A(84294972:84294992)	B(84294993:84295115)	C(84312961:84313153)	D(84318272:84318355)	E(84319431:84319571)	F(84324419:84324460)	G(84326882:84326940)
1111	ENSG00000103184	A(4959324:4959386)	B(4987557:4987706)	C(4988149:4988280)	D(4990767:4990895)	E(4991838:4992030)	F(4996348:4996460)	G(4996855:4997044)	H(5000655:5000743)	I(5000855:5000925)	J(5003402:5003573)	K(5005914:5006048)	L(5007352:5007486)	M(5008421:5008648)	N(5011095:5011273)	O(5014859:5014970)
1112	ENSG00000103187	A(84617914:84617838)	B(84617583:84617501)	C(84590262:84590105)	D(84566955:84566845)
1113	ENSG00000103222	A(15949752:15949799)	B(16007816:16007992)	C(16009776:16009901)	D(16014491:16014628)	E(16016496:16016621)	F(16033109:16033170)	G(16036472:16036603)	H(16044450:16044680)	I(16045836:16046013)	J(16048142:16048303)	K(16052724:16052816)	L(16056092:16056295)	M(16068156:16068302)	N(16071642:16071729)	O(16076326:16076401)	P(16079352:16079478)	Q(16083366:16083542)	R(16086824:16086991)	S(16090405:16090588)	T(16102627:16102717)	U(16106738:16106873)	V(16111375:16111582)	W(16114759:16114765)	X(16114766:16115076)	Y(16121975:16122174)	Z(16124789:16124915)	A1(16125810:16125911)	A2(16131789:16131935)	A3(16134350:16134508)	A4(16136478:16136644)	A5(16138364:16138558)	A6(16141173:16141281)
1114	ENSG00000103227	A(970980:970788)	B(954666:954357)	C(934254:934244)	D(911079:910931)	E(893072:893007)	F(879737:879570)	G(871341:871161)	H(871160:871157)	I(870882:870729)	J(870066:869883)	K(869056:868944)	L(854706:854532)	M(854531:854520)
1115	ENSG00000103241	A(86510570:86511548)	B(86512925:86513085)
1116	ENSG00000103257	A(87869422:87868885)	B(87851849:87851724)	C(87851723:87851716)	D(87841155:87841050)	E(87840473:87840429)	F(87839825:87839702)	G(87838817:87838714)	H(87837941:87837845)	I(87836647:87836498)	J(87834591:87834414)	K(87833025:87832970)
1117	ENSG00000103260	A(715290:715393)	B(715584:715984)	C(716933:716992)	D(717071:717387)
1118	ENSG00000103269	A(675791:675829)	B(676336:676497)	C(676672:676896)	D(676971:677119)	E(677276:677388)	F(677459:677559)	G(677639:677699)	H(677781:678052)
1119	ENSG00000103275	A(1314031:1314096)	B(1314293:1314376)	C(1315654:1315726)	D(1320174:1320283)	E(1320438:1320517)	F(1324730:1324793)
1120	ENSG00000103316	A(21278251:21278082)	B(21277584:21277431)	C(21275594:21275532)	D(21269891:21269790)	E(21267737:21267554)	F(21262158:21262037)	G(21261338:21261254)	H(21258845:21258781)
1121	ENSG00000103319	A(22225730:22225975)	B(22244630:22244730)	C(22248755:22248815)	D(22250654:22250691)	E(22251151:22251322)	F(22256748:22256897)	G(22257253:22257385)	H(22257643:22257770)	I(22258494:22258695)	J(22260462:22260529)	K(22263110:22263187)	L(22264818:22264880)	M(22266390:22266524)	N(22266688:22266876)	O(22273626:22273750)	P(22280198:22280376)	Q(22283887:22283996)
1122	ENSG00000103326	A(546839:548287)	B(548993:549201)	C(549288:549471)	D(549615:549838)	E(551302:551427)	F(551512:551664)	G(552051:552212)	H(552301:552530)	I(552605:552771)	J(552863:553041)	K(553339:553516)
1123	ENSG00000103335	A(88784964:88784901)	B(88749479:88749384)	C(88742422:88742300)	D(88742095:88742053)	E(88741616:88741478)	F(88738736:88738568)	G(88738440:88738227)	H(88738105:88737934)	I(88737814:88737728)	J(88737646:88737559)	L(88736739:88736639)	M(88736408:88736148)	N(88735246:88735135)	O(88735053:88734875)	P(88734798:88734650)	Q(88734538:88734356)	R(88734054:88733906)	S(88733745:88733588)	T(88733454:88733278)	U(88732732:88732607)	V(88732535:88732335)	W(88731910:88731706)	X(88727661:88727557)	Y(88727192:88727039)	Z(88726958:88726715)	A1(88726643:88726547)	A2(88726455:88726284)	A3(88725684:88725595)	A4(88725519:88725416)	A5(88725080:88725009)	A6(88723971:88723871)	A7(88723328:88723226)	A8(88723151:88723095)	A9(88723009:88722837)	A10(88722689:88722583)	A11(88722397:88722218)	A12(88722066:88721808)	A13(88721726:88721538)	A14(88721430:88721166)	A15(88721165:88721165)	A16(88720748:88720616)	A17(88720532:88720385)	A18(88720283:88720069)	A19(88719960:88719802)	A20(88719721:88719574)	A21(88717211:88717023)	A22(88716898:88716806)	A23(88716731:88716559)
1124	ENSG00000103353	A(23557566:23557742)	B(23557743:23557767)	C(23557950:23558279)	D(23559468:23559676)	E(23562206:23562271)	F(23562625:23562730)	G(23566987:23567069)	H(23570480:23570590)
1125	ENSG00000103355	A(2786547:2786502)	B(2786121:2786089)	D(2785961:2785799)	E(2785646:2785375)	F(2785171:2785002)	G(2784802:2784644)
1126	ENSG00000103365	A(23510411:23510321)	B(23495778:23495694)	C(23494378:23494303)	D(23493458:23493360)	E(23491800:23491677)	F(23488709:23488606)	G(23486790:23486710)	H(23486152:23486015)	I(23483004:23482923)	J(23480770:23480645)	K(23479887:23479765)	L(23478911:23478883)	M(23478501:23478368)	N(23475061:23474904)	O(23470165:23469996)	P(23468996:23468886)	Q(23467700:23467590)
1127	ENSG00000103375	A(25217046:25217057)	B(25217198:25217445)	C(25221457:25221583)	D(25224362:25224576)	E(25227068:25227202)	F(25228444:25228492)
1128	ENSG00000103404	A(23149270:23148638)	B(23108183:23108046)	C(23106487:23106399)	D(23106305:23106213)	E(23105576:23105441)	F(23102463:23102319)	G(23090804:23090624)	H(23087835:23087724)	I(23087186:23087092)	J(23085662:23085585)	K(23084989:23084860)	L(23082557:23082438)	M(23080171:23079946)	N(23073880:23073722)	O(23072197:23072045)	P(23069616:23068046)
1130	ENSG00000103489	A(17470796:17470434)	B(17358050:17358012)	C(17259498:17258988)	D(17200654:17200482)	E(17198414:17198212)	F(17158909:17158829)	G(17141369:17141153)	H(17138531:17138355)	I(17134735:17134473)	J(17127861:17127666)	K(17117979:17117646)	L(17109017:17108695)
1131	ENSG00000103522	A(27430072:27430120)	B(27434347:27434449)	C(27437488:27437687)	D(27442962:27443116)	E(27444542:27444719)	F(27445177:27445276)	G(27446007:27446088)	H(27448534:27449283)
1132	ENSG00000103653	A(74798298:74798312)	B(74798615:74798728)	C(74798826:74798938)	D(74799272:74799491)	E(74800412:74800505)	F(74800681:74800746)	G(74800823:74800922)	H(74801012:74801102)	I(74801522:74801595)	J(74801695:74801890)	K(74801997:74802083)	L(74802331:74802513)
1133	ENSG00000103657	A(63775623:63774694)	B(63764191:63764096)	C(63758369:63758175)	D(63756748:63756437)	E(63755325:63755229)	F(63754648:63754505)	G(63753085:63752958)	H(63749791:63749647)	I(63749538:63749367)	J(63747858:63747724)	K(63747083:63746918)	L(63734849:63734724)	M(63733145:63732924)	N(63729649:63729497)	O(63729368:63729236)	P(63727838:63727647)	Q(63725513:63725292)	R(63723355:63723182)	S(63718897:63718783)	T(63718694:63718574)	U(63716473:63716302)	V(63713665:63713353)	W(63712895:63712775)	X(63706831:63706780)	Y(63698996:63698728)	Z(63696339:63696124)	A1(63694894:63694774)	A2(63694549:63694312)	A3(63694157:63693964)	A4(63692566:63692411)	A5(63690647:63690541)	A6(63689699:63689589)	A7(63686535:63686359)	A8(63680776:63680537)	A9(63680160:63680077)	A10(63678365:63677845)	A11(63675117:63674342)	A12(63672694:63672496)	A13(63669698:63669538)	A14(63666472:63666356)	A15(63666150:63665919)	A16(63664594:63664470)	A17(63663204:63662984)	A18(63662021:63661753)	A19(63661025:63660973)	A20(63659936:63659736)	A21(63658718:63658544)	A22(63656358:63656088)
1134	ENSG00000103707	A(65029613:65029405)	B(65027040:65026831)	C(65023794:65023672)	D(65021616:65021514)	E(65020272:65020197)	F(65016527:65016436)	G(65006191:65006113)	H(65004936:65004854)	I(65003256:65003062)	J(65003061:65003058)
1135	ENSG00000103740	A(78234501:78234371)	B(78208102:78208002)	C(78194726:78194506)	D(78194020:78193932)	E(78193626:78193506)	F(78182785:78182705)	G(78182615:78182466)	H(78182145:78181969)	I(78180936:78180755)	J(78179780:78179550)	K(78178831:78178614)	L(78174524:78174385)	M(78173839:78173593)	N(78171529:78171444)
1136	ENSG00000103742	A(65422862:65422793)	B(65411370:65411020)	C(65410319:65410178)	D(65402487:65402351)	E(65400946:65400806)	F(65396989:65396834)	G(65396163:65395750)	H(65395258:65395094)	I(65394548:65394411)	J(65393534:65393532)	K(65393531:65393361)	L(65392370:65392134)	M(65391981:65391880)	N(65390338:65390155)	O(65389411:65389284)	P(65388978:65388808)	Q(65388586:65388449)	R(65386656:65386551)	S(65386059:65385831)	T(65385115:65384954)	U(65384419:65384009)	V(65384008:65383998)
1137	ENSG00000103811	A(78944981:78944891)	B(78939171:78939140)	C(78937423:78937318)	D(78935750:78935680)	E(78935082:78934978)	F(78932458:78932372)	G(78931506:78931451)	H(78929493:78929412)	I(78927781:78927713)	J(78925440:78925334)	K(78923118:78922993)	L(78922205:78922130)
1139	ENSG00000103888	A(80873880:80873973)	B(80878721:80878867)	C(80879716:80879854)	D(80880900:80881136)	E(80884175:80884354)	F(80887694:80887764)	G(80888701:80888796)	H(80889471:80889592)	I(80894990:80895122)	J(80895869:80896060)	K(80906663:80906838)	L(80909097:80909306)	M(80920094:80920299)	N(80921032:80921101)	O(80922009:80922137)	P(80924621:80924706)	Q(80925624:80925755)	R(80928902:80928937)	S(80929019:80929174)	T(80931859:80932039)	U(80933245:80933460)	V(80936674:80936885)	W(80937794:80937979)	X(80941849:80942053)	Y(80942251:80942337)	Z(80942945:80943102)	A1(80946965:80947065)	A2(80948797:80948924)
1140	ENSG00000103932	A(41537128:41537126)	B(41537125:41536945)	C(41536649:41536501)	D(41536218:41536129)	E(41535632:41535512)	F(41534935:41534714)	G(41531202:41531023)	I(41529979:41529864)	J(41529568:41529470)	K(41528336:41528235)	L(41528027:41527860)	M(41527605:41527423)	N(41527301:41527167)	O(41527068:41526898)	P(41525148:41524991)	Q(41524254:41524096)	R(41523972:41523771)	S(41523354:41523245)	T(41522960:41522765)	U(41522250:41522098)	V(41521880:41521738)	W(41521147:41520391)	X(41518182:41518006)	Y(41517857:41517798)	Z(41517691:41517542)
1141	ENSG00000103966	A(41972494:41972259)	B(41953940:41953764)	C(41943164:41943067)	D(41919622:41919210)	E(41909863:41909699)	F(41901181:41900645)
1142	ENSG00000104043	A(50106969:50106967)	B(50106966:50106939)	C(50074185:50074127)	D(50047464:50047351)	E(50044692:50044594)	F(50038829:50038768)	G(50010917:50010845)	H(50002223:50002153)	I(49996759:49996677)	J(49987549:49987391)	K(49981294:49981206)	L(49979813:49979617)	M(49972790:49972582)	N(49962023:49962021)	O(49962020:49961977)	P(49934182:49934017)	Q(49931307:49931119)	R(49923494:49923379)	S(49920410:49920246)	T(49918950:49918839)	U(49917039:49916934)	V(49901239:49901092)	W(49898251:49898068)	X(49897515:49897292)	Y(49879459:49879376)	Z(49876523:49876278)	A1(49866484:49866346)	A2(49862375:49862245)	A3(49860475:49860194)
1143	ENSG00000104047	A(49625168:49625431)	B(49632159:49632302)	C(49634536:49634794)	D(49643331:49643578)
1144	ENSG00000104059	A(29570723:29570505)	B(29381831:29381775)	C(29252478:29252368)	D(29196564:29196430)	E(29151841:29151734)	F(29137194:29137034)	G(29136501:29136366)	H(29128864:29128789)	I(29126491:29126267)	J(29124761:29124687)	K(29123655:29123339)
1145	ENSG00000104129	A(40807446:40807369)	B(40779997:40779928)	C(40779603:40779545)	D(40779310:40779223)	E(40776627:40776542)	F(40776292:40776196)	G(40775596:40775553)	H(40775108:40775031)	I(40774436:40774356)	J(40773837:40773727)	K(40768062:40767940)
1146	ENSG00000104140	A(40874139:40873932)	B(40873742:40873684)	C(40873501:40873058)
1147	ENSG00000104142	A(40894769:40894859)	B(40895938:40896079)	C(40898907:40898998)	D(40899144:40901014)	E(40902616:40903341)
1148	ENSG00000104147	A(41332561:41332240)	B(41331981:41331915)	C(41319780:41319658)	D(41313354:41313273)	E(41309849:41309754)	F(41309753:41309741)
1149	ENSG00000104164	A(45587444:45587525)	B(45592135:45592276)	C(45603100:45603187)	D(45605428:45605514)	E(45606395:45606514)
1150	ENSG00000104213	A(17577253:17577307)	B(17589468:17589765)	C(17621051:17621202)	D(17628487:17628780)	E(17634074:17634213)	F(17642613:17642801)
1151	ENSG00000104219	A(17156724:17156853)	B(17184789:17184815)	C(17186331:17186425)	D(17195504:17195624)	E(17197582:17197651)	F(17198381:17198413)	G(17205655:17205775)	H(17207960:17208092)	I(17209932:17210058)	J(17210388:17210480)	K(17215237:17215349)	L(17217172:17217212)
1152	ENSG00000104221	A(37849783:37849630)	B(37848655:37848596)	C(37847175:37846854)	D(37845213:37844490)
1153	ENSG00000104267	A(85464082:85464115)	B(85465272:85465469)	C(85473693:85473811)	D(85474324:85474416)	E(85475798:85475860)	F(85477120:85477275)	G(85480670:85480789)
1154	ENSG00000104290	A(28503014:28503202)	B(28520638:28520834)	C(28527147:28528164)	D(28551603:28551751)	E(28555738:28555971)	F(28562798:28563011)	G(28563012:28563015)
1155	ENSG00000104312	A(89758061:89758233)	B(89762829:89762982)	C(89765341:89765496)	D(89769772:89769929)	E(89771741:89771790)	F(89772667:89772828)	G(89780075:89780160)	H(89784050:89784139)	I(89786593:89786686)	J(89789321:89789482)	K(89790079:89790416)
1156	ENSG00000104320	A(89984561:89984525)	B(89982855:89982722)	C(89981523:89981375)	D(89980893:89980734)	E(89978323:89978220)	F(89971290:89971173)	G(89970557:89970364)	H(89964507:89964410)	I(89958854:89958725)	J(89955555:89955283)	K(89953691:89953244)	L(89947892:89947824)	M(89946295:89946140)	N(89943366:89943253)	O(89937075:89937026)	P(89935612:89935582)
1157	ENSG00000104321	A(72075409:72075299)	B(72071867:72071711)	C(72069198:72069023)	D(72065558:72065451)	E(72063571:72063463)	F(72062944:72062799)	G(72061761:72061625)	H(72059438:72059390)	I(72057816:72057717)	J(72057017:72056917)	K(72055855:72055686)	L(72055600:72055436)	M(72053867:72053753)	N(72052765:72052599)	O(72050871:72050778)	P(72047207:72047148)	Q(72046608:72046513)	R(72039797:72039727)	S(72039027:72038865)	T(72038072:72037983)	U(72036457:72036288)	V(72034377:72034248)	W(72033826:72033644)	X(72029969:72029901)	Y(72026073:72025960)	Z(72023911:72023814)	A1(72023116:72022906)	A2(72022905:72022890)
1159	ENSG00000104325	A(90001493:90001561)	B(90017124:90017326)	C(90018909:90018966)	D(90019086:90019172)	E(90020909:90021056)	F(90036841:90036940)	G(90042728:90042800)	H(90044849:90044995)	I(90051677:90051739)	J(90051838:90051897)
1160	ENSG00000104327	A(90082697:90082619)	B(90082102:90082026)	C(90078447:90078373)	D(90069237:90069154)	E(90069054:90068998)	F(90065975:90065898)	G(90063461:90063406)	H(90063320:90063281)	I(90063153:90063100)	J(90060700:90060629)	K(90060286:90060173)
1161	ENSG00000104331	A(56993585:56993199)	B(56980197:56980035)	C(56978145:56978050)	D(56966352:56966191)	E(56964064:56963796)	F(56963795:56963793)
1162	ENSG00000104332	A(41309159:41308616)	B(41303538:41303461)	C(41265489:41265167)
1163	ENSG00000104341	A(97775737:97776009)	B(97776010:97776108)	C(97805353:97805464)	D(97815328:97815401)	E(97816058:97816180)	F(97819140:97819238)	G(97825058:97825153)	H(97851397:97851474)
1166	ENSG00000104371	A(42377045:42376935)	B(42375830:42375680)	C(42374913:42374761)	D(42374359:42374109)	E(42374108:42374100)
1167	ENSG00000104408	A(108248702:108248613)	B(108241913:108241799)	C(108240075:108239958)	D(108236203:108236161)	E(108235102:108234998)	F(108229195:108229070)	G(108228391:108228267)	H(108217460:108217334)	I(108216513:108216412)	J(108214716:108214607)	K(108203503:108203401)	L(108203117:108202983)	M(108201923:108201885)
1168	ENSG00000104412	A(108443659:108443698)	B(108449823:108449936)	C(108450428:108450492)	D(108453062:108453147)	E(108455873:108455930)	F(108469826:108469911)	G(108470062:108470121)	H(108475882:108475963)	I(108476782:108476892)	J(108479006:108479110)	K(108486512:108486598)
1169	ENSG00000104427	A(78666149:78666164)	B(78675787:78675863)	C(78678563:78678679)	D(78686467:78686608)	E(78689222:78689370)	F(78689371:78689373)	G(78697407:78697506)	H(78698414:78698513)	I(78715221:78715328)	J(78717328:78717493)
1171	ENSG00000104472	A(140511500:140511646)	B(140514369:140514495)	C(140515126:140515242)	D(140515243:140515247)
1172	ENSG00000104490	A(101719629:101719252)	B(101692896:101692791)	C(101689406:101689309)
1173	ENSG00000104518	A(143559336:143559552)	B(143559777:143559969)	C(143560603:143560771)	D(143561002:143561104)	E(143561370:143561423)	F(143561742:143561828)	H(143561959:143562131)	I(143562209:143562350)	J(143562448:143562521)	K(143562662:143562904)
1174	ENSG00000104522	A(143616712:143616567)	B(143616220:143616106)	C(143614915:143614787)	D(143614697:143614624)	E(143614453:143614320)	F(143614228:143614164)	G(143613817:143613751)	H(143613603:143613524)	I(143613295:143613196)	J(143612965:143612910)
1175	ENSG00000104524	A(143609584:143609549)	B(143609548:143609458)	C(143608126:143608062)	E(143607132:143606953)	F(143606679:143606467)	G(143606154:143606062)	H(143605882:143605701)	I(143605700:143605700)
1176	ENSG00000104549	A(124999404:124999694)	B(125003176:125003428)	C(125005525:125005705)	D(125007391:125007487)	E(125008971:125009084)	F(125009172:125009343)	G(125011537:125011632)	H(125018059:125018201)	I(125018631:125018727)	J(125020784:125020871)	K(125021753:125021945)
1177	ENSG00000104626	A(9003064:9003171)	C(9007970:9008148)	D(9011542:9011752)	E(9016322:9016405)	F(9018297:9018406)	G(9020350:9020464)	H(9029792:9030034)
1178	ENSG00000104643	A(11284889:11285070)	B(11295194:11295302)	C(11300023:11300148)	D(11304841:11305014)	E(11306190:11306407)	F(11309527:11309688)	G(11314923:11315064)	H(11316673:11316893)	I(11319687:11319838)	J(11322625:11322776)	K(11322777:11322788)
1179	ENSG00000104695	A(30812421:30812320)	B(30799755:30799546)	C(30797754:30797581)	D(30794281:30794192)	E(30794078:30793917)	F(30791315:30791197)	G(30786307:30786235)
1180	ENSG00000104714	A(731161:731140)	B(716007:715861)	C(692612:692478)	D(674047:673547)	E(673546:673289)	F(668792:668598)	G(664676:664603)
1181	ENSG00000104738	A(47961145:47961214)	B(47961516:47961680)	C(47962053:47962216)	D(47962305:47962406)	E(47962764:47962859)	F(47962945:47963040)	G(47964574:47964712)	H(47966187:47966407)	I(47967365:47967485)	J(47969798:47970057)	K(47970511:47970876)	L(47971341:47971468)	M(47972857:47973064)	N(47974734:47974962)	O(47975715:47975848)	P(47976686:47976778)
1182	ENSG00000104760	A(17885554:17885492)	B(17882179:17881999)	C(17874521:17874362)	D(17874116:17874019)	E(17869004:17868916)	F(17868735:17868548)	G(17864751:17864592)
1183	ENSG00000104765	A(26383131:26383230)	B(26391243:26391426)	C(26395230:26395302)	D(26408000:26408103)	E(26408227:26408376)	F(26410364:26410412)
1184	ENSG00000104783	A(43780861:43780703)	B(43776636:43776541)	C(43774619:43774192)	D(43772135:43772000)	E(43769829:43769719)	F(43769560:43769442)	G(43769032:43768963)	H(43767707:43767543)
1185	ENSG00000104805	A(48900797:48900931)	B(48904347:48904454)	C(48905753:48905885)	D(48911149:48911252)	E(48913011:48913196)	F(48913474:48913564)	G(48918726:48918784)	H(48919030:48919122)	I(48919194:48919286)	J(48921154:48921324)	K(48921827:48921932)	L(48922318:48922424)
1186	ENSG00000104808	A(48933722:48933811)	B(48935000:48935111)	C(48936032:48936195)	D(48939449:48939701)	E(48942440:48942564)	F(48944357:48944507)	G(48944824:48944933)
1187	ENSG00000104823	A(38831772:38831721)	B(38831516:38831309)	C(38831166:38831078)	D(38817575:38817451)	E(38817364:38817316)	F(38817129:38817065)	G(38816523:38816453)	H(38816355:38816284)	I(38816007:38815857)	J(38815717:38815613)
1188	ENSG00000104833	A(6502212:6502156)	B(6501623:6501515)	C(6501397:6501287)	D(6496221:6495165)	E(6495164:6495164)
1190	ENSG00000104866	A(45093326:45093527)	B(45138514:45138611)	C(45140236:45140281)	D(45140506:45140606)	E(45141322:45141441)	F(45142061:45142211)	G(45142303:45142458)	H(45143521:45143633)	I(45144854:45144995)	J(45145094:45145260)	K(45145353:45146049)	L(45146390:45146472)
1191	ENSG00000104870	A(49513401:49513473)	C(49513882:49514133)	D(49514134:49514144)	E(49514211:49514486)	F(49524507:49524776)	G(49525457:49525573)	H(49526010:49526119)
1192	ENSG00000104872	A(49451574:49451485)	B(49450848:49450782)	C(49449654:49449475)	D(49448062:49448001)	E(49447908:49447827)	F(49447467:49447338)	G(49447099:49447024)	H(49446694:49446551)	I(49446423:49446382)
1193	ENSG00000104879	A(45319713:45319521)	B(45317979:45317966)	C(45317965:45317825)	D(45315597:45315465)	E(45311920:45311749)	F(45308532:45308409)	G(45307650:45307461)	H(45306928:45306750)
1194	ENSG00000104881	A(45398318:45398264)	B(45398147:45398005)	C(45397058:45396545)	D(45396436:45396338)	E(45396259:45396168)	F(45395886:45395436)	G(45392340:45391880)	H(45386180:45386049)	I(45385957:45385824)	J(45385728:45385562)	K(45382726:45382527)	L(45380228:45380190)
1195	ENSG00000104885	A(2164185:2164265)	B(2180713:2180756)	C(2185855:2185929)	D(2189732:2189795)	E(2191012:2191240)	F(2193689:2193783)	G(2194515:2194577)	H(2199884:2199939)	I(2202700:2202779)	J(2206729:2206797)	K(2207574:2207680)	L(2208935:2208976)	M(2210400:2210510)	N(2210621:2210855)	O(2211099:2211212)	P(2211751:2211842)	Q(2213539:2213640)	R(2213849:2213986)	S(2214471:2214596)	T(2216281:2216765)	U(2216955:2217090)	V(2217772:2217918)	W(2220108:2220222)	X(2221976:2222559)	Y(2223281:2223486)	Z(2225388:2225452)	A1(2226183:2227127)	A2(2229785:2229792)
1196	ENSG00000104888	A(49441379:49441318)	B(49436801:49436549)	C(49435286:49435168)	D(49434882:49434768)	E(49434689:49434602)	F(49434046:49433960)	G(49433868:49433726)	H(49432960:49432811)	I(49432651:49432519)	J(49431448:49431338)	K(49431142:49431015)	L(49430812:49430519)
1197	ENSG00000104889	A(12806674:12806800)	B(12807008:12807079)	C(12807206:12807329)	D(12807419:12807506)	E(12810071:12810208)	F(12810317:12810404)	G(12813083:12813206)	H(12813328:12813466)
1198	ENSG00000104892	A(45345542:45345799)	B(45346544:45346774)	C(45347447:45347516)	D(45347941:45348160)	E(45348646:45348733)	F(45348820:45348921)	G(45349429:45349602)	H(45350341:45350431)	I(45350514:45350551)	K(45350641:45350747)	L(45350954:45351017)	M(45351286:45351357)
1199	ENSG00000104897	A(2243419:2243544)	B(2244544:2244615)	C(2244733:2244779)	D(2245446:2245555)	E(2246753:2246802)	F(2246882:2247022)	G(2247594:2247662)	H(2247767:2248546)
1200	ENSG00000104899	A(2249333:2249744)	B(2250337:2250479)	C(2250652:2250760)	D(2250849:2251008)	E(2251099:2251957)
1201	ENSG00000104901	A(49363999:49364008)	B(49364582:49364601)	C(49364602:49364754)	D(49365509:49365649)	E(49365793:49365885)	F(49374717:49375028)	G(49375029:49375030)
1202	ENSG00000104903	A(13101171:13100837)	B(13100748:13100657)	C(13099734:13099319)
1203	ENSG00000104918	A(7669327:7669444)	B(7669821:7669898)	C(7670219:7670349)
1204	ENSG00000104921	A(7699760:7699739)	B(7698854:7698741)	C(7698409:7698356)	D(7697589:7697527)	E(7697298:7697295)	F(7697294:7697236)	H(7697075:7697013)	I(7696914:7696825)	J(7690557:7690406)	K(7690265:7690159)	L(7689430:7689233)	M(7689232:7689193)
1205	ENSG00000104960	A(49851329:49851499)	B(49854406:49854543)	C(49854652:49854734)	D(49854831:49854888)	E(49854970:49855077)	F(49856975:49857130)	G(49857693:49857782)	H(49857904:49857977)	I(49858057:49858114)	J(49858549:49858653)	K(49859986:49860183)	L(49860268:49860279)
1206	ENSG00000104967	A(45973543:45973352)	B(45973351:45973267)	C(45961153:45961010)	D(45953946:45953780)	E(45940945:45939863)
1207	ENSG00000104969	A(2769068:2768969)	B(2767686:2767580)	C(2767225:2767221)	D(2767220:2767136)	E(2765285:2765186)	F(2763757:2763653)	G(2762644:2762506)	H(2761522:2761460)	I(2759294:2759257)	J(2757782:2757693)	K(2757457:2757343)
1208	ENSG00000104973	A(49818342:49818475)	B(49818571:49818616)	C(49819172:49819296)	D(49828449:49828547)	E(49828970:49829090)	F(49829786:49829948)	G(49830088:49830218)	H(49830511:49830598)	I(49830694:49830887)	J(49831333:49831461)	K(49831936:49832021)	L(49832100:49832157)	M(49832308:49832415)	N(49834986:49835177)	O(49835534:49835605)	P(49835727:49835945)	Q(49836226:49836406)	R(49836847:49836944)
1210	ENSG00000104979	A(13774478:13774574)	B(13774652:13774707)	C(13778052:13778198)
1211	ENSG00000104980	A(7943651:7943607)	B(7941197:7941102)	C(7938197:7938027)	D(7935145:7935065)	E(7934238:7934089)	F(7934003:7933864)	G(7933570:7933485)	H(7932932:7932840)	I(7932751:7932627)	J(7931188:7931138)	K(7928166:7928077)	L(7927767:7927657)	M(7927306:7927187)
1212	ENSG00000104983	A(46003019:46003166)	B(46003419:46003501)	C(46006559:46006716)	D(46008140:46008301)	E(46015049:46015259)	F(46015345:46015427)	G(46016054:46016223)	H(46016318:46016393)	I(46016694:46016833)	J(46016991:46017069)	K(46017247:46017304)	L(46018078:46018150)	M(46018290:46018386)	N(46018387:46018387)
1213	ENSG00000104998	A(14031873:14031972)	C(14032386:14032503)	D(14039508:14039665)	E(14039753:14039910)	F(14042453:14042612)	G(14042716:14042789)	H(14046154:14046337)	I(14046430:14046618)	J(14048981:14049082)	K(14049156:14049314)	L(14050758:14050883)	M(14051607:14051700)	O(14051880:14051973)	P(14052096:14052290)
1214	ENSG00000105011	A(14136456:14136348)	B(14126237:14126122)	C(14121708:14121532)	D(14120665:14120459)
1215	ENSG00000105058	A(16185443:16185516)	B(16185624:16185765)	C(16190520:16190573)	D(16190887:16190955)
1216	ENSG00000105063	A(55247103:55246877)	B(55245678:55245492)	C(55245402:55245265)	D(55245185:55245120)	E(55242488:55242376)	F(55242279:55242166)	G(55241639:55241477)	H(55241391:55241239)	I(55241079:55240945)	J(55240300:55240236)	K(55240114:55239999)	L(55239911:55239826)	M(55239683:55239594)	N(55239502:55239405)	O(55236970:55236913)	P(55236821:55236643)	Q(55232211:55232075)	R(55231982:55231802)	S(55231668:55231598)	T(55231491:55231410)	U(55230884:55230774)	V(55230684:55230613)	W(55230531:55230528)
1217	ENSG00000105122	B(15464358:15464031)	C(15461607:15461471)	D(15461296:15461218)	E(15461121:15461060)	F(15460258:15460203)	G(15458655:15458529)	H(15458426:15458328)	I(15457834:15457292)	J(15456646:15456502)	K(15456248:15456104)	L(15454893:15454657)	M(15454562:15454361)	N(15454267:15454149)	O(15453497:15453107)	P(15452815:15452658)	Q(15452108:15452045)	R(15451938:15451795)	S(15451794:15451782)
1219	ENSG00000105131	A(15232392:15232212)	B(15232211:15231969)	D(15231861:15231776)	E(15231396:15231239)	F(15231090:15230962)	G(15228100:15227997)	H(15227907:15227771)	I(15227662:15227437)
1220	ENSG00000105135	A(15125059:15124925)	B(15123576:15123375)	C(15123243:15123116)	D(15123030:15122892)	E(15122804:15122693)	F(15120081:15119982)	G(15119515:15119418)	H(15119302:15119166)	I(15118015:15117881)	J(15116522:15116408)	K(15116321:15116152)	L(15116071:15116001)	M(15115921:15115850)	N(15115671:15115566)	O(15115430:15115252)
1221	ENSG00000105141	A(15052252:15052278)	C(15053482:15053631)	D(15053733:15053958)	E(15055158:15055274)	F(15055430:15055533)	G(15055985:15056089)
1222	ENSG00000105171	A(29606319:29606325)	B(29608657:29608709)	C(29610409:29610415)	D(29610416:29610632)	E(29611862:29611939)	F(29612117:29612178)	G(29613871:29613972)	H(29615244:29615380)
1223	ENSG00000105173	A(29812556:29812565)	B(29812566:29812578)	C(29812689:29812776)	D(29812969:29813037)	E(29817137:29817282)	F(29817406:29817541)	G(29820702:29820848)	H(29821722:29821817)	I(29821996:29822130)	J(29822240:29822351)	K(29822446:29822603)	L(29823655:29823777)
1224	ENSG00000105185	A(32581262:32581327)	B(32582195:32582232)	C(32584950:32585011)	D(32585816:32585907)	E(32586858:32586929)	F(32587253:32587300)	G(32587301:32587305)
1225	ENSG00000105193	A(39435895:39435848)	B(39435708:39435607)	C(39433761:39433665)	D(39433569:39433522)	E(39433418:39433273)
1226	ENSG00000105197	A(39480545:39480853)	B(39480854:39480961)	C(39481883:39482033)	D(39482885:39482916)	E(39483135:39483156)	F(39485544:39485602)	G(39485688:39485807)	H(39486187:39486291)	I(39486397:39486495)	J(39488061:39488217)	K(39488539:39488645)	L(39489719:39489820)
1228	ENSG00000105221	A(40265267:40265222)	B(40257054:40256926)	C(40255269:40255158)	D(40242687:40242534)	E(40242069:40241938)	F(40240110:40240045)	G(40238973:40238905)	H(40238091:40237969)	I(40236385:40236257)	J(40236104:40235890)	K(40235350:40235263)	L(40235147:40235045)	M(40233951:40233872)
1229	ENSG00000105223	A(40366484:40366510)	B(40366610:40366684)	C(40366773:40366915)	D(40367696:40367879)	E(40369908:40370028)	F(40370110:40370237)	G(40371673:40371873)	H(40374481:40374620)	I(40376609:40376774)	J(40377786:40377885)	K(40377986:40378173)
1230	ENSG00000105229	A(4007761:4007787)	B(4012923:4013349)	C(4024036:4024120)	D(4028146:4028187)	E(4028510:4028600)	F(4028720:4028848)	G(4028931:4029036)	H(4033100:4033173)	I(4033420:4033580)	J(4037374:4037504)	K(4037616:4037875)
1231	ENSG00000105246	A(4229551:4229617)	B(4231191:4231323)	C(4233129:4233307)	D(4234667:4234824)	E(4236936:4237088)
1232	ENSG00000105248	A(4247147:4247170)	B(4249228:4249328)	C(4251027:4251171)	D(4254355:4254489)	E(4258242:4258423)	F(4261994:4262114)	G(4267624:4267774)	I(4268584:4268696)
1233	ENSG00000105251	A(4280064:4280360)	B(4282867:4282869)	C(4282870:4282975)	D(4283054:4283242)	E(4284781:4284904)	F(4288243:4288362)	G(4290447:4290633)
1234	ENSG00000105255	A(4304747:4304761)	B(4305946:4306041)	C(4306198:4306329)	D(4307882:4307983)	E(4310273:4310295)	F(4310475:4310596)	G(4311842:4312051)	H(4317182:4317280)	I(4318346:4318505)	J(4318872:4318951)	K(4322986:4323237)	L(4323348:4323436)	M(4323533:4323643)
1235	ENSG00000105258	A(36114856:36114798)	B(36114713:36114659)	C(36114412:36114339)	D(36114251:36114177)	E(36114066:36114015)	F(36113817:36113755)
1236	ENSG00000105270	A(36032357:36032192)	B(36027271:36027132)	C(36027045:36026952)	D(36026747:36026586)	E(36026265:36026147)	F(36024632:36024396)	G(36019306:36019171)	H(36019026:36018898)	I(36017991:36017848)	J(36017778:36017655)	K(36017450:36017386)	L(36016979:36016907)	M(36016212:36016158)
1237	ENSG00000105290	A(35868637:35868783)	B(35869667:35869810)	C(35870896:35871028)	D(35871237:35871349)	E(35871612:35871745)	F(35871858:35872036)	G(35872483:35872613)	H(35873639:35873713)	I(35874504:35874662)	J(35874741:35874869)	K(35876517:35876616)	L(35877718:35877825)	M(35878082:35878084)	N(35878085:35878108)	O(35878584:35878654)	P(35878890:35878952)	Q(35879074:35879217)	R(35879343:35879441)
1238	ENSG00000105298	B(3626762:3626596)	C(3624162:3623688)	E(3620802:3620707)	F(3620272:3620127)	G(3619242:3619080)	H(3618989:3618875)	I(3614589:3614397)	J(3613586:3613464)	K(3613365:3613058)	L(3612413:3611923)
1239	ENSG00000105329	A(41353044:41352690)	B(41348455:41348295)	C(41344864:41344747)	D(41342247:41342170)	E(41342030:41341883)	F(41332281:41332128)	G(41331210:41331052)
1240	ENSG00000105339	A(141128708:141128809)	B(141136509:141136557)	C(141136558:141136646)	D(141136647:141136791)	E(141138022:141138137)	F(141141203:141141324)	G(141144148:141144259)	H(141150834:141150953)	I(141151619:141151837)	J(141155849:141155970)	K(141160632:141160787)	L(141163333:141163429)	M(141165186:141165289)	N(141166190:141166389)	O(141168004:141168525)	P(141175200:141175459)	Q(141176591:141176761)	R(141178067:141178196)	S(141180747:141180854)	T(141185139:141185278)	U(141188986:141189146)	V(141190284:141190417)	W(141192331:141192449)	X(141192526:141192663)	Y(141194033:141194233)
1241	ENSG00000105372	A(41860775:41860845)	B(41861112:41861212)	C(41869031:41869214)	D(41869699:41869753)	E(41871351:41871377)
1242	ENSG00000105373	A(47745560:47745783)	B(47746967:47747031)	C(47750178:47750286)	D(47750908:47751107)	E(47751520:47751590)	F(47752512:47752607)	G(47754527:47754631)	H(47754709:47754891)	I(47755348:47755523)	J(47755756:47755822)	K(47756528:47756604)	L(47756688:47756744)	M(47756999:47757005)
1243	ENSG00000105374	A(51372535:51372379)	B(51372307:51372161)	C(51372074:51371940)	D(51371835:51371777)
1244	ENSG00000105376	A(10290044:10290125)	B(10291072:10291341)	C(10291489:10291809)	D(10292035:10292322)	E(10292612:10292866)	F(10292998:10293246)	G(10293698:10293943)	H(10294040:10294318)	I(10294401:10294640)	J(10295346:10295612)	K(10296339:10296616)
1245	ENSG00000105397	B(10378406:10378214)	C(10368418:10368295)	D(10368202:10368055)	E(10366662:10366581)	F(10366580:10366417)	G(10365898:10365532)	H(10365531:10365517)	I(10365048:10364851)	J(10364771:10364614)	K(10362657:10362549)	L(10362456:10362264)	M(10362181:10362078)	N(10361955:10361770)	O(10361598:10361511)	P(10359302:10359175)	Q(10358138:10358003)	R(10357918:10357764)	S(10356718:10356568)	T(10354609:10354512)	U(10354234:10354042)	V(10353646:10353528)	W(10353098:10352926)	X(10352551:10352434)	Y(10351162:10351052)	Z(10350968:10350834)
1246	ENSG00000105401	A(10403479:10403378)	B(10396203:10395928)	C(10395543:10395435)	D(10395343:10395228)	E(10395143:10395021)	F(10393441:10393259)	G(10393157:10393086)	H(10391706:10391551)
1247	ENSG00000105402	A(47514940:47514843)	B(47503502:47503423)	C(47500749:47500633)	D(47495596:47495550)	E(47493493:47493416)	F(47493174:47493119)	G(47493045:47492961)	H(47492119:47492015)	I(47490856:47490788)	J(47489761:47489711)	K(47488389:47488288)
1248	ENSG00000105404	A(41959292:41959237)	B(41958948:41958736)	C(41958383:41958286)	D(41957119:41957018)	E(41956934:41956846)
1249	ENSG00000105428	A(5455492:5456781)
1250	ENSG00000105438	A(48391358:48391268)	B(48390524:48390424)	C(48389711:48389553)	D(48384482:48384230)	E(48383327:48383293)
1251	ENSG00000105443	A(48469508:48469526)	B(48470353:48470500)	C(48470603:48470669)	D(48472325:48472443)	E(48473298:48473378)	F(48473905:48474017)	G(48474182:48474330)	H(48474838:48474949)	I(48478069:48478145)	J(48478275:48478346)	K(48478438:48478592)	L(48479123:48479210)
1252	ENSG00000105447	A(48446006:48446192)	B(48446385:48446502)	C(48446681:48446843)	D(48450313:48450526)	E(48450666:48450808)	F(48451034:48451231)	G(48452708:48453025)
1253	ENSG00000105464	A(48398393:48398857)	B(48404734:48405353)	C(48413991:48414105)	D(48414373:48414584)	E(48414864:48415032)	F(48416002:48416155)	G(48419234:48419359)	H(48419585:48419814)	I(48421785:48421945)	J(48441769:48441956)	K(48442150:48442382)	L(48442600:48443937)
1254	ENSG00000105472	A(50723526:50723672)	B(50723905:50724091)	C(50724410:50724601)	D(50725022:50725467)
1255	ENSG00000105479	A(48318774:48318772)	B(48318771:48318713)	C(48318576:48318387)	D(48312116:48311994)	E(48311666:48311553)	F(48306323:48306256)	G(48304140:48303953)	H(48303784:48303650)	I(48303095:48303013)	J(48302862:48302694)	K(48298340:48298177)	L(48298097:48298000)	M(48297668:48297590)	N(48297518:48296976)	O(48296975:48296970)
1256	ENSG00000105507	A(48043922:48043860)	B(48041603:48041573)	C(48040748:48040605)	D(48039317:48039208)	E(48034362:48034215)	F(48030582:48030557)
1257	ENSG00000105514	A(11337399:11337172)	B(11335783:11335665)	C(11335571:11335447)	D(11325585:11325398)
1258	ENSG00000105516	A(48636994:48636856)	B(48635990:48635580)	C(48633655:48633444)	D(48631052:48630837)
1259	ENSG00000105518	A(11345619:11345520)	B(11345415:11345252)	C(11343120:11342815)
1260	ENSG00000105523	A(48613372:48612908)	B(48610847:48610680)	C(48610000:48609876)	D(48603911:48603494)	E(48601369:48601109)
1261	ENSG00000105538	A(48740282:48740146)	B(48739645:48738960)	C(48735551:48735196)	D(48729590:48728937)	E(48727430:48727393)	F(48727158:48727007)	G(48726900:48726889)	H(48726888:48726785)	I(48724960:48724717)	J(48724509:48724337)	K(48722001:48721854)	L(48720997:48720798)
1262	ENSG00000105550	A(48756237:48756471)	B(48756926:48757029)	C(48757930:48758220)
1263	ENSG00000105556	A(344782:344774)	B(336173:336083)	C(334542:334400)	D(327989:327864)	E(327256:327251)	F(327250:327133)	G(326598:326507)	H(325704:325635)	I(313643:313492)	J(312272:312191)	K(311939:311845)	L(308925:308801)	M(308665:308589)	N(308588:308577)	O(307536:307119)	P(306711:306690)
1264	ENSG00000105568	A(52190097:52190174)	B(52201944:52202034)	C(52205963:52206063)	D(52211260:52211492)	E(52212686:52212833)	F(52212955:52213110)	G(52215779:52215893)	H(52216004:52216074)	I(52216529:52216663)	J(52219691:52219864)	K(52220189:52220249)	L(52220979:52221133)	M(52222099:52222241)	N(52225717:52225808)	O(52225965:52225981)
1265	ENSG00000105583	A(12669403:12669354)	B(12669233:12669128)	C(12668617:12668520)	D(12668425:12668359)
1266	ENSG00000105605	A(53912832:53913027)	B(53914500:53914586)	C(53915365:53915505)	D(53941470:53941615)	E(53942036:53942293)
1267	ENSG00000105607	A(12891274:12891304)	B(12891305:12891395)	C(12891487:12891522)	E(12891831:12891974)	F(12892116:12892178)	G(12893483:12893653)	H(12895992:12896121)	I(12896205:12896421)	J(12896910:12897013)	K(12897303:12897428)	L(12897703:12897863)	M(12899468:12899541)
1268	ENSG00000105610	B(12887140:12887054)	C(12886142:12885317)	D(12885060:12884885)
1269	ENSG00000105612	A(12881384:12881376)	B(12881375:12881290)	C(12881152:12880972)	D(12880880:12880802)	E(12878834:12878670)	F(12878579:12878382)	G(12876363:12876021)	H(12876020:12875990)
1270	ENSG00000105613	A(12838573:12838655)	B(12840446:12840534)	C(12840991:12841066)	D(12843529:12843607)	E(12847290:12847450)	F(12847612:12847687)	G(12847848:12848057)	H(12851934:12852035)	I(12852115:12852247)	J(12852328:12852395)	K(12858362:12858441)	L(12858531:12858739)	M(12864809:12864947)	N(12865046:12865178)	O(12865316:12865481)	P(12865717:12865818)	Q(12865980:12866102)	R(12866653:12866762)	S(12867474:12867652)	T(12867730:12867977)	U(12868643:12868849)	V(12869066:12869295)	W(12870824:12870946)	X(12871036:12871172)	Y(12873324:12873511)	Z(12873609:12874870)
1271	ENSG00000105617	A(54159695:54159564)	B(54158461:54158282)	C(54157025:54156763)	D(54155940:54155721)
1272	ENSG00000105639	A(17844417:17844234)	B(17843900:17843777)	C(17843491:17843380)	D(17843172:17843027)	E(17842610:17842316)	F(17841762:17841640)	G(17841546:17841389)	H(17840341:17840230)	I(17839663:17839477)	J(17838390:17838263)	K(17838063:17837932)	L(17837213:17837129)	M(17836051:17835924)	N(17835215:17835083)	O(17835003:17834852)	P(17834721:17834571)	Q(17832929:17832790)	R(17832708:17832519)	S(17831798:17831674)	T(17831400:17831228)	U(17830620:17830503)	V(17830218:17830108)	W(17826910:17826810)	X(17826809:17826743)
1273	ENSG00000105641	A(17872320:17872676)	B(17874138:17874203)	C(17874494:17874545)	D(17874664:17874731)	E(17875952:17876106)	F(17877723:17877863)	G(17877964:17878093)	H(17880865:17880953)	I(17881960:17882072)	J(17882149:17882219)	K(17883681:17883767)	L(17883850:17884046)	M(17888331:17888455)	N(17890886:17891001)	O(17893713:17893877)
1274	ENSG00000105642	A(17973889:17974290)	B(17975092:17975187)	C(17981709:17982127)	D(17985312:17985453)	E(17988415:17988525)	F(17989716:17989843)	G(17993054:17993062)	H(17993490:17993559)	I(17998152:17998406)
1275	ENSG00000105649	A(18202740:18202513)	B(18200445:18200327)	C(18198849:18198725)	D(18197660:18197470)
1276	ENSG00000105656	A(18522055:18521921)	B(18472882:18472835)	C(18465918:18465797)	D(18465575:18465412)	E(18461852:18461578)	F(18458329:18458205)	G(18451648:18451552)	H(18450975:18450477)	J(18446814:18446748)	K(18446480:18446309)	L(18445268:18445224)	M(18444868:18444752)
1278	ENSG00000105671	A(18919742:18919856)	B(18920580:18920703)	C(18921663:18921748)	D(18921843:18921964)	E(18922326:18922513)	F(18922604:18922744)	G(18924233:18924308)	H(18924623:18924699)	I(18924882:18924979)	J(18926303:18926377)	K(18927766:18927854)	L(18927965:18928036)	M(18928128:18928316)
1279	ENSG00000105696	A(18612959:18613129)	B(18613872:18614016)	C(18614104:18614195)	D(18615975:18616127)	E(18617000:18617102)	F(18618155:18618272)	G(18618375:18618492)	H(18620408:18620536)
1280	ENSG00000105697	A(35282578:35282667)	B(35284789:35284848)	C(35284938:35285042)
1281	ENSG00000105700	A(18562057:18562157)	B(18564869:18565021)	C(18567132:18567178)	D(18568402:18568631)
1282	ENSG00000105705	A(19320496:19320463)	B(19316593:19316422)	C(19310200:19310097)	D(19306076:19306069)	E(19306068:19305849)	F(19303847:19303724)	G(19303448:19303348)	H(19302388:19302265)	I(19297344:19296989)	J(19280291:19280185)	K(19279390:19279213)	L(19278796:19278690)	M(19277879:19277734)	N(19277076:19276947)	O(19276674:19276648)
1283	ENSG00000105717	A(19618629:19618511)	B(19599365:19599292)	C(19570833:19570586)	D(19570299:19570109)	E(19569584:19569449)	F(19565089:19564933)	G(19563615:19563509)	H(19562117:19562025)
1284	ENSG00000105723	A(42242465:42242183)	B(42240142:42239955)	C(42236941:42236858)	D(42236716:42236606)	E(42234678:42234548)	F(42234459:42234353)	G(42233383:42233286)	H(42233205:42233110)	I(42232682:42232496)	J(42232149:42232057)	K(42230867:42230794)
1285	ENSG00000105726	A(19663666:19663271)	B(19659987:19659898)	C(19659791:19659601)	D(19657408:19657336)	E(19657149:19656994)	F(19656916:19656847)	G(19656766:19656660)	H(19656183:19656054)	I(19655933:19655878)	J(19655654:19655528)	K(19655453:19655316)	L(19655239:19655119)	M(19654700:19654543)	N(19654144:19653969)	O(19653894:19653784)	P(19652720:19652595)	Q(19651797:19651689)	R(19649940:19649741)	S(19649663:19649567)	T(19647759:19647599)	U(19647528:19647414)	V(19647325:19647129)	W(19646347:19646205)	X(19645985:19645874)	Y(19645790:19645647)	Z(19645532:19645422)
1286	ENSG00000105732	A(42078607:42081297)
1287	ENSG00000105738	A(38081566:38083099)	B(38088721:38088851)	C(38099962:38100150)	D(38101052:38101226)	E(38106537:38106640)	F(38110227:38110384)	G(38119306:38119882)	H(38130498:38130772)	I(38141184:38141435)	J(38142573:38142710)	K(38152840:38152967)	L(38162253:38162371)	M(38164479:38164906)	N(38182519:38182740)	O(38192145:38192310)	P(38193537:38193780)	Q(38198389:38198532)	R(38201862:38201997)	S(38204127:38204208)	T(38206097:38206240)
1288	ENSG00000105755	A(43527177:43527097)	B(43526659:43526515)	C(43526349:43526201)	D(43511566:43511437)	E(43508864:43508775)	F(43508060:43507944)	G(43506902:43506850)
1289	ENSG00000105767	A(43639790:43639727)	B(43627790:43627644)	C(43627318:43627166)	D(43626918:43626784)	E(43626288:43626124)	F(43626001:43625911)	G(43625250:43625078)	H(43624242:43624114)	I(43623439:43623330)
1290	ENSG00000105771	A(43750741:43750592)	B(43748052:43747978)	C(43747897:43747633)	D(43747539:43747442)	E(43744884:43744772)	F(43740218:43740107)	G(43738217:43738122)	H(43737682:43737597)	I(43734495:43734389)	J(43733733:43733626)	K(43733452:43733324)	L(43733002:43732858)	M(43731674:43731596)
1291	ENSG00000105778	A(32495710:32495802)	B(32543141:32543261)	C(32544694:32544779)	D(32548847:32548918)	E(32551334:32551423)	F(32552229:32552295)	G(32553727:32553767)	H(32554558:32554596)	I(32558559:32558628)	J(32558929:32559464)	K(32570020:32570154)	L(32573199:32573418)	M(32575955:32576072)	N(32580219:32580272)	O(32580802:32580890)	P(32583792:32583907)
1292	ENSG00000105810	A(92833323:92833091)	B(92774831:92774696)	C(92725793:92725626)	D(92671535:92671426)	E(92623086:92623036)	F(92618207:92618072)	G(92615286:92615140)
1293	ENSG00000105819	A(103297460:103297558)	B(103298568:103298708)	C(103299443:103299529)	D(103300178:103300307)	E(103303842:103304040)	F(103304411:103304490)	G(103307596:103307708)	H(103308952:103309095)	I(103310315:103310475)	J(103311643:103311728)	K(103311808:103311896)	L(103312056:103312131)	M(103312207:103312271)
1294	ENSG00000105825	A(93890678:93890591)	B(93890319:93890137)	C(93889223:93889035)	D(93887431:93887261)	E(93886896:93886820)
1295	ENSG00000105829	A(94004216:94004198)	B(93999294:93999170)	C(93996321:93996265)	D(93994385:93994230)
1296	ENSG00000105835	A(106284884:106284828)	B(106277179:106277023)	C(106275049:106274946)	D(106272658:106272530)	E(106269312:106269154)	F(106268600:106268464)	G(106263617:106263392)	H(106261707:106261588)	I(106254504:106254364)	J(106253151:106253017)	K(106251193:106251083)
1297	ENSG00000105849	A(19709016:19708763)	B(19704920:19704779)	C(19700280:19700072)	D(19698727:19698326)	E(19698325:19698316)
1298	ENSG00000105851	A(106867562:106869556)	B(106872537:106872602)	C(106872713:106872938)	D(106874700:106874803)	E(106879519:106879665)	F(106882117:106882207)	G(106883033:106883163)	H(106884155:106884266)	I(106886135:106886292)	J(106905109:106905387)
1299	ENSG00000105852	A(95396350:95396277)	B(95394714:95394644)	C(95390209:95390154)	D(95372338:95372173)	E(95367488:95367362)	F(95364063:95363863)	G(95362841:95362760)	H(95362490:95362362)	I(95360131:95359973)
1300	ENSG00000105855	A(20331807:20331933)	B(20363637:20363722)	C(20367012:20367186)	D(20379051:20379297)	E(20380666:20380831)	F(20381727:20381885)	G(20391403:20391498)	H(20394896:20394985)	I(20398860:20398994)	J(20401721:20402126)	K(20404628:20404853)	L(20406062:20406171)	M(20409615:20409778)	N(20409875:20409997)
1301	ENSG00000105865	A(107567071:107567186)	B(107571145:107571266)	C(107573704:107573821)	D(107575188:107575310)	E(107576366:107576592)	F(107577313:107577560)
1302	ENSG00000105866	A(21428252:21428258)	B(21428677:21428792)	C(21429289:21430843)	D(21477079:21477307)	E(21481924:21482123)	F(21511022:21511269)
1303	ENSG00000105875	A(135211502:135211380)	B(135209755:135209576)	C(135208998:135208791)	D(135207202:135207120)	E(135206058:135205928)	F(135204433:135204268)	G(135198151:135197993)	H(135196343:135196338)	I(135196337:135196144)	J(135195084:135194934)	K(135193672:135193578)	L(135193399:135193231)	M(135189452:135189344)	N(135188545:135188433)	O(135187169:135186972)	P(135186315:135186151)
1304	ENSG00000105877	A(21543246:21543315)	B(21543316:21543596)	C(21545006:21545149)	D(21558802:21558998)	E(21559603:21559792)	F(21561071:21561170)	G(21564186:21564397)	H(21570069:21570299)	I(21571806:21571973)	J(21581905:21582021)	K(21588064:21588201)	L(21588512:21588636)	M(21589208:21589403)	N(21590918:21591022)	O(21591185:21591577)	P(21599787:21600119)	Q(21600676:21600930)	R(21601010:21601179)	S(21601396:21601618)	T(21606426:21606542)	U(21606647:21606733)	V(21615114:21615272)	W(21616209:21616292)	X(21617619:21617777)	Y(21619100:21619222)	Z(21619956:21620078)	A1(21635871:21636095)	A2(21637611:21637702)	A3(21638939:21639065)	A4(21655832:21655981)	A5(21658798:21659031)	A6(21681546:21681677)	A7(21683784:21683944)	A8(21687099:21687255)	A9(21687382:21687527)	A10(21690765:21690881)	A11(21698075:21698213)	A12(21702710:21702802)	A13(21704434:21704628)	A14(21705460:21705537)	A15(21707699:21707831)	A16(21707832:21707835)	A17(21710553:21710575)	A18(21710576:21710703)	A19(21711712:21711860)	A20(21717775:21717925)	A21(21720725:21720856)	A22(21725811:21725984)
1305	ENSG00000105887	A(135977100:135977029)	B(135951630:135951517)	C(135950682:135950599)	D(135930012:135929926)
1306	ENSG00000105894	A(137254973:137254859)	B(137253637:137253464)	C(137251391:137251230)	D(137228075:137228020)
1308	ENSG00000105954	A(25228439:25228302)	B(25227026:25226626)	C(25225173:25225122)
1309	ENSG00000105983	A(156892993:156892928)	B(156836885:156836813)	C(156833792:156833753)	D(156826744:156826605)	E(156796492:156796389)	F(156763795:156763669)	G(156763176:156763108)	H(156762198:156762134)	I(156756465:156756393)	J(156734257:156734177)	K(156728720:156728644)	L(156728007:156727930)	M(156725837:156725764)	N(156725525:156725435)	O(156724178:156724112)	P(156688191:156688030)	Q(156684163:156684078)
1310	ENSG00000105989	A(117322989:117322907)	B(117320793:117320567)	C(117315348:117315071)	D(117297876:117297612)	E(117278384:117278155)
1311	ENSG00000105996	A(27102500:27102110)	B(27101465:27100726)
1312	ENSG00000105997	A(27110640:27110115)	B(27108720:27107915)
1313	ENSG00000106004	A(27143607:27143046)	B(27142085:27141835)
1314	ENSG00000106006	A(27147749:27147308)	B(27145917:27145658)
1315	ENSG00000106025	A(120856763:120856698)	B(120840109:120840027)	C(120838912:120838777)	D(120815803:120815729)	E(120810570:120810463)	F(120806692:120806549)	G(120788897:120788592)
1316	ENSG00000106038	A(27243031:27243457)	B(27245048:27245304)	C(27245886:27246425)
1317	ENSG00000106049	A(27662788:27662698)	B(27649633:27649473)	C(27632445:27632336)	D(27629492:27629371)	E(27543100:27542967)	F(27538417:27538341)	G(27531348:27531192)	H(27526372:27526214)
1318	ENSG00000106066	A(29121061:29120893)	B(29112822:29112704)	C(29096217:29096103)	D(29095142:29095084)	E(29092702:29092623)	F(29086550:29086484)	G(29072423:29072301)	H(29071904:29071773)	I(29066121:29066023)	J(29064234:29064061)	K(29030759:29030577)	L(28995882:28995772)
1319	ENSG00000106080	A(30026508:30026312)	B(30022816:30022665)	C(30019123:30018996)	D(30014893:30014735)
1320	ENSG00000106100	A(30456921:30456721)	B(30455311:30455137)	C(30453040:30451216)	D(30448381:30448298)	E(30447050:30446967)	F(30446224:30446141)	G(30437656:30437573)	H(30436081:30435998)	I(30433179:30433096)	J(30429457:30429374)	K(30425710:30425638)
1321	ENSG00000106105	A(30594922:30595143)	B(30598796:30598897)	C(30599947:30600049)	D(30601059:30601200)	E(30603034:30603122)	F(30603496:30603572)	G(30609585:30609730)	H(30612096:30612245)	I(30615896:30616058)	J(30617114:30617278)	K(30621393:30621500)	L(30622317:30622462)	M(30626234:30626319)	N(30628560:30628669)	O(30631448:30631541)	P(30632247:30632437)	Q(30633735:30633860)
1322	ENSG00000106125	A(30771494:30771556)	B(30778432:30778551)	C(30781977:30782212)	D(30785749:30785992)	E(30791165:30791574)	F(30828679:30828737)	G(30836658:30836764)	H(30839200:30839316)	I(30840760:30840848)	J(30850451:30850453)	K(30850454:30850555)	L(30852216:30852279)	M(30853394:30853459)	N(30859257:30859324)	O(30872243:30872306)	P(30875495:30875656)	Q(30882181:30882361)	R(30882921:30882993)	S(30891957:30892005)
1323	ENSG00000106128	A(30964069:30964125)	B(30968834:30968936)	C(30969063:30969170)	D(30969867:30969964)	E(30971119:30971216)	F(30971963:30972095)	G(30973985:30974138)	H(30974429:30974489)	I(30974971:30975040)	J(30975777:30975868)	K(30976429:30976558)	L(30977281:30977322)	M(30979119:30979244)
1324	ENSG00000106153	A(56106413:56106364)	B(56104475:56104226)	C(56103011:56102867)	D(56101861:56101851)
1325	ENSG00000106178	A(75813715:75813643)	B(75813423:75813306)	C(75811964:75811796)
1326	ENSG00000106211	A(76302713:76303076)	B(76303802:76303865)	C(76303984:76304172)	D(76304173:76304173)
1327	ENSG00000106236	A(98617462:98617887)	B(98619643:98619859)	C(98624922:98625166)	D(98627165:98627344)	E(98628402:98628629)
1328	ENSG00000106244	A(99408548:99408536)	B(99404953:99404862)	C(99403505:99403398)	D(99400424:99400303)	E(99398013:99397862)	F(99396740:99396682)
1329	ENSG00000106263	A(2354922:2355420)	B(2360710:2360902)	C(2362645:2362764)	D(2363070:2363127)	E(2363632:2363760)	F(2364372:2364529)	G(2366317:2366448)	H(2366525:2366591)	I(2366999:2367045)	J(2369472:2369682)	K(2371777:2371849)	L(2372673:2372795)	M(2374528:2374606)	N(2375389:2375527)	O(2376950:2377075)	P(2378689:2378766)	Q(2379134:2379242)	R(2379394:2379497)
1330	ENSG00000106266	A(2314421:2314328)	B(2278305:2278289)	C(2278288:2278100)	D(2275229:2275112)	E(2271971:2271850)	F(2269639:2269559)	G(2264458:2264298)	H(2263362:2263230)	I(2257803:2257735)	J(2257514:2257365)	K(2257023:2256874)	L(2255169:2255056)
1331	ENSG00000106302	A(123868274:123869227)	B(123874761:123874850)	C(123876754:123877155)
1332	ENSG00000106327	A(100641509:100641477)	B(100641228:100640976)	C(100640872:100640686)	D(100633556:100633416)	E(100633340:100633229)	F(100633123:100633001)	G(100632198:100632082)	H(100631945:100631806)	I(100631052:100630889)	J(100629372:100629253)	K(100628306:100628224)	L(100628136:100628073)	M(100627974:100627907)	N(100627820:100627744)	O(100627661:100627577)	P(100627491:100627264)	Q(100626903:100626763)	R(100621126:100620857)
1333	ENSG00000106328	A(127593854:127593997)	B(127595307:127596003)	C(127596328:127596446)	D(127598435:127598594)	E(127599381:127599551)	F(127600194:127600399)
1334	ENSG00000106333	A(100602457:100602551)	B(100603430:100603538)	C(100603959:100604217)	D(100605091:100605215)	E(100605676:100605812)	F(100606416:100606630)	G(100607452:100607523)	H(100607637:100607807)	I(100607937:100608090)	J(100608091:100608103)
1335	ENSG00000106346	A(6111134:6111374)	B(6115323:6115523)	C(6135841:6135951)	D(6139092:6139194)	E(6140128:6140195)	F(6140914:6140984)	G(6142932:6143014)	H(6144085:6144196)	I(6145516:6145656)	J(6146148:6146248)	K(6147739:6147892)	L(6149583:6150302)	M(6150412:6150506)	N(6153756:6155195)	O(6156754:6157055)	P(6159450:6159457)
1336	ENSG00000106366	A(101128394:101128664)	B(101130421:101130654)	C(101131875:101132069)	D(101133695:101133893)	E(101135494:101135594)	F(101135715:101135801)	G(101137001:101137084)	H(101137405:101137442)
1337	ENSG00000106367	A(101154515:101154517)	B(101156594:101156772)	C(101157377:101157485)	D(101159059:101159196)	E(101160519:101160566)
1338	ENSG00000106392	A(7234320:7234539)	B(7238255:7238922)	C(7243524:7243727)
1339	ENSG00000106397	A(101217274:101217166)	B(101216786:101216695)	C(101216546:101216410)	D(101216326:101216163)	E(101216020:101215908)	F(101215152:101215089)	G(101213204:101213107)	H(101212943:101212842)	I(101212655:101212530)	J(101212374:101212253)	K(101211950:101211846)	L(101211716:101211591)	M(101210673:101210532)	N(101210444:101210331)	O(101210161:101210093)	P(101208957:101208853)	Q(101207724:101207578)	R(101206904:101206779)	S(101206436:101206281)
1340	ENSG00000106399	A(7640418:7640320)	B(7639144:7639070)	C(7637972:7637864)	D(7637082:7637000)
1341	ENSG00000106404	A(101237581:101237365)	B(101234442:101234278)	C(101232914:101232833)	D(101232720:101232604)	E(101232515:101232411)	F(101232410:101232410)
1342	ENSG00000106460	A(12214811:12215027)	B(12218458:12218521)	C(12224226:12224385)	D(12229679:12229819)	E(12230389:12230438)	F(12231062:12231115)	G(12231837:12231975)
1343	ENSG00000106483	A(37916537:37916093)	B(37914453:37914373)	C(37914278:37914213)	D(37912317:37912119)	E(37909680:37909617)	F(37907664:37907479)	G(37907478:37907474)
1344	ENSG00000106511	A(15686402:15685886)	B(15626918:15626746)	C(15612611:15612387)
1346	ENSG00000106537	A(16753968:16754030)	B(16776211:16776378)	C(16777042:16777122)	D(16777798:16777911)	E(16779003:16779116)	F(16783417:16783491)
1347	ENSG00000106538	A(150340609:150340436)	C(150340204:150340100)	D(150339081:150338986)	E(150338741:150338625)
1348	ENSG00000106541	A(16801796:16801658)	B(16801383:16801320)	C(16801203:16801151)	D(16799817:16799744)	E(16797694:16797631)	F(16795019:16794936)	G(16792957:16792908)
1349	ENSG00000106546	A(17299265:17299329)	B(17309936:17310123)	C(17322501:17322607)	D(17327759:17327848)	E(17329952:17330075)	F(17330756:17330886)	G(17333912:17334114)	H(17334887:17334996)	I(17335645:17335786)	J(17338986:17340228)	K(17342921:17342932)	L(17342933:17343064)
1350	ENSG00000106554	A(133081937:133081857)	B(133070229:133070142)	C(133024627:133024546)	D(132975286:132975169)	E(132885745:132885662)	F(132838469:132838399)	G(132796577:132796442)	H(132785660:132785637)
1351	ENSG00000106571	A(42223253:42223130)	B(42148468:42148226)	C(42076857:42076752)	D(42048696:42048491)	E(42045530:42045384)	F(42040239:42040038)	G(42026412:42026199)	H(42025377:42025264)	I(42023608:42023468)	J(41978748:41978599)	K(41977722:41977558)	L(41972627:41972337)	M(41967923:41967596)	N(41966641:41964330)
1352	ENSG00000106591	A(42932387:42932516)	B(42934955:42935136)	C(42937322:42937576)
1353	ENSG00000106605	A(43771159:43771170)	B(43787904:43788025)	C(43791249:43791368)	D(43792715:43792812)	E(43800465:43800572)	F(43803676:43803847)	G(43806977:43807235)	H(43807236:43807237)
1354	ENSG00000106609	A(66941866:66942024)	B(66944976:66945261)	C(66948544:66948694)	D(66950952:66951135)	E(66953226:66953369)	F(66955502:66955522)
1355	ENSG00000106615	A(151519511:151519460)	B(151491014:151490943)	C(151484804:151484737)	D(151477415:151477333)	E(151471605:151471549)	F(151471441:151471394)	G(151470652:151470571)	H(151467211:151467119)
1356	ENSG00000106624	A(44104666:44104918)	B(44106546:44106887)	C(44107439:44107510)	D(44107629:44107700)	E(44107809:44107931)	F(44108007:44108084)	G(44108899:44108976)	H(44109107:44109184)	I(44109288:44109341)	J(44110015:44110124)	K(44110207:44110346)	L(44110725:44110809)	M(44110913:44111057)	N(44111154:44111239)	O(44111507:44111630)	P(44111854:44112050)	Q(44112142:44112321)	R(44112558:44112909)	S(44112991:44113130)	T(44113252:44113351)	U(44113594:44114261)
1360	ENSG00000106648	A(151967247:151967447)	B(151967448:151967493)	C(151970945:151971065)	D(151982986:151983152)	E(151987159:151987281)	F(152002714:152002963)	G(152007827:152007944)	H(152014644:152014793)	I(152019646:152019801)	J(152019802:152019822)
1361	ENSG00000106686	A(4666250:4666212)	B(4662036:4661914)	C(4661913:4661899)	D(4656089:4656041)	E(4646528:4646487)	F(4635399:4635275)	G(4629168:4629091)	H(4625566:4625327)	I(4622510:4622408)	J(4618898:4618864)	K(4618110:4617923)	L(4605440:4605347)	M(4604269:4604180)
1362	ENSG00000106688	A(4490680:4490770)	B(4544567:4544707)	C(4561449:4561541)	D(4564344:4564458)	E(4566047:4566089)	F(4567669:4567767)	G(4572204:4572388)	H(4573907:4574014)	I(4576001:4576123)	J(4576569:4576763)	K(4583038:4583172)	L(4585312:4585558)
1363	ENSG00000106692	A(105575033:105575137)	B(105596598:105596657)	C(105601145:105601348)	D(105604215:105604492)	E(105607819:105607951)	F(105615278:105615407)	G(105617959:105618092)	H(105619934:105620061)	I(105635051:105635264)
1364	ENSG00000106723	A(88426540:88426591)	B(88448941:88448989)	C(88462496:88462749)	D(88468372:88468605)	E(88475078:88475277)
1365	ENSG00000106771	A(109119913:109119335)	B(109108570:109108453)	C(109106609:109106508)	D(109093591:109093475)	E(109091155:109090922)	F(109087342:109087173)	G(109086020:109085997)	H(109080943:109080839)	I(109073438:109073356)	J(109064567:109064477)	K(109060452:109060354)	L(109057322:109057191)	M(109056099:109056060)	N(109050692:109050570)	O(109050428:109050283)	P(109038117:109038017)	Q(109036380:109036206)	R(109033501:109033307)	S(109020505:109020460)
1366	ENSG00000106780	A(120714358:120713758)	B(120659575:120659374)	C(120622755:120622616)	D(120612539:120612396)	E(120608010:120607741)	F(120605641:120605190)
1367	ENSG00000106785	A(98119188:98118982)	B(98109984:98109889)	C(98100164:98099931)	D(98095029:98094867)	E(98092001:98091909)	F(98088005:98087470)
1368	ENSG00000106803	A(99222364:99222366)	B(99222546:99222643)	C(99227899:99228000)	D(99230337:99230424)
1369	ENSG00000106804	A(121050246:121050182)	B(121046383:121046191)	C(121043166:121043004)	D(121037951:121037881)	E(121034894:121034803)	F(121032195:121032113)	G(121030487:121030397)	H(121027274:121027160)	I(121025580:121025454)	J(121023519:121023404)	K(121021694:121021509)	L(121020179:121019976)	M(121017852:121017643)	N(121017511:121017362)	O(121016383:121016254)	P(121015261:121015199)	Q(121014070:121013873)	R(121008498:121008408)	S(121006977:121006904)	T(121006058:121005919)	U(120997774:120997547)	V(120996300:120996240)	W(120991280:120991191)	X(120989780:120989568)	Y(120989121:120989046)	Z(120982814:120982655)	A1(120981939:120981844)	A2(120980254:120980083)	A3(120976905:120976700)	A4(120974931:120974779)	A5(120971992:120971930)	A6(120970251:120970170)	A7(120969118:120969061)	A8(120963738:120963636)	A9(120962967:120962893)	A10(120962776:120962671)	A11(120961565:120961482)	A12(120960337:120960248)	A13(120957368:120957285)	A14(120953868:120953730)	A15(120952868:120952739)	A16(120952738:120952730)
1370	ENSG00000106809	A(92403407:92403234)	B(92401185:92401092)	C(92393244:92393086)	D(92390056:92389854)	E(92386296:92386201)	F(92385790:92385620)
1371	ENSG00000106927	A(114078209:114078093)	B(114076740:114076598)	C(114075036:114074960)	D(114074152:114074036)	E(114073026:114072925)	F(114069745:114069699)	G(114062758:114062677)	H(114061591:114061424)	I(114061098:114060925)	J(114060270:114060239)
1373	ENSG00000106993	A(4679768:4679899)	B(4684877:4685158)	C(4688513:4688606)	D(4697096:4697211)	E(4697757:4697879)	F(4701864:4702028)	G(4706011:4706112)
1374	ENSG00000107020	A(5431977:5431897)	B(5361888:5361758)	C(5361187:5361078)	D(5358360:5358239)
1375	ENSG00000107140	A(35605620:35605838)	B(35605984:35606105)	C(35606237:35606285)	D(35606837:35606983)	E(35607327:35607409)	F(35607582:35607672)	G(35607928:35608011)	H(35608160:35608249)	I(35608395:35608509)	J(35608862:35609742)
1376	ENSG00000107159	A(35673960:35674362)	B(35675538:35675567)	C(35675761:35675931)	D(35676064:35676206)	E(35676297:35676389)	F(35677790:35677856)	G(35679185:35679342)	H(35679854:35679998)	I(35680113:35680139)	J(35680753:35680834)	K(35680959:35680964)	L(35680965:35681025)
1377	ENSG00000107165	A(12693997:12694381)	B(12695515:12695837)	C(12698451:12698655)	D(12702271:12702438)	E(12704526:12704705)	F(12707997:12708143)	G(12708977:12709182)
1378	ENSG00000107175	A(35732773:35732901)	B(35732984:35732995)	C(35732996:35733143)	D(35733215:35733282)	E(35733396:35733485)	F(35735109:35735215)	G(35735306:35735374)	H(35736048:35736132)	I(35736227:35736311)	J(35736392:35736726)
1379	ENSG00000107185	A(35749756:35749871)	B(35750243:35750379)	C(35750658:35750741)	D(35750840:35750989)	E(35751266:35751412)	F(35751627:35751754)	G(35751956:35752145)	H(35752651:35752874)
1381	ENSG00000107281	A(137045989:137045878)	B(137043073:137042927)	C(137041187:137041062)	D(137040987:137040985)	E(137040984:137040814)	F(137040737:137040671)	G(137040598:137040514)	H(137040436:137040357)	I(137040067:137039971)	J(137039864:137039772)
1382	ENSG00000107282	A(69517210:69516011)	B(69476143:69476048)	C(69471695:69471656)	D(69467968:69467823)	E(69458188:69458156)	F(69457139:69457053)	G(69456432:69456247)	H(69452301:69452122)	I(69449796:69449584)	J(69441115:69440996)	K(69432676:69432536)	L(69431398:69431327)
1384	ENSG00000107295	A(17579243:17579287)	B(17747066:17747134)	C(17761437:17761509)	D(17786381:17786524)	E(17787380:17787513)	F(17789392:17789550)	G(17791231:17791334)	H(17793367:17793497)	I(17795544:17795743)
1385	ENSG00000107317	A(136977579:136977692)	B(136978993:136979132)	C(136979223:136979299)	D(136979946:136980062)	E(136980183:136980284)	F(136980833:136980848)	G(136980849:136980855)
1387	ENSG00000107341	A(33817758:33817934)	B(33886881:33886967)	C(33900174:33900271)	D(33911964:33912098)	E(33917018:33917237)
1388	ENSG00000107372	A(72360778:72360628)	B(72360221:72360110)	C(72359521:72359418)	D(72357056:72356931)	E(72356101:72355953)
1389	ENSG00000107404	A(1349065:1348896)	B(1342758:1342689)	C(1342484:1342363)	D(1342156:1342053)	E(1341805:1341667)	F(1340503:1340410)	G(1340316:1340247)	H(1340177:1340038)	I(1339812:1339736)	J(1339649:1339582)	K(1339439:1339362)	L(1339361:1339287)	M(1338653:1338522)	N(1338436:1338269)	O(1338183:1337977)	P(1336515:1336142)
1390	ENSG00000107438	A(95290915:95290820)	B(95271784:95271633)	C(95268862:95268778)	D(95264063:95263864)	E(95247366:95247215)	F(95238685:95238568)	G(95238111:95237925)
1391	ENSG00000107551	A(44970203:44970264)	B(44971773:44971848)	C(44982521:44982663)	D(44984022:44984113)	E(44984813:44984970)	F(44989274:44989375)	G(44989670:44989721)	H(44990948:44991069)	I(44991905:44992002)	J(44993269:44993329)
1392	ENSG00000107554	A(99972124:99971980)	B(99969237:99969115)	C(99957205:99955214)	D(99909146:99908953)	E(99908094:99907995)	F(99907994:99907965)	G(99900066:99899919)	H(99898760:99898743)	I(99898285:99898086)	J(99896397:99896267)	K(99895050:99894946)	L(99888953:99888825)	M(99886632:99886300)	N(99885866:99885687)	O(99884209:99884011)	P(99880361:99879811)	Q(99877336:99877151)
1393	ENSG00000107566	A(100185626:100185514)	B(100183837:100183756)	C(100179247:100179201)	D(100178194:100178133)	E(100176070:100175945)	F(100174281:100174208)	G(100167406:100167348)	H(100164095:100164004)	I(100156234:100156145)	J(100154939:100154860)	K(100152352:100152131)
1394	ENSG00000107581	A(119080676:119080628)	B(119073937:119073747)	C(119073577:119073441)	D(119073053:119072890)	E(119071085:119070886)	F(119069654:119069446)	G(119065570:119065399)	H(119061328:119061224)	I(119060844:119060746)	J(119059718:119059602)	K(119059397:119059212)	L(119058303:119057956)	M(119057040:119056936)	N(119056853:119056740)	O(119051321:119051199)	P(119050674:119050521)	Q(119049985:119049801)	R(119044142:119044054)	S(119042772:119041994)	T(119038439:119038238)	U(119037309:119037119)	V(119036268:119036039)
1395	ENSG00000107593	A(100330103:100329869)	B(100329324:100329211)	C(100299718:100299591)	D(100298815:100298562)	E(100297606:100297382)	F(100297208:100296980)	G(100296292:100296122)	H(100295123:100294942)	I(100294655:100294535)	J(100293379:100293281)	K(100293069:100292948)	L(100291427:100291301)	M(100290519:100290401)	N(100290138:100290015)	O(100289056:100289017)	P(100289016:100288972)	Q(100288478:100288396)
1396	ENSG00000107611	A(17129765:17129757)	B(17129756:17129644)	C(17129250:17129121)	D(17127924:17127829)	E(17126799:17126761)	F(17123689:17123588)	G(17122898:17122795)	H(17115597:17115471)	I(17114189:17114027)	J(17111050:17110919)	K(17109735:17109735)	L(17109734:17109640)	M(17105575:17105457)	N(17104605:17104419)	O(17103237:17103125)	P(17100239:17100005)	Q(17088345:17088164)	R(17085759:17085597)	S(17084461:17084271)	T(17071971:17071827)	U(17071604:17071426)	V(17068770:17068605)	W(17068280:17068064)	X(17065638:17065508)	Y(17047603:17047414)	Z(17046094:17045934)	A1(17045188:17045007)	A2(17043983:17043827)	A3(17041220:17041033)	A4(17019983:17019833)	A5(16990515:16990334)	A6(16984279:16984105)	A7(16982653:16982484)	A8(16954548:16954389)	A9(16952389:16952276)	A10(16950111:16950001)	A11(16948606:16948478)	A12(16947367:16947235)	A13(16940237:16940032)	A14(16939147:16938963)	A15(16937784:16937592)	A16(16933284:16933087)	A17(16928303:16928157)	A18(16925774:16925584)	A19(16925424:16925241)	A20(16920137:16919963)	A21(16918800:16918622)	A22(16916030:16915821)
1397	ENSG00000107614	A(17201634:17201571)	B(17174660:17174551)	C(17168917:17168841)	D(17162237:17162166)	E(17161548:17161483)	F(17160374:17160305)	G(17159229:17159146)	H(17157784:17157441)	I(17154734:17154677)	J(17153636:17153507)	K(17149140:17149040)	L(17149039:17148965)
1398	ENSG00000107625	A(68901385:68901471)	B(68906711:68907007)	C(68910307:68910382)	D(68911068:68911246)	E(68913162:68913279)	F(68913391:68913576)	G(68914059:68914204)	H(68919832:68919981)	I(68934199:68934360)	J(68934799:68934918)	K(68936006:68936079)	L(68936936:68937095)	M(68941060:68941194)	N(68943213:68943257)	O(68946352:68946630)
1399	ENSG00000107651	A(119892783:119892945)	B(119898427:119898959)	C(119902799:119903009)	D(119904084:119904277)	E(119909041:119909130)	F(119912044:119912164)	G(119914730:119914819)	H(119915748:119915889)	I(119917836:119918044)	J(119918393:119918511)	K(119919444:119919596)	L(119920889:119920984)	N(119926036:119926227)	O(119929607:119929762)	P(119930329:119930431)	Q(119932133:119932318)	R(119933005:119933167)	S(119933686:119933767)
1400	ENSG00000107672	A(121975165:121974874)	B(121974081:121974004)	C(121971069:121970939)	D(121967806:121967655)	E(121965385:121965286)	F(121963328:121963238)	G(121961517:121961423)	H(121960406:121960358)	I(121959595:121959501)	J(121959410:121959336)
1401	ENSG00000107719	A(70525952:70526136)	B(70529229:70529331)	C(70529889:70530068)	D(70531290:70531454)	E(70532621:70532781)	F(70532995:70533070)	G(70533922:70534073)	H(70534425:70534524)	I(70534739:70534843)	J(70537811:70537906)	K(70538280:70538408)	L(70538892:70539008)	M(70539092:70539247)	N(70539580:70539762)	O(70541102:70541242)	P(70541463:70541534)	Q(70547306:70547446)	R(70564364:70564519)	S(70566581:70566733)
1402	ENSG00000107779	A(86876019:86876085)	B(86890062:86890224)	C(86892127:86892229)	D(86899794:86899890)	E(86900027:86900126)	F(86912240:86912384)	G(86917134:86917326)	H(86919172:86919469)	I(86921520:86921695)	J(86923376:86923506)	K(86923594:86923719)
1403	ENSG00000107796	A(88948930:88948802)	B(88947386:88947258)	C(88943907:88943797)	D(88941869:88941785)	E(88941390:88941229)	F(88939698:88939507)	G(88938242:88938061)	H(88935366:88935223)
1405	ENSG00000107821	A(101062559:101062592)	B(101062593:101063103)	C(101064261:101064421)	D(101064501:101064648)	E(101064826:101064920)
1406	ENSG00000107829	A(101694640:101694381)	B(101676436:101676341)	C(101673673:101673488)	D(101673047:101672915)	E(101667980:101667886)	F(101624810:101624745)	G(101612477:101612337)	H(101611769:101611628)	I(101611410:101611291)
1407	ENSG00000107833	A(101783390:101783273)	B(101782924:101782839)	C(101782597:101782478)	D(101782351:101782258)	E(101781854:101781736)
1408	ENSG00000107854	A(91798691:91798889)	B(91812983:91813207)	C(91817134:91817229)	D(91819270:91819306)	E(91819482:91819557)	F(91819939:91820033)	G(91822296:91822362)	H(91827017:91827203)	I(91828285:91828406)	J(91830923:91831014)	K(91831103:91831181)	L(91833853:91834024)	M(91836919:91836998)	N(91840561:91840706)	O(91841283:91841448)	P(91842172:91842391)	Q(91844919:91845028)	R(91845752:91845940)	S(91848383:91848635)	T(91849512:91849594)	U(91851216:91851336)	V(91855029:91855126)	W(91855614:91855688)	X(91857425:91857530)	Y(91859462:91859648)	Z(91861999:91862155)	A1(91862937:91862997)	A2(91862998:91862999)
1409	ENSG00000107859	A(102232080:102231963)	B(102231790:102231588)	C(102231101:102230514)
1410	ENSG00000107862	A(102258939:102259034)	B(102260050:102260116)	C(102344051:102344182)	D(102351256:102351374)	E(102351843:102351951)	F(102352458:102352518)	G(102353600:102353654)	H(102358039:102358186)	I(102358506:102358729)	J(102359270:102359435)	K(102360184:102360395)	L(102361022:102361120)	M(102361718:102361912)	N(102362475:102362664)	O(102363256:102363396)	P(102363710:102363798)	Q(102365397:102365599)	R(102366383:102366506)	S(102367085:102367210)	T(102367478:102367560)	U(102368218:102368454)	V(102368739:102368832)	W(102369211:102369387)	X(102369711:102369775)	Y(102369861:102369984)	Z(102370174:102370245)	A1(102370384:102370478)	A2(102370707:102370860)	A3(102375359:102375584)	A4(102376272:102376432)	A5(102376560:102376800)	A6(102376935:102377140)	A7(102379284:102379434)	A8(102379521:102379651)	A9(102379853:102379954)	A10(102380249:102380362)	A11(102380506:102380686)	A12(102381127:102381255)	A13(102382056:102382336)
1411	ENSG00000107872	A(102421130:102421182)	B(102421354:102421507)	C(102421787:102422292)	D(102422804:102422993)
1412	ENSG00000107874	A(102425188:102425115)	B(102424792:102424649)	C(102424560:102424499)	D(102424394:102424264)	E(102424178:102423996)	F(102423859:102423798)	G(102423717:102423657)	H(102423572:102423426)
1414	ENSG00000107937	A(988480:988527)	B(992489:992659)	C(995929:996032)	D(996106:996242)	E(997208:997308)	F(999003:999095)	G(1000677:1000868)	H(1000948:1001013)	I(1005818:1005907)	J(1007018:1007128)	K(1008958:1009035)	L(1009529:1009580)	M(1010420:1010520)	N(1012465:1012662)	O(1014247:1014312)	P(1015753:1015896)	Q(1017075:1017227)
1415	ENSG00000107951	A(30349275:30349119)	B(30341640:30341468)	C(30340450:30340226)	D(30337027:30336803)	E(30326635:30326424)	F(30322617:30322391)	G(30316210:30316118)	H(30316036:30315963)	I(30313971:30313609)
1416	ENSG00000107960	A(103917615:103917595)	B(103917594:103917462)	C(103910622:103910527)	D(103905156:103905091)	E(103900230:103900224)	F(103900223:103900062)	G(103899000:103898877)	H(103897719:103897548)	I(103892252:103892130)	J(103889144:103889072)	K(103882841:103882684)
1417	ENSG00000107968	A(30438939:30439274)	B(30447782:30447949)	C(30450258:30450519)	D(30451638:30451744)	E(30458084:30458236)	F(30459255:30459501)	G(30460706:30460836)
1418	ENSG00000107984	A(52314435:52314677)	B(52314923:52315085)	C(52316295:52316435)	D(52316554:52316807)
1419	ENSG00000108010	A(130136421:130136512)	B(130145211:130145319)	C(130159995:130160069)	D(130160796:130160997)	E(130166507:130166679)	F(130166919:130166980)	G(130169433:130169490)	H(130171584:130171636)	I(130174867:130174906)	J(130174997:130175089)	K(130179342:130179392)
1420	ENSG00000108021	A(5720643:5720668)	B(5720755:5720774)	C(5720871:5720970)	D(5723677:5723777)	E(5724430:5724533)	F(5726885:5726957)	G(5727061:5727123)	H(5730487:5731203)	I(5735304:5735546)	J(5739618:5740497)	K(5742097:5742526)	L(5746179:5750027)	M(5756613:5756738)	N(5757520:5757673)	O(5758887:5758992)	P(5761290:5761471)	Q(5762532:5762646)	R(5763029:5763032)
1421	ENSG00000108055	A(110567817:110567831)	B(110568938:110569013)	C(110573707:110573745)	D(110575336:110575403)	E(110577421:110577492)	F(110577835:110577914)	G(110578628:110578706)	H(110580904:110581021)	I(110581923:110582098)	J(110582562:110582642)	K(110583384:110583548)	L(110583841:110583962)	M(110584183:110584396)	N(110589605:110589708)	O(110589892:110589991)	P(110590412:110590572)	Q(110590991:110591132)	R(110593073:110593223)	S(110596398:110596550)	T(110598139:110598290)	U(110599654:110599812)	V(110600439:110600546)	W(110601022:110601130)	X(110601637:110601884)	Y(110601966:110602178)	Z(110602474:110602665)	A1(110602825:110603002)	A2(110603184:110603290)	A3(110604231:110604302)
1422	ENSG00000108091	A(59906424:59906122)	B(59852702:59852553)	C(59832653:59832525)	D(59814755:59814652)	E(59812795:59812635)	F(59807078:59806922)	G(59804520:59804420)	H(59794597:59794473)	I(59793111:59792917)
1423	ENSG00000108106	A(55407589:55407587)	B(55406962:55406815)	C(55404478:55404288)	D(55401762:55401436)
1424	ENSG00000108179	A(79347549:79347743)	B(79349076:79349106)	C(79349665:79349753)	D(79351487:79351583)	E(79352317:79352392)	F(79353707:79353842)
1425	ENSG00000108239	A(94402614:94403584)	B(94441896:94442019)	C(94474668:94474783)	D(94493365:94493447)	E(94497055:94497172)	F(94500221:94500327)	G(94507267:94507347)	H(94510091:94510179)	I(94511583:94511654)	J(94521955:94522083)	K(94522344:94522453)	L(94531202:94531460)	M(94533028:94533096)
1426	ENSG00000108255	A(29246864:29246894)	B(29249142:29249206)	C(29250182:29250300)	D(29252064:29252205)	E(29253640:29253782)	F(29254202:29254349)
1427	ENSG00000108256	A(29294059:29293783)	B(29287716:29285992)	C(29267530:29267498)	D(29264591:29264539)
1428	ENSG00000108344	A(39980971:39981190)	B(39984294:39984484)	C(39986575:39986712)	D(39988683:39988819)	E(39989739:39989929)	F(39990094:39990197)	G(39994954:39995068)	H(39995176:39995295)	I(39995424:39995527)	J(39996183:39996338)	K(39997330:39997380)	L(39997504:39997581)
1429	ENSG00000108349	A(40140549:40140779)	B(40141207:40141234)	C(40141570:40141607)	D(40161753:40161911)	E(40162002:40162153)	F(40162725:40162901)	G(40163481:40164166)	H(40166797:40166861)	I(40167498:40167612)	J(40167850:40167948)	K(40168203:40168417)	L(40169324:40169446)	M(40169598:40169621)
1430	ENSG00000108375	A(58415577:58415326)	B(58371033:58370911)	C(58363600:58363526)	D(58363406:58363275)	E(58362648:58362544)	F(58360944:58360783)	G(58360251:58360149)	H(58358823:58357468)	I(58354986:58354943)
1431	ENSG00000108379	A(46818597:46818518)	B(46773909:46773668)	C(46770048:46769783)	D(46768799:46768320)
1432	ENSG00000108381	A(3476160:3476395)	B(3481603:3481798)	C(3483499:3483592)	D(3489235:3489342)	E(3494350:3494459)	F(3498891:3499088)
1433	ENSG00000108389	A(58516582:58516580)	B(58512941:58512852)	C(58512506:58512390)	D(58511511:58511429)	E(58508841:58508681)	F(58508564:58508468)	G(58508274:58508161)	H(58507319:58507123)	I(58506871:58506743)	J(58505583:58505472)	K(58504974:58504779)	L(58504488:58504303)	M(58504220:58504050)	N(58503898:58503744)	O(58496330:58494932)	P(58492952:58492842)	Q(58492599:58492511)	R(58491840:58491663)
1434	ENSG00000108405	A(3916225:3916089)	B(3905367:3905220)	C(3904929:3904858)	D(3904399:3904330)	E(3904024:3903928)	F(3903631:3903551)	G(3903343:3903202)	H(3899761:3899634)	I(3899024:3898934)	J(3898549:3898484)	K(3898110:3898009)	L(3897879:3897814)
1435	ENSG00000108439	A(47941676:47941813)	B(47943306:47943430)	C(47944616:47944715)	D(47945559:47945612)	E(47945861:47945989)	F(47946323:47946393)	G(47946614:47946782)
1436	ENSG00000108468	A(48077004:48076865)	B(48076178:48076001)	C(48075100:48075006)	D(48071579:48071435)
1437	ENSG00000108474	A(16217227:16217461)	B(16233971:16234070)	C(16299888:16299978)	D(16313547:16313614)	E(16316681:16316712)	F(16317775:16317908)	G(16325800:16325898)
1438	ENSG00000108479	A(75765136:75764972)	B(75764086:75763897)	C(75763439:75763320)	D(75763149:75763014)	E(75762885:75762704)	F(75758599:75758449)	G(75758372:75758210)	H(75758127:75758056)
1439	ENSG00000108506	A(61927940:61927935)	B(61926662:61926648)	C(61926647:61926352)	D(61925099:61924961)	E(61921827:61921725)	F(61919513:61919400)	G(61912070:61911940)	H(61911693:61911520)	I(61907634:61907408)	J(61904585:61904460)	K(61897739:61897668)	L(61897583:61897469)	M(61895383:61895315)	N(61893899:61893765)	O(61891689:61891513)	P(61889894:61889786)	Q(61885005:61884901)	R(61881171:61881007)	S(61878088:61877887)	T(61875038:61874913)	U(61872460:61872265)	V(61869988:61869737)	W(61869380:61869273)	X(61869139:61869034)	Y(61868009:61867833)	Z(61867726:61867557)
1440	ENSG00000108510	A(62065205:62065140)	B(62063301:62063067)	C(62052705:62052537)	D(62035608:62035463)	E(62033984:62033787)	F(62031638:62031444)	G(62030013:62029851)	H(62029651:62029541)	I(62011233:62010550)	J(61995365:61995152)	K(61992621:61992540)	L(61987128:61987007)	M(61985090:61985000)	N(61984865:61984651)	O(61984367:61984171)	P(61983114:61982198)	Q(61972888:61972727)	R(61968258:61968035)	S(61966651:61966462)	T(61965468:61965006)	U(61962971:61962752)	V(61961779:61961588)	W(61961090:61960867)	X(61956481:61956339)	Y(61955838:61955680)	Z(61955567:61955382)	A1(61953113:61952965)	A2(61950998:61950825)	A3(61947017:61946917)	A4(61946600:61946468)
1441	ENSG00000108511	A(48598150:48597736)	B(48596672:48596413)
1442	ENSG00000108518	A(4948394:4948263)	B(4946820:4946628)	C(4945997:4945900)
1443	ENSG00000108523	A(4940910:4940993)	B(4941077:4941157)	C(4942341:4942466)	D(4942577:4942664)	E(4942851:4942941)	F(4943179:4943284)	G(4943426:4943519)	H(4944558:4944638)	I(4944715:4945016)
1444	ENSG00000108556	A(4903063:4903018)	B(4902763:4902621)	C(4902494:4902450)	D(4902326:4902217)	E(4902087:4901932)	F(4901625:4901525)	G(4901190:4900990)	H(4900907:4900793)	I(4899582:4899468)	J(4899384:4899198)	K(4899107:4899001)	L(4898891:4898743)	M(4898742:4898736)
1445	ENSG00000108557	A(17792949:17798513)	B(17803756:17803849)	C(17809390:17809439)	D(17809970:17809981)	E(17809982:17809984)
1446	ENSG00000108561	A(5439073:5438842)	B(5438273:5438123)	C(5434966:5434873)	D(5433767:5433669)	E(5433415:5433293)	F(5433164:5433015)
1447	ENSG00000108576	A(30221958:30221616)	B(30218931:30218797)	C(30218337:30218118)	D(30217304:30217166)	E(30216216:30216082)	F(30215714:30215611)	G(30212867:30212740)	H(30211424:30211312)	I(30210646:30210515)	J(30209242:30209143)	K(30207832:30207732)	L(30203339:30203172)	M(30198530:30198456)
1448	ENSG00000108578	A(30291819:30291807)	B(30291508:30291311)	C(30289482:30289373)	D(30287947:30287806)	E(30286902:30286814)	F(30285480:30285388)	G(30274197:30274042)	H(30272899:30272741)	I(30272628:30272561)	J(30271388:30271271)	K(30266954:30266885)	L(30249168:30249017)
1449	ENSG00000108588	A(63766175:63765912)	B(63764847:63764740)	C(63764190:63764016)	D(63761351:63761230)	E(63760979:63760914)	F(63756570:63756469)	G(63756350:63756240)	H(63754518:63754433)	I(63752799:63752741)	J(63752429:63752320)	K(63752107:63751940)	L(63746961:63746881)
1450	ENSG00000108590	A(6651528:6651501)	B(6650433:6650356)	C(6650078:6649982)	D(6644659:6644467)
1451	ENSG00000108591	A(18088024:18088087)	B(18093813:18093973)	C(18098270:18098359)	D(18099017:18099077)	E(18099633:18099723)	F(18100363:18100435)	G(18100569:18100659)	H(18101493:18101590)	I(18101921:18101997)	J(18103801:18103889)	K(18104623:18104681)	L(18106433:18106486)	M(18107154:18107240)
1452	ENSG00000108592	A(63826902:63826836)	B(63826672:63826567)	C(63826304:63826258)	D(63826135:63826056)	E(63825635:63825536)	F(63825436:63825242)	G(63825163:63825048)	H(63824929:63824825)	I(63824737:63824637)	J(63824411:63824331)	K(63824239:63824084)	L(63823952:63823817)	M(63822168:63821984)	N(63821843:63821723)	O(63821643:63821354)	P(63821115:63821030)	Q(63820938:63820839)	R(63820438:63820255)	S(63820173:63820079)	T(63819994:63819802)
1453	ENSG00000108599	A(19977679:19977592)	B(19968461:19968414)	C(19963022:19962840)	D(19958571:19958014)	E(19947505:19947407)	F(19941910:19941826)	G(19941010:19940887)	H(19939849:19939713)	I(19936430:19936286)	J(19931978:19931805)	K(19924517:19924408)	L(19920118:19920036)	M(19909978:19909926)	N(19909276:19909181)	O(19906232:19906227)
1454	ENSG00000108602	A(19745129:19744968)	B(19743463:19743232)	C(19742630:19742545)	D(19742212:19742004)	E(19741210:19741093)	F(19740477:19740336)	G(19739674:19739508)	H(19739095:19738996)	I(19738453:19738323)	J(19738235:19738221)
1455	ENSG00000108622	A(64006691:64006631)	B(64005373:64005107)	C(64003964:64003644)	D(64002925:64002748)	E(64002747:64002747)
1456	ENSG00000108639	A(78168617:78168715)	B(78170817:78171054)	C(78171510:78171649)	D(78171739:78171936)
1457	ENSG00000108651	A(31901627:31901536)	B(31899730:31899646)	C(31895011:31894970)	D(31894737:31894645)	E(31892794:31892747)	F(31892323:31892260)	G(31889403:31889285)	H(31887313:31887236)	I(31886061:31885980)	J(31884505:31884424)	K(31880754:31880573)	L(31878781:31878702)	M(31878327:31878250)	N(31875413:31875234)	O(31873753:31873673)	P(31873487:31873378)	Q(31868112:31868046)	R(31865438:31865366)	S(31863516:31863362)	T(31863361:31863359)
1458	ENSG00000108654	A(64506119:64506076)	B(64504842:64504677)	C(64504318:64504222)	D(64504116:64503983)	E(64503868:64503803)	F(64503571:64503430)	G(64503348:64503188)	H(64503098:64502926)	I(64502549:64502439)	J(64502223:64502162)	K(64502069:64502010)	L(64500773:64500549)	M(64500326:64499923)
1459	ENSG00000108666	A(32342139:32342000)	B(32341284:32341204)	C(32339938:32339813)	D(32338351:32338208)	E(32337954:32337897)	F(32335442:32335323)	G(32334839:32334775)	H(32334605:32334469)	I(32333520:32333417)	J(32331978:32331772)	K(32331771:32331763)
1460	ENSG00000108671	A(32444524:32444614)	B(32446945:32447046)	C(32454495:32454619)	D(32464049:32464120)	E(32464521:32464578)	F(32468999:32469193)	G(32473801:32473945)	H(32474764:32474824)	I(32477521:32477583)	J(32479251:32479376)	K(32479851:32479886)	L(32480146:32480197)	M(32480489:32480631)
1461	ENSG00000108679	A(78977191:78977140)	B(78976156:78975965)	C(78974819:78974688)	D(78973222:78972970)	E(78972704:78971576)
1462	ENSG00000108688	A(34270291:34270366)	B(34271146:34271263)	C(34271697:34271802)
1463	ENSG00000108691	A(34255350:34255425)	B(34256222:34256339)	C(34256722:34256827)
1464	ENSG00000108702	A(34363161:34363153)	B(34363152:34363086)	C(34361896:34361785)	E(34360661:34360559)
1465	ENSG00000108733	A(35578021:35577896)	B(35577591:35577038)	C(35576181:35575782)
1466	ENSG00000108759	A(41467325:41466858)	B(41466176:41466094)	C(41465929:41465773)	D(41464443:41464282)	E(41464203:41464078)	F(41463050:41462830)	G(41460239:41460110)
1467	ENSG00000108771	A(42111892:42111725)	B(42111497:42111296)	C(42110913:42110723)	D(42109386:42109270)	E(42108108:42107982)	F(42107795:42107604)	G(42105989:42105736)	H(42105167:42105018)	I(42104927:42104766)	J(42103798:42103608)	K(42102312:42102216)	L(42101946:42101761)
1468	ENSG00000108784	A(42536273:42536655)	B(42537398:42537545)	C(42538339:42538485)	D(42538670:42538755)	E(42540950:42541206)	F(42543028:42544238)
1469	ENSG00000108786	A(42552934:42553030)	B(42553124:42553291)	C(42553439:42553618)	D(42553794:42553887)	E(42554405:42554582)	F(42554669:42554938)	G(42554939:42554949)
1470	ENSG00000108797	A(42682830:42682896)	B(42683821:42683922)	C(42684036:42684229)	D(42684991:42685138)	E(42685217:42685420)	F(42685957:42686141)	G(42686903:42687046)	H(42687720:42687981)	I(42688462:42688611)	J(42688876:42689047)	K(42689521:42689627)	L(42690088:42690207)	M(42690739:42690942)	N(42691137:42691293)	O(42691384:42691511)	P(42691806:42691991)	Q(42692499:42692720)	R(42693297:42693536)	S(42695521:42695874)	T(42696025:42696152)	U(42697274:42697367)	V(42697554:42697799)	W(42697903:42697950)	X(42698618:42698910)
1471	ENSG00000108799	A(42730832:42730828)	B(42728945:42728942)	C(42728941:42728825)	D(42727763:42727635)	E(42724424:42724305)	F(42722915:42722795)	G(42720449:42720273)	H(42719207:42719105)	I(42718617:42718454)	J(42718067:42717976)	K(42713389:42713209)	L(42712485:42712289)	M(42709937:42709846)	N(42708916:42708876)	O(42708083:42707958)	P(42706185:42706007)	Q(42705183:42705088)	R(42704683:42704602)	S(42703820:42703740)	T(42702961:42702877)	U(42702592:42702532)
[truncated: 13,577 more rows]
[truncated: 103 more columns]
