# Supplementary material for: Assisted transcriptome reconstruction and splicing orthology
Source: BMC Genomics. 2016 Nov 11;17(Suppl 10):786. doi: 10.1186/s12864-016-3103-6 (PMC5123294; doi:10.1186/s12864-016-3103-6)
Supplement: Supplementary file 2 — Results.tar. Compressed folder containing csv files listing the results. (GZ 3942 kb) [file 12864_2016_3103_MOESM2_ESM.gz › Additional_file_2_Results/Details/BlockCoordinatesInMouse.csv]

GenePairId	MouseEns	[BlockName(Begin	End)]
0	ENSMUSG00000031250	A(133851207:133851254)	B(133851422:133851553)	C(133859723:133859863)	D(133860081:133860182)	E(133862862:133863015)	F(133864724:133864890)	G(133865196:133865405)
1	ENSMUSG00000041406	A(163994720:163994610)	B(163990759:163990720)	C(163989793:163989771)	D(163989770:163989705)	E(163987710:163987606)	F(163987027:163986887)	G(163986167:163986005)	H(163984408:163984324)	I(163982803:163982665)	J(163978160:163978080)	K(163976808:163976744)	L(163972352:163972207)	M(163971961:163971847)	N(163968340:163968154)	O(163967156:163967074)	P(163966459:163966408)	Q(163964824:163964735)	R(163964655:163964470)	S(163962086:163961964)	T(163960672:163960577)	U(163959401:163959288)	V(163957597:163957493)	W(163956908:163956828)	X(163955456:163955337)	Y(163954339:163954145)
2	ENSMUSG00000028874	A(132986163:132986352)	B(132987189:132987291)	C(132988683:132988781)	D(132994647:132994750)	E(132994918:132995067)	F(132997121:132997276)	G(132997392:132997571)	H(132997968:132998044)	I(132998341:132998494)	J(132999908:133000039)	K(133000135:133000343)
4	ENSMUSG00000028803	A(135491037:135490933)	B(135482540:135482472)	C(135479707:135479536)	D(135477492:135477433)	E(135474469:135474324)	F(135471981:135471885)	G(135468641:135468506)	H(135466935:135466847)	I(135465751:135465688)	J(135463880:135463786)	K(135452572:135452373)
5	ENSMUSG00000023961	A(44102641:44102633)	B(44102632:44101807)	C(44101481:44101311)	D(44099677:44099313)
7	ENSMUSG00000040351	A(3772704:3772517)	B(3769729:3769429)	C(3755776:3755594)	D(3747138:3747021)	E(3734184:3733976)	F(3732628:3732540)	G(3729779:3729635)	H(3727655:3727489)	I(3722634:3722546)	J(3713238:3713108)	K(3706323:3706189)	L(3704874:3704788)	M(3704592:3704526)	N(3703037:3702892)	O(3701983:3701805)	P(3700407:3700356)	Q(3694893:3694876)	R(3694875:3694779)	S(3693905:3693772)	T(3693496:3692756)
8	ENSMUSG00000039682	A(45493460:45493561)	B(45495166:45495281)	C(45496920:45496974)	D(45497329:45497434)	E(45498434:45498593)	F(45500403:45500567)	G(45503380:45503538)	H(45504723:45504847)	I(45506174:45506262)	J(45507107:45507209)	K(45509438:45509517)	L(45511108:45511217)	M(45511881:45512070)
9	ENSMUSG00000051022	A(39615298:39614363)
10	ENSMUSG00000020876	A(96774482:96774441)	B(96773222:96773136)	C(96772882:96772782)	D(96771124:96771029)	E(96770851:96770639)	F(96769322:96769046)
11	ENSMUSG00000023367	A(48842207:48842218)	B(48842219:48842401)	C(48842589:48842699)	D(48843785:48843841)	E(48843961:48844179)	F(48844668:48844778)	G(48845104:48845145)
12	ENSMUSG00000032580	A(107769577:107769561)	B(107767708:107767543)	C(107765650:107765495)	D(107760391:107760322)	E(107759849:107759776)	F(107756992:107756909)	G(107755913:107755853)	H(107754488:107754423)	I(107754182:107754022)	J(107753074:107752977)	K(107752198:107752111)	L(107751953:107751876)	M(107751791:107751719)	N(107750548:107750463)	O(107750092:107750008)	P(107749799:107749708)	Q(107746180:107746019)	R(107745236:107745087)	S(107745006:107744935)	T(107744362:107744183)	U(107743911:107743837)	V(107742698:107742601)	W(107742521:107742392)	X(107741092:107740967)
13	ENSMUSG00000039431	A(40634721:40634698)	B(40609016:40608894)	C(40606921:40606759)	D(40597440:40597283)	E(40590538:40590410)	F(40587182:40587048)	G(40581546:40581414)	H(40564069:40563960)	I(40562695:40562570)	J(40560906:40560857)	K(40558356:40558156)	L(40555916:40555776)	M(40554397:40554271)	N(40551913:40551552)	O(40551551:40551551)
14	ENSMUSG00000020440	A(28423689:28423755)	B(28424290:28424370)	C(28424722:28424831)	D(28425173:28425244)	E(28425739:28425864)	F(28426072:28426158)
15	ENSMUSG00000030123	A(115994805:115993489)	B(115980754:115980578)	C(115978610:115978479)	D(115978258:115978158)	E(115978072:115977943)	F(115976747:115976570)	G(115976478:115976370)	H(115976053:115975951)	I(115972576:115972472)	J(115970248:115970159)	K(115969969:115969876)	L(115969462:115969308)	M(115968819:115968668)	N(115968070:115967971)	O(115967888:115967749)	P(115967524:115967357)	Q(115967275:115967185)	R(115966994:115966737)	S(115966643:115966494)	T(115965971:115965857)	U(115964183:115964076)	V(115964003:115963891)	W(115963335:115963231)	X(115962825:115962695)	Y(115962539:115962341)	Z(115960862:115960716)	A1(115960582:115960426)	A2(115960021:115959918)	A3(115959840:115959777)	A4(115959344:115959310)	A5(115959093:115958989)	A6(115958690:115958527)	A7(115957673:115957526)	A8(115956735:115956595)	A9(115956079:115956005)	A10(115955856:115955740)
17	ENSMUSG00000030357	A(128438510:128438406)	B(128436714:128436570)	C(128435856:128435714)	D(128434872:128434752)	E(128434461:128434305)	F(128433793:128433703)	G(128433609:128433526)	H(128433291:128433106)	I(128432661:128432422)	J(128430880:128430776)
18	ENSMUSG00000036854	A(30553335:30553532)	B(30554262:30554384)	C(30554469:30554636)
19	ENSMUSG00000030869	A(122101822:122101655)	B(122096731:122096609)	C(122093704:122093617)	D(122091685:122091594)
20	ENSMUSG00000019577	A(5496162:5496033)	B(5495031:5494890)	C(5492777:5492706)	D(5492014:5491830)	E(5491677:5491591)	F(5491147:5491070)	G(5489211:5489135)	H(5487477:5487379)	I(5487174:5487064)	J(5486791:5486678)	K(5485592:5485449)
21	ENSMUSG00000019834	A(40570469:40570521)	B(40573623:40574102)	C(40581298:40581415)	D(40584855:40585386)	E(40587502:40587629)	F(40591784:40591784)	G(40591785:40591893)	H(40595256:40595355)	I(40603518:40603722)	J(40603723:40603946)
22	ENSMUSG00000035277	A(93286728:93286923)	B(93288543:93289425)	C(93291862:93291907)	D(93294610:93294938)	E(93297163:93297403)
23	ENSMUSG00000006574	A(102361395:102361381)	C(102361261:102361141)	D(102360220:102360147)	E(102359405:102359225)	F(102359145:102359010)	G(102358527:102358404)	H(102358299:102358218)	I(102358104:102357923)	J(102357251:102357041)	K(102356929:102356717)	L(102356528:102356380)	M(102356271:102356077)	N(102354436:102354266)	O(102353913:102353824)	P(102353357:102353191)	Q(102352692:102352439)	R(102351526:102351357)	S(102351275:102351102)	T(102350367:102350287)
24	ENSMUSG00000031352	A(169319549:169319438)	B(169317147:169316996)	C(169316694:169316546)	D(169315721:169315602)	E(169313674:169313588)	F(169313022:169312824)
25	ENSMUSG00000020888	A(70000833:70001026)	B(70004805:70004874)	C(70005155:70005300)	D(70005437:70005546)	E(70005662:70005797)	F(70005938:70006028)	G(70006136:70006205)	H(70006291:70006430)	I(70006514:70006590)	J(70007453:70007520)	K(70007815:70007943)	L(70008020:70008151)	M(70008281:70008460)	N(70008777:70008995)	O(70009144:70009592)
26	ENSMUSG00000045027	A(23998004:23997923)	B(23997337:23997311)	C(23996837:23996666)	D(23996519:23996242)	E(23994756:23994599)	F(23994044:23993838)
27	ENSMUSG00000059182	A(52012401:52012335)	B(52003755:52003735)	C(52003734:52003650)	D(52003106:52003081)	E(51996124:51996017)	F(51922340:51922263)	G(51921363:51921280)	H(51909424:51909300)	I(51908432:51908369)	J(51908021:51907887)	K(51879848:51879771)	L(51874587:51874475)	M(51860099:51860007)
28	ENSMUSG00000016319	A(36795731:36795841)	B(36796843:36797329)	C(36797736:36797876)	D(36798387:36798544)
29	ENSMUSG00000038210	A(52245719:52245717)	B(52245716:52245011)	C(52243592:52243360)
30	ENSMUSG00000039771	A(136116753:136116805)	B(136119995:136120084)	C(136122089:136122263)	D(136122742:136122777)
31	ENSMUSG00000040620	A(71004378:71004117)	B(71001679:71001519)	C(70999948:70999721)	D(70999540:70999370)	E(70996073:70995888)	F(70995250:70995139)	G(70994016:70993857)	H(70993698:70993610)	I(70992786:70992659)	J(70992311:70992108)	K(70989153:70989067)	L(70987427:70987119)
32	ENSMUSG00000036002	A(43036729:43035836)	B(43035001:43034943)	C(43034764:43034659)	D(43034534:43034376)	E(43034153:43034085)	F(43033987:43033812)	G(43033688:43033535)
33	ENSMUSG00000018672	A(96849895:96849996)	B(96850667:96850672)	C(96850673:96850741)	D(96853435:96853516)	E(96854058:96854149)	F(96854584:96854639)	G(96855256:96855333)	H(96856672:96856723)	I(96857553:96857591)	J(96860863:96860910)
34	ENSMUSG00000002997	A(32061082:32060782)	B(32038657:32038622)	C(31993783:31993731)	D(31987963:31987880)	E(31976025:31975919)	F(31972203:31972050)	G(31967314:31967213)	H(31965189:31965115)	I(31963963:31963898)	J(31963137:31962999)	K(31960522:31960389)
35	ENSMUSG00000009350	A(87794402:87794536)	B(87794537:87794538)	C(87794539:87794614)	D(87794774:87794867)	E(87795196:87795371)	F(87795798:87795921)	G(87796017:87796146)	H(87796230:87796436)	I(87797324:87797642)	J(87799864:87800024)	K(87801030:87801285)	L(87801581:87801751)	M(87802512:87802749)	N(87803398:87803602)
36	ENSMUSG00000002588	A(5193749:5193676)	B(5187004:5186934)	C(5185353:5185298)	D(5184914:5184746)	E(5181565:5181439)	F(5177410:5177210)	G(5175823:5175742)	I(5171869:5171741)	J(5168496:5168338)
37	ENSMUSG00000030032	A(83155870:83155649)	B(83155540:83155478)	C(83155136:83155070)	D(83154975:83154922)	E(83154627:83154500)	F(83153617:83153517)	G(83153416:83153254)	H(83153050:83152976)	I(83152897:83152766)
38	ENSMUSG00000029004	A(23450266:23450336)	B(23463016:23463130)	C(23464703:23464932)	D(23467108:23467188)	E(23471748:23471806)	F(23473481:23473653)	G(23476486:23476524)	H(23478514:23478744)	I(23478853:23478983)	J(23481209:23481326)	K(23482402:23482511)	L(23485347:23485611)	M(23486302:23486400)	N(23492268:23492432)	O(23493199:23493507)	P(23495986:23496240)	Q(23496404:23496548)	R(23496972:23497222)	S(23497539:23497595)	T(23497728:23498294)	U(23499282:23499592)	V(23500256:23500344)	W(23500451:23500576)	X(23500727:23500812)	Y(23501524:23503047)
39	ENSMUSG00000024176	A(25570522:25570110)	B(25569060:25568828)	C(25568081:25567333)
40	ENSMUSG00000022124	A(103095540:103095193)	B(103092426:103092304)	C(103089473:103089302)	D(103083510:103082867)
41	ENSMUSG00000034664	A(102469712:102469525)	B(102467901:102467780)	C(102467690:102467593)	D(102467489:102467327)	E(102467103:102467054)	F(102466522:102466477)	G(102466385:102466257)	H(102465937:102465890)	I(102465754:102465711)	J(102465550:102465497)	K(102465357:102465305)	L(102465151:102464940)	M(102461819:102461637)	N(102461363:102461318)	O(102461233:102461129)	P(102461045:102460990)	Q(102460900:102460749)	R(102460641:102460516)	S(102460205:102460138)	T(102460020:102459873)	U(102458434:102458342)	V(102458192:102458113)	W(102457852:102457772)	X(102457559:102457460)	Y(102457328:102457185)	Z(102457084:102456965)	A1(102456346:102456230)	A2(102456000:102455899)	A3(102455680:102455564)	A4(102453517:102453461)
42	ENSMUSG00000033917	A(118705650:118705390)	B(118698730:118698555)	C(118695141:118695036)	D(118694585:118694493)	E(118691794:118691583)	F(118689150:118689003)
43	ENSMUSG00000007888	A(70493277:70493400)	B(70498597:70498878)	C(70499093:70499222)	D(70499330:70499499)	E(70500884:70501041)	F(70501110:70501278)	G(70503305:70503492)	H(70503597:70503639)	I(70503821:70503834)
44	ENSMUSG00000038534	A(97050653:97050953)	B(97052225:97052301)	C(97052302:97052376)	D(97052486:97052611)	E(97052770:97052823)	F(97054115:97054228)	G(97054550:97054645)	H(97054759:97054876)	I(97055527:97055630)	J(97055855:97055947)	K(97056031:97056163)	L(97056253:97056347)	M(97056528:97056623)	N(97058460:97058597)	O(97059099:97059192)	P(97060043:97060290)	Q(97060451:97060588)	R(97065589:97065652)	S(97065781:97065859)	T(97066933:97067077)	U(97067205:97067349)	V(97067434:97067560)	W(97067665:97067787)	X(97067942:97068050)
45	ENSMUSG00000035413	A(80812559:80812689)	B(80814219:80814350)	C(80815666:80815699)	D(80817503:80817618)	E(80819930:80819989)	F(80821212:80821419)
46	ENSMUSG00000018554	A(69935975:69936248)	B(69936897:69936960)	C(69938342:69938375)	D(69939238:69939327)	E(69939874:69940158)	F(69940328:69940431)	G(69940590:69940767)	H(69941046:69941096)
47	ENSMUSG00000020941	A(103242370:103242115)	B(103241106:103241037)	C(103239842:103239632)	D(103239552:103238932)	E(103237635:103237498)	F(103231486:103231357)	G(103231163:103231032)	H(103230436:103230332)	I(103227695:103227532)	J(103227137:103226987)	K(103225622:103225290)	L(103225140:103225034)	M(103224390:103224246)	N(103221599:103221499)	O(103221189:103221025)
48	ENSMUSG00000066189	A(122671774:122671984)	B(122754506:122754589)	C(122762183:122762323)	D(122768335:122768846)
49	ENSMUSG00000022529	A(3744375:3744380)	B(3744381:3744767)	C(3745777:3745957)	D(3746422:3746495)	E(3746771:3746894)	F(3748149:3748265)	G(3748712:3749865)
50	ENSMUSG00000031778	A(94772265:94772334)	B(94778028:94778148)	C(94779560:94780556)
51	ENSMUSG00000029754	A(6863380:6863827)	B(6865078:6865271)	C(6867041:6867292)
52	ENSMUSG00000008859	A(17897066:17896953)	B(17893330:17893122)	C(17888681:17888507)	D(17882501:17882379)
53	ENSMUSG00000038859	A(144357841:144357791)	B(144324632:144324557)	C(144319015:144318929)	D(144286311:144286250)	E(144286146:144286075)	F(144285595:144285458)	G(144284596:144284444)	H(144282157:144281990)	I(144280967:144280820)	K(144278738:144278528)	L(144277716:144277645)	M(144275965:144275773)	N(144266645:144266608)	O(144266032:144265957)
54	ENSMUSG00000042599	A(39206634:39206441)	B(39181613:39181528)	C(39175480:39175363)	D(39173438:39173278)	E(39170910:39170769)	F(39170310:39170124)	G(39169103:39168941)	H(39166754:39166667)	I(39165203:39165097)	J(39158305:39158214)	K(39152902:39152813)	L(39151467:39151258)	M(39149411:39149287)	N(39149096:39148942)	O(39147801:39147704)	P(39147336:39147188)	Q(39147063:39146855)	R(39145554:39145469)	S(39144559:39144292)	T(39143305:39143211)
55	ENSMUSG00000029916	A(40329499:40329599)	B(40347412:40347451)	C(40352353:40352432)	D(40357045:40357120)	E(40364275:40364367)	F(40366741:40366773)	G(40368581:40368675)	H(40376222:40376291)	I(40381204:40381283)	J(40383760:40383817)	K(40386814:40386961)	L(40387444:40387541)	M(40392653:40392723)	N(40394614:40394698)	O(40395725:40395862)
56	ENSMUSG00000070464	B(135563569:135563500)	C(135563411:135563297)	D(135560544:135560448)
57	ENSMUSG00000042148	A(64079378:64079336)	B(64073670:64073537)	C(64071836:64071518)	D(64045351:64045227)	E(63993956:63993886)	F(63976476:63976244)	G(63964528:63964122)
58	ENSMUSG00000033389	A(65162638:65162586)	B(65075210:65075171)	C(65074541:65074437)	D(65067156:65067080)	E(65059935:65059824)	F(65057373:65057297)	G(65053216:65053099)	H(65041510:65041442)	I(65039232:65039151)	J(65038743:65038616)	K(65032195:65032084)	L(65031732:65031651)	M(65026884:65026804)	N(65024304:65024191)	O(65023217:65023126)	P(65022121:65021941)	Q(65012924:65012907)	R(65012098:65011871)	S(65010039:65009882)	T(65008440:65008063)	U(65005505:65005498)	V(65003450:65003311)
59	ENSMUSG00000060180	A(67327103:67327306)	B(67328950:67329093)	C(67329175:67329331)	D(67330866:67330893)	E(67330984:67331095)	F(67332501:67332593)	G(67334549:67334612)	H(67334703:67334801)	I(67334899:67335002)	J(67337641:67337779)	K(67340323:67340441)	L(67341159:67341308)	M(67341415:67341585)	N(67342241:67342550)	O(67344805:67344878)	P(67344981:67345068)	Q(67347889:67348006)	R(67348800:67348923)	S(67349570:67349706)	T(67350234:67350489)	U(67351954:67352196)	V(67353573:67353749)	W(67354647:67354792)	X(67354902:67354992)	Y(67355803:67356192)	Z(67358108:67358234)	A1(67358321:67358439)	A2(67360281:67360477)	A3(67361249:67361432)	A4(67362405:67362570)	A5(67363187:67363311)	A6(67364462:67364770)	A7(67364852:67365055)	A8(67367153:67367278)	A9(67367557:67367727)	A10(67369105:67369209)	A11(67369309:67369404)	A12(67370920:67371054)	A13(67371488:67371502)
60	ENSMUSG00000030168	A(119370320:119370150)	B(119365380:119365261)	C(119361999:119361828)	D(119359537:119359351)	E(119359109:119358922)	F(119357409:119357216)	G(119355928:119355800)
61	ENSMUSG00000007721	A(70870063:70869905)	C(70869107:70868933)	D(70868851:70868737)	E(70868645:70868441)
62	ENSMUSG00000020745	A(74699342:74699311)	B(74690610:74690526)	C(74690284:74690210)	D(74689183:74688977)	E(74686064:74685896)	F(74684508:74684406)	G(74683687:74683459)	H(74682336:74682235)	I(74679614:74679458)	J(74677742:74677669)
63	ENSMUSG00000020826	A(78922268:78922377)	C(78928574:78928643)	D(78929751:78929870)	E(78931580:78931728)	F(78935352:78935514)	G(78936403:78936494)	H(78937561:78937702)	I(78937800:78937939)	J(78939979:78940153)	K(78940248:78940349)	L(78944660:78944854)	M(78945232:78945314)	N(78945639:78945783)	O(78945869:78945973)	P(78947847:78947896)	Q(78948213:78948387)	R(78949083:78949215)	S(78949614:78949692)	T(78949956:78950137)	U(78951095:78951258)	V(78952803:78953010)	W(78954895:78954982)	X(78955340:78955461)	Y(78956496:78956644)	Z(78957410:78957604)	A1(78959654:78959752)
64	ENSMUSG00000010277	A(78261850:78261917)	B(78262699:78262828)	C(78263590:78263639)	D(78263912:78264059)	E(78264464:78264582)	F(78265179:78265239)	G(78265573:78265762)	H(78266351:78266474)	I(78266595:78266719)	J(78266936:78267003)	K(78267097:78267242)	L(78268099:78268217)	M(78268326:78268489)	N(78268639:78268897)	O(78269488:78269693)	P(78271291:78272383)	Q(78272778:78272969)	R(78273097:78273299)	S(78273441:78273559)	T(78273682:78273902)	U(78274465:78274655)	V(78274788:78274887)	W(78275007:78275209)	X(78277040:78277334)	Y(78279047:78279204)	Z(78279709:78279915)	A1(78283059:78283158)	A2(78284100:78284282)	A3(78284739:78284860)	A4(78285438:78285593)	A5(78285675:78285796)	A6(78286513:78286693)	A7(78287296:78287382)	A8(78287684:78287794)	A9(78287932:78288067)	A10(78288165:78288295)	A11(78288941:78289042)	A12(78289286:78289420)	A13(78289804:78289983)
65	ENSMUSG00000001027	A(106349389:106349117)	B(106349018:106348900)	C(106348792:106348703)	D(106348400:106348272)	E(106347848:106347757)	F(106345729:106345415)	G(106344277:106344214)	H(106344033:106343892)	I(106342520:106342311)	J(106341575:106341422)	K(106339392:106339154)	L(106337233:106337060)	M(106335731:106335375)	N(106330473:106329997)	O(106328155:106328020)	P(106327665:106327511)	Q(106326879:106326706)	R(106326253:106326131)	S(106324725:106324447)	T(106324261:106324208)	U(106324013:106323876)	V(106322892:106322788)	W(106322178:106321908)	X(106320919:106319664)
66	ENSMUSG00000041199	A(25728210:25728391)	B(25728523:25728646)	C(25728826:25728928)	D(25729068:25729169)	E(25730369:25730778)
67	ENSMUSG00000020282	A(32216258:32216142)	B(32216064:32215934)	C(32215123:32214910)	D(32214602:32214393)	E(32214304:32214182)	F(32214109:32213952)	G(32213517:32213260)	H(32213163:32213052)	I(32212942:32212868)	J(32212784:32212623)	K(32212020:32211920)	L(32211645:32211582)	M(32211205:32211111)	N(32210902:32210827)	O(32210758:32210658)	P(32210551:32210398)	Q(32210223:32209804)
68	ENSMUSG00000015126	A(25240253:25240364)	B(25240444:25240663)	C(25241064:25241257)	D(25241688:25241861)	E(25242159:25242222)	F(25242454:25242661)
69	ENSMUSG00000038002	A(25014024:25013688)	B(25003405:25003212)	C(24997606:24997453)	D(24994669:24994586)	E(24992318:24992270)	F(24985607:24985522)	G(24985098:24984975)	H(24984025:24983944)	I(24983396:24982224)	J(24979663:24979486)	K(24977677:24977496)	L(24977406:24977332)	M(24974786:24974705)	N(24973608:24973504)	O(24973259:24973081)	P(24972401:24972336)	Q(24971608:24971377)	R(24970579:24970415)	S(24969071:24968926)	T(24964946:24964782)
70	ENSMUSG00000026582	A(164048686:164048706)	B(164048707:164048743)	C(164049215:164049598)	D(164050080:164050187)	E(164050644:164050832)	F(164051537:164051722)	G(164051825:164052013)	H(164052965:164053153)	I(164053536:164053724)	J(164053818:164053994)	K(164054617:164054727)	L(164055554:164055575)	M(164055677:164055734)
71	ENSMUSG00000039768	A(151933753:151933824)	B(151950394:151950523)	C(151952842:151952915)	D(151957103:151957204)	E(151968499:151968627)	F(151969846:151969968)	G(151970857:151970930)	H(151973480:151973669)	I(151973760:151973845)	J(151974197:151974313)	K(151976950:151977105)	L(151977999:151978068)	M(151979272:151979329)	N(151979444:151979586)	O(151979918:151980047)	P(151980703:151980728)
72	ENSMUSG00000026691	A(162983119:162982988)	B(162968869:162968681)	C(162967943:162967781)	D(162967015:162966873)	E(162964079:162963880)	F(162958592:162958237)	G(162955263:162955191)	H(162954526:162954178)
73	ENSMUSG00000038175	A(45389957:45390043)	B(45391189:45391379)	C(45404400:45404585)	D(45405893:45406090)	E(45406557:45406721)	F(45408356:45408776)	G(45410421:45410510)
74	ENSMUSG00000018983	A(136172781:136173038)	B(136178436:136178541)	C(136180358:136180577)	D(136181286:136181444)	E(136184423:136184537)	F(136186799:136186991)	G(136192757:136193037)
75	ENSMUSG00000014769	A(15498262:15498153)	B(15494523:15494416)	C(15493179:15493098)	D(15490285:15490156)	E(15477421:15477315)	F(15476205:15476020)
76	ENSMUSG00000031292	A(160928488:160928425)	B(160924486:160924452)	C(160876568:160876523)	D(160866053:160865917)	E(160861054:160860934)	F(160858859:160858800)	G(160856445:160856355)	H(160852330:160852141)	I(160847017:160846937)	J(160840446:160840295)	K(160834834:160833868)	L(160830022:160829921)	M(160829648:160829543)	N(160824098:160823975)	O(160816991:160816892)	P(160811716:160811597)	Q(160808691:160808475)	U(160784582:160784479)
77	ENSMUSG00000016179	A(193362104:193362013)	B(193359847:193359719)	C(193356391:193356317)	D(193355094:193354956)	E(193354115:193353992)	F(193352443:193352368)	G(193351102:193350990)	H(193350353:193350275)	I(193348806:193348719)	J(193348484:193348057)	K(193347447:193347357)
78	ENSMUSG00000042596	A(19103256:19103294)	B(19104364:19104861)	C(19108250:19108310)	D(19118830:19118995)	E(19119162:19119280)	F(19142837:19142978)	G(19148304:19148417)	H(19165959:19166178)
79	ENSMUSG00000038060	A(119102515:119102925)	B(119105802:119105952)	C(119110101:119110211)	D(119112057:119112244)	E(119112409:119112626)	F(119114964:119115042)	G(119119648:119119735)	H(119120803:119120976)	I(119121788:119121924)	J(119123145:119123237)	K(119124120:119124210)	L(119124756:119124918)	M(119126154:119126346)	N(119126988:119127046)	O(119127416:119127584)	P(119128018:119128111)	Q(119128264:119128394)	R(119128500:119128658)	S(119129999:119130138)	T(119134469:119134622)	U(119135184:119135294)	V(119136641:119136765)	W(119137200:119137203)	X(119137204:119137383)	Y(119137539:119137609)	Z(119138038:119138189)	A1(119138774:119138892)	A2(119139376:119139446)	A3(119142578:119142780)	A4(119142781:119142788)	A5(119142865:119142875)	A6(119142876:119142984)	A7(119143066:119143191)	A8(119143307:119143401)	A9(119143584:119143668)	A10(119143878:119144081)	A11(119146016:119146177)	A12(119146979:119147132)	A13(119147357:119147480)	A14(119147571:119147694)
80	ENSMUSG00000019590	A(105937827:105937629)	B(105936653:105936555)	C(105936285:105936182)	D(105935909:105935752)	E(105935567:105935375)
81	ENSMUSG00000023473	B(108826320:108830040)	C(108831678:108832328)	D(108832688:108832693)	E(108832694:108832913)	F(108833165:108833280)	G(108833653:108833741)	H(108833854:108834011)	I(108834549:108834712)	J(108835001:108835126)	K(108835221:108835390)	L(108835786:108835971)	M(108836530:108836646)	N(108836992:108837163)	O(108837317:108837458)	P(108837555:108837675)	Q(108837967:108838150)	R(108838464:108838565)	S(108840000:108840094)	T(108840292:108840501)	U(108840755:108840950)	V(108841192:108841347)	W(108841682:108841853)	X(108842493:108842660)	Y(108842874:108843000)	Z(108843094:108843300)	A1(108843544:108843718)	A2(108843926:108844038)	A3(108844463:108844542)	A4(108845045:108845168)	A5(108845702:108845818)	A6(108845914:108846062)	A7(108846320:108846429)	A8(108846708:108846866)	A9(108847545:108847745)	A10(108848596:108849475)	A11(108851301:108851328)
82	ENSMUSG00000029695	A(23122722:23122513)	B(23121053:23120877)	C(23118754:23118670)	D(23115155:23115088)	E(23114987:23114841)	F(23113754:23113676)	G(23113553:23113426)	H(23109575:23109427)	I(23107739:23107617)	J(23107251:23107140)	K(23097202:23097143)	L(23096893:23096826)	M(23094311:23094190)	N(23094022:23093896)	O(23092574:23092464)	P(23092373:23092265)	Q(23091339:23091199)	R(23078995:23078828)	S(23077174:23077079)	T(23075856:23075741)	U(23075250:23075162)	V(23074704:23074528)	W(23073090:23072972)
83	ENSMUSG00000032526	A(121710403:121710471)	B(121710639:121710715)	C(121712565:121712652)
84	ENSMUSG00000020038	A(85184471:85184314)	B(85157194:85157086)	C(85151355:85151213)	D(85148798:85148614)	E(85147995:85147907)	F(85146876:85146736)	G(85146655:85146344)	H(85144305:85144154)	I(85143841:85143639)	J(85143168:85143016)	K(85133313:85133242)	L(85133158:85133055)	M(85133054:85133051)
85	ENSMUSG00000030413	A(18884718:18884725)	B(18884726:18884973)	C(18889278:18889399)	E(18890164:18890342)
86	ENSMUSG00000013846	A(67113812:67113804)	B(67113803:67113507)	C(67112627:67112431)	D(67111411:67111232)	E(67109651:67109606)	F(67108328:67108209)	G(67106830:67106657)
87	ENSMUSG00000023903	A(23644854:23644696)	B(23644695:23644591)	C(23644171:23644039)	D(23640274:23640139)	E(23640042:23639753)	F(23632910:23632734)	G(23632633:23632549)	H(23631873:23631791)	I(23631495:23631343)	J(23631263:23631006)	K(23630836:23630568)	L(23630567:23630566)
88	ENSMUSG00000022619	A(89454221:89454285)	B(89455184:89455289)	C(89456525:89456803)	D(89456920:89457016)	E(89457135:89458370)	F(89458742:89458817)	G(89458916:89459088)	H(89459182:89459291)	I(89460376:89460483)	J(89460652:89460722)	K(89461360:89461458)	L(89461639:89461711)
89	ENSMUSG00000039414	A(78834221:78834096)	B(78831585:78831374)	C(78830667:78830559)	D(78829642:78829493)	E(78828103:78827932)	F(78826389:78826232)	G(78824745:78824496)	H(78821570:78821415)	I(78820871:78820621)	J(78818917:78818806)	K(78817625:78817473)	L(78816331:78816232)	M(78815599:78815490)	N(78814235:78814072)	O(78813270:78813095)	P(78810613:78810508)	Q(78808520:78808330)	R(78806106:78805947)	S(78803561:78803372)	T(78801782:78801613)	U(78796528:78796384)	V(78796061:78795822)	W(78795346:78795095)	X(78791616:78791435)	Y(78788273:78788205)	Z(78773717:78773538)	A1(78768603:78768366)	A2(78767134:78766880)	A3(78765455:78765328)	A4(78763077:78762933)	A5(78762266:78762000)	A6(78760640:78760416)	A7(78757014:78756863)	A8(78755424:78755211)	A9(78753336:78753032)
90	ENSMUSG00000027706	A(30793348:30793383)	B(30800131:30800239)	C(30801060:30801165)	D(30809822:30810026)	E(30810445:30810537)	F(30812296:30812356)	G(30814234:30814353)	H(30818500:30818966)
91	ENSMUSG00000039000	A(29569515:29569580)	B(29587275:29587328)	C(29589888:29589962)	D(29590810:29590956)	E(29597069:29597184)	F(29598859:29599016)	G(29600641:29600794)	H(29601132:29601352)	I(29602196:29602347)	J(29606907:29607094)	K(29614908:29614994)	L(29619228:29619385)	M(29619555:29619787)	N(29631192:29631296)	O(29632750:29632837)	P(29635631:29635728)	Q(29637638:29637770)	R(29646410:29646657)	S(29658210:29658422)	T(29663463:29663651)	U(29663776:29663842)	V(29667914:29668044)	W(29674399:29674569)
93	ENSMUSG00000002748	A(135187650:135187756)	B(135196472:135196588)	C(135198171:135198315)	D(135204990:135205191)	E(135209043:135209164)	F(135210741:135210938)	G(135216590:135218294)	H(135221958:135222096)	I(135223085:135223218)	J(135226510:135226612)	K(135228527:135228625)	L(135230157:135230334)	M(135231600:135231782)	N(135236275:135236422)	O(135237919:135238066)	P(135240027:135240145)	Q(135242412:135242542)	R(135243809:135243912)	S(135244106:135244463)
94	ENSMUSG00000038546	A(43480928:43480412)	B(43461823:43461712)	C(43436142:43436090)	D(43434981:43434814)	E(43430470:43430448)	F(43425214:43425030)	G(43422663:43422551)	H(43421319:43421211)	I(43419766:43419576)	J(43416469:43416325)	K(43414104:43413983)	L(43412562:43412411)	M(43406723:43406612)	N(43403689:43403559)
95	ENSMUSG00000030345	A(126921787:126921750)	B(126916379:126916286)	C(126899880:126899800)	D(126899057:126898947)	E(126897301:126897281)	F(126897280:126897163)	G(126894840:126894677)	H(126892220:126892084)	I(126891773:126891633)	J(126890162:126890024)	K(126886733:126886652)	L(126885401:126885229)	M(126884087:126884027)	N(126880354:126880225)	O(126877338:126877160)	P(126876553:126876551)	Q(126876550:126876321)
96	ENSMUSG00000025651	A(108936719:108936787)	B(108937016:108937156)	C(108942084:108942170)	D(108944044:108944173)	E(108944690:108944888)	F(108945360:108945439)	G(108946938:108947053)	H(108947336:108947479)	I(108947598:108947758)	J(108947856:108947941)	K(108948545:108948633)	L(108948939:108949014)	M(108949435:108949499)
97	ENSMUSG00000003062	A(19376603:19376379)	B(19373213:19373136)	C(19372665:19372588)	D(19370533:19370480)	E(19370367:19370250)	F(19367839:19367744)	G(19359051:19358993)
98	ENSMUSG00000030342	A(125494639:125494574)	B(125472511:125472409)	C(125464487:125464390)	D(125463759:125463685)	E(125462425:125462327)	F(125462203:125462114)	G(125461309:125461226)	H(125460726:125460661)
99	ENSMUSG00000032523	A(121790748:121790643)	B(121790410:121790343)	C(121789890:121789777)	D(121789646:121789452)	E(121789204:121788995)	F(121788828:121788660)	G(121788303:121788159)	H(121788049:121788014)	I(121785253:121785052)	J(121784729:121784588)	K(121784240:121784116)
100	ENSMUSG00000038252	A(125189889:125189763)	B(125187152:125187077)	C(125186812:125186754)	D(125186281:125186100)	E(125185836:125185694)	F(125184562:125184435)	G(125184352:125184229)	H(125184061:125183914)	I(125181176:125180979)	J(125179829:125179695)	K(125179600:125179513)	L(125179412:125179238)	M(125177924:125177809)	N(125177552:125177328)	O(125176826:125176652)	P(125176227:125176143)	Q(125174358:125174225)	R(125173912:125173780)	S(125173685:125173601)	T(125173524:125173360)	U(125173162:125172990)	V(125171947:125171833)	W(125171759:125171636)	X(125171553:125171398)	Y(125171093:125170916)	Z(125170821:125170727)	A1(125170214:125170134)	A2(125169998:125169815)	A3(125168989:125168863)	A4(125168748:125168590)	A5(125168319:125168234)
101	ENSMUSG00000030406	B(19165024:19164968)	C(19164622:19164520)	D(19164145:19164038)	E(19163613:19163510)	F(19162971:19162868)	G(19162693:19162549)	H(19160754:19160595)	I(19160391:19160331)	J(19160030:19159961)	K(19159834:19159746)	L(19159653:19159515)	M(19157687:19157646)	N(19157568:19157368)
102	ENSMUSG00000021904	A(31217911:31218025)	B(31220559:31220719)	C(31220830:31220892)	D(31221121:31221240)	E(31221521:31221611)	F(31221715:31221831)	G(31221994:31222139)	H(31222336:31222450)	I(31222559:31222628)	J(31222920:31223064)	K(31223289:31223520)	L(31223610:31223701)	M(31224620:31224661)	N(31225919:31226153)	O(31226386:31226519)	P(31227742:31228206)
104	ENSMUSG00000023274	A(124879654:124879603)	B(124879474:124879307)	C(124873130:124873128)	D(124873127:124872969)	E(124872680:124872444)	F(124870580:124870245)	G(124867865:124867665)	H(124867127:124867009)	I(124866671:124866604)	J(124866275:124866245)
105	ENSMUSG00000015501	A(14127660:14132798)	B(14133740:14133894)	C(14139385:14139560)	D(14142241:14142342)	E(14143059:14143954)	F(14148912:14149736)
106	ENSMUSG00000028668	A(136021703:136021626)	B(136021625:136021551)	C(136014456:136014400)	D(136012976:136012870)	E(136011408:136010229)	F(136009864:136009750)	G(136009401:136009246)	H(136009143:136009046)	I(136007960:136007780)	J(136007223:136007112)	K(136006349:136006171)	L(136005677:136005616)
107	ENSMUSG00000028670	A(135970937:135970860)	B(135970639:135970608)	C(135970519:135970454)	D(135970006:135969959)	E(135969873:135969803)	F(135969674:135969601)	G(135969529:135969428)	H(135969317:135969144)	I(135969067:135969017)
108	ENSMUSG00000020695	A(105292787:105292901)	B(105325502:105325903)	C(105327972:105328145)	D(105328277:105328441)	E(105328663:105328776)	F(105329225:105329368)	G(105331884:105332072)	H(105332236:105332390)	I(105333624:105333731)	J(105336137:105336252)	K(105336625:105336773)	L(105337628:105337845)	M(105338792:105338934)	N(105340218:105340320)	O(105340538:105340676)	P(105340798:105340833)	Q(105341094:105341254)	R(105341351:105341418)	S(105343093:105343193)	T(105343456:105343598)	U(105346210:105346324)	V(105346430:105346593)	W(105346720:105346828)	X(105347235:105347473)	Y(105347599:105347767)	Z(105347860:105348006)	A1(105348307:105348426)	A2(105348598:105348777)	A3(105349568:105349594)	A4(105349699:105349701)	A5(105349702:105349925)
110	ENSMUSG00000052026	A(61014009:61013977)	B(61009605:61009422)	C(61007847:61007716)	D(61007609:61007375)	E(61005850:61005712)	F(61004523:61004389)	G(61003590:61003487)	H(61003365:61003241)	I(61002438:61002326)	J(61002254:61002123)	K(61001669:61001570)	L(61001392:61001292)	M(61000589:61000422)	N(60996831:60996619)
111	ENSMUSG00000030352	A(128034228:128034166)	B(127967272:127967081)	C(127966803:127966729)	D(127966483:127966382)	E(127965830:127965699)	F(127965321:127965238)	G(127964499:127964428)
114	ENSMUSG00000059474	A(93905205:93905358)	B(93908804:93908937)	C(93910283:93910397)	D(93910398:93910406)	E(93912376:93912458)	F(93921367:93921484)	G(93923146:93923280)	H(93923791:93923879)	I(93924425:93924659)	J(93925667:93925722)	K(93926222:93926326)	L(93929614:93929761)	M(93931813:93931895)	N(93932220:93932454)	O(93933881:93933958)	P(93943775:93943893)
115	ENSMUSG00000054079	A(93885657:93885334)	B(93883782:93883667)	C(93882173:93882075)	D(93880133:93880063)	E(93878072:93877984)	F(93876180:93876055)	G(93875958:93875784)	H(93870580:93870480)	I(93869896:93869806)	J(93868454:93868331)	K(93866520:93866346)	L(93862101:93861959)	M(93860837:93860813)
116	ENSMUSG00000035202	A(123371873:123372103)	B(123377701:123377829)	C(123392783:123392874)	D(123394951:123395011)	E(123409614:123409703)	F(123411873:123412016)	G(123418179:123418286)	H(123418635:123418794)	I(123427447:123427551)	J(123431886:123432001)	K(123436117:123436400)	L(123438135:123438233)	M(123441464:123441601)	N(123452745:123452845)	O(123453211:123453393)	P(123454710:123454879)	Q(123454960:123455037)	R(123455893:123456004)	S(123459492:123459619)	T(123461499:123461678)
118	ENSMUSG00000003099	A(17027813:17027693)	B(17022656:17022415)	C(17015545:17015398)	D(17009996:17009875)	E(17009058:17008993)	F(17008712:17008614)	G(17007831:17007726)	H(17007246:17007104)	I(17006994:17006907)	J(17006372:17006332)	K(17006238:17006060)	L(17005342:17005261)	M(17005171:17005109)
119	ENSMUSG00000044066	B(20242197:20241886)	C(20240698:20239196)	D(20238588:20238466)	E(20236102:20236006)	F(20230594:20230428)
120	ENSMUSG00000006310	A(30591868:30591057)	B(30590869:30590796)	C(30590701:30590633)	D(30590520:30590356)	E(30590207:30589930)
121	ENSMUSG00000031343	A(72552816:72552677)	B(72540184:72540063)	C(72511372:72511305)	D(72501299:72501079)	E(72476308:72476226)	F(72459732:72459589)	G(72451656:72451504)	H(72445386:72445175)	I(72434984:72434649)
122	ENSMUSG00000021978	A(65077731:65075584)	B(65066810:65066683)	C(65059129:65058985)	D(65056959:65056831)	E(65054822:65054613)
123	ENSMUSG00000024065	A(73805243:73805469)	B(73816231:73816407)	C(73820478:73820575)	D(73827150:73827562)	E(73828046:73828210)	F(73829918:73830445)
124	ENSMUSG00000069072	A(31257869:31257566)	B(31238830:31238594)	C(31237586:31237369)	D(31230426:31230280)	E(31227253:31227045)	F(31224339:31223462)	G(31209398:31209076)
125	ENSMUSG00000037625	A(31150150:31150375)	B(31153914:31154078)	C(31163076:31163308)
126	ENSMUSG00000030681	A(127014520:127014519)	B(127001958:127001934)	C(127001933:127001809)	D(127001675:127001480)	E(126998596:126998473)	F(126998357:126998226)	G(126996332:126996238)	H(126995972:126995736)	I(126993801:126993520)	J(126992798:126992554)	K(126992472:126992275)	L(126989932:126989546)	M(126988942:126988826)	N(126988444:126988318)	O(126987665:126987477)	P(126987114:126986983)	Q(126986982:126986895)
127	ENSMUSG00000032417	A(86572863:86573063)	B(86573974:86574651)
128	ENSMUSG00000021257	A(86726393:86726330)	B(86723420:86722845)	C(86722067:86721841)	D(86721380:86721311)	E(86720663:86720230)	F(86717841:86717715)	G(86717026:86716916)	H(86705336:86705267)	I(86703320:86703157)	J(86702441:86702281)
129	ENSMUSG00000019088	A(74277230:74277177)	B(74277176:74277039)	C(74276734:74276646)	D(74276565:74276557)	E(74276556:74276479)	F(74274468:74274368)	G(74274218:74274106)	H(74274026:74273778)	I(74273691:74273569)	J(74273568:74273553)
130	ENSMUSG00000042770	A(135168097:135168020)	B(135155289:135155151)	C(135153001:135152821)	D(135138063:135137889)
131	ENSMUSG00000046733	A(135078557:135079484)	B(135083443:135083498)	C(135083747:135083833)
132	ENSMUSG00000040359	A(25281752:25281676)	B(25280768:25280623)	C(25279374:25279346)	D(25278701:25278604)	E(25278103:25277989)	F(25275936:25275806)	G(25270618:25270560)	H(25269174:25269028)	I(25267867:25267692)	J(25265602:25265423)	K(25262326:25262206)	L(25259337:25259215)	M(25256115:25255998)	N(25254934:25254771)	O(25254689:25254559)	P(25252379:25252299)	Q(25252017:25251932)	R(25251516:25251336)	S(25250688:25250470)
133	ENSMUSG00000075600	A(75841895:75841850)	B(75840564:75839256)	C(75837663:75837467)	D(75809678:75809528)	E(75785637:75785453)	F(75779556:75779514)	G(75779438:75779280)	H(75779135:75779066)	I(75777121:75776990)	J(75757724:75757540)	K(75756966:75756623)	L(75754950:75754919)
134	ENSMUSG00000024942	A(6014467:6014201)	B(6014065:6013996)	C(6013707:6013589)	D(6011430:6011297)	E(6011183:6011015)	F(6009170:6009087)	G(6008761:6008676)	H(6007574:6007500)	I(6007412:6007252)	J(5997866:5997691)	K(5996790:5996779)	L(5994887:5994679)	M(5994599:5994560)	N(5994086:5994021)	O(5993931:5993874)	P(5992414:5992350)	Q(5991924:5991856)	R(5991617:5991539)	S(5990454:5990338)	T(5990050:5989992)	U(5989387:5989361)
135	ENSMUSG00000021182	A(101028831:101028772)	B(101028336:101028236)	C(101022402:101022294)	D(100983969:100983900)	E(100971279:100971221)	F(100970475:100970392)	G(100968394:100968254)	H(100967992:100967808)	I(100966461:100966380)	J(100966097:100965939)	K(100954310:100954164)	L(100953431:100953287)	M(100948631:100948447)	N(100947237:100947100)	O(100945908:100944847)	P(100942124:100941997)	Q(100941235:100941109)	R(100940270:100940085)	S(100939158:100938997)	T(100938107:100937830)	U(100935769:100935626)	V(100933345:100933159)	W(100931913:100931768)	X(100930604:100930515)	Y(100929065:100928827)	Z(100923368:100923180)	A1(100921595:100921527)	A2(100918397:100918329)	A3(100916870:100916578)	A4(100913805:100912810)
136	ENSMUSG00000031165	A(8090428:8090291)	B(8089984:8089844)	C(8089342:8089256)	D(8089138:8089036)	E(8088915:8088874)	F(8088777:8088724)	G(8087935:8087761)	H(8086972:8086930)	I(8086717:8086564)	J(8086296:8085842)	K(8085620:8085506)	L(8081989:8081934)
137	ENSMUSG00000019278	A(123194083:123194186)	B(123198714:123198846)	C(123199045:123199177)	D(123199294:123199444)	E(123199622:123199691)	F(123199941:123200117)	G(123200207:123200291)	H(123200367:123200442)	I(123200638:123200773)	J(123200892:123201059)
138	ENSMUSG00000020868	A(94677407:94677273)	B(94670800:94670308)	C(94670082:94669907)	D(94669643:94669441)	E(94668807:94668727)	F(94668541:94668325)	G(94668237:94668061)	H(94667846:94667584)	I(94667294:94667099)	J(94666531:94666198)	K(94664909:94664587)
139	ENSMUSG00000053838	A(6200134:6199943)	B(6193476:6193154)	C(6150627:6150495)	D(6125561:6125418)	E(6113431:6113243)	F(6108355:6108245)
140	ENSMUSG00000042258	A(116309422:116309395)	B(116308463:116308274)	C(116305477:116305218)	D(116303332:116303046)	E(116301778:116301611)	F(116299596:116299480)
141	ENSMUSG00000015970	A(30031136:30031844)	B(30032744:30032895)	C(30033620:30033749)	D(30034610:30034744)	E(30035248:30035390)	F(30035810:30035912)	G(30036472:30036890)
142	ENSMUSG00000028255	A(145032745:145032584)	B(145028011:145027871)	C(145027442:145027295)	D(145024631:145024526)	E(145018740:145018560)	F(145016871:145016653)	G(145015851:145015624)	H(145014022:145013848)	I(145011845:145011739)	J(145009907:145009692)	K(145009171:145008910)	L(145007923:145007753)	M(145006116:145005880)	N(145005087:145004705)	O(145004704:145004699)
143	ENSMUSG00000021916	A(31006497:31006512)	B(31006633:31006731)	C(31008654:31008867)	D(31009735:31009852)	E(31010081:31010165)	F(31010297:31010409)	G(31010864:31011030)	H(31011121:31011233)	I(31011485:31011675)
144	ENSMUSG00000031170	A(8271483:8271505)	B(8271887:8271887)	C(8271888:8271943)	D(8272031:8272109)	E(8272652:8272767)	F(8272875:8272948)	G(8273587:8273679)	H(8273798:8273876)	I(8276120:8276202)	J(8276579:8276637)	K(8276740:8276868)	L(8277021:8277100)	M(8277693:8277793)	N(8278029:8278144)	O(8278858:8279002)	P(8279093:8279196)	Q(8279752:8279853)
145	ENSMUSG00000024096	A(65867775:65867532)	B(65864732:65864274)	C(65861605:65861256)	D(65859134:65858973)	E(65857793:65857662)	F(65854199:65854092)	G(65852811:65852690)	H(65852243:65852120)	I(65850195:65849950)
146	ENSMUSG00000026177	A(74375315:74375321)	B(74375718:74375851)	C(74376793:74376915)	D(74377157:74377276)	E(74379783:74379889)	F(74380197:74380267)	G(74380609:74380676)	H(74380842:74380997)	I(74381736:74381894)	J(74383438:74383527)	K(74383625:74383744)	L(74384024:74384173)	M(74384697:74384770)	N(74385141:74385294)	O(74385393:74385504)	P(74385505:74385506)
147	ENSMUSG00000042410	A(75832213:75832290)	B(75832291:75832511)	C(75851494:75851583)	D(75852722:75852812)	E(75854170:75854290)	F(75854531:75854605)	G(75857017:75857088)	H(75858899:75858978)	I(75861934:75862014)	J(75866747:75866872)	K(75868305:75868413)	L(75877471:75877598)	M(75888116:75888167)	N(75891792:75891868)	O(75894045:75894157)	P(75900182:75900251)	Q(75902918:75902979)	R(75904859:75904948)	S(75909601:75909700)	T(75911621:75911678)	U(75925922:75926043)
148	ENSMUSG00000007097	A(172297892:172297881)	B(172293676:172293572)	C(172293386:172293327)	D(172291396:172291193)	E(172290724:172290611)	F(172290387:172290253)	G(172289418:172289301)	H(172287468:172287200)	I(172286396:172286198)	J(172286073:172285964)	K(172285788:172285654)	L(172284958:172284769)	M(172284675:172284500)	N(172280705:172280569)	O(172280086:172279936)	P(172279836:172279668)	Q(172279467:172279313)	R(172278994:172278871)	S(172278680:172278535)	T(172278387:172278257)	U(172276222:172276121)	V(172276009:172275918)	W(172274729:172274701)
149	ENSMUSG00000024078	A(74717912:74717923)	B(74717924:74718011)	C(74718634:74718811)	D(74721521:74721650)	E(74724618:74724758)	F(74729883:74729985)	G(74739598:74739762)	H(74742918:74743051)	I(74747652:74747764)	J(74751062:74751128)	K(74770243:74770356)	L(74777644:74777739)	M(74780783:74780905)	N(74799184:74799411)	O(74829492:74829590)	P(74835333:74835385)	Q(74840299:74840464)	R(74856409:74856606)	S(74858009:74858120)	T(74862046:74862146)	U(74863334:74863456)
150	ENSMUSG00000001943	A(37539375:37539438)	B(37539869:37540026)	C(37540294:37540501)	D(37541327:37541485)	E(37542355:37542474)	F(37542589:37542733)	G(37544010:37544142)
151	ENSMUSG00000026390	A(120504777:120504669)	B(120494842:120494741)	C(120494262:120494044)	D(120493655:120493620)	E(120492135:120492131)	F(120492130:120492032)	G(120490957:120490913)	H(120488576:120488532)	I(120488254:120488147)	J(120485930:120485832)	K(120485724:120485689)	L(120484872:120484774)	M(120484687:120484625)	N(120479388:120479344)	O(120477950:120477852)	P(120477410:120477366)	Q(120476730:120476554)	R(120474789:120474659)
152	ENSMUSG00000027220	A(92915187:92915369)	B(92940753:92940978)	C(92943052:92943186)	D(92945914:92946215)	E(92951302:92951431)	F(92953363:92953667)
153	ENSMUSG00000022676	A(14705974:14706052)	B(14706711:14707259)	C(14708115:14708296)
154	ENSMUSG00000030967	A(132949622:132950435)	B(132966507:132966694)	C(132971186:132971339)	D(132972690:132972761)	E(132973425:132973623)	F(132981281:132981401)	G(132982371:132982500)	H(132982683:132982912)	I(132983733:132983951)
155	ENSMUSG00000031486	A(27085946:27086211)	B(27098786:27098857)	C(27109328:27109399)	D(27109701:27109772)	E(27109941:27110012)	F(27110435:27110598)	G(27111052:27111265)	H(27112343:27112507)	I(27113286:27113484)	J(27114080:27114229)	K(27114345:27114506)	L(27115237:27115461)	M(27115655:27115874)	N(27117316:27117515)	O(27118724:27118851)	P(27119134:27119257)	Q(27119706:27119851)	R(27120447:27120536)	S(27120766:27122035)
156	ENSMUSG00000030492	A(35449800:35449886)	B(35452369:35452516)	C(35453394:35453636)	D(35454054:35454179)	E(35454558:35454657)	F(35455577:35455621)	G(35456114:35456237)	H(35457008:35457111)	I(35459847:35459943)	J(35460775:35460924)	K(35463596:35463770)	L(35465831:35465895)
157	ENSMUSG00000010803	A(42179633:42179560)	B(42176011:42175902)	C(42162621:42162554)	D(42155029:42154809)	E(42153416:42153334)	F(42147233:42147090)	G(42140401:42140249)	H(42135610:42135408)	I(42133790:42133479)
158	ENSMUSG00000038650	A(141166768:141166683)	B(141164674:141164504)	C(141164178:141164008)	D(141163524:141163354)	E(141163278:141163108)	F(141163022:141162852)	G(141162594:141162424)	H(141160820:141160650)	I(141160565:141160478)
159	ENSMUSG00000028343	A(48279440:48279384)	B(48243549:48243477)	C(48241335:48241296)	D(48236988:48236873)	E(48219527:48219343)	F(48218196:48218081)	G(48211707:48211650)	H(48208813:48208697)	I(48205229:48205118)	J(48204285:48204144)	K(48196905:48196803)	L(48194709:48194608)
160	ENSMUSG00000032786	A(106246957:106246759)	B(106243395:106243162)	C(106241785:106241636)	D(106241338:106241116)	E(106239716:106239532)	F(106238822:106238643)	G(106238239:106238075)	H(106236708:106236440)	I(106235550:106235388)	J(106234197:106234037)
161	ENSMUSG00000032000	A(7861315:7860463)	B(7860362:7860263)	C(7858779:7858701)	D(7857438:7857390)	E(7854606:7854367)	F(7851171:7850920)	G(7849713:7849672)	H(7849456:7849263)
162	ENSMUSG00000022016	A(78522650:78522591)	B(78518896:78518780)	C(78518220:78518173)	D(78516457:78516323)	E(78515071:78514807)	F(78514320:78509880)	G(78507880:78507725)	H(78503022:78502939)	I(78502236:78502190)	J(78498995:78498835)	K(78495946:78495806)	L(78495805:78495776)
163	ENSMUSG00000021113	A(73964562:73964594)	B(73964595:73964746)	C(73967908:73968067)	D(73968239:73968379)	E(73969527:73969631)	F(73970181:73970339)	G(73971885:73971953)	H(73972537:73972599)	I(73975011:73975161)	J(73982478:73982566)	K(73982567:73982579)	L(73983863:73983897)
164	ENSMUSG00000030224	A(137735355:137735466)	B(137736330:137736465)	C(137739358:137739439)	D(137739755:137739827)	E(137741303:137741399)	F(137741952:137742089)	G(137745507:137745643)	H(137748687:137748836)	I(137749364:137749429)	J(137750551:137750612)
165	ENSMUSG00000025194	A(43782401:43782403)	B(43782404:43782433)	C(43784183:43784356)	D(43796452:43796577)	E(43798061:43798195)	F(43798407:43798514)	G(43799090:43799145)	H(43800537:43800768)	I(43803643:43803806)	J(43804936:43805113)	K(43807010:43807264)	L(43808650:43808715)	M(43810471:43810608)	N(43811116:43811262)	O(43812431:43812515)	P(43813190:43813256)	Q(43814688:43814814)	R(43816797:43816973)	S(43818014:43818181)	T(43819355:43819535)	U(43821619:43821745)	V(43822007:43822142)	W(43822975:43823194)	X(43823338:43823492)	Y(43825835:43825990)	Z(43826584:43826783)	A1(43827881:43828007)	A2(43829812:43829913)	A3(43830411:43830554)	A4(43832045:43832203)	A5(43833865:43834031)	A6(43836584:43836778)	A7(43837428:43837557)
166	ENSMUSG00000002257	A(28207843:28207938)	B(28216965:28217105)	C(28217601:28217786)	D(28219745:28219981)	E(28220077:28220223)	F(28223672:28223780)	G(28223888:28224186)	H(28225845:28226011)	I(28226101:28226299)	J(28227807:28227897)	K(28228069:28228289)
167	ENSMUSG00000028124	A(122245986:122246111)	B(122255545:122255610)	C(122259207:122259291)	D(122261868:122261927)	E(122262600:122262802)	F(122264794:122264908)	G(122266228:122266397)
168	ENSMUSG00000074364	A(15964310:15963907)	B(15963477:15963380)	C(15957903:15957491)	D(15952230:15952066)	E(15950792:15950241)
169	ENSMUSG00000059554	B(18230618:18230577)	C(18230576:18230419)	D(18225060:18224897)	E(18219642:18219488)	F(18216282:18216260)	G(18214178:18214124)
170	ENSMUSG00000028278	A(32983463:32983607)	B(32995802:32996097)	C(33004151:33004350)	D(33005134:33005248)	E(33007070:33007212)	F(33012904:33013052)	G(33018647:33018798)
171	ENSMUSG00000038116	A(156223367:156223449)	B(156251776:156251947)	C(156254226:156254310)	D(156264281:156264360)	E(156267155:156267542)	F(156272542:156272655)	G(156273683:156273871)	H(156276489:156276668)	I(156287801:156288079)	J(156292466:156292564)	K(156293414:156293578)	L(156294097:156294275)	M(156296649:156296748)	N(156298521:156298716)	O(156302783:156303179)	P(156304631:156304814)	Q(156307294:156307436)
172	ENSMUSG00000025396	A(127998010:127997698)	B(127994587:127994329)	C(127993759:127993596)	D(127991465:127991248)
173	ENSMUSG00000019802	A(42761765:42761888)	B(42783442:42783541)	C(42789300:42789414)	D(42791179:42791291)	E(42794775:42794836)	F(42796206:42796264)	G(42797683:42797733)	H(42798747:42798855)	I(42801633:42801727)	J(42801822:42801954)	K(42803890:42803982)	L(42805076:42805230)	M(42806524:42806671)	N(42810843:42810925)	O(42812436:42812495)	P(42812665:42812838)	Q(42815055:42815213)	R(42816368:42816469)	S(42823881:42823979)	T(42827877:42827981)	U(42828891:42829034)
174	ENSMUSG00000003731	A(129672680:129672677)	B(129661439:129661306)	C(129657860:129657768)	D(129657488:129657389)	E(129656402:129656308)	F(129655561:129655430)	G(129654953:129654865)	H(129654387:129654288)	I(129654005:129653842)	J(129653516:129653438)	K(129651713:129651588)	L(129650811:129650684)	M(129649376:129649198)	N(129648179:129647992)
175	ENSMUSG00000026728	A(13574432:13574994)	B(13575541:13575601)	C(13578413:13578508)	D(13578589:13578750)	E(13579421:13579546)	F(13580018:13580238)	G(13580640:13580683)	H(13581613:13581698)	I(13582473:13582514)
176	ENSMUSG00000074575	A(168269242:168268469)	B(168263150:168262380)
177	ENSMUSG00000023827	A(12151772:12151949)	B(12198752:12198921)	C(12210211:12210372)	D(12210639:12210792)	E(12213455:12213557)	F(12215276:12215351)	G(12216694:12216892)	H(12218985:12219079)
178	ENSMUSG00000021993	A(60784688:60784691)	B(60784692:60784870)	C(60787295:60787468)	D(60788154:60788242)	E(60790887:60790973)	F(60796172:60796235)	G(60802121:60802303)	H(60802813:60802969)	I(60808968:60809016)	J(60811099:60811159)	K(60814953:60815005)	L(60827299:60827452)	M(60829387:60829464)	N(60831113:60831317)	O(60833985:60834094)	P(60843208:60843282)	Q(60846384:60846503)	R(60872018:60872139)	S(60875234:60875307)	T(60903368:60903465)
179	ENSMUSG00000021108	A(73585163:73585525)	B(73649292:73649355)	C(73691548:73691698)	D(73692932:73692966)	E(73696187:73696275)	F(73697917:73698046)	G(73700181:73700308)	H(73702438:73702581)	I(73702739:73702912)	J(73721736:73721890)	K(73758886:73759024)	L(73759553:73759741)	M(73775390:73775533)	N(73776912:73777058)
180	ENSMUSG00000005640	A(87797424:87797508)	B(87800338:87800889)	C(87802379:87802682)	D(87802769:87802911)	E(87803073:87803217)	F(87804004:87804218)	G(87804399:87804525)	H(87808571:87808809)	I(87809277:87809444)	J(87809533:87809728)	K(87809893:87809934)	L(87810013:87810233)	M(87810431:87810567)	N(87810648:87810810)	O(87810939:87811044)	P(87811582:87811634)	Q(87812953:87813182)	R(87813563:87813673)	S(87813781:87813940)	T(87814186:87814315)	U(87814448:87814582)	V(87815135:87815375)
181	ENSMUSG00000020009	B(19592086:19592197)	C(19597416:19597530)	D(19601314:19601319)	E(19601320:19601483)	G(19603754:19603932)	H(19606234:19606420)	I(19607257:19607381)	J(19609137:19609688)
182	ENSMUSG00000028599	A(145246801:145246724)	B(145229106:145229004)	C(145227596:145227468)	D(145225482:145225330)	E(145224905:145224812)	F(145224484:145224252)	G(145223580:145223503)	H(145222988:145222954)	I(145219936:145219729)	J(145216100:145215826)	K(145215825:145215787)
183	ENSMUSG00000071359	A(22712048:22711914)	B(22709439:22709357)	C(22709209:22709146)	D(22707874:22707771)	E(22707683:22707589)	F(22705895:22705816)
184	ENSMUSG00000029306	A(104302137:104302190)	B(104302282:104302332)	C(104302423:104302500)	D(104305981:104306046)	E(104309276:104309449)	F(104310022:104310573)
185	ENSMUSG00000036983	A(3557713:3557581)	B(3555083:3554932)	C(3545691:3545583)	D(3543248:3543097)	E(3536197:3536078)	F(3521772:3521645)	G(3519795:3519552)
186	ENSMUSG00000015217	A(71558058:71558207)	B(71558433:71558572)	C(71559098:71559272)	D(71559667:71559804)
187	ENSMUSG00000051329	A(90679273:90679408)	B(90679409:90679508)	C(90679772:90679883)	D(90683922:90684132)	E(90684973:90685195)	F(90687294:90687372)	G(90689106:90689220)	H(90690067:90690225)	I(90693053:90693130)	J(90693832:90693929)	K(90696640:90696724)	L(90697860:90697928)	M(90700116:90700199)	N(90700413:90700583)	O(90702013:90702112)	P(90702381:90702546)	Q(90703059:90703186)	R(90703811:90703971)	S(90706923:90707056)	T(90708133:90708203)	U(90708823:90708982)	V(90710033:90710102)	W(90711945:90712043)	X(90713774:90713893)	Y(90717594:90717689)	Z(90717814:90717908)	A1(90717999:90718095)	A2(90718188:90718293)	A3(90721190:90721350)	A4(90722030:90722090)	A5(90723337:90723447)	A6(90723612:90723735)	A7(90725602:90725703)	A8(90729679:90729820)	A9(90732781:90732906)	A10(90733106:90733210)	A11(90735415:90735504)
188	ENSMUSG00000057789	A(27025856:27025793)	B(27022877:27022742)	C(27022582:27022439)	D(27021347:27021167)	E(27021035:27020931)
189	ENSMUSG00000034708	A(102430509:102430540)	B(102432965:102432971)	C(102432972:102433109)	D(102433225:102433350)	E(102433486:102433570)	F(102433936:102434045)	G(102434142:102434277)	H(102434400:102434509)	I(102434703:102434826)	J(102435059:102435156)	K(102435246:102435491)	L(102435709:102435942)	M(102436024:102436248)	N(102436335:102436472)
190	ENSMUSG00000022799	A(38712673:38712574)	B(38640349:38640247)	C(38637041:38636897)	D(38625633:38625551)	E(38624654:38624547)	F(38623954:38623812)	G(38621092:38620903)	H(38618267:38618143)	I(38610819:38610757)	J(38609451:38608903)	K(38606879:38606602)	L(38603815:38601425)
191	ENSMUSG00000023919	A(40933185:40933180)	B(40933179:40933081)	C(40932850:40932796)	D(40931776:40931771)	E(40931770:40931650)	F(40930079:40930014)	G(40927268:40927139)	H(40924621:40924502)	I(40924366:40924289)	J(40923616:40923488)
193	ENSMUSG00000035898	A(86172738:86172668)	B(86170617:86170555)	C(86164791:86164697)	D(86164107:86164079)	E(86160373:86160279)	F(86159315:86159204)	G(86154434:86154354)	H(86152948:86152826)	I(86152690:86152567)	J(86150113:86150010)	K(86148931:86148869)	L(86147881:86147805)	M(86147141:86147075)	N(86144478:86144335)	O(86142472:86142405)	P(86141626:86141548)	Q(86140436:86140356)	R(86137894:86137817)	S(86136490:86136309)	T(86135079:86134974)	U(86132707:86132618)	V(86132522:86132442)	W(86131341:86131213)	X(86128879:86128828)	Y(86128739:86128676)	Z(86127769:86127700)	A1(86126540:86126469)	A2(86124428:86124311)	A3(86122498:86122305)	A4(86120655:86120528)	A5(86119420:86119333)	A6(86118118:86118024)	A7(86112788:86112653)	A8(86112652:86112650)
194	ENSMUSG00000032405	A(62980871:62980848)	B(62952200:62951756)	C(62923655:62923571)	D(62923328:62923281)	E(62920548:62920458)	F(62919485:62919351)	G(62912855:62912750)	H(62902832:62902759)	I(62895991:62895831)	J(62893259:62893129)	K(62892306:62892126)	L(62887450:62887308)	M(62884809:62884772)	N(62882261:62881968)
195	ENSMUSG00000079523	A(72958012:72957913)	B(72957652:72957618)
196	ENSMUSG00000022280	A(36265949:36265276)	B(36260223:36260015)	C(36254527:36254383)	D(36253163:36253001)	E(36247865:36247751)	F(36247283:36247122)	G(36245629:36245416)	H(36244230:36244087)	I(36242065:36241369)
197	ENSMUSG00000031950	A(111940819:111940852)	B(111941160:111941215)	C(111942502:111942674)	D(111952315:111952405)
198	ENSMUSG00000026697	A(162639222:162639263)	B(162639264:162639825)	C(162647444:162647569)	D(162648417:162649201)
199	ENSMUSG00000032380	A(66165344:66165435)	B(66220534:66220755)	C(66231713:66231851)	D(66246417:66246546)	E(66250337:66250385)	F(66251075:66251101)	G(66254471:66254623)	H(66255331:66255376)	I(66268679:66268768)	J(66268867:66268950)	K(66271627:66271707)
200	ENSMUSG00000015961	A(177796394:177796212)	B(177784998:177784896)	C(177784117:177784049)	D(177782893:177782843)	E(177776879:177776813)	F(177776564:177776457)	G(177775662:177775581)	H(177773701:177773575)	I(177772226:177772072)	J(177771265:177771141)	K(177770022:177769925)	L(177767804:177767655)	M(177764297:177764245)
201	ENSMUSG00000017466	A(118355090:118354961)	B(118320209:118320109)	C(118317527:118317419)	D(118310700:118310576)	E(118303896:118303699)
202	ENSMUSG00000031461	A(15063854:15063960)	B(15065694:15065849)	C(15069374:15069512)	D(15069648:15069805)	E(15070672:15070764)	F(15077819:15077907)	G(15077997:15078047)	H(15080859:15081023)	I(15081262:15081423)	J(15083230:15083371)	K(15084461:15084660)	L(15085261:15085314)	M(15098342:15098469)	N(15099175:15099358)	O(15102483:15102657)	P(15104067:15104188)	Q(15106280:15106467)	R(15108363:15108489)	S(15108766:15108944)	T(15110748:15110862)	U(15111719:15111875)	V(15111960:15112066)	W(15113746:15113790)	X(15114150:15114286)	Y(15117597:15117741)	Z(15117873:15117932)	A1(15119221:15119288)	A2(15122356:15122469)	A3(15122642:15122729)	A4(15123398:15123436)	A5(15125117:15125222)	A6(15128770:15128933)	A7(15129134:15129170)	A8(15130635:15130657)	A9(15131126:15131181)	A10(15132645:15132956)	A11(15132957:15132960)
203	ENSMUSG00000031173	A(10252437:10252513)	B(10264796:10264934)	C(10266824:10266905)	D(10276639:10276726)	E(10300315:10300468)	F(10303261:10303383)	G(10308769:10308822)	H(10308911:10309060)	I(10312393:10312530)	J(10319843:10319902)
204	ENSMUSG00000021259	A(108334446:108334564)	B(108342323:108342403)	C(108343014:108343095)	D(108345574:108345647)	E(108346089:108346175)	F(108351182:108351320)	G(108351914:108352024)	H(108352774:108352924)	I(108353090:108353152)	J(108355424:108355496)	K(108357487:108357571)	L(108358031:108358141)	M(108360481:108360569)	N(108361196:108361262)	O(108361514:108361684)
205	ENSMUSG00000045007	A(101156120:101156168)	B(101156448:101156560)	C(101156753:101156920)	D(101157452:101157520)	E(101157783:101157862)	F(101159009:101159135)	G(101160057:101160143)	H(101160247:101160396)	I(101160794:101160946)	J(101161027:101161188)	K(101161405:101161602)
206	ENSMUSG00000028920	A(141167728:141167977)	B(141170824:141170940)	C(141180398:141180532)	D(141193665:141193818)	E(141195181:141195291)	F(141197483:141197579)	G(141198042:141198098)	H(141198930:141199046)	I(141199449:141200564)
207	ENSMUSG00000001657	A(102990780:102991215)	B(102992563:102992855)
208	ENSMUSG00000031521	A(53511805:53511931)	B(53513542:53513695)	C(53514237:53514349)	D(53515944:53516056)	E(53517754:53517868)	F(53518916:53518991)	G(53520237:53520344)	H(53521050:53521183)	I(53523176:53523276)
209	ENSMUSG00000022263	A(28025496:28025340)	B(27919291:27919217)	C(27912734:27912620)	D(27905331:27905139)	E(27903010:27902498)	F(27901290:27901168)	G(27898025:27897834)	H(27891472:27891341)	I(27889518:27889288)	J(27881429:27881307)	K(27871352:27871161)	L(27856234:27856065)	M(27855055:27854881)	N(27852012:27851817)	O(27851159:27850993)	P(27849052:27848933)	Q(27847479:27847288)	R(27846859:27846710)	S(27844924:27844810)	T(27841842:27841727)	U(27838903:27838781)	V(27833156:27832962)	W(27832866:27832751)	X(27832080:27832014)	Y(27831463:27831354)	Z(27830781:27830712)	A1(27830232:27830143)	A2(27828358:27828266)	A3(27825774:27825663)	A4(27824171:27823981)	A5(27821441:27821340)	A6(27819042:27818900)	A7(27818163:27818064)	A8(27805873:27805630)	A9(27774173:27773881)	A10(27773080:27772910)	A11(27770405:27770310)	A12(27768033:27767885)	A13(27765785:27765719)	A14(27764057:27763954)	A15(27758409:27758340)	A16(27756555:27756466)	A17(27755230:27755138)	A18(27754063:27754013)	A19(27753789:27753712)	A20(27752781:27752590)	A21(27749956:27749779)	A22(27748729:27747921)
210	ENSMUSG00000000303	A(106603495:106603542)	B(106604287:106604407)	C(106649001:106649224)	D(106649225:106649228)	E(106653507:106653650)	F(106653764:106653919)	G(106656824:106656968)	H(106657740:106657915)	I(106658191:106658319)	J(106659590:106659772)	K(106660796:106661040)	L(106661885:106662030)	M(106663747:106663971)	N(106664196:106664423)	O(106665394:106665524)	P(106666187:106666330)	Q(106668406:106668615)
211	ENSMUSG00000016018	A(112927357:112927230)	B(112921767:112921630)	C(112920426:112920360)	D(112918630:112918568)	E(112917701:112917589)	F(112914530:112914356)	G(112913190:112913100)	H(112911034:112910910)	I(112909914:112909816)	J(112908997:112908895)	K(112907116:112906985)	L(112905065:112904986)	M(112903509:112903399)	N(112901574:112901473)	O(112898890:112898765)	P(112895623:112895473)	Q(112892060:112891888)	R(112891347:112891279)	S(112887563:112887435)	T(112886865:112886755)	U(112883288:112883100)	V(112881142:112880979)	W(112876541:112876436)	X(112874652:112874596)	Y(112873061:112872899)	Z(112869115:112869011)	A1(112867995:112867943)
212	ENSMUSG00000022262	A(28203979:28204035)	B(28219095:28219229)	C(28224195:28224279)	D(28229499:28229659)	E(28230396:28230617)	F(28233157:28233294)	G(28234245:28234421)	H(28235704:28235817)	I(28236619:28236726)	J(28238511:28238633)	K(28239819:28240034)	L(28242657:28242764)	M(28245662:28245747)	N(28246248:28246569)	O(28247771:28247977)	P(28252422:28252593)	Q(28263552:28263697)	R(28269293:28269455)	S(28270294:28270527)	T(28272026:28272216)	U(28272305:28272392)	V(28278514:28278647)	W(28289054:28289255)	X(28290055:28290290)	Y(28293576:28293794)	Z(28294918:28294980)	A1(28295230:28295468)	A2(28297008:28297248)	A3(28299081:28299280)	A4(28302386:28302539)	A5(28304586:28304749)	A6(28307233:28307389)	A7(28311139:28311351)	A8(28312159:28312383)	A9(28313740:28313912)	A10(28326520:28326698)	A11(28327191:28327378)	A12(28327722:28327916)	A13(28331705:28331839)	A14(28333025:28333132)	A15(28335568:28335721)	A16(28340281:28340427)	A17(28343435:28343676)	A18(28345737:28345913)	A19(28346771:28346972)	A20(28349773:28349915)	A21(28350577:28350711)	A22(28365538:28365660)
213	ENSMUSG00000021706	A(92524299:92524230)	B(92523331:92521116)	C(92519563:92519467)	D(92516692:92516531)	E(92513929:92513787)	F(92511856:92511478)	G(92510123:92510001)	H(92509046:92508891)	I(92508346:92508122)	J(92505742:92505660)	K(92504580:92504476)	L(92504086:92503939)	M(92500293:92500213)	N(92495097:92494935)	O(92493963:92493858)	P(92492670:92492503)	Q(92488623:92488465)	R(92488464:92488462)
214	ENSMUSG00000022181	A(4731660:4731802)	B(4733663:4733819)	C(4735124:4735268)	D(4739759:4739900)	E(4755241:4755379)	F(4759801:4760001)	G(4763342:4763582)	H(4781840:4781962)	I(4789479:4789645)	J(4790967:4791192)	K(4792685:4792856)	L(4793130:4793241)	M(4796905:4797037)	N(4798252:4798440)	O(4803623:4803642)	P(4806032:4806122)	Q(4808291:4808532)	R(4814721:4814911)
215	ENSMUSG00000052819	A(85013533:85013382)	B(85013284:85013190)	C(85011602:85011369)	D(85011283:85011129)	E(85010840:85010763)	F(85009818:85009666)	G(85009581:85009501)	H(85009355:85009201)	I(85007984:85007561)
216	ENSMUSG00000069910	A(34830880:34830725)	B(34825539:34825363)	C(34823527:34823330)	D(34822709:34822560)	E(34822472:34822374)	F(34822291:34822181)	G(34821030:34820890)	H(34819887:34819778)	I(34819310:34819123)	J(34813674:34813326)	K(34809842:34809695)
217	ENSMUSG00000043811	A(18127881:18127902)	B(18150732:18152131)
218	ENSMUSG00000022321	A(18899589:18899819)	B(18963985:18964279)	C(18965957:18966076)	D(18966742:18966909)	E(18985066:18985253)	F(18986687:18986940)	G(18991913:18992049)	H(18999864:18999985)	I(19007552:19007660)	J(19010857:19011108)	K(19013192:19013682)
219	ENSMUSG00000024511	A(69996221:69996069)	B(69994562:69994477)	C(69989647:69989544)	D(69987035:69986912)	E(69985377:69985188)
220	ENSMUSG00000022538	A(30587536:30587438)	B(30585680:30585554)	C(30582651:30582531)	D(30582142:30582056)	E(30581045:30580959)	F(30574606:30574546)	G(30573369:30573193)	H(30571536:30571165)	I(30569430:30569329)	J(30569248:30569105)	K(30567834:30567711)	L(30565509:30565430)	M(30564819:30564646)	N(30561862:30561683)
221	ENSMUSG00000028364	A(64020600:64020144)	B(64018240:64016831)	C(64015158:64014895)	D(64014044:64013929)	E(64013224:64013068)	F(64008883:64008614)	G(64007867:64007682)	H(64007437:64007348)	I(64006509:64006246)	J(64000970:64000698)	K(64000185:63999913)	L(63999328:63999059)	M(63995813:63995541)	N(63993299:63993027)	O(63984732:63984460)	P(63982923:63982651)	Q(63976568:63976446)	R(63975345:63975202)	S(63972797:63972678)	T(63971301:63971158)	U(63970444:63970314)	V(63967349:63967217)	W(63966662:63966511)	X(63965680:63965584)	Y(63964759:63964598)	Z(63962150:63961987)	A1(63960543:63960433)
222	ENSMUSG00000074577	A(168006276:168006167)	B(168000447:168000301)	C(167997322:167997244)	D(167994977:167994954)	E(167994707:167994654)	F(167993635:167993486)	G(167993401:167993338)	H(167993060:167993017)	I(167992897:167992772)	J(167992695:167992550)	K(167991304:167991175)	L(167989805:167989254)	M(167986603:167986473)	N(167985772:167985649)	O(167985208:167985073)	P(167984606:167984445)	Q(167983857:167983696)	R(167983246:167983044)	S(167982862:167982779)	T(167981361:167981271)	U(167980920:167980823)
223	ENSMUSG00000021177	A(99891184:99891745)	B(99893618:99893661)	C(99894710:99894765)	D(99898264:99898360)	E(99902348:99902382)	F(99906036:99906128)	G(99909679:99909846)	H(99910283:99910361)	I(99911595:99911780)	J(99912275:99912323)	K(99914051:99914117)	L(99915450:99915557)	M(99935005:99935107)	N(99945240:99945348)	O(99954963:99955036)
224	ENSMUSG00000031935	A(15279793:15279550)	B(15277723:15277557)	C(15276065:15275846)	D(15274585:15274449)	E(15274369:15274285)	F(15272659:15272507)	G(15271741:15271611)	H(15270527:15270343)	I(15267551:15267414)	J(15265469:15265352)	K(15263763:15263604)	L(15262438:15262227)
225	ENSMUSG00000056666	A(72598628:72598796)	B(72600973:72601155)	C(72601476:72601717)	D(72602655:72602856)	E(72603654:72603851)	F(72604866:72604985)	G(72605972:72606110)	H(72606385:72606494)	I(72606573:72606739)	J(72606874:72607033)	K(72607242:72607381)
226	ENSMUSG00000053469	A(66670792:66670794)	B(66670795:66670861)	C(66671309:66671417)	D(66672363:66672460)	E(66673375:66673578)	F(66673912:66674071)	G(66678032:66678138)	H(66678771:66678914)	I(66679112:66679297)	J(66681816:66682913)	K(66683637:66684224)	L(66685256:66685495)	M(66688795:66688932)	N(66689273:66689350)	O(66689889:66690001)	P(66692285:66692387)	Q(66693247:66693447)	R(66694742:66694951)	S(66696096:66696250)	T(66696468:66696624)	U(66698440:66698655)	V(66705205:66705354)	W(66707873:66708043)	X(66715071:66715187)	Y(66717128:66717243)	Z(66719650:66719758)	A1(66725090:66725281)	A2(66729516:66729683)	A3(66734550:66734615)	A4(66735223:66735297)	A5(66735298:66735302)	A6(66736250:66736387)	A7(66737413:66737589)	A8(66739099:66739210)	A9(66740704:66740783)	A10(66741486:66741629)	A11(66748730:66748730)	A12(66748731:66748796)	A13(66757871:66758005)	A14(66759418:66759582)	A15(66764265:66764487)	A16(66766119:66766212)	A17(66768536:66768695)	A18(66773279:66773481)	A19(66827263:66827427)	A20(66828399:66828566)	A21(66837942:66838123)	A22(66839285:66839392)
227	ENSMUSG00000032033	A(31913091:31912905)	B(31859043:31858731)	C(31854197:31854113)	D(31847055:31846789)
228	ENSMUSG00000061524	A(122475676:122476747)	B(122478540:122478703)	C(122478890:122479243)
230	ENSMUSG00000028653	A(123016610:123016783)	B(123039446:123039586)	C(123043713:123043811)	D(123044491:123044636)	E(123046875:123047017)	F(123048769:123048880)	G(123049152:123049264)	H(123049477:123049554)	I(123052066:123052175)	J(123052484:123052601)	K(123054123:123054292)
231	ENSMUSG00000035283	A(56722372:56723772)
232	ENSMUSG00000032978	A(119658870:119658856)	B(119658855:119658781)	C(119657715:119657529)	D(119656850:119656792)	E(119656791:119656789)
233	ENSMUSG00000026864	A(34772322:34772324)	B(34772325:34772446)	C(34772559:34772790)	D(34773170:34773307)	E(34773821:34773933)	F(34774028:34774418)	G(34774535:34774772)	H(34775066:34775233)	I(34775551:34776113)
235	ENSMUSG00000040586	A(166440294:166440292)	B(166440291:166440280)	C(166440127:166440029)	D(166435535:166435335)	E(166431870:166431802)	F(166431719:166431689)	G(166428635:166428528)	H(166427304:166427168)	I(166426993:166426820)	J(166425082:166424976)	K(166415095:166414976)	L(166413374:166413301)	M(166411907:166411816)	N(166410795:166410606)	O(166409618:166409488)	P(166408700:166408589)	Q(166406608:166405997)	S(166405582:166405426)	T(166403639:166403542)	V(166401033:166400920)	W(166393331:166393177)	X(166392570:166392418)	Y(166391958:166391891)	Z(166391058:166391016)
237	ENSMUSG00000034653	A(44828687:44828918)	B(44830152:44830242)	C(44833022:44833218)	D(44834459:44834658)	E(44837341:44837507)	F(44840185:44840287)	G(44841263:44841419)	H(44844286:44844393)	I(44845680:44845828)	J(44847744:44847879)	K(44850308:44850434)	L(44850636:44850701)	M(44854603:44854781)	N(44854992:44855088)	O(44855171:44855258)	P(44855344:44855424)	Q(44857009:44857091)	R(44858188:44858293)	S(44859931:44860050)	T(44860377:44860649)	U(44862605:44862731)	V(44864265:44864470)	W(44864861:44865056)	X(44871450:44871559)	Y(44872841:44873133)	Z(44877618:44877795)	A1(44885123:44885326)	A2(44886240:44886422)	A3(44887608:44887688)
238	ENSMUSG00000037999	A(62749674:62748776)	B(62735046:62734988)	C(62733976:62733900)	D(62733061:62732970)	E(62730874:62730521)	F(62714802:62714733)	G(62706728:62706608)	H(62698419:62698241)	I(62685676:62685561)	J(62683554:62683355)	K(62678030:62677945)	L(62677284:62677102)	M(62676686:62676512)	N(62676086:62675952)	O(62671080:62670936)	P(62669982:62669880)	Q(62669225:62669027)	R(62668852:62668789)	S(62654209:62654046)	T(62649901:62649689)	U(62646288:62646183)	V(62642942:62642795)	W(62641396:62641328)	X(62639036:62638962)	Y(62636069:62635952)	Z(62630261:62630133)	A1(62621966:62621839)	A2(62615086:62615004)	A3(62614029:62613994)	A4(62611767:62611704)	A5(62606209:62606075)	A6(62604656:62604282)	A7(62604281:62604270)
240	ENSMUSG00000032743	A(125707942:125707948)	B(125728309:125728364)	C(125752973:125753049)	D(125760301:125760470)	E(125761752:125761849)	F(125770572:125770703)	G(125795216:125795480)	H(125797574:125797705)	I(125812780:125812949)	J(125813593:125813658)	K(125814781:125814887)	L(125816579:125816681)	M(125819968:125820183)	N(125829729:125829866)	O(125842580:125843453)	P(125850299:125851003)	Q(125851937:125852145)	R(125854560:125854638)	S(125860528:125860705)	T(125865245:125865410)	U(125866326:125866483)	V(125867603:125867667)	W(125868739:125868849)	X(125870643:125870782)	Y(125872151:125872252)	Z(125872687:125872847)	A1(125872932:125873020)	A2(125873447:125873505)
241	ENSMUSG00000015342	A(9272990:9273234)	B(9281997:9282259)	C(9308917:9309749)
242	ENSMUSG00000038115	B(125690723:125690744)	C(125710556:125710740)	D(125712121:125712447)	E(125775796:125775894)	G(125790241:125790392)	H(125793557:125793611)	I(125796246:125796297)	J(125806596:125806651)	K(125807807:125807848)	L(125815535:125815599)	M(125863423:125863557)	N(125867009:125867169)	O(125872668:125872750)	P(125880421:125880432)	Q(125880646:125880753)	R(125955699:125955773)	S(125963545:125963740)	T(125980095:125980206)	U(125982716:125982773)	V(125982923:125983023)	W(125992819:125992964)	X(126013160:126013312)	Y(126013680:126013732)	Z(126015514:126015695)	A1(126036848:126036953)	A2(126039242:126039514)
243	ENSMUSG00000030347	A(126942329:126942506)	B(126944792:126944937)	C(126946477:126946658)	D(126950058:126950157)	E(126950275:126950396)	F(126954735:126954841)	G(126955135:126955332)	H(126955849:126955977)	I(126961966:126962040)	J(126966880:126967082)	K(126973556:126973613)	L(126974487:126974554)	M(126975111:126975203)
245	ENSMUSG00000019893	A(52194956:52194831)	B(52181823:52181779)	C(52180221:52180162)	D(52178973:52178947)	E(52172901:52172841)	F(52170113:52169965)	G(52168741:52168603)	H(52166247:52166046)	I(52165416:52165340)	J(52164007:52163885)	K(52162890:52162706)	L(52161906:52161809)	M(52155278:52154782)	N(52145996:52145961)	O(52145960:52145748)	P(52144875:52144765)	Q(52143425:52143247)	R(52142331:52142140)	S(52130986:52130886)	T(52129777:52129563)	U(52129099:52128939)	V(52128561:52128417)	W(52125981:52125719)	X(52124121:52124058)	Y(52123419:52123217)	Z(52121001:52120796)	A1(52118403:52118120)	A2(52116065:52116063)	A3(52116062:52115886)	A4(52101908:52101709)	A5(52100141:52099997)	A6(52098902:52098670)	A7(52096198:52096022)	A8(52091114:52090946)	A9(52087998:52087881)	A10(52085354:52085164)	A11(52082042:52081959)	A12(52077984:52077849)	A13(52075975:52075813)	A14(52073132:52073068)	A15(52072183:52072054)	A16(52067102:52067005)	A17(52066413:52066213)	A18(52064808:52064674)	A19(52051037:52050874)	A20(52046326:52046016)
246	ENSMUSG00000039841	A(28260778:28260718)	B(28256526:28256431)	C(28247284:28247141)	D(28244663:28242977)	E(28241657:28241657)
247	ENSMUSG00000022496	A(11313944:11313952)	B(11313953:11314067)	C(11315175:11315321)	D(11315322:11315333)	E(11319675:11319958)
248	ENSMUSG00000023982	A(47400419:47400219)	B(47395697:47395548)	C(47395201:47395108)	D(47394820:47394657)
250	ENSMUSG00000028626	A(121039715:121039786)	B(121040965:121041039)	C(121042294:121042329)	D(121042416:121042478)	E(121043696:121043749)	F(121043862:121043897)	G(121043995:121044018)	H(121044275:121044328)	I(121044665:121044718)	J(121044823:121044870)	K(121044999:121045055)	L(121045141:121045194)	M(121045484:121045537)	N(121045926:121045979)	O(121046070:121046123)	P(121046229:121046282)	Q(121049662:121049715)	R(121050076:121050129)	S(121050355:121050408)	T(121051214:121051258)	U(121051651:121051704)	V(121051968:121052021)	W(121052227:121052280)	X(121052358:121052429)	Y(121052581:121052616)	Z(121052753:121052797)	A1(121052891:121052923)	A2(121053058:121053204)	A3(121053439:121053493)	A4(121053770:121053958)	A5(121054253:121054330)	A6(121054596:121054795)
251	ENSMUSG00000021694	A(108158794:108158870)	B(108160635:108160730)	C(108166390:108166491)	D(108169368:108169491)	E(108172702:108172783)	F(108173992:108174060)	G(108175554:108175620)	H(108177617:108177717)	I(108178572:108178696)	J(108183725:108183922)	K(108187197:108187280)	L(108194056:108194124)
252	ENSMUSG00000046169	A(104294728:104294824)	B(104297162:104297526)	C(104307221:104307389)	D(104312715:104312926)	E(104313636:104313719)	F(104314238:104314383)	G(104347348:104347391)	H(104352758:104352863)	I(104366794:104366940)	J(104375642:104375783)	K(104390078:104390185)	L(104397862:104398007)	M(104399943:104400006)	N(104413708:104413810)	O(104426935:104427068)	P(104428835:104428958)	Q(104429790:104429870)	R(104444053:104444216)	S(104444815:104444953)	T(104462228:104462357)	U(104470345:104470549)	V(104476653:104476829)	W(104479519:104479675)	X(104493595:104493704)
253	ENSMUSG00000028955	A(151057875:151057874)	B(151056243:151056162)	C(151051075:151050917)	D(151050046:151049995)	E(151049046:151049030)	F(151049029:151049027)
254	ENSMUSG00000010080	A(94496542:94496002)	B(94495052:94494934)	C(94494173:94494093)	D(94493904:94493773)	E(94492949:94492862)	F(94492435:94492166)	G(94492025:94492020)	H(94492019:94491909)	I(94491804:94491571)	J(94491479:94491151)
255	ENSMUSG00000005973	A(105399205:105398970)	B(105394872:105394679)	C(105393767:105393589)	D(105392030:105391970)	E(105389176:105388977)	F(105388026:105387919)
256	ENSMUSG00000021610	A(73604238:73604399)	B(73604930:73605030)	C(73606222:73606411)	D(73607720:73607722)	E(73607723:73607868)	F(73608904:73608982)	G(73611144:73611261)	H(73611622:73611716)	I(73612394:73612478)	J(73613658:73613761)	K(73614607:73614672)	L(73615173:73615223)	M(73615963:73616045)	N(73616815:73616849)	O(73617578:73617633)	P(73617719:73617763)	Q(73618402:73618517)	R(73620033:73620117)
257	ENSMUSG00000046449	A(104088959:104088881)	B(104088230:104083856)	C(104083283:104083190)
258	ENSMUSG00000030772	A(112158395:112158183)	B(112150748:112150611)	C(112149044:112148961)	D(112121682:112121590)	E(112120532:112120388)	F(112119504:112119348)	G(112118430:112118211)
259	ENSMUSG00000033542	A(43272317:43275425)	B(43275940:43275997)	C(43276537:43276598)	D(43276804:43277057)	E(43279443:43279603)	F(43280161:43280313)	G(43280598:43280727)	H(43280951:43281025)	I(43281423:43281512)	J(43283174:43283331)	K(43283893:43284054)	L(43285359:43285429)	M(43287540:43287644)	N(43288614:43288771)
260	ENSMUSG00000029832	A(51432907:51433413)	B(51450967:51451143)	C(51456594:51456677)	D(51457230:51458433)	E(51458434:51458444)
261	ENSMUSG00000021371	B(43560126:43559769)	C(43555015:43554896)	D(43551700:43551597)	E(43551098:43550997)	F(43549573:43549532)	G(43548722:43548651)	H(43545741:43545688)	I(43544570:43544456)	J(43541729:43541674)
262	ENSMUSG00000026840	A(31887344:31887370)	B(31887371:31887743)	C(31898230:31898534)	D(31900475:31900605)	E(31903430:31903596)	F(31905608:31905796)	G(31905909:31906026)	H(31908594:31908692)	I(31911991:31912127)	J(31913036:31913146)	K(31914614:31914806)	L(31914960:31915078)	M(31915858:31916082)	N(31918428:31918616)	O(31920503:31920748)	P(31921632:31921782)	Q(31922333:31922475)	R(31922927:31923105)	S(31924568:31924709)	T(31925538:31925743)	U(31925981:31926057)	V(31928792:31928923)	W(31930634:31930781)	Y(31931882:31932025)	Z(31935729:31935831)	A1(31937890:31938089)	A2(31939511:31939657)	A3(31940687:31940786)	A4(31945170:31945414)	A5(31945415:31945420)
263	ENSMUSG00000063564	A(51290127:51290387)	B(51316896:51316962)	C(51517206:51517250)	D(51525952:51525959)	E(51527868:51527894)	F(51549693:51549719)	G(51551134:51551160)	H(51551976:51552002)	I(51557471:51557587)	J(51558429:51558464)	K(51560007:51560033)	L(51561889:51561915)	M(51563000:51563053)	N(51564741:51564803)	O(51565177:51565221)	P(51567896:51567973)	Q(51569461:51569514)	R(51570102:51570146)	S(51571174:51571263)	T(51572068:51572130)	U(51572456:51572512)	V(51572758:51572784)	W(51574001:51574063)	X(51574147:51574200)	Y(51574432:51574458)	Z(51576851:51576904)	A1(51577074:51577160)	A2(51579575:51579613)	A3(51580064:51580066)
264	ENSMUSG00000032462	A(99105701:99105684)	B(99105683:99105531)	C(99101400:99101175)	D(99094663:99094440)	E(99093222:99093043)	F(99090320:99090150)	G(99088682:99088605)	H(99073830:99073579)	I(99071444:99071348)	J(99070371:99070241)	K(99065610:99065560)	L(99064208:99064020)	M(99062958:99062837)	N(99061874:99061731)	O(99060284:99060185)	P(99055520:99055342)	Q(99054080:99053971)	R(99052383:99052305)	S(99046714:99046547)	T(99044868:99044745)	U(99042669:99042524)	V(99041053:99040921)	W(99039850:99039713)
265	ENSMUSG00000006519	A(122432867:122432810)	B(122427724:122427655)	C(122427303:122427229)	D(122427019:122426936)	E(122426267:122426186)	F(122425087:122424878)
266	ENSMUSG00000025872	A(54468807:54468541)	B(54467982:54467826)	C(54466384:54466180)	D(54463843:54463682)	E(54463572:54463472)	F(54460237:54460074)
267	ENSMUSG00000019853	A(18545795:18545694)	B(18545213:18545078)	C(18544445:18544265)	D(18541332:18541134)
268	ENSMUSG00000030800	A(127929882:127929798)	B(127929574:127929557)	C(127927971:127927809)	D(127927270:127926999)	E(127926911:127926745)	F(127926640:127926326)	G(127926325:127926319)
269	ENSMUSG00000061175	A(79567603:79567509)	B(79518191:79518065)	C(79515249:79515103)	D(79512598:79512498)	E(79512402:79512331)	F(79508187:79508087)	G(79506278:79506207)	H(79500467:79500338)	I(79493477:79493276)	J(79492920:79492832)	K(79489392:79489246)	L(79489128:79488959)	M(79481879:79480559)	N(79479643:79479487)	O(79465748:79465548)	P(79462244:79462129)	Q(79459741:79459663)
270	ENSMUSG00000040310	A(93642659:93643088)	B(93668355:93668665)	C(93675296:93675424)	D(93677232:93677561)
271	ENSMUSG00000036264	A(52773845:52773970)	B(52814625:52814658)	C(53000197:53000442)	D(53068540:53068733)	E(53072393:53072516)	F(53134027:53134193)	G(53148882:53149002)	H(53162535:53162696)	I(53163017:53163151)	J(53164411:53164437)	K(53165754:53165872)	L(53168171:53168320)	M(53176917:53177024)	N(53184636:53184745)	O(53186241:53186943)
272	ENSMUSG00000045555	A(40683356:40683664)	B(40729987:40730085)	C(40737675:40737814)	D(40746332:40746560)	E(40810406:40810720)
273	ENSMUSG00000028743	A(139310755:139311076)	B(139314104:139314291)	C(139314467:139314571)	D(139316710:139316806)	E(139316934:139317033)	F(139317570:139317699)	G(139318092:139318253)
274	ENSMUSG00000036291	A(49066791:49066864)	B(49073549:49074194)	C(49078695:49078922)	D(49080236:49080375)	E(49080836:49080921)	F(49081011:49081129)	G(49083859:49083955)	H(49086245:49086327)
275	ENSMUSG00000009545	A(143107359:143107741)	B(143149498:143149588)	C(143182730:143182856)	D(143183097:143183175)	E(143183627:143183723)	F(143184402:143184542)	G(143191420:143191530)	H(143192576:143192671)	I(143194222:143194344)	J(143195263:143195404)	K(143261256:143261376)	L(143358710:143358785)	M(143362592:143362686)	N(143363230:143363276)	O(143363633:143363694)	P(143425910:143426125)	Q(143426126:143426126)
276	ENSMUSG00000043962	A(126186571:126186435)	B(126180814:126179912)	C(126178557:126177862)	D(126176356:126176184)	E(126175447:126175336)	F(126173528:126173444)	G(126171881:126171694)	H(126167665:126167470)	I(126167074:126166931)	J(126165617:126165396)
277	ENSMUSG00000026525	A(175692536:175692170)	B(175665629:175665310)	C(175663778:175663527)	D(175663154:175662891)
278	ENSMUSG00000026504	A(176814989:176815055)	B(176824752:176824904)	C(176826199:176826284)	D(176828870:176828983)	E(176831057:176831182)	F(176840285:176840425)	G(176844824:176844888)	H(176845181:176845369)	I(176853764:176853902)	J(176868212:176868364)	K(176874564:176874698)	L(176877990:176878106)	M(176919544:176919686)	N(176946108:176946235)	O(176948281:176948389)	P(176955792:176955923)	Q(177011889:177012015)	R(177020115:177020144)
279	ENSMUSG00000050295	A(31807208:31808869)
280	ENSMUSG00000060716	A(79040540:79040662)	B(79049192:79049254)	C(79050266:79050415)	D(79053596:79053679)	E(79054489:79054570)	F(79054660:79055414)	G(79061972:79062053)	H(79062535:79062626)	I(79064119:79064269)	J(79064448:79064575)	K(79064576:79064589)	L(79065661:79065771)	M(79066621:79066707)	N(79067074:79067235)	O(79067962:79068042)	P(79068372:79068554)	Q(79069019:79069127)	R(79069904:79070016)	S(79070788:79070964)	T(79071297:79071394)	U(79072736:79072913)	V(79073399:79073554)	W(79074590:79074690)	X(79075401:79075542)	Y(79076454:79076596)	Z(79076706:79076835)	A1(79078648:79078734)	A2(79078960:79079106)	A3(79079438:79079593)
281	ENSMUSG00000067578	A(172042298:172042017)	B(172039090:172038974)	C(172037567:172037370)
282	ENSMUSG00000008318	A(100853111:100853091)	B(100853090:100853046)	C(100851714:100851640)	D(100851520:100851354)	E(100851172:100851093)	F(100850322:100850065)	G(100848879:100848799)	H(100848503:100848422)	I(100848273:100848019)	J(100847594:100847396)	K(100847277:100847230)
283	ENSMUSG00000026020	A(59685182:59685226)	B(59690486:59690562)	C(59692337:59692389)	D(59695978:59696099)	E(59698323:59698459)	F(59700885:59700949)	G(59702813:59702947)	H(59704063:59704208)	I(59704624:59704750)	J(59705593:59705756)	K(59706633:59706767)	L(59707003:59707064)	M(59709003:59709136)	N(59710495:59710652)	O(59711271:59711321)
284	ENSMUSG00000029686	A(47484905:47485044)	B(47495067:47495241)	C(47497221:47497388)	D(47501168:47501218)	E(47501699:47501789)	F(47502427:47502590)	G(47508226:47508388)	H(47508973:47509103)	I(47514795:47514902)	J(47514979:47515085)	K(47516475:47516523)	L(47517102:47517233)	M(47518165:47518282)	N(47519136:47519212)	O(47519648:47519779)	P(47520793:47520885)	Q(47523078:47523125)	R(47523204:47523286)	S(47523699:47523804)	T(47524517:47524630)	U(47525554:47525634)
285	ENSMUSG00000015755	A(7924786:7924685)	B(7920614:7919114)	C(7911548:7911388)	D(7911182:7911089)	E(7910127:7910047)	F(7907577:7907435)
286	ENSMUSG00000040006	A(7780874:7780761)	B(7779362:7779303)	C(7777870:7777774)	D(7775369:7775218)	E(7774104:7773948)	F(7773428:7773298)	G(7770520:7770357)	H(7768585:7768477)
287	ENSMUSG00000033909	A(118285990:118285738)	B(118285080:118284859)	C(118279926:118279816)	D(118279307:118279205)	E(118277335:118277268)	F(118276830:118276760)	G(118276221:118276139)	H(118275079:118274968)	I(118273656:118273516)	J(118273051:118272951)	K(118272270:118272132)	L(118269212:118268544)	M(118267932:118267802)	N(118265240:118264698)	O(118263842:118263643)	P(118263136:118263035)	Q(118262504:118262389)	R(118262130:118261999)
288	ENSMUSG00000038056	A(25498550:25498390)	B(25443908:25443820)	C(25415023:25414885)	D(25409331:25409134)	E(25405519:25405371)	F(25404388:25404279)	G(25395551:25395389)	H(25388095:25387924)	I(25385759:25385645)	J(25377282:25377113)	K(25376027:25375876)	L(25375455:25375342)	M(25374567:25374490)	N(25373469:25372766)	O(25366196:25366077)	P(25363562:25363446)	Q(25359693:25359592)	R(25359416:25359312)	S(25354820:25354639)	T(25354499:25354335)	U(25353408:25353299)	V(25352292:25352227)	W(25351264:25351052)	X(25349940:25349812)	Y(25347480:25347361)	Z(25345038:25344908)	A1(25338581:25338413)	A2(25330900:25330796)	A3(25329575:25329447)	A4(25329273:25329241)	A5(25329142:25329023)	A6(25324221:25324089)	A7(25323866:25323652)	A8(25320380:25320307)	A9(25319174:25318992)	A10(25315875:25313980)	A11(25313548:25313256)	A12(25311419:25309600)	A13(25308550:25308439)	A14(25305987:25305909)	A15(25304741:25304678)	A16(25302938:25302706)	A17(25300576:25298870)	A18(25295610:25295398)	A19(25293248:25293107)	A20(25292961:25292814)	A21(25290887:25290709)	A22(25290626:25290490)
289	ENSMUSG00000038005	A(60890489:60890536)	B(60893701:60893860)	C(60895461:60895650)	D(60896738:60896836)	E(60900084:60900234)	F(60904000:60904087)	G(60905548:60905720)	H(60907337:60907468)
290	ENSMUSG00000022201	A(12117911:12117947)	B(12118239:12118338)	C(12136396:12136678)	D(12137905:12138049)	E(12140434:12140652)	F(12146149:12146396)	G(12149528:12149719)	H(12150173:12150464)	I(12152801:12152997)	J(12154446:12154565)	K(12156263:12156408)	L(12159599:12159761)	M(12160485:12160690)	N(12162114:12162264)	O(12166145:12166286)	P(12170816:12170913)	Q(12171759:12171854)	R(12180622:12180733)	S(12180843:12180940)	T(12183959:12184138)
291	ENSMUSG00000015966	A(30008791:30008732)	B(30006874:30006850)	C(30006163:30006023)	D(30004403:30004276)	E(30003687:30003561)	F(30002414:30002367)	G(30000884:30000742)	H(30000410:30000401)	I(30000400:30000335)	J(29999343:29999244)	K(29998104:29998009)	L(29997189:29996624)
292	ENSMUSG00000035107	A(58408756:58408951)	B(58424561:58424788)	C(58433326:58433463)	D(58445341:58445392)	E(58448452:58448524)	F(58448816:58448949)	G(58449799:58449839)	H(58450724:58450939)	I(58451661:58451785)	J(58455126:58455276)	K(58456077:58456157)	L(58456283:58456408)	M(58460955:58461048)	N(58463059:58463108)	O(58464190:58464327)	P(58465323:58465789)
293	ENSMUSG00000028669	A(135987135:135986938)	B(135986435:135986392)	C(135986018:135985941)	D(135978901:135978797)	E(135977257:135977149)	F(135976496:135976395)
294	ENSMUSG00000056900	A(32817711:32817872)	B(32837836:32837961)	C(32847810:32847870)	D(32854556:32854677)	E(32861771:32861913)	F(32865782:32865966)	G(32876878:32876972)	H(32881321:32881508)	I(32886108:32886179)	J(32886495:32886588)	K(32894764:32894889)	L(32901955:32902108)	M(32905290:32905464)	N(32911573:32911661)	O(32914099:32914221)	P(32914988:32915014)	Q(32915669:32915812)	R(32917459:32917616)	S(32918917:32919070)	T(32931658:32931742)	U(32933140:32933233)
296	ENSMUSG00000030082	A(88518692:88518686)	B(88518438:88518371)	C(88515569:88515504)	D(88515422:88515344)	E(88514444:88514313)	F(88512605:88512496)	G(88512255:88512102)	H(88508722:88508562)	I(88507369:88507172)	J(88506932:88506741)	K(88506221:88506145)	L(88505293:88505107)
297	ENSMUSG00000102976	A(133647389:133647336)	B(133645846:133645727)	C(133640735:133640612)	D(133639243:133639040)	E(133638949:133638833)	F(133638613:133638533)	G(133637459:133637349)	H(133636056:133635997)	I(133633860:133633762)	J(133629562:133629494)	K(133627270:133626767)	L(133625930:133625848)	M(133624810:133624483)	N(133623150:133622984)	O(133622184:133622117)	P(133621801:133621543)
298	ENSMUSG00000057375	A(107315812:107315842)	B(107318942:107319105)	C(107336114:107336194)	D(107336437:107336524)	E(107340986:107341102)	F(107344512:107344678)	G(107345009:107345191)	H(107350414:107350503)
299	ENSMUSG00000028614	A(107368089:107368148)	B(107368757:107368877)	C(107371262:107371363)	D(107374147:107374321)	E(107375078:107375216)	F(107380598:107380706)	G(107381676:107381727)	H(107383585:107383720)	I(107384786:107384878)	J(107386596:107386677)	K(107389451:107389606)	L(107390222:107390461)	M(107390549:107390664)	N(107393143:107393193)	O(107394998:107395061)	P(107395732:107395832)	Q(107411066:107411226)	R(107414026:107414089)
300	ENSMUSG00000038507	A(39118159:39117807)	B(39114301:39114166)	C(39111811:39111511)	D(39105991:39105890)	E(39102682:39102559)	F(39100444:39100249)	G(39096677:39096536)	H(39093724:39093628)	I(39091380:39091305)	J(39090329:39090199)	K(39089129:39088978)	L(39087640:39087315)
301	ENSMUSG00000090290	A(126475065:126474255)	B(126471399:126471302)	C(126470088:126470019)	D(126467182:126467034)	E(126463235:126463183)	F(126461435:126461338)	G(126459172:126459037)	H(126457760:126457664)	I(126456566:126456477)	J(126456204:126456069)	K(126453898:126453896)	L(126453895:126453799)	M(126452962:126452790)	N(126452330:126452233)	O(126450825:126450664)	P(126448427:126448213)	Q(126447582:126447321)	R(126447228:126447040)	S(126444325:126444135)	T(126444001:126443930)	U(126440874:126440754)	V(126438913:126438803)	W(126436852:126436703)	X(126434884:126434798)	Y(126434044:126433848)	Z(126430903:126430822)	A1(126429052:126428881)	A2(126428266:126428075)	A3(126427942:126427818)	A4(126427559:126427423)	A5(126427140:126426972)
302	ENSMUSG00000028085	A(85574144:85574319)	B(85575864:85576014)	C(85601860:85601973)	D(85604381:85604579)	E(85605015:85605137)	F(85611352:85611465)	G(85613463:85613547)	H(85616615:85616659)	I(85618824:85619013)	J(85636924:85637057)	K(85644970:85645048)	L(85652281:85652415)	M(85653724:85653852)
303	ENSMUSG00000032899	A(131312982:131312919)	B(131312585:131312451)	C(131311199:131310933)	D(131310064:131309883)	E(131307154:131307071)	F(131304921:131304707)	G(131302363:131302323)	H(131301721:131301625)	I(131300591:131300387)
304	ENSMUSG00000049401	A(180589481:180589621)	B(180590987:180591055)	C(180591617:180591695)	D(180592427:180592505)	E(180593104:180593170)	F(180593570:180593718)	G(180594208:180595525)	H(180595526:180595526)
305	ENSMUSG00000034792	A(81523954:81523810)	B(81514421:81514237)	C(81512565:81512411)	D(81512125:81511997)	E(81509415:81509286)	F(81508081:81507928)	G(81503105:81502879)
306	ENSMUSG00000074088	A(130360206:130360349)	B(130362628:130362757)	C(130365075:130365168)	D(130368189:130368354)	E(130378046:130378168)	F(130383394:130383514)	G(130384482:130384564)	H(130385954:130386015)	I(130388575:130388678)	J(130389544:130389593)
307	ENSMUSG00000074994	A(104794592:104794498)	B(104790197:104790196)	C(104790195:104786520)	D(104780260:104780255)	E(104780254:104779935)	F(104778253:104778137)	G(104777452:104777319)	H(104776389:104776172)	I(104770180:104770043)	J(104766056:104765959)	K(104762963:104762811)	L(104760589:104760494)	M(104758605:104758465)
308	ENSMUSG00000036306	A(69140953:69140609)	B(69139149:69138352)	C(69136159:69135503)
309	ENSMUSG00000069378	A(53464568:53465162)	B(53473421:53473728)	C(53536612:53536739)	D(53540198:53540322)	E(53552047:53552389)	F(53568156:53568332)	G(53574955:53575069)
310	ENSMUSG00000038180	A(156065362:156065671)	B(156066134:156066238)	C(156066567:156066633)	D(156066805:156066866)	E(156067089:156067132)	F(156067312:156067337)	G(156067455:156067563)	H(156067747:156067822)	I(156067937:156068052)	J(156068371:156068538)	K(156069137:156069226)	L(156069320:156069478)
311	ENSMUSG00000061048	A(106510959:106511006)	B(106511224:106511341)	D(106535408:106535481)	E(106536557:106536560)	F(106536561:106536686)	G(106536816:106536971)	H(106537074:106537218)	I(106538994:106539169)	J(106539795:106539923)	K(106541307:106541492)	L(106543651:106543892)	M(106544117:106544262)	N(106545003:106545227)	O(106547622:106547831)	P(106552389:106552519)	Q(106552866:106553012)	R(106555241:106555450)
312	ENSMUSG00000020477	A(5707662:5707624)	B(5707555:5707487)	C(5707409:5707298)	D(5704732:5704449)
313	ENSMUSG00000018171	A(86665852:86665777)	B(86664789:86664654)	C(86663573:86663483)	D(86661233:86661123)	E(86643665:86643498)	F(86635306:86635175)	G(86611422:86611342)	H(86607292:86607176)	I(86602069:86602008)	J(86586598:86586496)	K(86585451:86585308)
314	ENSMUSG00000018481	A(85234809:85234672)	B(85216524:85216436)	C(85215261:85215110)	D(85214359:85214236)	E(85210108:85209940)	F(85204323:85204234)	G(85201670:85201603)	H(85201521:85201416)	I(85200418:85200294)	J(85198151:85198066)	K(85196256:85196066)	L(85194740:85194575)	M(85191899:85191646)
315	ENSMUSG00000038644	A(44543436:44543241)	C(44542878:44542765)	D(44542250:44542104)	E(44542024:44541899)	F(44541822:44541654)	G(44541571:44541490)	H(44541404:44541275)	I(44541010:44540844)	J(44540629:44540525)	K(44539502:44539362)	L(44539164:44539054)	M(44538964:44538773)	N(44538692:44538604)	O(44538443:44538327)	P(44538105:44537992)	Q(44537755:44537608)	R(44536026:44535931)	S(44535836:44535699)	T(44535192:44535017)	U(44534716:44534564)	V(44534487:44534385)	W(44534017:44533885)	X(44533797:44533684)	Y(44533425:44533373)	Z(44533301:44533204)	A1(44532894:44532789)
316	ENSMUSG00000070568	G(45282873:45282967)	H(45286442:45286628)	I(45286882:45287083)	J(45287208:45287367)	M(45287692:45287857)	N(45288072:45288533)
317	ENSMUSG00000070808	A(15996591:15996551)	B(15996443:15996401)	C(15993145:15993080)	D(15989440:15987479)	E(15987089:15986913)	F(15979986:15979351)	G(15979195:15979015)	H(15978798:15978689)	I(15977112:15977051)	J(15975813:15975665)	K(15975460:15975366)	L(15975185:15975083)	M(15972889:15971778)
318	ENSMUSG00000003273	A(45700273:45700339)	B(45700426:45700500)	C(45701224:45701366)	D(45702434:45702619)	E(45702833:45702928)	F(45703062:45703134)	G(45703459:45703613)	H(45703713:45703878)	I(45704489:45704514)
319	ENSMUSG00000003444	B(28392663:28392451)	C(28391148:28391090)	D(28390896:28390812)	E(28387024:28386782)
320	ENSMUSG00000022738	A(17915042:17915004)	B(17915003:17914754)	C(17914619:17914366)	D(17913718:17913617)
321	ENSMUSG00000034220	A(92831932:92832097)	B(92853347:92853505)	C(92854858:92855246)	D(92855907:92856072)	E(92856987:92857117)	F(92857248:92857367)	G(92857472:92857605)	H(92857855:92858030)	I(92858332:92858564)
322	ENSMUSG00000040250	A(146576449:146576225)	B(146574776:146574702)	C(146566695:146566493)	D(146565708:146565628)	E(146563517:146563427)	F(146561857:146561729)	G(146560210:146560126)	H(146557622:146557533)	I(146557340:146557251)	J(146556309:146556131)	K(146555098:146554928)	L(146554646:146554492)	M(146554214:146553984)	N(146552511:146552372)	O(146550774:146550639)	P(146550164:146550087)	Q(146549985:146549946)
323	ENSMUSG00000040234	A(146634461:146634386)	B(146626250:146626096)	C(146623714:146623564)	D(146621995:146621875)	E(146620011:146619840)	F(146618711:146618534)	G(146613464:146613378)	H(146610954:146610874)	I(146609968:146609816)	J(146607676:146607579)	K(146606290:146606128)	L(146604021:146603759)
324	ENSMUSG00000001510	A(95120322:95120646)	B(95121708:95121898)	C(95123409:95123756)
325	ENSMUSG00000001948	A(37611989:37611836)	B(37607687:37607617)	C(37605870:37605793)	D(37603486:37603340)
326	ENSMUSG00000027656	A(163821322:163821381)	B(163825141:163825357)	C(163828852:163829109)	D(163832217:163832437)
327	ENSMUSG00000042372	A(25610799:25611267)	B(25622262:25623223)
328	ENSMUSG00000000120	A(95587558:95587484)	B(95581094:95580953)	C(95578333:95577974)	D(95574443:95574191)	E(95571980:95571820)	F(95571095:95570803)
329	ENSMUSG00000037343	A(55071929:55071847)	B(55071447:55071393)	C(55066020:55065860)	D(55064706:55064588)	E(55063134:55062993)	F(55062284:55062053)	G(55060087:55059903)	H(55058912:55058799)	I(55055886:55055787)	J(55054319:55054234)	K(55052251:55052116)	L(55049549:55049395)	M(55048741:55048627)	N(55048335:55048226)	O(55047483:55047418)	P(55045988:55045736)	Q(55043249:55043109)	R(55040473:55040363)	S(55038432:55038239)	T(55036657:55036518)	U(55034232:55034163)	V(55031155:55031046)	W(55028547:55028318)	X(55027277:55027172)	Y(55022324:55022202)	Z(55016601:55016342)
330	ENSMUSG00000031861	A(69823554:69823562)	B(69823563:69824295)	C(69826291:69826603)	D(69826604:69826604)
331	ENSMUSG00000036054	A(70236683:70236794)	B(70242491:70244056)	C(70248426:70248546)	D(70251614:70252101)	E(70253579:70253690)	F(70257130:70257614)	G(70258943:70259004)	H(70259683:70259819)	I(70260469:70260589)
332	ENSMUSG00000024535	A(53245793:53245852)	B(53327412:53327495)	C(53340130:53340234)	D(53383070:53383164)	E(53384617:53384649)	F(53385178:53385242)	G(53389517:53389584)
333	ENSMUSG00000035722	A(79997615:79997680)	B(79997769:79997862)	C(79998014:79998155)	D(79998244:79998350)	E(79998351:79998356)	G(79998451:79998524)	H(79998757:79998837)	I(79999381:79999591)	J(79999681:79999820)	K(80000712:80000828)	L(80000923:80001090)	M(80001490:80001719)	N(80002035:80002211)	O(80002507:80002729)	P(80002831:80003052)	Q(80003132:80003333)	R(80003797:80003907)	S(80004381:80004552)	T(80004719:80004850)	U(80004954:80005093)	V(80005643:80005780)	W(80005988:80006175)	Y(80006252:80006309)	Z(80006433:80006507)	A1(80006508:80006710)	A2(80006886:80006922)	A5(80007136:80007228)	A6(80007324:80007451)	A7(80007654:80007778)	A8(80007863:80007961)	A9(80008145:80008177)	A10(80008178:80008432)	A11(80008539:80008571)	A12(80008663:80008840)	A13(80008928:80009097)	A14(80009858:80010035)	A15(80010151:80010266)	A16(80011036:80011180)	A17(80011275:80011398)	A18(80011713:80011842)	A19(80011915:80012035)	A20(80012124:80012186)	A21(80013312:80013418)	A22(80013619:80013760)	A23(80013846:80013980)	A24(80014229:80014332)	A25(80014468:80014560)	A26(80014947:80015187)
334	ENSMUSG00000027905	A(105687427:105687124)	B(105686733:105686639)	C(105684453:105684285)	D(105683530:105683416)	E(105683295:105683153)	F(105683015:105682877)	G(105682784:105682726)	H(105681063:105680981)	I(105680655:105680550)	J(105680445:105680344)	K(105679712:105678550)
335	ENSMUSG00000020232	A(81350171:81350134)	B(81349488:81349380)	C(81349089:81348886)	D(81348616:81348496)	E(81348032:81347986)	F(81347508:81347436)	G(81347056:81346841)	H(81346692:81346560)	I(81346477:81346465)
336	ENSMUSG00000059588	A(84375345:84375295)	B(84373383:84373254)	C(84370517:84370407)	D(84370142:84370030)	E(84368638:84368547)	F(84351305:84351179)	G(84348358:84348205)	H(84345230:84345170)	I(84345089:84345023)	J(84339429:84339211)	K(84338544:84338503)	L(84333678:84333454)
337	ENSMUSG00000041429	B(24632752:24632854)	C(24633927:24634165)	D(24634725:24634895)	E(24635588:24635747)	F(24638424:24638529)	G(24638608:24638731)
338	ENSMUSG00000039512	A(27856751:27856794)	B(27876663:27876825)	C(27876924:27876962)	D(27877322:27877413)	E(27879224:27879413)	F(27879651:27879791)	G(27880135:27880305)	H(27881429:27881615)	I(27884021:27884107)	J(27884434:27884604)	K(27884913:27885052)	L(27885407:27885548)	M(27885901:27886094)	N(27886263:27887692)	O(27890000:27890196)	P(27893141:27893292)	Q(27893379:27893529)	R(27894547:27894809)	S(27895270:27895378)	T(27895460:27895560)	U(27895882:27896007)
339	ENSMUSG00000000001	A(108146005:108145888)	B(108123837:108123795)	C(108123683:108123542)	D(108118458:108118301)	E(108115891:108115763)	F(108112602:108112473)	G(108112088:108111935)	H(108109612:108109422)
340	ENSMUSG00000030662	B(120911250:120911253)	C(120911254:120911343)	D(120917356:120917436)	E(120919923:120920115)	F(120922126:120922228)	G(120923040:120923136)	H(120923481:120923585)	I(120926201:120926323)	J(120926413:120926533)	K(120928458:120928545)	L(120929301:120929407)	M(120932844:120932968)	N(120933051:120933140)	O(120933230:120933403)	P(120935029:120935247)	Q(120936422:120936505)	R(120938565:120938697)	S(120938776:120938897)	T(120939460:120939556)	U(120940822:120940994)	V(120941632:120941743)	W(120941830:120941885)	X(120942649:120942771)	Y(120943680:120943899)	Z(120944333:120944561)	A1(120946077:120946218)	A2(120946719:120946805)
341	ENSMUSG00000033285	A(100161190:100161020)	B(100159975:100159766)	C(100157442:100157324)	D(100156458:100156380)	E(100155018:100154923)	F(100153975:100153862)	G(100153647:100153546)	H(100152904:100152807)	I(100152012:100151908)	J(100151193:100150963)	K(100149960:100149867)	L(100148206:100148105)	M(100146786:100146701)	N(100146567:100146432)	O(100145691:100145635)	P(100144659:100144559)	Q(100144430:100144319)	R(100143827:100143693)	S(100143453:100143403)	T(100143020:100142955)	U(100142545:100142453)	V(100142260:100142213)	W(100141598:100141555)	X(100140307:100140179)	Y(100139152:100139059)	Z(100138842:100138687)
342	ENSMUSG00000004591	A(142881658:142881611)	B(142853714:142853414)	C(142839362:142839208)	D(142830614:142830497)	E(142829329:142829184)	F(142829094:142828881)	G(142821704:142821519)	H(142820646:142820537)	I(142812057:142811914)	J(142811602:142811527)	K(142810865:142810691)	L(142810487:142810361)	M(142809954:142809824)	N(142809717:142809642)	O(142809564:142809473)	P(142803730:142803554)	Q(142801102:142801040)	R(142799881:142799805)	S(142799045:142798903)	T(142794495:142794388)	U(142794183:142794103)	V(142794014:142793811)
343	ENSMUSG00000035754	A(79960163:79960372)	B(79961002:79961112)	C(79964926:79965059)	D(79965210:79965351)	E(79965980:79966123)	F(79966206:79966270)	G(79966345:79966469)	H(79966560:79966726)	I(79967320:79967388)	J(79967471:79967599)
344	ENSMUSG00000041779	A(21079113:21078994)	B(21037460:21037397)	C(21013511:21013402)	D(21012909:21012793)	E(21006911:21006853)	F(21006234:21006150)	G(21005637:21005567)	H(21004330:21004226)	I(21003981:21003838)	J(21003133:21002970)	K(21001635:21001562)
345	ENSMUSG00000020902	A(68386120:68385103)	B(68277611:68277423)	C(68260646:68260497)	D(68257508:68257455)	E(68226610:68226536)	F(68213334:68213006)
346	ENSMUSG00000049928	A(67770989:67770873)	B(67770872:67770807)	C(67764848:67764758)	D(67762800:67762696)	E(67757612:67757491)	F(67746819:67746707)	G(67745015:67744862)	H(67742354:67742195)	I(67741088:67741028)	J(67740177:67740108)	K(67730720:67730632)	L(67722095:67721957)	M(67712337:67712296)	N(67709809:67709483)
348	ENSMUSG00000031949	A(111990373:111990205)	B(111989919:111989851)	C(111987877:111987823)	D(111987252:111987122)	E(111982765:111982162)	F(111979444:111979299)	G(111978138:111978039)	H(111972191:111972105)	I(111968544:111968406)
349	ENSMUSG00000022844	A(35490764:35490729)	B(35466657:35466531)	C(35464422:35464335)	D(35456545:35456462)	E(35456141:35456096)	F(35453543:35453451)	G(35449463:35449403)	H(35438180:35438113)	I(35429984:35429893)	J(35429804:35429733)	K(35423002:35422866)	L(35410997:35410927)	M(35410454:35410294)	N(35407764:35407634)	O(35404083:35404013)	P(35398411:35398277)	Q(35397538:35397458)
350	ENSMUSG00000042203	A(29549939:29549994)	B(29564432:29564488)	C(29568392:29568699)	D(29570587:29570766)	E(29571665:29571735)	F(29572970:29573098)	G(29575156:29575221)	H(29578829:29578943)	I(29594677:29594783)	J(29595848:29595923)	K(29599839:29599966)	L(29600146:29600241)	M(29604844:29604972)
351	ENSMUSG00000040761	A(141538246:141538164)	B(141522392:141522072)	C(141517318:141516836)	D(141494398:141494238)	E(141493596:141493396)	F(141489997:141489846)	G(141488118:141487993)	H(141487679:141487566)	I(141485672:141485559)	J(141483825:141483725)	K(141480814:141480746)	L(141479389:141471370)	M(141470610:141470110)	N(141470010:141469816)	O(141469541:141469383)	P(141469037:141468906)
352	ENSMUSG00000027091	A(83644653:83644727)	B(83653358:83653459)	C(83657016:83657127)	D(83658009:83658161)	E(83658530:83658621)	F(83660058:83660240)	G(83661147:83661293)	H(83661433:83661534)	I(83662149:83662272)	J(83663820:83664010)
353	ENSMUSG00000032872	A(87022179:87022253)	B(87026947:87027100)	C(87029504:87029604)	D(87032380:87032461)	E(87038726:87038755)	F(87040382:87040466)	G(87041253:87041310)	H(87042780:87042873)	I(87047474:87047506)	J(87049102:87049224)	K(87055765:87055905)	L(87057142:87057294)	M(87058925:87059075)	N(87059365:87059451)	O(87066649:87066813)	P(87076828:87076882)
354	ENSMUSG00000005667	A(83317529:83317429)	B(83313546:83313362)	C(83311934:83311812)	D(83311362:83311210)	E(83310519:83310412)	F(83309554:83309462)	G(83309058:83308933)	H(83306809:83306646)
355	ENSMUSG00000003154	A(122828171:122828503)	B(122831436:122831510)	C(122832938:122833006)	D(122833161:122833301)	E(122833681:122833876)	F(122837821:122838204)	G(122838584:122838685)	H(122839461:122839670)	I(122840226:122840324)	J(122842764:122842852)
356	ENSMUSG00000028639	A(119294363:119294204)	B(119293805:119293742)	C(119285142:119285109)	D(119282870:119282781)	E(119282448:119282146)	F(119281652:119281570)	G(119279199:119278965)
357	ENSMUSG00000040028	A(4311770:4311599)	B(4305030:4304927)	C(4301838:4301685)	D(4295561:4295336)	E(4289924:4289600)
358	ENSMUSG00000033191	A(118489705:118489648)	B(118486685:118486377)	C(118486297:118486187)	D(118484772:118484617)	E(118484479:118484348)	F(118484216:118484076)	G(118483875:118483747)	H(118482792:118482647)	I(118482400:118482256)	J(118480569:118480411)	K(118480239:118480102)	L(118479903:118479613)	M(118479152:118478862)	N(118478588:118478398)	O(118476270:118476060)	P(118475921:118475811)	Q(118475614:118475424)	R(118474413:118474300)	S(118474180:118474110)	T(118473008:118472968)	U(118472888:118472792)	V(118472671:118472572)	W(118471592:118471521)
359	ENSMUSG00000070806	A(119422886:119422995)	B(119433950:119434091)	C(119437080:119437251)	D(119441749:119441918)	E(119444760:119444882)	F(119448082:119448193)	G(119450255:119450400)	H(119453572:119453688)	I(119453689:119453692)
360	ENSMUSG00000036315	A(36958291:36958285)	B(36958284:36958149)	C(36957932:36957832)	D(36957675:36957566)	E(36954552:36954528)
361	ENSMUSG00000022601	A(55974062:55974371)	B(55980595:55980830)	C(55982175:55982406)	D(55990259:55991094)	E(55991442:55991618)	F(55998006:55998251)	G(56000579:56000723)	H(56002709:56002826)	I(56005910:56006068)	J(56006175:56006350)	K(56006808:56007325)
362	ENSMUSG00000021192	A(102472028:102472565)	B(102474546:102474773)	C(102476170:102476389)	D(102476797:102476920)	E(102479598:102479801)	F(102484404:102484574)	G(102487120:102487248)	H(102489419:102489517)	I(102492013:102492238)	J(102493754:102493859)	K(102495700:102495763)	L(102497447:102497527)
363	ENSMUSG00000063052	A(158036726:158036876)	B(158040441:158040622)	C(158041586:158041659)	D(158043561:158043690)	E(158048401:158048524)	F(158051697:158051839)	G(158052764:158052936)	H(158054581:158054668)	I(158054786:158054831)	J(158055718:158055826)	K(158058670:158058777)	L(158061238:158061348)	M(158062649:158062726)	N(158063684:158063869)	O(158066113:158066213)	P(158066214:158066218)
364	ENSMUSG00000024601	A(58659492:58659797)	B(58671208:58671327)	C(58671448:58671651)	D(58673250:58673366)	E(58677765:58677911)
365	ENSMUSG00000019792	A(30600661:30600590)	B(30597805:30597740)	C(30594188:30594115)	D(30591102:30591021)	E(30590935:30590843)	F(30590159:30590025)	G(30587595:30587439)	H(30566506:30566426)	I(30560982:30560818)	J(30559236:30559164)	K(30559163:30559152)	L(30559050:30558919)	M(30547777:30547657)	N(30535244:30535113)
366	ENSMUSG00000030942	A(119720741:119720511)	B(119719301:119719127)	C(119718270:119718022)	D(119717069:119716672)
367	ENSMUSG00000021294	A(112146365:112146406)	B(112146714:112146956)	C(112157248:112157673)	D(112163351:112163541)	E(112168768:112168957)	F(112172571:112172783)	G(112173341:112173434)	H(112173738:112174000)	I(112174101:112174284)	J(112174435:112174597)	K(112174774:112174936)	L(112175486:112178399)	M(112179143:112179348)	N(112179480:112179500)	O(112179795:112179945)	P(112180451:112180632)
368	ENSMUSG00000041341	A(105684830:105684669)	B(105675013:105674851)	C(105671628:105671476)	D(105670777:105670675)	E(105669426:105669264)	F(105666776:105666597)	G(105664740:105664644)	H(105664109:105663924)	I(105662961:105662807)	J(105662717:105662615)	K(105661261:105661000)	L(105658988:105658838)	M(105658360:105658268)	N(105658155:105657967)	O(105654282:105654009)	P(105652631:105652529)	Q(105652254:105652059)	R(105651523:105651381)	S(105649632:105649475)	T(105649161:105648989)	U(105648463:105648313)	V(105646952:105646753)	W(105646604:105646524)	X(105645478:105645372)	Y(105644924:105644832)	Z(105644363:105644293)	A1(105643869:105643793)	A2(105643360:105643190)	A3(105641293:105641152)	A4(105639404:105639202)	A5(105638137:105637911)	A6(105636555:105636553)	A7(105636552:105636447)	A8(105635879:105635685)	A9(105635021:105634920)	A10(105626806:105626728)	A11(105626382:105626178)	A12(105623984:105623915)	A13(105623503:105623421)	A14(105622828:105622707)	A15(105622257:105622103)	A16(105621356:105621207)	A17(105617303:105617073)
369	ENSMUSG00000067851	A(10232494:10232371)	B(10216559:10216529)	C(10215993:10215837)	D(10214271:10214125)	E(10213223:10213044)	F(10209701:10209425)	G(10204909:10204808)	H(10199904:10199729)	I(10198976:10198843)	J(10194491:10194257)	L(10189678:10189579)	M(10189578:10189439)	N(10189335:10189227)	O(10188958:10188757)	P(10184497:10184386)	Q(10184181:10183976)	R(10183747:10183663)	S(10181041:10180870)	T(10179977:10179826)	U(10174195:10174067)	V(10173352:10173194)	W(10172984:10172834)	X(10163787:10163697)	Y(10161003:10160963)	Z(10160870:10160701)	A1(10160028:10159877)	A2(10159740:10159568)	A3(10158060:10157900)	A4(10157044:10156914)	A5(10154410:10154281)	A6(10153742:10153607)	A7(10153524:10153386)	A8(10151873:10151801)	A9(10147535:10147403)	A10(10144857:10144718)	A11(10142744:10142576)	A12(10141697:10141559)	A13(10140584:10140467)	A14(10138996:10138832)
370	ENSMUSG00000039585	A(59779614:59780453)	B(59783471:59783565)	C(59786814:59786876)	D(59788415:59788514)	E(59790036:59790092)	F(59801914:59802011)	G(59803885:59804011)	H(59809399:59809488)	I(59811902:59812018)	J(59815244:59815378)	K(59821585:59821706)	L(59824191:59824332)	M(59827123:59827318)	N(59832189:59832308)	O(59843063:59843138)	P(59855366:59855512)	Q(59856807:59856846)	R(59860080:59860202)	S(59861425:59861505)	T(59863916:59864026)	U(59865567:59865689)	V(59868111:59868260)	W(59869474:59869793)	X(59870436:59872031)	Y(59874602:59874683)	Z(59875202:59875414)	A1(59884480:59884592)	A2(59889413:59889555)	A3(59894141:59894364)	A4(59894761:59894877)	A5(59895193:59895381)	A6(59896490:59896537)	A7(59900350:59900461)	A8(59902907:59902968)	A9(59905892:59906084)	A10(59907348:59907476)	A11(59908194:59908299)	A12(59909816:59909947)	A13(59910584:59910707)	A14(59912537:59912590)	A15(59921723:59921925)	A16(59923621:59923742)	A18(59924571:59925031)
372	ENSMUSG00000058258	A(8885860:8885996)	B(8886732:8886904)	C(8887485:8887577)	D(8887923:8888053)	E(8890318:8890635)
373	ENSMUSG00000030341	A(125350024:125350062)	B(125356825:125356978)	C(125357313:125357441)	D(125357721:125357870)	E(125358054:125358132)	F(125360497:125360573)	G(125360710:125360823)	H(125361092:125361120)	J(125361299:125361584)	K(125361687:125361994)	L(125361995:125361995)
374	ENSMUSG00000042426	A(112927793:112927973)	B(112929627:112929700)	C(112930842:112930955)	D(112932507:112932636)	E(112933084:112933229)	F(112935469:112935597)	G(112940373:112940499)	H(112941673:112941831)	I(112944494:112944659)	J(112945070:112945193)	K(112946763:112947374)	L(112948212:112948355)	M(112952803:112952979)	N(112953674:112953814)	O(112955148:112955292)	P(112955400:112955517)	Q(112956382:112956466)	R(112958913:112959001)	S(112960119:112960247)	T(112960323:112960398)	U(112961061:112961285)	V(112962734:112962870)	W(112963263:112963356)	X(112964447:112964740)	Y(112965215:112965346)	Z(112966536:112966632)	A1(112969135:112969187)
375	ENSMUSG00000039756	A(122274419:122274478)	B(122275198:122276810)	C(122278746:122278884)	D(122280728:122280823)	E(122282329:122282493)	F(122284394:122284503)	G(122285057:122285150)
376	ENSMUSG00000039345	A(8473840:8473848)	B(8473849:8473966)	C(8477967:8478329)	D(8482127:8482167)	E(8482256:8482400)	F(8484262:8484333)	G(8484820:8484873)	H(8485865:8485945)	I(8487359:8487461)	J(8488659:8488827)	K(8490102:8490137)
378	ENSMUSG00000007815	A(108327586:108327741)	B(108330871:108330991)	C(108335051:108335181)	D(108336648:108336821)
379	ENSMUSG00000026618	A(185329287:185329021)	B(185327742:185327620)	C(185325662:185325503)	D(185323815:185323667)	E(185323235:185323186)	F(185323102:185322993)	G(185322911:185322821)	H(185322515:185322400)	I(185321006:185320837)	J(185318654:185318564)	K(185317958:185317807)	L(185316054:185315894)	M(185303401:185303299)	N(185302801:185302708)	O(185297581:185297473)	P(185296513:185296411)	Q(185295680:185295555)	R(185294875:185294744)	S(185291425:185291319)	T(185290631:185290486)	U(185289543:185289353)	V(185288184:185288040)	W(185287191:185287049)
380	ENSMUSG00000022540	A(5013507:5013463)	B(5013374:5013303)	C(5012509:5012427)	D(5012295:5012241)	E(5011692:5011612)	F(5010942:5010847)	G(5010565:5010467)	H(5010153:5010040)	I(5009950:5009901)	J(5009604:5009478)	K(5009252:5009211)
381	ENSMUSG00000024290	A(10181317:10181225)	B(10150316:10150235)	C(10140888:10140788)	D(10140313:10140176)	E(10136271:10136096)	F(10134500:10134416)	G(10132272:10132128)	H(10131668:10131530)	I(10129396:10129305)	J(10122768:10122609)	K(10119945:10119885)	L(10116862:10116774)	M(10112392:10112344)	N(10106457:10106322)	O(10104509:10104418)	P(10104320:10104074)	Q(10101028:10100922)	R(10099407:10099257)	S(10097643:10097483)	T(10095597:10095413)	U(10093977:10093908)	V(10092223:10092129)	W(10090978:10090813)	X(10084411:10084318)	Y(10083210:10083122)	Z(10080539:10080351)	A1(10079274:10079115)	A2(10073185:10073115)	A3(10072920:10072832)	A4(10070700:10070622)	A5(10070480:10070219)	A6(10067678:10067471)	A7(10066051:10066048)
382	ENSMUSG00000010047	A(107570150:107571070)	B(107571492:107571581)	C(107572058:107572468)	D(107572469:107572469)
383	ENSMUSG00000026313	A(92148277:92148256)	B(92054972:92054901)	C(92030196:92029955)	D(92012819:92012669)	E(92002275:92002155)	F(91996178:91996057)	G(91991614:91991483)	H(91987657:91987545)	I(91984777:91984661)	J(91984573:91984378)	K(91982252:91982029)	L(91975693:91975439)	M(91972886:91972700)	N(91971076:91970943)	O(91968458:91968353)	P(91968352:91968338)	Q(91964826:91964780)	R(91961560:91961453)	S(91959466:91959411)	T(91958442:91958355)	U(91956161:91956042)	V(91955387:91955290)	W(91947536:91947418)	X(91946033:91945900)	Y(91934686:91934602)	Z(91933797:91933656)	A1(91933386:91933347)
384	ENSMUSG00000010358	A(101448602:101448622)	B(101456566:101456664)	C(101457190:101457337)	D(101457416:101457522)	E(101457523:101457528)	F(101457620:101457806)	G(101457891:101457997)	H(101458201:101458392)
385	ENSMUSG00000000976	A(83753723:83753941)	B(83755710:83755817)	C(83757310:83757450)	D(83758289:83758404)	E(83759304:83759418)	F(83760899:83761000)	G(83764886:83765023)	H(83765853:83766160)	I(83767078:83767255)	J(83769056:83769262)	K(83769668:83769767)	L(83772245:83772600)	M(83773870:83773992)	N(83774422:83774508)	O(83775701:83775835)	P(83776614:83776736)	Q(83777238:83777362)	R(83778845:83778941)	S(83779401:83779605)	T(83781151:83781722)
386	ENSMUSG00000035172	A(101170886:101170725)	B(101168697:101168642)	C(101168294:101168215)	D(101168109:101167918)	E(101167832:101167675)	F(101167570:101167450)	G(101166660:101166354)	H(101165691:101165484)	I(101165187:101165051)	J(101164791:101164659)	K(101164471:101164013)	L(101163697:101163506)	M(101163064:101162879)
387	ENSMUSG00000031148	A(7697226:7697395)	B(7698493:7698653)	C(7698756:7698880)	D(7702063:7702172)	E(7703370:7703583)	F(7705300:7705431)	G(7705432:7705432)	H(7706011:7706034)	I(7706035:7706149)	J(7706328:7706451)	K(7706692:7706761)	L(7707936:7708021)	M(7708111:7708245)
388	ENSMUSG00000020493	A(87106136:87106009)	B(87103690:87103540)	C(87103309:87103187)	D(87101645:87101382)	E(87099473:87099375)	F(87098778:87098663)	G(87097194:87097135)	H(87097059:87096963)	I(87091865:87091797)
389	ENSMUSG00000049553	A(71909163:71909239)	B(71912876:71913080)	C(71915021:71915170)	D(71917742:71917849)	E(71920442:71920527)	F(71920649:71920752)	G(71924590:71924610)	H(71924611:71924697)	I(71926284:71926389)	J(71926649:71926811)	K(71929309:71929479)	L(71929665:71929787)	M(71931594:71931824)	N(71936296:71936550)	O(71941347:71941538)	P(71948350:71948499)	Q(71949340:71949523)	R(71950580:71950662)	S(71950763:71950921)	T(71952986:71953084)	U(71954693:71954845)	V(71961524:71961606)	W(71963674:71963839)	X(71964666:71964887)	Y(71965556:71965770)	Z(71966376:71966543)	A1(71967312:71967447)	A2(71967859:71968016)	A3(71972698:71972824)	A4(71974101:71974211)	A5(71974744:71975019)	A6(71976019:71976219)	A7(71977334:71977451)	A8(71977944:71978108)	A9(71978415:71978515)
390	ENSMUSG00000020585	A(8921959:8922183)	B(8922184:8922294)	C(8931628:8931748)	D(8934696:8934772)	E(8934866:8934988)	F(8935987:8936082)	G(8936697:8936795)	H(8938117:8938191)
391	ENSMUSG00000024135	A(86142439:86142360)	B(86139249:86139069)	C(86136535:86136164)	D(86130280:86130114)	E(86127833:86127716)	F(86126249:86126111)	G(86120746:86120650)	H(86120049:86119914)	I(86115296:86115193)	J(86109334:86109227)	K(86103000:86102843)	L(86099295:86099205)	M(86098619:86098512)	N(86057767:86057676)	O(86051168:86051086)	P(86003953:86003847)	Q(86001607:86001431)	R(86000473:86000321)	S(85988509:85988325)	T(85985483:85985194)
392	ENSMUSG00000032946	A(6401791:6401863)	B(6402472:6402574)	C(6403024:6403086)	D(6403432:6403563)	E(6404300:6404450)	F(6404654:6404827)	G(6404938:6405054)	H(6407041:6407322)	I(6408171:6408248)	J(6408448:6408570)	K(6408839:6408954)	L(6413085:6413226)	M(6413428:6413464)	N(6413865:6414041)	O(6414792:6414850)
393	ENSMUSG00000040850	A(30771983:30772224)	B(30791092:30791232)	C(30791922:30792038)	D(30802814:30802858)	E(30804290:30804439)	F(30804963:30805026)	G(30806255:30806329)	H(30807703:30807825)	I(30809836:30809928)	J(30810783:30811048)	K(30811978:30812164)	L(30813663:30813752)	M(30815228:30815292)	N(30815558:30815708)	O(30817731:30817829)	P(30818089:30818158)	Q(30819004:30819071)	R(30819928:30820143)	S(30820916:30821073)	T(30823059:30823154)	U(30830350:30830405)	V(30832134:30832190)	W(30832389:30832444)	X(30832532:30832630)	Y(30834086:30834148)	Z(30834274:30834369)	A1(30835336:30835467)	A2(30837282:30837491)	A3(30838885:30839021)	A4(30841569:30841622)	A5(30841991:30842120)	A6(30843507:30843588)	A7(30845180:30845333)	A8(30845828:30845897)	A9(30847398:30847523)	A10(30848047:30848199)	A11(30850603:30850707)	A12(30851143:30851234)	A13(30852673:30852804)	A14(30853177:30853385)	A15(30856030:30856115)	A16(30861348:30861476)	A17(30865434:30865589)	A18(30874118:30874280)	A19(30876746:30876879)	A20(30878379:30878513)
394	ENSMUSG00000024777	A(6234831:6234633)	B(6233973:6233777)	C(6232868:6232767)	D(6232620:6232528)	E(6232400:6232270)	F(6231175:6231116)	G(6231015:6230907)	H(6230555:6230502)	I(6230436:6230386)	J(6230275:6230156)	K(6229349:6229222)	L(6229043:6228942)	M(6228531:6228384)
395	ENSMUSG00000021506	A(55830940:55830772)	B(55828675:55828440)	C(55826611:55826069)
396	ENSMUSG00000056492	A(43403942:43404043)	B(43410502:43410556)	C(43422498:43422656)	D(43424415:43424591)	E(43424714:43424716)	F(43424717:43424823)	G(43426285:43426343)	H(43426939:43427084)	I(43428445:43428666)	J(43430504:43430707)	K(43437516:43437686)	L(43439951:43440160)	M(43441784:43442002)	N(43444987:43445139)	O(43446004:43446212)	P(43446873:43447052)	Q(43449792:43451195)	R(43452280:43452321)	S(43452416:43452475)	T(43453071:43453155)	U(43455256:43455335)
397	ENSMUSG00000041592	A(114065878:114065867)	B(114065866:114065803)	C(113943278:113943119)	D(113903140:113903034)	E(113893568:113893421)	F(113885383:113885250)	G(113874686:113874575)	H(113873221:113873031)	I(113872914:113872831)	J(113869920:113869726)	K(113868966:113868850)	L(113868072:113867905)	M(113867094:113866992)	N(113859990:113859814)	O(113857832:113857696)	P(113856773:113856626)	Q(113854410:113854270)	R(113851883:113851702)	S(113851011:113850896)	T(113843119:113842924)	U(113842767:113842669)	V(113842226:113842035)	W(113839424:113839303)	X(113838726:113838617)	Y(113838534:113838384)	Z(113835055:113834818)	A1(113833238:113833123)	A2(113832443:113832254)	A3(113830878:113830780)	A4(113830092:113829898)	A5(113828559:113828358)	A6(113827130:113827027)	A7(113826512:113826442)	A8(113825150:113825015)	A9(113823427:113823371)	A10(113821677:113821576)	A11(113821463:113821348)	A12(113810515:113810329)	A13(113806404:113806267)	A14(113803286:113803125)	A15(113800268:113800143)	A16(113795087:113794923)	A17(113793863:113793723)	A18(113793438:113793300)	A19(113791501:113791375)	A20(113781143:113780790)
398	ENSMUSG00000022056	A(68533675:68533624)	B(68532650:68532547)	C(68529843:68529767)	D(68527713:68527635)	E(68526387:68526311)	F(68525385:68525196)	G(68524104:68524051)	H(68522001:68521930)	I(68520566:68520397)	J(68518529:68518445)	K(68516688:68516561)	L(68514945:68514771)	M(68512706:68512617)	N(68511443:68511248)	O(68510849:68510747)	P(68509856:68509670)	Q(68507934:68507854)	R(68506234:68506156)	S(68505163:68505058)	T(68504700:68504601)	U(68501546:68501484)	V(68499903:68499847)	W(68498465:68498465)	X(68498464:68498421)
399	ENSMUSG00000039509	A(123949176:123948998)	B(123946611:123946493)	C(123944358:123944255)	D(123941142:123941035)	E(123939174:123939040)	F(123938305:123938135)	G(123936986:123936831)	H(123936157:123936087)	I(123933514:123933367)	J(123931003:123930856)	K(123929401:123929244)	L(123927221:123927130)	M(123922512:123922349)	N(123920942:123920848)	O(123918996:123918772)	P(123917552:123917430)	Q(123916383:123916284)	R(123915426:123915175)	S(123914631:123914498)	T(123911907:123911749)	U(123910019:123909884)	V(123907874:123907756)	W(123906294:123906214)	X(123904616:123904552)	Y(123902687:123902599)	Z(123899510:123899374)
400	ENSMUSG00000031696	A(85299457:85299455)	B(85294957:85294859)	C(85289802:85289706)	D(85287819:85287696)	E(85286523:85286341)	F(85284206:85283993)	G(85281924:85281841)	H(85281345:85281236)	I(85279056:85278960)	J(85278852:85278704)	K(85275027:85274820)	L(85273627:85273472)	M(85270815:85270693)	N(85264323:85264144)	O(85263550:85263311)	P(85262138:85261995)	Q(85261309:85261130)
401	ENSMUSG00000031701	A(85555247:85555170)	B(85553976:85553917)	C(85553410:85553187)	D(85548962:85548882)	E(85548697:85548564)	F(85546709:85546513)	G(85540452:85540308)	H(85540177:85540050)	I(85539407:85539216)
402	ENSMUSG00000053175	A(19822677:19822437)	B(19820200:19820047)	C(19812513:19812405)	D(19811699:19811495)	E(19811408:19811320)	F(19811134:19811057)	G(19809663:19809496)	H(19809259:19809142)	I(19809056:19808872)
403	ENSMUSG00000024907	A(3414112:3414032)	B(3413349:3413295)	C(3411647:3411558)	D(3411206:3411129)	E(3410165:3410095)
404	ENSMUSG00000025040	A(17572180:17572153)	B(17571459:17571303)	C(17568108:17568033)	D(17558809:17558681)	E(17558011:17557934)
405	ENSMUSG00000040147	A(16817275:16817230)	B(16771019:16770925)	C(16768515:16768378)	D(16740175:16740071)	E(16739185:16739094)	F(16736113:16735972)	G(16734223:16734074)	H(16732178:16732019)	I(16724756:16724660)	J(16722989:16722936)	K(16718313:16718256)	L(16716483:16716386)	M(16712677:16712566)	N(16711310:16711248)	O(16710191:16710041)	P(16710040:16710039)
406	ENSMUSG00000025496	A(141292038:141292313)	B(141293713:141293825)	C(141293913:141294484)	D(141294659:141294861)
407	ENSMUSG00000028940	A(152159669:152159713)	B(152159805:152159900)	C(152160129:152160228)	D(152160317:152160549)	E(152160550:152160550)
408	ENSMUSG00000032412	A(96364154:96364046)	B(96345893:96345765)	C(96343375:96343268)	D(96340386:96340202)	E(96338709:96338659)	F(96335462:96335379)	G(96333694:96333524)
409	ENSMUSG00000079469	B(73039591:73039462)	C(73038758:73038623)	D(73036821:73036704)	E(73034591:73034487)	F(73032183:73032053)	G(73029706:73029566)	H(73023280:73023229)	I(73022486:73022275)	J(73021350:73021286)	K(73018083:73017870)	L(73017571:73017391)	M(73016295:73016152)
410	ENSMUSG00000042688	A(75398133:75397579)	B(75395654:75395510)	C(75393529:75393365)	D(75390368:75390167)	E(75389147:75388052)
411	ENSMUSG00000032202	A(73075415:73075567)	B(73082402:73082487)	C(73084931:73085034)	D(73087077:73087200)	E(73095258:73095456)
412	ENSMUSG00000030201	A(134566697:134566643)	B(134542045:134541652)	C(134520593:134520396)	D(134513419:134513223)	E(134511287:134511156)	F(134507682:134507286)	G(134506367:134506196)	H(134486671:134486455)	I(134485933:134485644)	J(134484440:134484214)	K(134480560:134480376)	L(134479835:134479509)	M(134470891:134470689)	N(134468854:134468643)	O(134467699:134467509)	P(134464604:134464395)	Q(134462661:134462536)	R(134459468:134459232)	S(134457768:134457658)	T(134456285:134456055)	U(134454833:134454697)	V(134453647:134453550)	W(134451080:134450786)
413	ENSMUSG00000028431	A(56800124:56799975)	B(56798810:56798658)	C(56796585:56796504)	D(56795586:56795506)	E(56794175:56794090)	F(56792481:56792385)	G(56792117:56792027)	H(56791011:56790888)	I(56790224:56790131)	J(56787971:56787741)	K(56786752:56786588)	L(56784637:56784538)	M(56781217:56781026)	N(56779763:56779657)	O(56779062:56778959)	P(56776938:56776885)	Q(56776795:56776690)	R(56775540:56775425)	S(56775090:56775017)	T(56774766:56774688)	U(56774601:56774522)	V(56773336:56773199)	W(56773101:56773016)	X(56772529:56772381)	Y(56771556:56771433)	Z(56771078:56770981)	A1(56769215:56769014)	A2(56767876:56767815)	A3(56762903:56762841)	A4(56762309:56762249)	A5(56759914:56759801)	A6(56759075:56758964)	A7(56758340:56758213)	A8(56757271:56757117)	A9(56755379:56755304)	A10(56751719:56751652)
414	ENSMUSG00000030659	A(116521837:116521980)	B(116524299:116524406)	C(116525961:116526087)	D(116526300:116526403)	E(116527637:116527822)	F(116528000:116528090)	G(116528818:116528876)	H(116528975:116529067)	I(116533072:116533161)	J(116535862:116536032)	K(116539945:116540026)	L(116540442:116540449)
415	ENSMUSG00000021732	A(118715384:118715711)	B(118781506:118781609)	C(118789119:118789316)
416	ENSMUSG00000061244	A(49066152:49066126)	B(49052392:49052298)	C(49051467:49051320)	D(49048898:49048704)	E(49042549:49042485)	F(49039383:49039355)	G(49037782:49037673)	H(49037048:49037004)	I(49036899:49036759)	J(49036081:49035999)	K(49035017:49034808)	L(49033418:49033271)	M(49023307:49023199)	N(49019522:49019402)	O(49017560:49017474)	P(49016306:49016198)	Q(49015632:49015417)	R(49014349:49014161)
417	ENSMUSG00000020325	A(79777301:79777397)	B(79778563:79778748)	C(79779965:79780180)	D(79781124:79781351)	E(79781432:79781475)
418	ENSMUSG00000035890	A(79766827:79766753)	B(79762705:79762647)	C(79762545:79762482)	D(79762329:79762085)	E(79761633:79761565)	F(79761499:79761430)	G(79761082:79760989)	H(79760906:79760791)	I(79759236:79759087)
419	ENSMUSG00000000282	A(74831329:74831401)	B(74836363:74836948)	C(74837431:74837472)	D(74837612:74837723)	E(74842161:74842353)	F(74842551:74843320)
420	ENSMUSG00000031536	A(22653374:22653314)	B(22653117:22653060)	C(22650555:22650489)	D(22648256:22648182)	E(22647471:22647413)	F(22645094:22645045)	G(22642356:22642305)	H(22640567:22640513)	I(22640431:22640359)	J(22640004:22639934)	K(22637154:22637068)	L(22631519:22631455)	M(22630482:22630343)	N(22628369:22628275)
421	ENSMUSG00000009588	C(116775402:116775287)	D(116769369:116768871)	E(116768113:116767945)	F(116767852:116767681)	G(116767116:116766978)	H(116766641:116766538)	I(116766348:116766259)	J(116766172:116766073)	K(116765922:116765731)
422	ENSMUSG00000041895	A(109611312:109611233)	B(109605967:109605885)	C(109603842:109603673)	D(109597199:109597103)	E(109585192:109585095)	F(109584167:109584075)	G(109583197:109583127)	H(109582479:109582372)	I(109579791:109579627)	J(109578398:109578291)	K(109577693:109577575)	L(109577157:109577057)	M(109573967:109573920)
423	ENSMUSG00000035615	A(45229835:45229935)	B(45243630:45243787)	C(45244572:45244674)	D(45249174:45249219)	E(45256842:45256949)	F(45261833:45261928)	G(45268469:45268594)	H(45269900:45270019)	I(45271130:45271266)	J(45273078:45273204)	K(45273359:45273454)	L(45274312:45274494)	M(45275250:45275397)	N(45278826:45279641)	O(45283546:45285830)
424	ENSMUSG00000028467	A(43578371:43578348)	B(43578347:43578016)	C(43574119:43574028)	D(43573866:43573751)	E(43571407:43571189)	F(43570911:43570672)	G(43570448:43570346)	H(43570190:43570037)	I(43569955:43569830)	J(43569661:43569489)	K(43569285:43569181)	L(43568993:43568886)	M(43568806:43568655)	N(43568544:43568438)	O(43568338:43568196)	P(43568115:43568000)	Q(43567916:43567725)	R(43567467:43567189)
425	ENSMUSG00000031539	A(22804032:22803760)	B(22799812:22799641)	C(22797219:22797082)	D(22793151:22793066)	E(22792851:22792718)	F(22791452:22791245)	G(22791025:22790881)	H(22789453:22789353)
426	ENSMUSG00000057286	A(116694558:116694437)	B(116690372:116690312)	C(116686010:116685836)	D(116685265:116685097)	E(116684484:116684346)	F(116681962:116681859)	G(116679990:116679907)	H(116678565:116678466)	I(116677681:116677514)
427	ENSMUSG00000033985	A(116741697:116741918)	B(116751105:116751226)	C(116771800:116771848)	D(116792088:116792234)	E(116800533:116800615)	F(116801160:116801244)	G(116801449:116801532)	H(116801720:116801806)	I(116802224:116802341)	J(116802597:116803312)
428	ENSMUSG00000031796	A(95434571:95434488)	B(95424696:95424617)	C(95422894:95422783)	D(95422246:95422058)	E(95421246:95421136)	F(95420669:95420664)
429	ENSMUSG00000046707	A(95488447:95488344)	B(95487676:95487565)	C(95477313:95477212)	D(95473421:95473371)	E(95465710:95465651)	F(95461629:95461546)	G(95460788:95460678)	H(95460173:95460072)	I(95457488:95457388)	J(95456006:95455858)	K(95453443:95453367)
430	ENSMUSG00000021009	A(98733653:98733474)	B(98715193:98715024)	C(98710897:98710800)	D(98709603:98709536)	E(98708875:98708805)	F(98705180:98705093)	G(98704230:98704142)	H(98700046:98699959)	I(98698910:98698831)	J(98693617:98693557)	K(98692956:98692872)	L(98689628:98688190)	M(98683615:98683478)	N(98682740:98682519)	O(98680489:98680361)	P(98680191:98679957)	Q(98679436:98679276)	R(98678678:98678550)
432	ENSMUSG00000066877	A(43533568:43533793)	B(43553861:43554582)	C(43569148:43569342)
433	ENSMUSG00000020590	A(35047397:35047399)	B(35047400:35047411)	C(35078900:35079012)	D(35082869:35082971)	E(35085939:35086028)	F(35086863:35086984)	G(35091363:35091484)	H(35091569:35091670)	I(35092825:35092913)	J(35098230:35098313)	K(35100539:35100677)	L(35101021:35101109)	M(35103041:35103140)	N(35105107:35105300)	O(35106713:35106817)	P(35107424:35107556)	Q(35110624:35110661)	R(35112435:35112504)	S(35119766:35119905)	T(35122918:35123025)	U(35124430:35124540)	V(35132021:35132182)	W(35133309:35133380)	X(35138026:35138171)	Y(35138400:35138468)	Z(35140168:35140280)	A1(35144089:35144336)
434	ENSMUSG00000037148	A(77517783:77517630)	B(77450923:77450828)	C(77450754:77450693)	D(77432811:77432740)	E(77426431:77426330)	F(77420747:77420637)	G(77420176:77420072)	H(77413627:77413498)	I(77411128:77411022)	J(77409642:77409548)	K(77388735:77388654)	L(77384796:77384751)	M(77382790:77382725)	N(77365160:77365086)	O(77358634:77358547)	P(77351672:77351614)	Q(77346377:77346272)	R(77344799:77344640)	S(77310881:77310731)	T(77277307:77277148)	U(77259209:77259057)	V(77257417:77257326)	W(77251007:77250919)
435	ENSMUSG00000021256	A(86679988:86680326)	B(86685384:86685472)	C(86686966:86687022)	D(86688212:86688286)	E(86688902:86689283)	F(86690858:86690970)	G(86691836:86691908)
436	ENSMUSG00000021569	A(73937581:73937490)	B(73936272:73936107)	C(73932987:73932858)	D(73930215:73930160)	E(73929749:73929659)	F(73927983:73927911)	G(73921236:73921173)	H(73920434:73920348)	I(73920101:73919995)	J(73918564:73918411)	K(73915570:73915458)	L(73914557:73914488)	M(73913339:73913244)
437	ENSMUSG00000019087	A(74297179:74297321)	B(74297623:74297749)	C(74300250:74300324)	D(74300578:74300771)	E(74301324:74301364)	F(74301936:74302021)	G(74302362:74302600)	H(74303222:74303269)	I(74303358:74303586)	J(74303797:74304006)
438	ENSMUSG00000020601	A(15815500:15815231)	B(15809988:15809696)	C(15794076:15793608)
439	ENSMUSG00000090550	B(90953108:90953204)	D(90953849:90954012)
440	ENSMUSG00000002428	A(20057988:20058007)	B(20058899:20059106)	C(20063818:20063984)	D(20064566:20064699)	E(20065322:20065419)	F(20067346:20067420)	G(20068966:20069157)	H(20072369:20072464)	J(20074829:20074895)	K(20076491:20076584)	L(20082752:20082831)	M(20082911:20082955)	N(20083747:20083749)	O(20083750:20083830)	P(20086096:20086193)	Q(20091477:20091620)	R(20092678:20092816)	S(20098080:20098215)	T(20099776:20099955)	U(20105641:20105765)	V(20106350:20106528)	W(20107998:20108123)	X(20108755:20108867)	Y(20109305:20109485)	Z(20113356:20113436)	A1(20116572:20116724)
441	ENSMUSG00000001962	A(74313215:74313325)	B(74314677:74314761)	C(74314864:74314963)	D(74315427:74315572)	E(74317430:74317506)	F(74317637:74317703)	G(74318142:74318203)	H(74318368:74318444)	I(74318815:74318869)	J(74319050:74319098)	K(74319191:74319261)	L(74319392:74319502)	M(74319960:74319968)
442	ENSMUSG00000034022	A(76607478:76607335)	B(76603751:76603724)	C(76603645:76603512)	D(76603382:76603302)	E(76603185:76603034)	F(76602937:76602791)	G(76602648:76602509)	H(76602431:76602321)	I(76602221:76602128)	J(76602009:76601922)	K(76601849:76601727)	L(76601625:76601574)	M(76601501:76601499)	N(76601498:76601404)	O(76601337:76601263)	P(76601186:76601106)	Q(76601027:76600938)	R(76600792:76600682)	S(76600609:76600468)	T(76600391:76600213)	U(76600126:76599990)	V(76599914:76599740)	W(76599662:76599456)	X(76599357:76599268)	Y(76599177:76599034)	Z(76598955:76598803)	A1(76598092:76597976)	A2(76597900:76597810)	A3(76597730:76597646)	A4(76597572:76597431)	A5(76597341:76597189)	A6(76597093:76596917)	A7(76596843:76596777)	A8(76596698:76596651)	A9(76596571:76596416)	A10(76596349:76596220)	A11(76596147:76596009)	A12(76595932:76595885)
443	ENSMUSG00000026295	B(88407150:88407216)	C(88407317:88407441)	D(88411109:88411228)	E(88412251:88412358)	F(88417238:88417292)	G(88418387:88418437)	H(88420583:88420668)
444	ENSMUSG00000066440	A(79295670:79295477)	B(79293904:79293826)	C(79290963:79290874)	D(79287879:79287375)	E(79286336:79286328)	F(79286327:79286206)	G(79285646:79285482)	H(79285347:79285259)	I(79284199:79284036)	J(79283002:79282802)	K(79280965:79280357)	L(79280129:79280043)	M(79279158:79279090)	N(79278559:79278408)	O(79276444:79276243)	P(79275115:79274852)	Q(79273676:79273557)	R(79273457:79273293)	S(79272285:79272067)	T(79270940:79270838)	U(79269101:79268359)	V(79266554:79266358)	W(79265792:79265688)	X(79264433:79264311)	Y(79263949:79263773)	Z(79261824:79261578)	A1(79260899:79260801)	A2(79257578:79257415)	A3(79255366:79255230)	A4(79252180:79252149)	A5(79251290:79251154)	A6(79249683:79249463)	A7(79246618:79246471)	A8(79246244:79246035)	A9(79244490:79244272)	A10(79241093:79240896)	A11(79240056:79239857)	A12(79239045:79238904)	A13(79238381:79238322)	A14(79237355:79237173)	A15(79236658:79236614)	A16(79234169:79233966)
445	ENSMUSG00000025665	A(111486782:111486669)	B(111463101:111462928)	C(111462927:111462850)	D(111450354:111450292)	E(111446290:111446231)	F(111439269:111439268)	G(111439267:111439153)	H(111435268:111435187)	I(111434397:111434317)	J(111432693:111432614)	K(111421776:111421670)	L(111420949:111420912)	M(111417240:111417098)	N(111413908:111413838)	O(111413626:111413538)	P(111412763:111412705)	Q(111410637:111410535)	R(111409980:111409850)	S(111409455:111409333)	T(111408734:111408645)	U(111407614:111407456)	V(111404839:111404678)	W(111400284:111400208)	X(111398698:111398581)	Y(111391218:111391087)	Z(111391086:111391078)	A1(111389911:111389780)
446	ENSMUSG00000033007	A(75450450:75450698)	A(75450699:75450831)	B(75450832:75451413)	C(75469111:75469255)	D(75469357:75469484)	E(75469671:75469833)	F(75470279:75470335)	G(75472284:75472437)	H(75472822:75472913)	I(75472992:75473071)	J(75473243:75473347)	K(75473519:75473632)
447	ENSMUSG00000022797	A(32613191:32613226)	B(32614566:32614767)	C(32615193:32615394)	D(32616749:32616898)	E(32617097:32617099)	F(32617100:32617199)	G(32618218:32618331)	H(32618633:32618731)	I(32619037:32619176)	J(32620366:32620523)	K(32621175:32621297)	L(32623057:32623142)	M(32623372:32623435)	N(32624369:32624436)	O(32624768:32624826)	P(32624984:32625065)	Q(32626549:32626770)	R(32628476:32628616)	S(32630094:32630336)
448	ENSMUSG00000041710	A(144523841:144523464)	B(144481481:144480960)	C(144427821:144427485)	D(144425403:144425264)	E(144419853:144419531)	F(144411807:144411612)	G(144388352:144388149)	H(144387894:144387853)	I(144385983:144385894)	J(144383193:144382498)
449	ENSMUSG00000049470	A(53368664:53368786)	B(53372278:53373057)	C(53375589:53375633)	D(53380586:53380672)	E(53389755:53389791)	F(53392771:53392816)	G(53396539:53396593)	H(53397832:53397869)	I(53398237:53398399)	J(53399589:53400506)	K(53402478:53402566)	L(53404356:53404602)	M(53406581:53406675)	N(53407880:53407943)	O(53408057:53408193)	P(53408399:53408470)	Q(53409268:53409361)	R(53410916:53410959)	S(53411836:53412056)	T(53415388:53415515)
450	ENSMUSG00000019944	A(69248781:69248972)	B(69249625:69249728)	C(69266187:69266372)	D(69269903:69270873)	E(69272739:69272857)	F(69279345:69279495)	G(69285687:69285775)	H(69288950:69289055)	I(69289520:69289689)
451	ENSMUSG00000050663	A(114801300:114800519)	B(114788215:114787942)	C(114696137:114696011)	D(114592206:114592052)	E(114588540:114588427)	F(114567264:114567127)	G(114518196:114518131)	H(114504242:114504177)	I(114503181:114502994)	J(114498857:114498769)	K(114487006:114486873)	L(114486761:114486706)	M(114448387:114448240)	N(114446233:114446136)	O(114444786:114444679)	P(114413316:114413149)	Q(114412581:114412441)	R(114408727:114408646)	S(114401538:114401395)
452	ENSMUSG00000020272	A(32533404:32533559)	B(32555124:32555288)	C(32574499:32574547)	D(32577624:32577773)	E(32587313:32587385)	F(32588756:32588950)	G(32589410:32589491)	H(32596615:32596749)	I(32598439:32598984)	J(32600741:32600871)	K(32603667:32603790)	L(32604121:32604300)	M(32610633:32610725)	N(32612671:32612800)	O(32613462:32613586)	P(32614525:32614713)	Q(32615781:32615906)	R(32617849:32617962)	S(32622424:32622561)
453	ENSMUSG00000001588	A(69895338:69895286)	B(69894657:69894600)	C(69890983:69890864)	D(69890642:69890589)	E(69890492:69890434)	F(69890182:69889999)	G(69889864:69889820)	H(69889713:69889618)	I(69889510:69889436)	J(69889346:69889237)	K(69887207:69887156)	L(69887068:69886968)	M(69885816:69885693)	N(69885604:69885393)	O(69884865:69884796)	P(69884680:69884586)	Q(69884491:69884322)	R(69883756:69883584)	S(69882694:69882585)	T(69882492:69882382)	U(69882031:69881982)	V(69881725:69881625)
454	ENSMUSG00000031791	A(72572104:72572227)	B(72579563:72579719)	C(72579960:72580144)	D(72581185:72581272)	E(72584700:72584817)	F(72585862:72586086)
455	ENSMUSG00000051768	A(24547309:24547359)	B(24547790:24547882)	C(24559736:24559852)	D(24565536:24565694)	E(24566219:24566293)	F(24566389:24566500)	G(24566858:24566967)	H(24567039:24567144)	I(24567314:24567572)	J(24567810:24567926)	K(24570216:24570309)	L(24570449:24570578)	M(24570872:24570926)	N(24571015:24571151)	O(24572209:24572299)	P(24573054:24573129)	Q(24573225:24573338)
456	ENSMUSG00000029541	A(139352647:139352829)	B(139353840:139354002)	C(139354240:139354389)	D(139354460:139354617)	E(139355554:139355727)	F(139356050:139356188)	G(139356268:139356452)	H(139356606:139356747)	I(139356846:139357033)
457	ENSMUSG00000002870	A(88898650:88898645)	B(88897516:88897287)	C(88893513:88893338)	D(88893205:88892945)	E(88892195:88891976)	F(88891880:88891673)	G(88889922:88889788)	H(88889205:88889014)	I(88888265:88888172)	J(88887970:88887720)	K(88887627:88887501)	L(88887073:88886961)	M(88886095:88885844)	N(88884864:88884682)	O(88884531:88884376)	P(88884110:88884000)
458	ENSMUSG00000035757	A(89089109:89089665)	B(89092704:89092907)	C(89094137:89094323)	D(89095599:89095729)	E(89096539:89096819)	F(89098632:89098776)	G(89099263:89099448)	H(89099587:89099743)	I(89099831:89099986)
459	ENSMUSG00000037935	A(99228503:99228497)	B(99228318:99228275)	C(99225142:99225038)	D(99220735:99220655)	E(99219746:99219615)	F(99219391:99219220)	G(99215286:99215114)	H(99214135:99214034)	I(99213330:99213120)	J(99210277:99210069)
460	ENSMUSG00000018844	A(82892195:82892400)	B(82897552:82897921)	C(82898594:82898830)	D(82899520:82899672)
461	ENSMUSG00000027048	A(69329345:69329270)	B(69327998:69327977)	C(69325195:69325144)	D(69324070:69323832)	E(69308546:69308459)	F(69306638:69306505)	G(69304108:69303937)	H(69299927:69299803)	I(69296486:69296312)	J(69292054:69291941)	K(69289476:69289366)	L(69287724:69287599)	M(69286868:69286665)	N(69285380:69285210)	O(69284791:69284590)	P(69282660:69282655)	Q(69282654:69282591)	R(69277870:69277771)	S(69274159:69273998)	T(69265742:69265638)	U(69265546:69265385)	V(69261566:69261363)	W(69259724:69259483)	X(69257363:69257207)	Y(69248911:69248714)	Z(69245951:69245745)	A1(69243561:69243415)	A2(69239284:69239084)
462	ENSMUSG00000015854	A(87358002:87358029)	C(87360876:87360911)	D(87365790:87366110)	E(87367541:87367879)	F(87368449:87368769)	H(87370204:87370217)
463	ENSMUSG00000032487	A(150100224:150100275)	B(150100974:150101090)	C(150101213:150101356)	D(150101991:150102134)	E(150102596:150102777)	F(150103675:150103758)	G(150103869:150104115)	H(150104283:150104569)	I(150104942:150105089)	J(150105373:150105782)
464	ENSMUSG00000001444	A(97115137:97114650)	B(97102098:97101944)	C(97101600:97101479)	D(97100085:97099927)	E(97099831:97099770)	F(97099378:97098772)
465	ENSMUSG00000056602	A(150260269:150260338)	B(150310270:150310469)	C(150326131:150326184)	D(150340353:150340492)	E(150345553:150345643)	F(150345851:150345930)	G(150346046:150346126)	H(150354474:150354642)	I(150358799:150358891)	J(150358990:150359088)	K(150361115:150361216)	L(150369469:150369572)	M(150370127:150370235)	N(150372522:150372608)	O(150378809:150378980)	P(150380798:150380930)	Q(150381616:150381723)	R(150385985:150386243)	S(150388773:150388955)	T(150390636:150390722)	U(150393978:150394237)	V(150394988:150395177)	W(150395743:150395867)	X(150398198:150398255)	Y(150399199:150399290)	Z(150399532:150399704)	A1(150400793:150400953)	A2(150401600:150401710)	A3(150403442:150403596)	A4(150404943:150405042)	A5(150405250:150405421)	A6(150413184:150413440)	A7(150414504:150414650)	A8(150416188:150416356)	A9(150418462:150418552)	A10(150422710:150422792)	A11(150426201:150426351)	A12(150427028:150427131)	A13(150428053:150428238)	A14(150429726:150429924)	A15(150431669:150431790)	A16(150433517:150433704)	A17(150434769:150434863)	A18(150436701:150437332)	A19(150438711:150438808)	A20(150439486:150439656)	A21(150445774:150445914)	A22(150449420:150449599)
466	ENSMUSG00000034187	A(103953981:103953970)	B(103930815:103930730)	C(103928843:103928744)	D(103926187:103926148)	E(103916672:103916506)	F(103913908:103913801)	G(103913391:103913316)	H(103910598:103910443)	I(103882941:103882742)	J(103873310:103873145)	K(103872665:103872591)	L(103872346:103872159)	M(103863334:103863239)	N(103862049:103861893)	O(103859028:103858895)	P(103848060:103847994)	Q(103846453:103846374)	R(103828566:103828432)	S(103827324:103827211)	T(103823794:103823739)	U(103823259:103823238)
467	ENSMUSG00000048402	A(119002175:119002040)	B(118890401:118890296)	C(118868181:118867979)	D(118866757:118866572)	E(118855637:118855436)	F(118854657:118854441)	G(118853380:118853258)	H(118848567:118848518)	I(118848517:118848383)	J(118846066:118845917)	K(118844515:118844351)	L(118842197:118841916)	M(118840590:118840254)	N(118838177:118835785)
468	ENSMUSG00000038146	A(32166793:32166676)	B(32164244:32164163)	C(32158982:32158840)	D(32158757:32158419)	E(32158333:32158211)	F(32158124:32157891)	G(32156407:32156252)	H(32156143:32155958)	I(32154851:32154738)	J(32154427:32154314)	K(32153986:32153753)	L(32153635:32153525)	M(32151708:32151516)	N(32151437:32151286)	O(32150716:32150603)	P(32150130:32149975)	Q(32147990:32147765)	R(32147463:32147262)	S(32147128:32146981)	T(32146591:32146407)	U(32144834:32144702)	V(32144624:32144367)	W(32144286:32144168)	X(32143809:32143244)	Y(32141549:32141217)	Z(32139799:32139645)	A1(32139353:32139131)	A2(32137900:32137816)	A3(32135547:32135385)	A4(32133692:32133388)	A5(32132349:32132202)	A6(32124379:32124282)	A7(32122860:32121820)
469	ENSMUSG00000025439	A(97696730:97696744)	B(97696745:97696869)	C(97705589:97705725)	D(97711700:97711798)	E(97712627:97712734)	F(97713907:97714080)	G(97716451:97716518)
470	ENSMUSG00000034918	A(54712628:54712679)	B(54712925:54712996)	C(54713916:54714055)	E(54714185:54714238)	F(54715626:54715712)	G(54716963:54717052)	H(54717610:54717735)	I(54717812:54717958)	J(54718053:54718128)	K(54718233:54718348)	L(54718443:54718676)	M(54719464:54719619)	N(54719709:54719870)	O(54720128:54720189)	P(54720801:54721044)	Q(54724143:54724382)	R(54725893:54725959)	S(54726242:54726847)	T(54727910:54727981)	U(54728478:54728527)	V(54731037:54731185)	W(54731344:54731452)	X(54733237:54733325)	Y(54733669:54733737)	Z(54733826:54733903)	A1(54734003:54734063)	A2(54734147:54734271)	A3(54734676:54734789)	A4(54734870:54734947)	A5(54735279:54735336)	A6(54736436:54736436)	A7(54736437:54736580)
471	ENSMUSG00000034891	A(54765683:54765563)	B(54762960:54762922)	C(54762761:54762643)	D(54759957:54759868)	E(54759541:54759509)
472	ENSMUSG00000014402	A(46919862:46919821)	B(46913462:46913378)	C(46910810:46910745)	D(46909068:46908905)	E(46907177:46907051)	F(46903588:46903522)	G(46901118:46901027)	H(46892560:46892358)	I(46891161:46890922)	J(46889704:46889615)
473	ENSMUSG00000020783	A(73047900:73048082)	B(73049859:73049924)	C(73053423:73053528)	D(73064988:73065113)	E(73065571:73065699)	F(73066683:73066759)	G(73067703:73067811)	H(73069714:73069813)	I(73070798:73070901)	J(73073226:73073520)	K(73075615:73075769)	L(73077855:73078016)	M(73078941:73079176)
474	ENSMUSG00000020019	A(93641454:93641508)	B(93644471:93645000)	C(93682418:93682696)	D(93707278:93707404)	E(93710478:93710666)	F(93733607:93733820)	G(93734173:93734288)	H(93738884:93738952)	I(93741051:93741221)	J(93745717:93745853)
475	ENSMUSG00000026172	A(74589559:74589878)	B(74589960:74590099)	C(74590265:74590459)	D(74590671:74590734)	E(74590960:74591129)	F(74591589:74591706)	G(74591822:74592071)	H(74592072:74592075)
476	ENSMUSG00000020032	A(84440357:84440115)	B(84409736:84409616)	C(84394143:84393992)	D(84392321:84392256)	E(84380866:84380747)	F(84378224:84378092)	G(84375387:84374246)
477	ENSMUSG00000042439	A(65622998:65625334)	B(65638750:65638931)	C(65644193:65644369)	D(65651560:65651722)	E(65656351:65656632)	F(65682895:65683007)	G(65685525:65685690)	H(65686962:65687456)
478	ENSMUSG00000041891	A(66002611:66002374)	B(65998720:65998566)	C(65998482:65998375)	D(65997661:65997600)	E(65996781:65996682)	F(65994908:65994785)	G(65993637:65993579)	H(65993207:65993075)	I(65991687:65991494)	J(65991402:65991332)	K(65987905:65987755)	L(65984274:65984153)	M(65983887:65983851)
479	ENSMUSG00000033629	A(65021543:65021457)	B(65010516:65010474)	C(65006634:65006561)	D(65005772:65005608)	E(65004308:65004257)	F(65001091:65000981)	G(64998322:64998195)	H(64992369:64992257)	I(64991080:64990974)	J(64990448:64990317)	K(64988529:64988453)
480	ENSMUSG00000055670	A(72796297:72796650)	B(72817931:72818075)	C(72821755:72821949)	D(72823380:72823551)	E(72824075:72824274)	F(72826052:72826262)	G(72830578:72830694)	H(72831543:72831721)	I(72837183:72837281)	J(72843256:72843347)	K(72844339:72844487)	L(72848642:72848753)	M(72850559:72850771)	N(72851834:72851934)	O(72853159:72853328)	P(72855383:72855516)	Q(72858331:72858333)	R(72858334:72858401)	S(72859582:72859696)	T(72863875:72864034)	U(72864736:72864857)	V(72864957:72865079)	W(72865825:72865991)	X(72866072:72866153)	Y(72866604:72866805)	Z(72867922:72868070)	A1(72869687:72869927)	A2(72872604:72872683)	A3(72873864:72873957)	A4(72874898:72875360)	A5(72876556:72876720)	A6(72880571:72880690)	A7(72881216:72881377)	A8(72884342:72884471)	A9(72886634:72886772)	A10(72888143:72888308)	A11(72888997:72889259)	A12(72891092:72891225)	A13(72893262:72893412)	A14(72895146:72895285)	A15(72899504:72899694)	A16(72899695:72899781)	A17(72900632:72900806)	A18(72901327:72901459)	A19(72906832:72907031)	A20(72908394:72908513)	A21(72910130:72910321)	A22(72911162:72911262)
481	ENSMUSG00000023802	A(3696201:3696154)	B(3695583:3695488)	C(3695373:3695263)	D(3694013:3693929)	E(3686009:3685864)	F(3683088:3682907)	G(3679840:3679711)	H(3671840:3671748)	I(3670017:3669764)	J(3665983:3665821)	K(3650128:3649982)	L(3646600:3646476)	M(3635391:3635265)
482	ENSMUSG00000019579	A(56183891:56183739)	B(56182715:56182665)	C(56179425:56179364)	D(56178345:56178264)	E(56177771:56177699)	F(56177003:56176924)
483	ENSMUSG00000034863	A(71485859:71485754)	B(71485110:71485000)	C(71484881:71484749)	D(71484572:71484434)	E(71484364:71484268)	F(71483564:71483448)	G(71483367:71483240)	H(71483141:71482980)	I(71482659:71482507)	J(71482410:71482284)	K(71482188:71482133)	L(71482026:71481952)	M(71481242:71480436)	N(71479342:71479151)	O(71479058:71478927)	P(71478831:71478721)	Q(71476921:71476399)	R(71476398:71476385)
484	ENSMUSG00000019845	A(39134083:39134107)	B(39134206:39134279)	C(39134988:39135040)	D(39137134:39137191)	E(39140823:39140938)	F(39142255:39142376)	G(39144375:39144562)	H(39144756:39144931)	I(39145573:39145713)	J(39147312:39147452)	K(39147763:39147937)	L(39149459:39149617)
485	ENSMUSG00000063430	A(113550935:113551334)	B(113558349:113558463)	C(113560901:113561085)	D(113570637:113570758)	E(113572239:113572413)	F(113574019:113574183)	G(113577263:113577463)	H(113587793:113588145)
486	ENSMUSG00000020081	A(62252818:62253209)	B(62258158:62258352)	C(62261172:62261325)	D(62261484:62261680)	E(62265051:62265267)	F(62265268:62265275)
487	ENSMUSG00000019948	A(89732241:89732174)	B(89729017:89728900)	C(89728222:89728154)	D(89726760:89726637)	E(89725903:89725768)	F(89725658:89725602)	G(89725269:89725171)	H(89725078:89725000)	I(89717244:89717073)	J(89715008:89714870)	K(89712560:89712431)
488	ENSMUSG00000032397	A(64288114:64288243)	B(64289710:64289782)	C(64290374:64290449)	D(64294010:64294132)	E(64294323:64294386)	F(64301042:64301248)	H(64304307:64304470)
489	ENSMUSG00000035351	A(88148224:88148379)	B(88153524:88153648)	C(88158858:88158930)	D(88160876:88160970)	E(88171995:88172085)	F(88174386:88174567)	G(88174883:88174933)	H(88177073:88177166)	I(88178134:88178247)
490	ENSMUSG00000028883	A(13399958:13400069)	B(13451104:13451261)	C(13455544:13455606)	D(13473399:13473518)	E(13516204:13516297)	F(13523054:13523173)	G(13556528:13556670)	H(13557010:13557124)	I(13557265:13557334)	J(13561764:13561908)	K(13565751:13565970)	L(13570146:13570237)	M(13577588:13577629)	N(13580992:13581149)	O(13585069:13585136)	P(13597500:13597642)	Q(13599148:13599603)
491	ENSMUSG00000022385	B(85860071:85860095)	C(85861901:85861958)	D(85862068:85862695)	E(85864107:85864262)	F(85867475:85867601)	G(85868680:85869057)	H(85871509:85871581)	I(85873640:85873876)	J(85874975:85875182)	K(85875183:85875218)	L(85875536:85875751)	M(85876149:85876232)
492	ENSMUSG00000028780	A(17576868:17576970)	B(17653708:17653868)	C(17655003:17655065)	D(17662920:17663039)	E(17670450:17670540)	F(17672429:17672548)	G(17675042:17675184)	H(17676311:17676425)	I(17678312:17678381)	J(17681939:17682083)	K(17694643:17694865)	L(17711386:17711474)	M(17714411:17714452)	N(17716911:17717068)	O(17721854:17721921)	P(17724081:17724211)	Q(17727343:17727756)
493	ENSMUSG00000035944	B(85832399:85832419)	C(85833147:85833224)	D(85834490:85834571)	E(85836020:85836191)	F(85838706:85838879)	G(85841465:85841540)	H(85844452:85844571)	I(85846331:85846390)	J(85847635:85847673)	K(85851517:85851598)	L(85852820:85852985)	M(85853585:85853744)	N(85853976:85854049)	O(85856471:85856564)
494	ENSMUSG00000032047	A(53610275:53610213)	B(53598132:53598085)	C(53595400:53595283)	D(53594789:53594694)	E(53594506:53594406)	F(53592111:53591968)	G(53591457:53591307)	H(53589273:53589178)	I(53587566:53587453)	J(53584904:53584840)	K(53583594:53583437)	L(53582665:53582545)
495	ENSMUSG00000016028	A(86033770:86030182)	B(85979240:85978602)	C(85963306:85963084)	D(85960182:85960067)	E(85959216:85959128)	F(85941274:85941117)	G(85939710:85939547)	H(85939227:85939102)	I(85938010:85937844)	J(85932469:85932284)	K(85931355:85931354)	L(85931353:85931242)	M(85930687:85930513)	N(85929973:85929832)	O(85929521:85929401)	P(85928498:85928315)	Q(85927999:85927898)	R(85927025:85926931)	S(85926295:85926086)	T(85925579:85925396)	U(85924201:85924058)	V(85922327:85922123)	W(85921315:85921148)	X(85919035:85918909)	Y(85916814:85916614)	Z(85907769:85907595)	A1(85906027:85905915)	A2(85905518:85905439)	A3(85904052:85903926)	A4(85903411:85903286)	A5(85902896:85902802)	A6(85902552:85902449)	A7(85902264:85902115)	A8(85901672:85901439)	A9(85901198:85900937)	A10(85900705:85900696)
496	ENSMUSG00000036961	A(44493550:44493603)	B(44493604:44493668)	C(44508798:44508831)	D(44509542:44509680)	E(44510424:44510549)	F(44511232:44511374)	G(44511537:44512082)
497	ENSMUSG00000054099	A(8427417:8427516)	B(8428629:8428688)	C(8430412:8430518)	D(8440721:8440788)	E(8442447:8442571)	F(8443612:8443785)	G(8447298:8447407)	H(8449613:8449694)	I(8452746:8452826)	J(8453192:8453298)	K(8453299:8453304)
498	ENSMUSG00000024645	A(84951297:84951003)	B(84949452:84949390)	C(84949291:84949194)	D(84948096:84948023)	E(84947939:84947834)	F(84947745:84947647)
499	ENSMUSG00000050917	A(144861505:144861832)	B(144862232:144862335)	C(144862765:144862941)
500	ENSMUSG00000039286	A(27643061:27642951)	B(27620680:27620605)	C(27556196:27556120)	D(27542174:27541931)	E(27538239:27537949)	F(27508539:27508481)	G(27501545:27501394)	H(27498836:27498777)	I(27491163:27491025)	J(27488290:27488237)	K(27470346:27470222)	L(27469040:27468866)	M(27467461:27467375)	N(27465840:27465702)	O(27463846:27463775)	P(27461794:27461676)	Q(27460050:27459945)	R(27458889:27458717)	S(27457100:27456987)	T(27456598:27456449)	U(27451594:27451314)	V(27440170:27439958)	W(27429030:27428864)	X(27426161:27426034)	Y(27419602:27419291)
501	ENSMUSG00000029135	A(32136704:32136805)	B(32146825:32147076)	C(32150421:32150528)	D(32152671:32153189)
502	ENSMUSG00000040373	A(107884541:107884346)	B(107882975:107882889)	C(107881737:107881597)	D(107878040:107877895)	E(107877609:107877352)
503	ENSMUSG00000020723	A(107794464:107794245)	B(107742004:107741921)	C(107736867:107736727)	D(107735318:107734780)
504	ENSMUSG00000070733	A(73148136:73148017)	B(73136375:73136322)	C(73133385:73133246)	D(73132567:73132471)	E(73125594:73125515)	F(73124763:73124683)	G(73122381:73122213)	H(73121956:73121864)	I(73119916:73119818)	J(73118585:73118484)	K(73112852:73112749)	L(73112471:73112363)	M(73110272:73110186)	N(73108641:73108470)	O(73108095:73107963)	P(73104782:73104675)	Q(73101691:73101454)	R(73100471:73100286)	S(73100032:73099946)	T(73098427:73098159)	U(73097569:73097374)	V(73096398:73096274)	W(73095473:73095416)	X(73093214:73093123)	Y(73090773:73090601)	Z(73089255:73089095)	A1(73088479:73088369)	A2(73087032:73086878)	A3(73086626:73086527)	A4(73085515:73085347)	A5(73083387:73083128)	A6(73082937:73082797)	A7(73081132:73080964)	A8(73076742:73076658)	A9(73076000:73075888)	A10(73074779:73074629)	A11(73073945:73073842)	A12(73072921:73072736)	A13(73071309:73071105)	A14(73070004:73069883)	A15(73068914:73068724)	A16(73067368:73067274)	A17(73065546:73064939)	A18(73064603:73064506)	A19(73059549:73059379)	A20(73057864:73057724)	A21(73055722:73055525)	A22(73054877:73054716)
505	ENSMUSG00000026116	A(36939345:36939165)	B(36889325:36889264)	C(36881374:36881334)	D(36872580:36872512)	E(36854967:36854844)	F(36841710:36841594)	G(36840511:36840389)	H(36838039:36837959)	I(36834912:36834762)	J(36834672:36834616)	K(36833557:36833496)	L(36829674:36829566)	M(36828173:36828065)	N(36827415:36827262)	O(36827181:36827011)	P(36825539:36825429)	Q(36825346:36825212)	R(36824820:36824716)	S(36823153:36823067)	T(36819215:36819063)	U(36818968:36818893)	V(36818775:36818658)	W(36816247:36816109)	X(36815996:36815887)	Y(36815521:36815455)	Z(36812708:36812557)	A1(36812303:36812161)	A2(36811594:36811408)	A3(36810466:36810281)	A4(36808985:36808827)	A5(36808476:36807884)	A6(36804646:36804468)	A7(36801952:36801825)	A8(36799403:36799279)	A9(36799091:36798942)	A10(36796324:36796162)	A11(36795416:36795295)	A12(36795197:36795101)	A13(36794901:36794804)	A14(36794198:36794044)	A15(36793205:36792921)
506	ENSMUSG00000029581	A(142960449:142961280)	B(142969905:142970061)	C(142970167:142970288)	D(142970518:142970685)	E(142971896:142972098)
507	ENSMUSG00000029580	A(142905686:142905564)	B(142905476:142905237)	C(142904782:142904344)	D(142904248:142904067)	E(142903941:142903798)
508	ENSMUSG00000039616	A(24653926:24654067)	B(24659990:24660079)	C(24664017:24664083)	D(24666010:24666651)	E(24670565:24670641)	F(24674231:24674430)	G(24676560:24676676)	H(24679386:24679811)	I(24683129:24683291)	J(24686627:24686705)	K(24688938:24689062)	L(24692518:24692623)	M(24695874:24696012)	N(24699853:24699957)	O(24701386:24701496)	P(24701497:24701536)
509	ENSMUSG00000079477	A(88013690:88013638)	B(88012433:88012307)	C(88005211:88004993)	D(88004299:88004171)	E(88000530:88000435)
510	ENSMUSG00000051984	A(44543779:44543701)	B(44543389:44543266)	C(44536253:44536058)	D(44535800:44535705)	E(44534831:44534688)	F(44534383:44534241)	G(44532693:44532594)	H(44532455:44532294)	I(44531819:44531771)	J(44531770:44531681)	K(44528896:44528666)	L(44527072:44526998)	M(44526703:44526605)	N(44526315:44526216)	O(44525654:44525476)	P(44525247:44525121)	Q(44524574:44524429)	R(44523833:44523660)	S(44523166:44523005)	T(44520582:44520423)	U(44519487:44519173)	V(44518959:44518901)	W(44518664:44518518)	X(44518260:44518258)	Y(44518257:44518144)	Z(44517711:44517640)	A1(44517488:44517309)
511	ENSMUSG00000018974	A(113771635:113771321)	B(113764199:113764073)	C(113762933:113762829)	D(113761279:113761095)	E(113759272:113759221)	F(113758263:113758139)	G(113755525:113755370)	H(113754371:113754233)	I(113753705:113753598)	J(113752468:113752391)	K(113752272:113752214)	L(113751312:113751203)	M(113748874:113748762)	N(113747999:113747923)	O(113746792:113746624)	P(113746031:113745580)	Q(113745199:113745047)	R(113744734:113744544)	S(113743303:113743129)
512	ENSMUSG00000067702	A(125285970:125285968)	B(125282978:125282756)	C(125282501:125282353)	D(125281650:125280970)	E(125278654:125278358)
513	ENSMUSG00000025785	A(123113266:123113322)	B(123118891:123118992)	C(123119241:123119335)	D(123127806:123127971)	E(123130524:123130594)	F(123130827:123130950)	G(123131885:123132040)	H(123135899:123136003)
514	ENSMUSG00000026355	A(128359565:128359459)	B(128355659:128355513)	C(128353570:128353460)	D(128351682:128351433)	E(128349469:128349304)	F(128349070:128348925)	G(128348519:128348369)	H(128346013:128345872)	I(128344438:128344297)	J(128343518:128343411)	K(128341440:128341285)	L(128339478:128339350)	M(128338277:128338116)	N(128335865:128335730)	O(128334918:128334763)	P(128333656:128333517)	Q(128332051:128331935)
515	ENSMUSG00000032026	A(48480553:48480407)	B(48479393:48479310)	C(48475197:48475120)	D(48474513:48474402)	E(48473140:48473032)	F(48471873:48471820)	G(48468946:48468817)
516	ENSMUSG00000036057	A(110408117:110408034)	B(110398195:110398121)	C(110393828:110393701)	D(110393447:110393371)	E(110392752:110392703)	F(110392616:110392485)	G(110392062:110391982)	H(110391898:110391767)	I(110391681:110391634)	J(110391265:110391209)	K(110391102:110391044)	L(110390930:110390851)	M(110390744:110390630)	N(110390535:110390470)	O(110390188:110390043)	P(110389790:110389473)	Q(110389395:110389241)	R(110389163:110389012)	S(110388920:110388741)	T(110388651:110386731)	U(110386638:110386454)	V(110386349:110386245)	W(110386156:110386018)	X(110385927:110385814)	Y(110385732:110385253)
517	ENSMUSG00000026692	A(162809921:162809790)	B(162808449:162808261)	C(162807683:162807521)	D(162805296:162805154)	E(162803769:162803573)	F(162799151:162798799)	G(162795121:162795052)	H(162794393:162793972)	I(162793971:162793958)
518	ENSMUSG00000026705	A(161130411:161130397)	B(161130396:161130389)	C(161109795:161109222)	D(161106865:161106707)	E(161105495:161105401)	F(161103094:161102979)	G(161101634:161101451)	H(161099285:161099142)	I(161098396:161098263)	J(161095737:161095529)	K(161093787:161093681)	L(161090511:161090427)
519	ENSMUSG00000026640	A(194643760:194644947)	B(194649456:194649638)	C(194712184:194712318)	D(194746130:194746230)	E(194749312:194749435)	F(194751376:194751529)	G(194752053:194752149)	H(194754320:194754434)	I(194762399:194762599)	J(194764482:194764578)	K(194767371:194767561)	L(194780513:194780664)	M(194786567:194786684)	N(194788779:194788915)	O(194789721:194789888)	P(194790111:194790204)	Q(194793729:194793968)	R(194794373:194794516)	S(194794823:194795057)	T(194796907:194797049)	U(194797540:194797808)	V(194799510:194799576)	W(194799775:194799921)	X(194800501:194800660)	Y(194801043:194801146)	Z(194804903:194805002)	A1(194806282:194806472)	A2(194807502:194807671)	A3(194810062:194810274)	A4(194810857:194811007)	A5(194812066:194812161)
520	ENSMUSG00000041870	A(114775229:114775324)	B(114785941:114786073)	C(114786685:114786809)	D(114789308:114789353)	E(114791264:114791407)	F(114792100:114792289)	G(114795681:114795747)	H(114796834:114796915)	I(114797853:114797914)	J(114798521:114798651)	K(114799384:114799541)	L(114800705:114800812)	M(114801656:114801816)	N(114803557:114803624)	O(114804229:114804424)
521	ENSMUSG00000042010	A(114165518:114166140)	B(114184050:114184182)	C(114188331:114188469)	D(114190076:114190185)	E(114190330:114190411)	F(114191155:114191253)	G(114191852:114191961)	H(114192074:114192184)	I(114195224:114195433)	J(114195635:114195805)	K(114196660:114196821)	L(114198177:114198340)	M(114200240:114200390)	N(114200496:114200599)	O(114201899:114201980)	P(114203390:114203535)	Q(114204672:114204822)	R(114207236:114207370)	S(114209753:114209899)	T(114210905:114211093)	U(114212651:114212751)	V(114213312:114213400)	W(114213613:114213737)	X(114216601:114216714)	Y(114216811:114216924)	Z(114217649:114217738)	A1(114218862:114218980)	A2(114223232:114223369)	A3(114223808:114223907)	A4(114223989:114224096)	A5(114225574:114225630)	A6(114225854:114225895)	A7(114226677:114226892)	A8(114228531:114228686)	A9(114229731:114229934)	A10(114230715:114230870)	A11(114232847:114232969)	A12(114233083:114233352)	A13(114235453:114235550)	A14(114236507:114236627)	A15(114238618:114238728)	A16(114239692:114239835)	A17(114240544:114240664)	A18(114241923:114242019)	A19(114244486:114244582)	A20(114245088:114245223)	A21(114245878:114246055)	A22(114246431:114246543)
522	ENSMUSG00000017386	A(78165440:78165298)	B(78162433:78162382)	C(78161622:78161518)	D(78161448:78161287)	E(78161194:78161033)	F(78160948:78160793)	G(78160548:78159916)
523	ENSMUSG00000027508	A(9706213:9706083)	B(9704755:9704704)	C(9702054:9701958)	D(9699811:9699225)	E(9696178:9696119)	F(9694129:9693767)
524	ENSMUSG00000063808	A(35318413:35318341)	B(35310574:35310440)	C(35309386:35309301)	D(35308339:35308179)	E(35307286:35307189)	F(35305988:35305930)	G(35303471:35303229)	H(35301725:35301578)	I(35299300:35299221)	J(35297688:35297484)	K(35295551:35295255)	L(35293833:35293655)	M(35291853:35291726)	N(35289176:35289040)	O(35288680:35288517)	P(35287336:35287123)	Q(35284823:35284716)	R(35283668:35283571)	S(35281480:35281332)	T(35276811:35276781)
525	ENSMUSG00000032135	A(44134690:44134756)	B(44136518:44136648)	C(44136738:44136945)	D(44137039:44137109)	E(44137218:44137305)	F(44138835:44139014)	G(44139158:44139279)	H(44139400:44139562)	I(44139653:44139771)	J(44139860:44140001)	K(44140137:44140258)	L(44140362:44140503)	M(44140598:44140693)	N(44140845:44140992)	O(44141275:44141392)	P(44141784:44141813)
526	ENSMUSG00000031119	A(52164775:52164616)	B(52091800:52091642)	C(52074685:52074294)	D(52063023:52062858)	E(52057031:52056901)	F(52056806:52056660)	G(52054582:52054446)	H(52053992:52053817)	I(52053726:52053521)
527	ENSMUSG00000019470	A(3621278:3621228)	B(3619093:3618945)	C(3618666:3618543)	D(3618252:3618055)	E(3616384:3616250)	F(3616158:3615994)	G(3614389:3614245)	H(3613950:3613799)	I(3613709:3613590)	J(3613499:3613368)	K(3613290:3613159)	L(3613076:3612963)	M(3611834:3611672)	N(3611584:3611394)	O(3611236:3611114)	P(3611018:3610847)	Q(3610674:3610545)	R(3610420:3610311)	S(3610219:3610158)
528	ENSMUSG00000000416	A(18514735:18514655)	B(18502056:18501949)	C(18448469:18448248)	D(18435446:18433820)	E(18427642:18427439)	F(18426135:18426036)	G(18423981:18423831)	H(18421017:18420766)	I(18414299:18414182)	J(18408757:18408482)	K(18406551:18406456)	L(18405263:18405184)	M(18397604:18397518)	N(18397432:18397333)	O(18389235:18389083)	P(18388215:18388028)	Q(18382924:18382746)	R(18381173:18380968)	S(18380639:18380463)	T(18378430:18378367)	U(18376069:18375937)	V(18374622:18374524)	W(18367616:18367371)
529	ENSMUSG00000029712	A(137553635:137553659)	B(137554064:137554140)	C(137554513:137554678)	D(137554996:137555096)	E(137563107:137563204)	F(137564491:137564585)	G(137564653:137564759)	H(137565691:137565780)	I(137565977:137566038)	J(137566530:137566644)	K(137566797:137566877)	L(137566973:137567068)	M(137567257:137567343)	N(137569306:137569386)
530	ENSMUSG00000017485	A(16365679:16365726)	B(16383062:16383217)	C(16384457:16384547)	D(16386091:16386154)	E(16387273:16387418)	F(16388390:16388487)	G(16389767:16389979)	H(16393159:16393332)	I(16395407:16395508)	J(16395592:16395729)	K(16397783:16397921)	L(16398607:16398764)	M(16398909:16399034)	N(16400017:16400127)	O(16400391:16400496)	P(16406730:16406839)	Q(16407112:16407204)	R(16407291:16407405)	S(16408827:16408948)	T(16409169:16409317)	U(16409794:16410025)	V(16412056:16412190)	W(16412919:16413119)	X(16413561:16413756)	Y(16413902:16413993)	Z(16416557:16416712)	A1(16416952:16417035)	A2(16418337:16418531)	A3(16420341:16420485)	A4(16420703:16420864)	A5(16422622:16422823)	A6(16423699:16423778)	A7(16425355:16425465)	A8(16428474:16428599)	A9(16429338:16429432)	A10(16430299:16430466)
531	ENSMUSG00000025016	A(41263854:41263759)	B(41256340:41256145)	C(41248028:41247906)	D(41246803:41246643)	E(41245521:41245444)	F(41240708:41240577)	G(41238844:41238678)	H(41234775:41234681)	I(41232473:41232343)	J(41223223:41223084)	K(41221305:41221237)	L(41218316:41218170)	M(41217431:41217348)	N(41217177:41217101)	O(41215139:41215072)
532	ENSMUSG00000026429	A(134967790:134967898)	B(134969241:134969310)	C(134971250:134971355)	D(134971901:134971999)	E(134972106:134972189)	F(134973800:134973922)	G(134973923:134973946)
533	ENSMUSG00000067276	A(143820460:143820296)	B(143810976:143810845)	C(143809503:143809295)	D(143808810:143808618)	E(143808034:143807841)	F(143807604:143807527)	G(143807432:143807246)	H(143805885:143805763)	I(143805597:143805395)	J(143804796:143804675)	K(143804493:143804357)	L(143803826:143803644)
534	ENSMUSG00000061286	A(25659236:25659383)	B(25663137:25663250)	C(25664327:25664448)	D(25665421:25665561)	E(25666253:25666342)	F(25667700:25667792)
535	ENSMUSG00000026786	A(22816953:22817024)	B(22819605:22819692)	C(22823295:22823596)	D(22826850:22826927)	E(22834256:22834415)	F(22835918:22836039)	G(22849537:22849623)	H(22853067:22853210)	I(22858223:22858333)	J(22866893:22866991)	K(22867635:22867749)	L(22871449:22871457)	M(22871458:22871561)	N(22874800:22875321)
536	ENSMUSG00000037808	A(13827975:13828061)	B(13828760:13828824)	C(13829725:13829779)	D(13830982:13831137)	E(13832972:13833171)	F(13835885:13835932)	G(13836103:13836183)	H(13836837:13836972)	I(13839640:13839741)	J(13844029:13844118)
537	ENSMUSG00000004651	A(87493350:87492532)	B(87484037:87483821)	C(87472546:87472399)	D(87438118:87437937)	E(87429284:87429049)
538	ENSMUSG00000030726	A(100121423:100121364)	B(100119729:100119674)	C(100112372:100112270)	D(100108551:100108512)	E(100106695:100106563)	F(100100681:100100420)	G(100099536:100099464)	H(100096535:100096373)	I(100096372:100096370)	J(100093481:100093479)	K(100093478:100093372)	L(100089755:100089652)	M(100088142:100088064)	N(100083854:100083652)
539	ENSMUSG00000021306	A(13393558:13393494)	B(13393493:13393125)	C(13374408:13374359)	D(13367811:13367589)	E(13365195:13365046)	F(13363572:13363444)	G(13361422:13361298)	H(13359423:13359312)
540	ENSMUSG00000037636	A(36743744:36744018)	B(36752133:36752374)	C(36757768:36757940)	D(36775482:36775616)	E(36777002:36777202)
541	ENSMUSG00000026768	A(12301782:12301577)	B(12300971:12300838)	C(12265333:12265233)	D(12262181:12262058)	E(12257230:12257169)	F(12256008:12255963)	G(12253578:12253453)	H(12250125:12250081)	I(12247553:12247510)	J(12245202:12245146)	K(12242463:12242411)	L(12232909:12232704)	M(12230241:12230050)	N(12204776:12204731)	O(12200182:12200075)	P(12194434:12194379)	Q(12193566:12193412)	R(12191843:12191706)	S(12191238:12191171)	T(12189620:12189473)	U(12182751:12182659)	V(12178723:12178644)	W(12174233:12174153)	X(12160427:12160322)	Y(12155530:12155372)	Z(12140506:12140378)	A1(12132552:12132439)	A2(12120048:12119947)	A3(12111097:12110975)	A4(12109201:12109115)
542	ENSMUSG00000068129	B(150570519:150570585)	C(150575704:150575876)	D(150577656:150577772)	E(150578420:150578497)
543	ENSMUSG00000027709	A(36000557:36000481)	B(35997571:35997525)	C(35995917:35995781)	D(35994011:35993916)	E(35990818:35990697)	F(35990196:35990049)	G(35989965:35989844)	H(35985093:35984982)	I(35983814:35983733)	J(35979050:35978923)	K(35976844:35976661)	L(35975904:35975795)	M(35974290:35974074)	N(35972564:35972478)	O(35968473:35968424)	P(35964464:35964327)	Q(35963692:35963585)	R(35961004:35960933)	S(35960129:35960013)	T(35960012:35960001)
544	ENSMUSG00000041247	A(19706264:19706216)	B(19701382:19700688)	C(19699741:19699613)	D(19676080:19676023)	E(19673561:19673391)	F(19655520:19655387)
545	ENSMUSG00000037795	A(65786133:65786361)	B(65790018:65790028)	C(65790029:65791170)	D(65793329:65793453)	E(65794521:65794609)	F(65798091:65798167)	G(65803421:65803567)	H(65806190:65808543)	I(65809155:65809240)	J(65809764:65809809)	K(65811963:65812150)	L(65814752:65814870)	M(65817162:65817297)	N(65820270:65820458)	O(65821808:65821976)	P(65825272:65825395)	Q(65826605:65826650)
546	ENSMUSG00000038028	A(127109467:127109436)	B(127101886:127101849)	C(127092742:127092621)	D(127091261:127091184)	E(127089303:127089193)	F(127088302:127087874)
547	ENSMUSG00000021536	A(68999295:68999074)	B(68982544:68982347)	C(68888120:68887959)	D(68796679:68796530)	E(68738696:68738548)	F(68734735:68734624)	G(68732205:68732078)	H(68730396:68730238)	I(68729339:68729207)	J(68727968:68727792)	K(68724307:68724264)	L(68720784:68720704)	M(68713127:68713058)	N(68710090:68709993)	O(68689345:68689261)	P(68678615:68678478)	Q(68672012:68671893)	R(68668639:68668470)	S(68657451:68657367)	T(68652026:68651868)	U(68642603:68642457)	V(68640817:68640710)	W(68631024:68630910)	X(68625912:68625788)	Y(68620872:68620720)
548	ENSMUSG00000038227	A(52226104:52225528)	B(52224482:52224244)
549	ENSMUSG00000021367	A(42301895:42301958)	B(42303557:42303725)	C(42304946:42305104)	E(42305255:42305368)	F(42306777:42306879)	G(42306880:42306882)
550	ENSMUSG00000031603	A(40286707:40286422)	B(40281214:40281111)	C(40280005:40279760)
551	ENSMUSG00000050921	A(107102425:107102460)	B(107102461:107103447)
553	ENSMUSG00000028351	A(68904954:68904737)	B(68841407:68841217)	C(68829455:68829286)	D(68826921:68826816)	E(68798924:68798688)	F(68793047:68792825)	G(68763146:68762009)
554	ENSMUSG00000038375	A(155385341:155385464)	B(155385881:155386169)	C(155386540:155386792)
555	ENSMUSG00000074652	C(155611587:155611657)	D(155611658:155611748)	E(155613148:155613254)	F(155613433:155613576)	G(155614039:155614195)	H(155614468:155614495)	I(155615401:155615497)	J(155617524:155617547)	K(155617648:155617740)	L(155617862:155617925)	M(155618734:155618832)	N(155620090:155620193)	O(155620387:155620525)	P(155620781:155620899)	Q(155620992:155621141)	R(155621266:155621436)	S(155622168:155622347)	T(155622434:155622566)	U(155622645:155622721)	V(155623203:155623290)	W(155623444:155623561)	X(155625640:155625763)	Y(155625851:155625987)	Z(155626337:155626592)	A1(155627572:155627814)	A2(155628493:155628669)	A3(155628754:155628899)	A4(155629119:155629209)	A5(155629291:155629680)	A6(155630258:155630384)	A7(155630475:155630593)	A8(155630681:155630877)	A9(155631011:155631360)	A10(155631479:155631603)	A11(155631714:155631829)	A12(155632148:155632544)	A13(155632627:155632752)	A14(155632848:155633018)	A15(155633165:155633269)	A16(155633353:155633448)	A17(155633863:155634000)	A18(155634080:155634091)
556	ENSMUSG00000027481	A(153875906:153876023)	B(153878441:153878534)	C(153880038:153880142)	D(153881143:153881289)	E(153882610:153882670)	F(153883562:153883622)	G(153889097:153889188)	H(153889384:153889572)	I(153889796:153889849)	J(153890404:153890574)	K(153891091:153891158)	L(153891280:153891325)	M(153891946:153892009)	N(153892337:153892413)	O(153894989:153895030)
557	ENSMUSG00000025139	A(141902308:141902276)	B(141892889:141892740)	C(141892166:141891984)	D(141890854:141890702)	E(141889597:141889507)	F(141884581:141884367)
558	ENSMUSG00000028217	A(11767754:11767755)	B(11767756:11767803)	C(11771268:11771366)	D(11780092:11780226)	E(11781151:11781289)	F(11783082:11783240)	G(11783336:11783535)	H(11784626:11784757)	I(11785122:11785272)	J(11795485:11795700)	K(11797695:11797771)	L(11799561:11799752)	M(11803877:11804121)	N(11807430:11807560)	O(11810235:11810474)	P(11814611:11814727)	Q(11814857:11814970)	R(11816986:11817074)
559	ENSMUSG00000024287	A(9958193:9958246)	B(9959098:9959171)	C(9959255:9959315)	D(9960486:9960552)	E(9962373:9962491)	F(9963263:9963311)	G(9963823:9963918)	H(9968751:9968833)	I(9970255:9970328)	J(9975599:9975707)	K(9977847:9977978)	L(9984434:9984534)	M(9986289:9986355)	N(9986553:9986603)	O(9986691:9986761)	P(9987070:9987165)	Q(9987599:9987664)	R(9989691:9989774)	S(9992128:9992275)	T(9992832:9992907)	U(9993321:9993616)
560	ENSMUSG00000026187	B(72307547:72307567)	C(72310435:72310548)	D(72312408:72312591)	E(72314154:72314202)	F(72315459:72315581)	G(72318999:72319190)	H(72325074:72325188)	I(72326216:72326354)	J(72329926:72330038)	K(72334636:72334698)	L(72338960:72339097)	M(72339989:72340079)	N(72343009:72343142)	O(72346228:72346424)	P(72354243:72354336)	Q(72356817:72356886)	R(72381619:72381728)	S(72383358:72383454)	T(72383702:72383769)	U(72393896:72393967)	V(72394708:72394722)
561	ENSMUSG00000047557	A(67463714:67463586)	B(67462421:67462359)	C(67461489:67461312)	D(67461058:67460922)	E(67458656:67458594)	F(67458327:67458229)
562	ENSMUSG00000020088	A(61684896:61684953)	B(61685066:61685185)	C(61685554:61685619)	D(61686375:61686478)	E(61689774:61689905)	F(61691285:61691401)
563	ENSMUSG00000033075	A(98087089:98087086)	B(98085100:98084970)	C(98082327:98082243)	D(98076709:98076550)	E(98075980:98075809)	F(98066861:98066758)	G(98066675:98066404)	H(98064873:98064819)	I(98059954:98059916)	J(98058988:98058904)	K(98058351:98058196)	L(98056960:98056829)	M(98048389:98048186)	N(98047272:98047193)	O(98045943:98045859)	P(98045398:98045303)	Q(98042952:98042890)
564	ENSMUSG00000005447	A(25297452:25297372)	B(25297175:25297086)	C(25296437:25296321)	D(25296243:25296121)	E(25295376:25295089)
565	ENSMUSG00000031214	A(98890235:98890082)	B(98803180:98803085)	C(98781017:98780956)	D(98763776:98763705)	E(98732466:98732365)	F(98726115:98726005)	G(98714211:98714107)	H(98712470:98712341)	I(98710178:98710078)	J(98705121:98705030)	K(98701943:98701865)	L(98698889:98698856)	M(98698349:98698287)	N(98696073:98695999)	O(98644994:98644910)	P(98641809:98641751)	Q(98641013:98640908)	R(98627073:98626914)	S(98597175:98597028)	T(98578707:98578384)	U(98564881:98564716)	V(98563680:98563630)	W(98559627:98559594)
566	ENSMUSG00000029369	A(90518992:90519079)	B(90521904:90521952)	C(90522159:90522291)	D(90523731:90523942)	E(90524790:90524922)	F(90525506:90525603)	G(90526344:90526473)	H(90531492:90531706)	I(90545387:90545519)	J(90547827:90547924)	K(90548742:90548874)	L(90550163:90550386)	M(90551345:90551477)	O(90552545:90552592)
567	ENSMUSG00000021337	A(23991033:23990952)	B(23989844:23989774)	C(23981572:23981480)	D(23978899:23978810)	E(23974864:23974808)	F(23974037:23973960)	G(23966895:23966840)	H(23962827:23962782)	I(23962183:23962124)	J(23959746:23959678)	K(23953984:23953856)
568	ENSMUSG00000037149	A(13249119:13249104)	B(13246077:13246026)	C(13245749:13245686)	D(13244997:13244968)	E(13243956:13243860)	F(13242347:13242300)	G(13240934:13240851)	H(13240642:13240559)	I(13239567:13239491)	J(13239178:13239106)	K(13237805:13237729)	L(13237327:13237213)	M(13236132:13235994)	N(13234100:13234040)	O(13231543:13231445)	P(13230381:13230292)	Q(13229430:13229242)	R(13229144:13229093)	S(13227451:13227305)	T(13225490:13225399)	U(13224014:13223942)	V(13223865:13223793)	W(13223718:13223676)	X(13220833:13220738)	Y(13220467:13220347)	Z(13219628:13219498)
569	ENSMUSG00000020000	A(24223604:24223867)	B(24244240:24244386)	C(24252463:24252630)	D(24252932:24253015)	E(24279366:24279545)	F(24279843:24279945)	G(24281418:24281584)	H(24282563:24282754)	I(24284756:24284815)	J(24287007:24287149)	K(24300156:24300324)	L(24301465:24301629)
570	ENSMUSG00000019998	A(24155300:24155384)	B(24177166:24177235)	C(24179117:24179210)	D(24179926:24180063)	E(24180863:24180915)	F(24181518:24181614)	G(24182769:24182841)	H(24184987:24185069)	I(24187628:24187720)
571	ENSMUSG00000003308	A(21237709:21237071)	B(21234073:21233388)	C(21231902:21231697)	D(21231426:21231250)	E(21230868:21230702)
572	ENSMUSG00000070291	A(78395880:78396126)	B(78399041:78399096)	C(78400849:78400975)	D(78402350:78402481)	E(78406351:78406432)	F(78411592:78411748)	G(78412193:78412311)	H(78412966:78413076)	I(78413743:78413884)	J(78414224:78414324)	K(78416663:78416750)	L(78418037:78418164)	M(78418333:78418442)	N(78419212:78419350)	O(78420589:78420676)	P(78421698:78421811)
573	ENSMUSG00000020132	A(115315346:115315194)	B(115302791:115302732)	C(115301630:115301523)	D(115298891:115298828)	E(115295483:115295429)	F(115294959:115294871)	G(115290911:115290772)
574	ENSMUSG00000053773	B(20818504:20818606)	C(20822623:20822784)	D(20823304:20823483)	E(20824316:20824409)	F(20825178:20825361)	G(20825437:20825652)	H(20825653:20825667)
575	ENSMUSG00000004098	A(20814953:20814866)	B(20810101:20810099)	C(20810098:20809940)	D(20809854:20809665)	E(20809596:20809440)	F(20808464:20808360)	G(20807754:20807605)	H(20804983:20804870)	I(20804779:20804778)	J(20804777:20804637)	K(20803167:20803120)	L(20803048:20803007)	M(20802520:20802458)	N(20802018:20801944)	O(20801850:20801767)	P(20801272:20801216)	Q(20801121:20801068)	R(20800296:20800243)	S(20799462:20799409)	T(20799313:20799260)	U(20799089:20799036)	V(20798633:20798589)	W(20798471:20798418)	X(20797618:20797574)	Y(20797436:20797383)	Z(20797266:20797222)	A1(20796003:20795950)	A2(20795854:20795810)	A3(20795710:20795657)	A4(20793991:20793947)	A5(20793764:20793711)	A6(20793617:20793510)	A7(20792698:20792645)	A8(20788604:20788551)	A9(20787575:20787531)	A10(20787314:20787261)	A11(20787134:20787090)	A12(20786404:20786351)	A13(20786252:20786199)	A14(20785626:20785573)	A15(20785480:20785373)	A16(20785235:20785146)	A17(20784722:20784669)	A18(20783591:20783484)	A19(20782732:20782625)	A20(20782540:20782487)	A21(20781861:20781808)	A22(20780008:20779901)
576	ENSMUSG00000041360	A(27427121:27427119)	B(27427118:27427037)	C(27426014:27425796)	D(27424344:27424209)	E(27423581:27423506)	F(27422747:27422654)	G(27422421:27422355)	H(27421471:27421297)	I(27420121:27420018)	J(27418873:27418795)	K(27416833:27416735)	L(27415939:27415886)	M(27412262:27412182)	N(27399821:27399679)	O(27399104:27398882)	P(27396382:27396295)	Q(27394328:27394238)	R(27390313:27390181)
577	ENSMUSG00000022742	A(58670428:58670950)	B(58672528:58672671)	C(58673336:58673446)	D(58674380:58674521)	E(58675242:58675460)	F(58677945:58678049)	G(58678670:58678757)
578	ENSMUSG00000024056	A(71525733:71525633)	B(71523659:71523582)	C(71521151:71521028)	D(71520932:71520760)	E(71518840:71518738)	F(71517633:71517544)	G(71514282:71514189)	H(71512499:71512393)	I(71511489:71511345)	J(71508773:71508568)	K(71507412:71507260)	L(71504855:71504766)	M(71501601:71501509)	N(71500402:71500272)	O(71499369:71499267)	P(71496353:71496216)
579	ENSMUSG00000044098	A(103914451:103915153)	B(103928351:103929024)	C(103953637:103953774)	D(103954105:103954247)	E(103960003:103960170)	F(103961473:103961581)	G(103962160:103962612)
580	ENSMUSG00000054932	A(90490781:90490865)	B(90491698:90491749)	C(90492650:90492770)	D(90495964:90496175)	E(90497197:90497329)	F(90498265:90498362)	G(90499600:90499729)	H(90501407:90501621)	I(90503574:90503706)	J(90504331:90504428)	K(90504950:90505088)	L(90506521:90506744)	M(90507798:90507930)	N(90508430:90508474)
581	ENSMUSG00000067158	A(82571439:82571416)	B(82571415:82571369)	C(82569846:82569804)	D(82563480:82563403)	E(82541304:82541170)	F(82539998:82539954)	G(82539147:82539031)	H(82535809:82535741)	I(82534630:82534595)	J(82532979:82532917)	K(82531635:82531600)	L(82531399:82531358)	M(82529645:82529565)	N(82528805:82528752)	O(82528511:82528452)	P(82527573:82527529)	Q(82525918:82525865)	R(82525056:82524987)	S(82523955:82523851)	T(82519093:82518929)	U(82509257:82509168)	V(82507109:82506946)	W(82499007:82498935)	X(82497934:82497828)	Y(82497337:82497154)	Z(82495839:82495771)	A1(82493600:82493493)	A2(82492666:82492448)	A3(82491686:82491525)	A4(82489870:82489700)	A5(82489154:82489011)	A6(82487616:82487512)	A7(82486664:82486483)	A8(82485644:82485581)	A9(82484465:82484391)	A10(82480589:82480482)	A11(82479965:82479858)	A12(82472549:82472478)	A13(82471317:82471189)	A14(82471096:82470983)	A15(82469634:82469479)	A16(82466595:82466488)	A17(82465465:82465457)	A18(82462176:82462051)	A19(82456895:82456779)	A20(82455911:82455723)	A21(82454063:82453777)	A22(82453394:82453131)
582	ENSMUSG00000038280	A(42678984:42679397)	B(42683160:42683274)	C(42692911:42693008)	D(42696250:42696417)	E(42698108:42698273)	F(42700483:42700538)
583	ENSMUSG00000026312	A(109994180:109994389)	B(110048817:110049111)	C(110052849:110052968)	D(110060995:110061162)	E(110065610:110065797)	F(110084920:110085173)	G(110098271:110098407)	H(110099228:110099349)	I(110100021:110100138)	J(110108704:110108955)	K(110137862:110138355)
584	ENSMUSG00000035270	A(56204532:56204616)	B(56205067:56205091)	C(56205092:56205319)	D(56218314:56218480)	E(56221381:56221412)	F(56221507:56221530)	G(56224338:56224387)	I(56225727:56225794)	J(56231391:56231552)	K(56236705:56236763)	L(56243609:56243629)	M(56252103:56252347)	N(56254163:56254248)	O(56257904:56258213)	P(56259372:56260645)	Q(56261518:56261737)	R(56264963:56265173)	S(56267062:56267250)	T(56268214:56268216)	U(56268217:56268424)	V(56269006:56269085)	W(56270780:56270792)
585	ENSMUSG00000071533	A(56029666:56029603)	B(56024438:56024224)	C(56022129:56022055)	D(56018527:56018472)	E(56017317:56017191)
586	ENSMUSG00000021125	A(79130870:79130980)	B(79131841:79131913)	C(79147588:79147765)	D(79149869:79150028)	E(79150732:79150826)	F(79150953:79151057)	G(79151922:79152058)	H(79155826:79156031)
587	ENSMUSG00000026094	A(53776638:53776517)	B(53771822:53771610)	C(53766065:53765921)	D(53764158:53764032)	E(53762637:53762589)	F(53761161:53760982)	G(53757770:53757488)
588	ENSMUSG00000027070	A(69585893:69585815)	B(69552460:69552353)	C(69550952:69550830)	D(69549056:69548940)	E(69538061:69537951)	F(69537628:69537515)	G(69536101:69535985)	H(69535058:69534909)	I(69533572:69533453)	J(69527644:69527516)	K(69525330:69525327)	L(69525326:69525161)	M(69524144:69523921)	N(69523352:69523146)	O(69521921:69521719)	P(69520054:69519914)	Q(69518512:69518309)	R(69516583:69516391)	S(69514262:69514137)	T(69513377:69513247)	U(69511067:69510930)	V(69510624:69510343)	W(69509378:69509133)	X(69508087:69507968)	Y(69507881:69507765)	Z(69506756:69506379)	A1(69505329:69505081)	A2(69503598:69503387)	A3(69502662:69502478)	A4(69501715:69501487)	A5(69500787:69500610)	A6(69499320:69499192)	A7(69496495:69496329)	A8(69495814:69495671)	A9(69492461:69492352)	A10(69491932:69491755)	A11(69489348:69489135)	A12(69488062:69487823)	A13(69486352:69486164)	A14(69483913:69482993)	A15(69482862:69482697)	A16(69482383:69482225)	A17(69481414:69481125)	A18(69480219:69480016)	A19(69479341:69479099)	A20(69478697:69478572)	A21(69477132:69477010)	A22(69475511:69475380)
589	ENSMUSG00000026659	A(170885407:170885067)	B(170881028:170880915)	C(170880691:170880573)	D(170880226:170880130)	E(170879846:170879660)	F(170874570:170874409)
590	ENSMUSG00000029482	A(125475977:125476109)	B(125482830:125482933)	C(125484537:125484657)	D(125489783:125489896)	E(125494907:125495004)	F(125503183:125503297)	G(125503549:125503630)	H(125506149:125506296)	I(125508677:125508757)	J(125509779:125509903)	K(125511640:125511704)	L(125511846:125511968)	M(125512625:125512738)	N(125513102:125513227)	O(125513919:125513988)	P(125514169:125514227)	Q(125514928:125515130)	R(125516216:125516353)
591	ENSMUSG00000024442	A(38250369:38250399)	B(38251086:38251200)	C(38251283:38251400)	D(38252821:38252965)	E(38253908:38254069)	F(38254280:38254368)	G(38254470:38254566)	H(38257258:38257400)	I(38258028:38258186)	J(38258270:38258362)	K(38259897:38260056)	L(38261058:38261063)	M(38261064:38261284)
592	ENSMUSG00000029700	A(24168064:24167966)	B(24150838:24150710)	C(24137185:24137049)	D(24134517:24134330)	E(24133698:24133641)	F(24133560:24133512)	G(24118076:24117925)	H(24108263:24108144)	I(24104109:24104014)	J(24103514:24103413)	K(24100352:24100246)	L(24097689:24097580)	M(24092388:24092227)	N(24090909:24090772)	O(24089102:24088965)
593	ENSMUSG00000103332	A(37669105:37671525)	B(37825021:37825079)	C(37833265:37833353)	D(37839903:37840129)
594	ENSMUSG00000063172	A(107262482:107262579)	B(107273613:107273719)	C(107275223:107275291)	D(107277927:107277970)	E(107279725:107279838)	F(107279839:107279841)
595	ENSMUSG00000044340	A(106172004:106173447)	B(106281363:106281559)	C(106286991:106287116)	D(106318849:106319015)	E(106338737:106338883)	F(106339440:106339670)	G(106343377:106343579)	H(106344860:106344920)	I(106347085:106347180)	J(106350532:106350687)	K(106364241:106364441)	L(106369014:106369176)	M(106376161:106376291)	N(106380318:106380422)	O(106386327:106386521)	P(106389674:106389902)	Q(106392129:106393340)
596	ENSMUSG00000039529	A(64605378:64605198)	B(64581998:64581901)	C(64579206:64579093)	D(64577686:64577588)	E(64577472:64577411)	F(64573559:64573487)	G(64573309:64573239)	H(64571741:64571659)	I(64571541:64571383)	J(64571105:64571017)	K(64568256:64568066)	L(64564551:64564343)	M(64562213:64562170)	N(64561736:64561580)	O(64557029:64556841)	P(64555226:64555114)	Q(64553178:64553014)	R(64551951:64551840)	S(64550446:64550371)	T(64546123:64545991)	U(64545405:64545117)	V(64541501:64541278)	W(64540368:64540285)	X(64539276:64539031)	Y(64538689:64538551)	Z(64533724:64533594)	A1(64531564:64531340)
597	ENSMUSG00000039828	A(8099143:8099119)	B(8099021:8098956)	C(8093759:8093676)	D(8082582:8082462)	E(8079364:8079160)	F(8046489:8046430)	G(8042844:8042711)	H(8035884:8035731)	I(8019665:8019589)	J(7977142:7976968)	K(7924307:7924208)	L(7922153:7922069)	M(7920625:7920487)	N(7889176:7889076)	O(7887408:7887329)	P(7885679:7885563)	Q(7884443:7884281)	R(7873253:7873166)
598	ENSMUSG00000022195	A(12824547:12824467)	B(12823706:12823561)	C(12821553:12821404)	D(12818284:12817858)	E(12816382:12816320)	F(12815971:12815850)	G(12814257:12814191)	H(12812072:12811933)	I(12810844:12810717)	J(12810716:12810712)
600	ENSMUSG00000016262	A(192851126:192850952)	B(192849866:192849751)	C(192847215:192846373)
601	ENSMUSG00000020290	A(23261841:23261966)	B(23267662:23267763)	C(23271133:23271205)	D(23276427:23276488)	E(23277036:23277080)	F(23278143:23278324)	G(23278676:23278724)	H(23278806:23278925)	I(23280374:23280502)	J(23281306:23281464)	K(23282529:23282726)	L(23284242:23284380)	M(23284548:23284729)	N(23284812:23284968)	O(23285056:23285219)	P(23285801:23285935)	Q(23286745:23286928)	R(23287345:23287451)	S(23289758:23289952)	T(23291463:23291631)	U(23293772:23293906)	V(23293989:23294148)	W(23294596:23294692)	X(23295961:23296107)
602	ENSMUSG00000045854	A(32800291:32800335)	B(32800610:32800750)	C(32801143:32801223)
603	ENSMUSG00000031540	A(22862202:22862801)	B(22903108:22903216)	C(22907646:22907761)	D(22908243:22908324)	E(22910132:22910267)	F(22911660:22911976)	G(22914269:22914387)	H(22919325:22919440)	I(22923515:22923656)	J(22925281:22925442)	K(22926377:22926470)	L(22929216:22929447)	M(22930165:22930372)	N(22930373:22930378)	O(22932115:22932714)	P(22935480:22935798)	Q(22937989:22940642)
604	ENSMUSG00000004798	A(61854576:61854487)	B(61853358:61853266)	C(61851103:61851062)	D(61841331:61841299)	E(61840146:61840110)	F(61834953:61834780)	G(61833486:61833413)	H(61830691:61830590)	I(61829450:61829392)	J(61827684:61827602)	K(61825889:61825842)	L(61824727:61824639)	M(61819456:61819285)	N(61812778:61812718)	O(61808199:61808062)	P(61803787:61803642)	Q(61801563:61801483)	R(61800188:61799902)	S(61799650:61799460)	T(61799166:61799063)	U(61791583:61791434)	V(61787637:61787429)	W(61783715:61783537)	X(61782124:61782006)	Y(61781749:61781592)	Z(61779809:61779674)	A1(61777839:61777781)
605	ENSMUSG00000022286	A(37233387:37233406)	B(37270590:37270785)	C(37274643:37274710)	D(37279334:37279727)	E(37287242:37287297)	F(37288188:37288344)	G(37291561:37291672)	H(37309665:37309759)	I(37328230:37328388)	J(37335702:37335789)	K(37336206:37336345)	L(37337773:37337804)	M(37344653:37344747)	N(37347769:37347854)	O(37358370:37358434)	P(37360737:37360851)	Q(37360852:37360852)
606	ENSMUSG00000019055	A(147936677:147936602)	B(147932822:147932731)	C(147931763:147931627)	D(147931285:147931122)	E(147929652:147929540)	F(147928521:147928458)	G(147927120:147927023)	H(147926248:147926147)	I(147925648:147925517)	J(147923245:147923124)	K(147921502:147921398)	L(147921132:147921007)	M(147920310:147920169)	N(147918893:147918780)	O(147918199:147918134)	P(147917409:147917305)	Q(147915943:147915797)	R(147913345:147913220)	S(147910874:147910719)
607	ENSMUSG00000022064	A(99101050:99101301)	B(99105169:99105269)	C(99107299:99107497)	D(99112970:99113089)	E(99133236:99133369)	F(99136453:99136561)	G(99137042:99137223)	H(99140537:99140662)	I(99150643:99150741)	J(99179315:99179480)	K(99186481:99186631)	L(99187718:99187808)	M(99196349:99196451)	N(99210940:99211070)	O(99221559:99221643)	P(99242839:99243009)	Q(99254161:99254211)
608	ENSMUSG00000022009	B(76110933:76111326)	C(76111924:76111997)	D(76114175:76114273)	E(76114978:76115040)	F(76115784:76115860)	G(76124486:76124578)	H(76126138:76126331)	I(76130813:76130929)	J(76132972:76133198)	K(76134786:76134902)
609	ENSMUSG00000034021	A(150716422:150716529)	B(150719823:150720026)	C(150722295:150722381)	D(150722478:150722575)	E(150723245:150723371)	F(150728894:150728974)	G(150736279:150736419)	H(150739201:150739316)	I(150744164:150744258)	J(150746606:150746751)	K(150748096:150748247)	L(150749834:150749947)	M(150754388:150754469)	N(150756382:150756430)	O(150758672:150758811)	P(150761019:150761134)	Q(150764901:150765006)	R(150769787:150769947)	S(150775395:150775518)	T(150778153:150778311)	U(150779211:150779279)	V(150780609:150780745)	W(150783019:150783142)	X(150788315:150788519)	Y(150790505:150790619)	Z(150792114:150792246)	A1(150792567:150792686)	A2(150793549:150793611)	A3(150794268:150794413)	A4(150796571:150796670)	A5(150796671:150796676)	A6(150800578:150801017)	A7(150801122:150801229)	A8(150805574:150805712)	A9(150807813:150807848)
610	ENSMUSG00000022186	A(4026772:4026849)	B(4035260:4035368)	C(4037091:4037181)	D(4047465:4047600)	E(4053715:4053864)	F(4057669:4057775)	G(4059936:4059996)	H(4091168:4091275)	I(4092411:4092525)	J(4094015:4094109)	K(4096472:4096520)	L(4101127:4101199)	M(4101804:4101879)	N(4128834:4128923)	O(4142792:4142872)	P(4147565:4147666)	Q(4153728:4153769)
611	ENSMUSG00000019936	A(97649700:97649864)	B(97670498:97670672)	C(97674677:97674835)	D(97675646:97675848)	E(97676988:97677083)	F(97681100:97681270)
612	ENSMUSG00000030382	A(12998062:12997378)	B(12996440:12996231)	C(12995038:12994880)	D(12993439:12993315)	E(12991339:12991145)	F(12991057:12990967)	G(12989552:12989354)	H(12989107:12989010)	I(12988863:12988733)	J(12988652:12988476)
613	ENSMUSG00000012848	A(12922974:12923081)	B(12925392:12925601)	C(12925737:12925865)	D(12926396:12926494)	E(12926572:12926640)
614	ENSMUSG00000070047	A(44950214:44953481)	B(44988931:44989245)	C(45007242:45007303)	D(45009793:45010125)	E(45010401:45010611)	F(45012964:45013103)	G(45017365:45017640)	H(45017835:45018045)	I(45022804:45026871)	J(45027484:45027680)	K(45029456:45029609)	L(45030112:45030345)	M(45031265:45031654)	N(45033339:45033553)	O(45033832:45033969)	P(45035465:45035608)	Q(45036119:45036316)	R(45036676:45037477)	S(45038260:45038391)	T(45039800:45039957)	U(45040534:45040996)	V(45041880:45042033)	W(45042209:45042319)	X(45043923:45044554)	Y(45045031:45045168)	Z(45050781:45051409)
615	ENSMUSG00000043207	A(121097999:121097877)	B(121095698:121095552)	C(121087395:121087309)	D(121083425:121083309)	E(121082973:121082821)	F(121081313:121081172)	G(121074657:121074473)	H(121068814:121068710)	I(121065957:121065814)	J(121061220:121060996)
616	ENSMUSG00000027367	A(127270582:127270880)	B(127284095:127284303)	C(127284532:127284581)	D(127290772:127290882)	E(127290958:127291040)	F(127292151:127292250)	G(127295484:127295568)	H(127297107:127297291)
617	ENSMUSG00000036285	A(77310056:77308907)	B(77307717:77307553)	C(77306476:77306274)	D(77304317:77304186)	E(77299774:77299658)	F(77297203:77297086)	G(77294556:77294360)	H(77294359:77294356)
618	ENSMUSG00000029249	A(77267941:77268823)	B(77275234:77275317)	C(77280703:77282984)	D(77282985:77282985)
619	ENSMUSG00000030207	A(135198065:135198101)	B(135209033:135209431)	C(135211835:135211933)	D(135216886:135217077)	E(135218679:135218809)	F(135225140:135225287)	G(135225656:135225797)	H(135226850:135226993)	I(135227153:135227234)	J(135228413:135228568)	K(135231621:135231738)	L(135233256:135233476)	M(135233979:135233984)
620	ENSMUSG00000030216	A(136826064:136826001)	B(136825547:136825516)	C(136824423:136824330)	D(136822990:136822794)	E(136821662:136821529)	F(136821376:136821177)	G(136820698:136820507)	H(136818031:136817930)	I(136817237:136816944)	J(136816233:136816051)	K(136814641:136814208)
621	ENSMUSG00000028798	A(129600596:129600594)	B(129600501:129600409)	C(129599042:129598955)	D(129596939:129596874)	E(129595413:129595264)	F(129595186:129595059)	G(129593636:129593526)	H(129593431:129593342)	I(129593070:129592997)	J(129592359:129592267)	K(129592134:129592053)
622	ENSMUSG00000078532	A(130573882:130573829)	B(130539189:130539052)	C(130537341:130537261)	D(130534045:130533848)	E(130532664:130532604)	F(130532151:130532070)	G(130531914:130531905)
623	ENSMUSG00000040690	A(130049667:130049739)	B(130051655:130051729)	C(130051817:130051934)	D(130052852:130052975)	E(130053254:130053520)	F(130054146:130054226)	G(130054349:130054474)	H(130055137:130055190)	I(130055467:130055493)	J(130055990:130056025)	K(130056943:130056969)	L(130057993:130058055)	M(130058297:130058338)	N(130058426:130058470)	O(130058551:130058586)	P(130058957:130059019)	Q(130059310:130059354)	R(130059442:130059537)	S(130059732:130059770)	T(130060224:130060268)	V(130060448:130060483)	W(130060874:130060984)	X(130061345:130061380)	Y(130061602:130061637)	Z(130061712:130061795)	A1(130062057:130062101)	A2(130064864:130064899)	A3(130065040:130065084)	A4(130065374:130065505)	A5(130066181:130066216)	A6(130066606:130066713)	A7(130066993:130067115)	A8(130067219:130067272)	A9(130067486:130067527)	A10(130068362:130068397)	A11(130068483:130068536)	A12(130068685:130068753)	A14(130072255:130072281)	A15(130072826:130072885)	A16(130073069:130073116)	A17(130073240:130073293)	A18(130076999:130077052)	A19(130077220:130077252)	A20(130079164:130079280)	A21(130079492:130079533)	A22(130079631:130079717)	A23(130080576:130080620)	A24(130081435:130081479)
624	ENSMUSG00000053841	A(129640421:129640256)	B(129639567:129639229)	C(129637187:129637096)	D(129634545:129634375)	E(129632284:129632090)	F(129631710:129631591)	G(129631354:129631280)	H(129630404:129630312)	I(129629646:129629551)	J(129629198:129628881)
625	ENSMUSG00000020609	A(7977779:7977860)	B(7978213:7978251)	C(7979253:7979368)	D(7980500:7980645)	E(7983029:7983182)	F(7983826:7983981)	G(7985286:7985410)	H(7986092:7986177)	I(7987733:7987952)	J(7988674:7988901)	K(7989124:7989241)	L(7989349:7989495)	M(7990243:7990454)	N(7990706:7990943)	O(7991350:7991526)	P(7992865:7993056)	Q(7994818:7994985)	R(7995461:7995672)	S(7997839:7998021)	T(7998588:7998709)	U(8000860:8001070)	V(8001769:8001944)	W(8002069:8002256)	X(8003256:8003401)	Y(8004845:8005218)	Z(8005736:8013202)	A1(8013716:8013830)	A2(8013934:8014117)	A3(8015015:8016550)
626	ENSMUSG00000020658	A(4038710:4038704)	B(4000956:4000880)	C(3999717:3999590)	D(3993056:3992906)	E(3985551:3985430)	F(3984683:3984534)	G(3983518:3983384)	H(3982933:3982855)	I(3982105:3981970)	J(3981815:3981654)	K(3980562:3980451)	L(3980193:3980142)	M(3978085:3977913)	N(3977194:3977119)	O(3976876:3976715)	P(3975467:3975336)	Q(3973675:3973608)	R(3971893:3971766)	S(3971067:3970976)	T(3969613:3969565)	U(3968633:3968527)	V(3967152:3967103)	W(3966547:3966442)
627	ENSMUSG00000020668	A(3365981:3367531)	B(3387552:3387653)	C(3388135:3388257)	D(3389623:3389741)	E(3390438:3390554)	F(3401683:3401791)	G(3402434:3402606)	H(3402789:3402885)
628	ENSMUSG00000020671	A(3309418:3309292)	B(3264749:3264689)	C(3257005:3256867)	D(3253358:3253269)	E(3252713:3252612)	F(3249870:3249787)
629	ENSMUSG00000059434	A(31297620:31297679)	B(31298165:31298320)	C(31298714:31298782)	D(31299558:31299626)	E(31299999:31300072)	F(31300579:31300645)	G(31300812:31300865)	H(31302157:31302251)	I(31304969:31305074)	J(31306488:31306606)	K(31307066:31307164)	L(31307321:31307418)	M(31307755:31307831)	N(31308185:31308281)	O(31308836:31308933)	P(31309021:31309104)	Q(31324572:31324613)	R(31324614:31324721)	S(31326357:31326491)	T(31326927:31327091)
630	ENSMUSG00000025745	A(30154948:30154882)	B(30148021:30147980)	C(30147416:30147346)	D(30145368:30145235)	E(30144297:30144159)	F(30142838:30142719)	G(30141051:30140949)	H(30135101:30134979)	I(30134176:30134058)	J(30132296:30132240)	K(30129930:30129821)	L(30128934:30128800)	M(30126736:30126565)	N(30123694:30123608)	O(30122761:30122621)	P(30122218:30122150)	Q(30121533:30121338)	R(30120802:30120688)	S(30120190:30120045)	T(30119960:30119815)
631	ENSMUSG00000036959	A(48361577:48361662)	B(48367419:48367509)	C(48367769:48371032)	D(48375023:48375188)	E(48376997:48377077)	F(48378944:48379330)	G(48383922:48384145)	H(48389076:48389297)	I(48391871:48392037)	J(48393154:48393299)	K(48400561:48400638)	L(48401759:48401909)	M(48405917:48406199)
632	ENSMUSG00000019849	A(45067331:45067375)	B(45072053:45072127)	C(45090993:45091126)	D(45092662:45092792)	E(45094981:45095190)	F(45097393:45097514)	G(45107772:45107877)	H(45115063:45115254)	I(45120643:45120840)	J(45125964:45126067)	K(45147985:45148121)	L(45150436:45150530)	M(45153055:45153186)	N(45155516:45155672)	O(45158232:45158526)
633	ENSMUSG00000038822	A(45578075:45578150)	B(45588380:45588434)	C(45589481:45589570)	D(45590268:45590372)	E(45605509:45605584)	F(45618498:45618629)	G(45638321:45638403)	H(45648591:45648687)	I(45648854:45648955)	J(45649881:45649987)	K(45652588:45652738)	L(45670346:45670680)	M(45671132:45671200)	N(45671439:45671526)	O(45672328:45672439)	P(45672539:45672636)	Q(45672774:45672861)	R(45676381:45676530)	S(45677067:45677263)	T(45686602:45686733)	U(45700577:45700675)	V(45700954:45701024)	W(45709881:45709994)	X(45711434:45711536)
634	ENSMUSG00000074340	A(105973816:105973840)	B(105974413:105974442)	C(105974839:105975043)	D(105975971:105976027)	E(105977664:105977829)	F(105978274:105978398)	G(105979898:105980006)	H(105980092:105980277)	I(105981233:105981349)	J(105985053:105985188)	K(105986069:105986976)	L(105986977:105987078)
635	ENSMUSG00000071256	A(23561544:23561146)	B(23560102:23559985)	C(23559704:23559634)	D(23559548:23559507)	E(23559506:23559383)	F(23558312:23557660)
636	ENSMUSG00000001642	A(34317405:34317340)	B(34312807:34312640)	C(34312038:34311922)	D(34311002:34310925)	E(34310635:34310513)	F(34310067:34309961)	G(34309657:34309576)	H(34309062:34308979)	I(34306622:34306540)	J(34304339:34304297)
637	ENSMUSG00000028228	A(19555493:19555362)	B(19553897:19553718)	C(19552318:19552244)	D(19550659:19550588)	E(19543337:19543254)	F(19540830:19540741)	G(19536625:19536527)	H(19535298:19535212)	I(19533114:19533055)	J(19532532:19532399)	K(19528242:19528188)	L(19528111:19528060)	M(19526417:19526284)	N(19525239:19525003)	O(19523294:19523184)	P(19523183:19523173)
638	ENSMUSG00000015957	A(98839108:98839190)	B(98846374:98846609)	C(98847174:98847451)	D(98850227:98850519)	E(98853113:98853287)
639	ENSMUSG00000020459	A(29529936:29530154)	B(29530581:29530692)	C(29533226:29533397)	D(29533832:29533992)	E(29535090:29535266)	F(29536833:29536972)	G(29538669:29538793)	H(29540068:29540272)	I(29540609:29540861)	J(29541341:29541481)	K(29542345:29542509)	L(29544270:29544410)	M(29544913:29545085)
640	ENSMUSG00000061313	A(25753167:25752948)	B(25752290:25752100)	C(25750792:25750703)	D(25749847:25749727)	E(25748627:25748538)	F(25746953:25746818)	G(25741809:25741601)	H(25741354:25741287)	I(25739585:25739463)	J(25738307:25738212)	K(25736090:25736007)	L(25735900:25735745)	M(25735111:25735009)	N(25734886:25734716)	O(25733122:25732963)	P(25727737:25727656)
641	ENSMUSG00000028587	A(108588687:108588781)	B(108590653:108590777)	C(108593293:108593471)	D(108595329:108595644)	E(108595645:108595648)	G(108597130:108597478)	H(108599323:108599424)	J(108599931:108600084)	K(108601956:108602053)	L(108603388:108603489)	M(108603965:108604136)	N(108604500:108604607)	O(108605528:108605677)	P(108606238:108606357)	Q(108612051:108612220)	R(108613069:108613156)	S(108614281:108614475)
642	ENSMUSG00000052488	A(72475082:72475058)	B(72474785:72474612)	C(72471055:72470871)	D(72470227:72470090)	E(72470015:72469864)	F(72468486:72468375)	G(72468289:72468200)	H(72468042:72467763)	I(72466558:72466383)	J(72464519:72464084)	K(72463316:72463078)	L(72462934:72462801)	M(72462490:72462404)	N(72462320:72462177)	O(72462102:72461980)	P(72461843:72461749)	Q(72461621:72461436)	R(72461435:72461428)	S(72461355:72461315)
643	ENSMUSG00000028702	A(116123064:116123062)	B(116122982:116122896)	C(116118957:116118838)	D(116112541:116112481)	E(116111326:116111191)	F(116110756:116110687)	G(116110606:116110318)	H(116110093:116109969)	I(116105908:116105758)	J(116101955:116101829)	K(116100613:116100539)	L(116100398:116100268)	M(116099747:116099637)	N(116099461:116099338)	O(116099018:116098940)	P(116098664:116098485)	Q(116097621:116097458)	R(116097371:116097161)
644	ENSMUSG00000028410	A(40723713:40723844)	B(40723973:40724150)	C(40726105:40726209)	D(40727956:40728183)	E(40730173:40730287)	F(40731684:40731799)	G(40732076:40732176)	H(40732728:40732946)
645	ENSMUSG00000028413	A(40853805:40853391)	B(40823674:40823439)	C(40812872:40812685)	D(40809801:40809679)	E(40807837:40807733)	F(40807317:40807185)
646	ENSMUSG00000043144	A(99601403:99601407)	B(99601408:99601800)	C(99602589:99602747)	D(99602969:99603049)	E(99603696:99603881)	F(99603882:99603893)	G(99604245:99604307)
647	ENSMUSG00000021692	A(106947205:106947283)	B(106947586:106947659)	C(106948701:106948787)	D(106949555:106949616)	E(106949692:106949785)	F(106949869:106949918)	G(106951818:106951941)	H(106952316:106952408)	I(106953434:106953498)	J(106954676:106954739)	K(106957094:106957200)	L(106958655:106958697)
648	ENSMUSG00000024181	A(26123562:26123849)	B(26124556:26124708)	C(26125257:26125391)	D(26125478:26125564)	E(26126271:26126381)
649	ENSMUSG00000003752	A(27228487:27227351)	B(27219702:27219600)	C(27217165:27216952)	D(27214580:27214376)	E(27213061:27212960)	F(27212383:27212312)	G(27208444:27208241)
650	ENSMUSG00000055333	A(55312246:55308988)	B(55303952:55303638)	C(55298616:55298558)	D(55296385:55296074)	E(55292084:55291874)	F(55289357:55289218)	G(55287936:55287655)	H(55286089:55285879)	I(55285096:55281038)	J(55279083:55278887)	K(55276137:55275984)	L(55273228:55272995)	M(55270469:55270086)	N(55269468:55269254)	O(55268312:55268175)	P(55267720:55267577)	Q(55266059:55265862)	R(55262872:55262062)	S(55260591:55260446)	T(55256945:55256504)	U(55256257:55256104)	V(55253981:55253524)	W(55252498:55251966)
651	ENSMUSG00000024604	A(60560826:60560879)	B(60561251:60561304)	C(60563766:60563795)	D(60564363:60564495)	E(60565618:60565718)	F(60566353:60566525)	G(60567371:60567571)	H(60569357:60569521)	I(60570781:60570869)	J(60571000:60571131)	K(60571823:60571953)
652	ENSMUSG00000029390	A(124540862:124541041)	B(124542972:124543164)	C(124546896:124547003)	D(124549081:124549205)
653	ENSMUSG00000057069	A(12566077:12566178)	B(12574820:12574939)	C(12579176:12579259)	D(12580374:12580415)	E(12581669:12581751)	F(12583537:12583610)	G(12590761:12590881)	H(12590985:12591031)	I(12593508:12593519)	J(12595698:12595724)	K(12599861:12599953)	L(12600087:12600333)	M(12601736:12601805)	N(12602311:12602397)	O(12604328:12604461)	P(12606827:12606887)
654	ENSMUSG00000031844	A(117701996:117702263)	B(117734494:117734706)	C(117742332:117742517)	D(117753186:117753323)	E(117758605:117758945)	F(117758946:117758964)
655	ENSMUSG00000025261	A(151835248:151835292)	B(151840056:151840154)	C(151840777:151840983)	D(151843003:151843155)	E(151850717:151850779)	F(151852475:151852552)	G(151853399:151853446)	H(151853524:151853592)	I(151854142:151854241)	J(151856086:151856186)	K(151856473:151856623)	L(151856717:151856844)	M(151857460:151857600)	N(151857808:151857913)	O(151860167:151860268)	P(151860669:151860749)	Q(151862298:151862404)	R(151862652:151862829)	S(151863873:151863964)	T(151864562:151864773)	U(151870459:151870516)	V(151871480:151871656)	W(151874533:151874778)	X(151876295:151876428)	Y(151876813:151876907)	Z(151878718:151878909)	A1(151880500:151880716)	A2(151881078:151881200)	A3(151882492:151882729)	A4(151883079:151883309)	A5(151885582:151885704)	A6(151886083:151886178)	A7(151886744:151887013)	A8(151888384:151888536)	A9(151889669:151889796)	A10(151889990:151890071)	A11(151890730:151890906)	A12(151891017:151891176)	A13(151891740:151892098)	A14(151893823:151894018)	A15(151894921:151895088)	A16(151896563:151896708)	A17(151897187:151897253)	A18(151898444:151898446)	A19(151898447:151898661)	A20(151900901:151901112)	A21(151901499:151901681)	A22(151903829:151904001)
656	ENSMUSG00000032264	A(49055683:49055787)	B(49057643:49057777)	C(49060570:49060671)	D(49060868:49060945)	E(49061055:49061214)	F(49062193:49062345)	G(49064010:49064201)	H(49066679:49066842)	I(49068660:49068842)	J(49069574:49069812)	K(49071582:49071653)	L(49073203:49073372)	M(49074019:49074149)	N(49074905:49075036)	O(49077452:49077654)	P(49078199:49078319)
657	ENSMUSG00000038670	A(44524589:44524571)	B(44522908:44522831)	C(44522407:44522321)	D(44522128:44521980)	E(44521792:44521675)	F(44520787:44520739)	G(44520392:44520333)	H(44517004:44516811)	I(44516515:44516383)	J(44516267:44516143)	K(44516031:44515926)	L(44515021:44514849)	M(44513833:44513668)	N(44512567:44512461)	O(44512121:44512092)	P(44511948:44511809)	Q(44509890:44509731)	R(44509638:44509534)	S(44509157:44508969)	T(44508365:44508231)	U(44507202:44507035)	V(44506896:44506808)	W(44506247:44506052)	X(44505705:44505566)	Y(44505395:44505236)	Z(44505135:44504999)	A1(44503823:44503637)	A2(44501842:44501832)
658	ENSMUSG00000040435	A(45525382:45523739)	B(45523322:45522993)
659	ENSMUSG00000030825	A(45554979:45555066)	B(45556055:45556093)	C(45556313:45556395)	D(45557608:45557674)	E(45559381:45559472)	F(45562915:45563019)	G(45565955:45566022)	H(45566120:45566216)	I(45566647:45566819)	J(45566820:45566829)
660	ENSMUSG00000023348	A(137314068:137313960)	B(137313708:137313581)	C(137313476:137313351)	D(137313089:137312706)	E(137312233:137312140)	F(137312043:137311874)	G(137310831:137310653)	H(137310405:137310285)	I(137310174:137310043)
661	ENSMUSG00000017376	A(78696266:78695809)	B(78626706:78626577)	C(78618330:78618275)	D(78590989:78590883)	E(78589390:78589305)	F(78587078:78586869)	G(78583424:78583323)	H(78574927:78574841)	I(78572431:78572233)	J(78571564:78571471)	K(78568975:78568921)
662	ENSMUSG00000041958	A(78328475:78328508)	B(78328732:78328871)	C(78328975:78329086)	D(78332950:78333039)	E(78333667:78333758)	F(78335427:78335634)	G(78336688:78336830)	H(78337789:78337903)	I(78339343:78339488)	J(78340009:78340109)	K(78341225:78341435)	L(78341734:78342009)
663	ENSMUSG00000054537	A(86745758:86745751)	B(86727397:86727273)	C(86724222:86724101)	D(86721437:86721370)	E(86719886:86719723)	F(86717273:86717235)	G(86715678:86715498)	H(86713978:86713719)	I(86709485:86709343)	J(86707434:86707273)
664	ENSMUSG00000017715	A(117986880:117987013)	B(117997441:117997630)	C(118000199:118000276)	D(118001616:118001715)	E(118002351:118002540)	F(118003341:118003519)	G(118005370:118005891)	H(118014574:118014722)	I(118019607:118019726)
665	ENSMUSG00000031760	A(94152800:94152830)	B(94153025:94153090)	C(94153901:94154010)
666	ENSMUSG00000033192	A(92855455:92855625)	B(92864901:92865040)	C(92869648:92869865)	D(92871138:92871250)	E(92873048:92873108)	F(92874233:92874291)	G(92875555:92875589)	H(92879400:92879454)	I(92886566:92886648)	J(92889273:92889398)	K(92890673:92890826)	L(92909187:92909285)	M(92914243:92914378)	N(92918035:92918219)
667	ENSMUSG00000020988	A(69724796:69724654)	B(69722193:69722078)	C(69721463:69721312)	D(69712753:69712622)	E(69707286:69707124)	F(69705799:69705765)	G(69702370:69702203)	H(69701441:69701284)	I(69699617:69699486)	J(69692496:69692301)
668	ENSMUSG00000021807	A(19823729:19823669)	B(19822690:19822566)	C(19820006:19819907)	D(19817147:19817061)	E(19816273:19816185)	F(19814605:19814537)	G(19812397:19812349)	H(19812237:19812083)
669	ENSMUSG00000021806	A(19751338:19751565)	B(19752241:19752549)	C(19763666:19763898)	D(19768210:19768507)	E(19768508:19768592)	F(19768593:19768937)	G(19777996:19778145)	H(19778738:19778983)	I(19779537:19779737)	J(19781135:19781365)	K(19789671:19789814)	L(19790278:19790406)	M(19791508:19791651)	N(19797164:19797283)	O(19798397:19798411)	P(19798412:19798645)	Q(19802338:19802559)	R(19803049:19803218)	S(19805298:19805427)	T(19805843:19806014)	U(19807927:19808084)	V(19809980:19810103)	W(19810954:19811066)	X(19811186:19811194)	Y(19811195:19811196)
670	ENSMUSG00000001157	A(86733164:86732911)	B(86726196:86726073)	C(86722665:86722569)	D(86721438:86721341)	E(86718104:86717992)	F(86717451:86717386)	G(86714259:86714175)	H(86711679:86711589)	I(86710652:86710515)	J(86707472:86707403)	K(86704574:86704499)	L(86700657:86700512)	M(86697536:86697449)	N(86693051:86692957)	O(86692956:86692923)
671	ENSMUSG00000024853	A(5295394:5295262)	B(5295087:5295041)	C(5294376:5294299)	D(5293319:5293080)	F(5291422:5291305)	G(5288413:5288304)	H(5288006:5287910)	I(5287626:5287535)	J(5287284:5287069)	K(5286948:5286811)	L(5286657:5286577)	M(5286416:5286189)	N(5284724:5284575)	O(5283947:5283858)	P(5283750:5283643)	Q(5279949:5279842)	R(5279612:5279470)	S(5279370:5279269)	T(5275163:5275064)	U(5274977:5274792)	V(5274527:5274456)
672	ENSMUSG00000040102	A(147091532:147092367)	B(147101566:147101759)	C(147107695:147108146)
673	ENSMUSG00000030304	A(148206638:148206533)	B(148204884:148204776)	C(148202542:148202496)	D(148201486:148201416)	E(148199396:148199356)	F(148196099:148195998)	G(148195290:148195195)	H(148190885:148190830)	I(148189584:148189486)	J(148188130:148188033)	K(148183208:148183046)	L(148181970:148181888)	M(148181739:148181677)
674	ENSMUSG00000031379	A(164271636:164271731)	B(164280129:164280221)	C(164295915:164295998)	D(164300224:164300430)	E(164330015:164330099)	F(164342474:164342518)	G(164358148:164358230)	H(164369046:164369112)	I(164372453:164372565)
675	ENSMUSG00000073792	A(99719152:99719233)	B(99726863:99726947)	C(99738124:99738213)	D(99739214:99739302)	E(99741534:99741616)	F(99742355:99742419)	G(99743755:99743940)	H(99744490:99744625)	I(99746326:99746411)	J(99748686:99748770)	K(99750729:99750799)	L(99752817:99752885)	M(99752993:99753191)	N(99761871:99762068)
676	ENSMUSG00000035632	A(3650851:3650875)	B(3650981:3651048)	C(3651268:3651342)	D(3651494:3651583)	E(3651808:3651936)	F(3652033:3652128)	G(3653200:3653419)	H(3653511:3653644)	I(3654143:3654199)	J(3655571:3655952)	K(3656033:3656156)	L(3656787:3656985)	M(3658001:3658100)	N(3658193:3658391)	O(3658609:3658741)	P(3659381:3659506)	Q(3660728:3660826)
677	ENSMUSG00000026384	A(119802460:119802323)	B(119783589:119783482)	C(119773271:119773229)	D(119773127:119773049)	E(119765922:119765878)	F(119765481:119765429)	G(119765151:119765031)	H(119743439:119743352)	I(119741443:119741355)	J(119726096:119726033)	K(119722036:119721864)	L(119716015:119715947)	M(119707901:119707776)	N(119706313:119706155)	O(119692909:119692750)	P(119691829:119691746)	Q(119691657:119691601)	R(119687766:119687610)	S(119684633:119684467)	T(119682795:119682705)	U(119682545:119682484)	V(119680195:119680049)	W(119678883:119678755)	X(119675697:119675549)	Y(119667649:119667514)	Z(119659917:119659831)
679	ENSMUSG00000007670	A(57031399:57031148)	B(57029138:57029042)	C(57027994:57027956)	D(57027856:57027817)	E(57027098:57027049)	F(57026914:57026843)	G(57025937:57025880)	H(57025670:57025496)	I(57025406:57025308)	J(57025078:57024980)	K(57024891:57024789)	L(57024492:57024392)	N(57024391:57024247)	O(57024171:57024011)	P(57023936:57023827)	Q(57023593:57023505)	R(57023413:57023213)	S(57023136:57023059)	T(57022970:57022810)	U(57022809:57022693)	V(57021848:57021841)
680	ENSMUSG00000034781	A(81544927:81544792)	B(81535264:81535080)	C(81533406:81533252)	D(81532524:81532396)	E(81531451:81531322)	F(81531245:81531092)	G(81530985:81530795)
681	ENSMUSG00000000359	A(152628096:152628435)	C(152629177:152629256)	D(152633456:152633657)	E(152634446:152634717)
682	ENSMUSG00000027469	A(152867252:152867357)	B(152869653:152869775)	C(152873090:152873216)	D(152875541:152875672)	E(152876567:152876692)	F(152880104:152880225)	G(152881015:152881166)	H(152882194:152882362)	I(152884174:152884312)	J(152885011:152885227)	K(152888103:152888195)	L(152889146:152889322)	M(152890491:152890637)	N(152891443:152891554)	O(152892113:152892300)	Q(152893584:152893691)
683	ENSMUSG00000027472	A(153015320:153015234)	B(153014085:153014010)	C(153012455:153012381)	D(153010338:153010258)	E(153009736:153009654)
685	ENSMUSG00000022130	A(118132729:118132644)	B(118130673:118130607)	C(118128291:118128223)	D(118127585:118127495)	E(118121861:118121719)	F(118119738:118119640)	G(118117796:118117737)	H(118117013:118116970)	I(118116244:118116079)	J(118115175:118115117)	K(118114410:118114313)	L(118113157:118113087)	M(118113086:118113072)
686	ENSMUSG00000039716	A(107231508:107231472)	B(107179164:107179081)	C(107159455:107159415)	D(107134842:107134787)	E(107108456:107108360)	F(107082523:107082375)	G(107062083:107061999)	H(107056164:107056123)	I(107055604:107055450)	J(107032357:107032276)	K(107025381:107025321)	L(107023875:107023728)	M(107006879:107006791)	N(107005456:107005331)	O(106997018:106996894)	P(106994982:106994820)	Q(106994161:106994055)	R(106993566:106993395)	S(106993064:106992967)	T(106991166:106991083)	U(106989508:106989408)	V(106986075:106985994)	W(106978774:106978604)	X(106973946:106973754)	Y(106969880:106969753)	Z(106967223:106967077)	A1(106964805:106964707)	A2(106958501:106958407)	A3(106956153:106956078)	A4(106955717:106955617)	A5(106955362:106955304)	A6(106952460:106952312)	A7(106943992:106943907)	A8(106941524:106941498)	A9(106941378:106941283)	A10(106938178:106938118)	A11(106937994:106937901)	A12(106933123:106932975)	A13(106932007:106931921)	A14(106930124:106930020)	A15(106914665:106914524)	A16(106913273:106913107)	A17(106912982:106912896)	A18(106912350:106912171)	A19(106911573:106911490)	A20(106911367:106911251)	A21(106908537:106908416)	A22(106907368:106907230)
687	ENSMUSG00000031782	A(94838422:94838497)	B(94842618:94842768)	C(94844777:94844912)	D(94850125:94850267)	E(94850515:94850599)	F(94851851:94851955)	G(94853115:94853270)	H(94853605:94853658)	I(94854114:94854149)
688	ENSMUSG00000024043	A(68004010:68003895)	B(67901505:67901282)	C(67896266:67896115)	D(67896114:67896049)	E(67884808:67884719)	F(67881525:67881436)	G(67875658:67875574)	H(67873165:67873023)	I(67872048:67871883)	J(67871780:67871689)	K(67869028:67868951)	L(67864625:67864463)	M(67861355:67861273)	N(67858351:67858154)	O(67857529:67857416)	P(67855490:67855434)	Q(67853035:67852911)	R(67849117:67849053)	S(67845817:67845735)	T(67845734:67845723)
689	ENSMUSG00000021285	A(111907870:111907862)	B(111872433:111872286)	C(111866534:111866415)	D(111858286:111858210)	E(111846429:111846328)	F(111844996:111844822)	G(111843741:111843545)	H(111841097:111840957)	I(111838781:111838601)	J(111835776:111835613)	K(111835303:111834802)	L(111833894:111833128)	M(111832646:111832509)	N(111832436:111832303)	O(111831626:111831460)	P(111830454:111830255)	Q(111829383:111829342)
690	ENSMUSG00000027322	A(131086116:131086099)	B(131086098:131086050)	C(131085817:131085458)	D(131085214:131084915)	E(131084057:131083791)	F(131083545:131083291)	G(131081574:131081275)	H(131080604:131080347)	I(131079442:131079122)	J(131078754:131078497)	K(131078223:131077921)	L(131076373:131076113)	M(131076005:131075694)	N(131075071:131074820)	O(131074514:131074245)	P(131074156:131073905)	Q(131073633:131073328)	R(131072852:131072592)	S(131071391:131071089)	T(131070841:131070739)	U(131070411:131070339)	V(131069956:131069897)	W(131069875:131069852)
691	ENSMUSG00000053552	A(130295567:130295569)	B(130296013:130296027)	C(130296028:130296149)	D(130306408:130306564)	E(130306801:130306864)	F(130306999:130307054)	G(130308553:130308626)	H(130309673:130309741)	I(130358775:130358856)	J(130359569:130359686)	K(130359771:130359904)	L(130360004:130360130)	M(130361618:130361706)	N(130361829:130361894)	O(130361990:130362161)	P(130362246:130362431)	Q(130365460:130365657)	R(130369438:130369508)
692	ENSMUSG00000027408	A(130397506:130397359)	B(130396492:130396331)	C(130396217:130396108)	D(130395968:130395829)	E(130395723:130395636)	F(130395072:130394922)	G(130394825:130394737)	H(130394433:130394310)	I(130394228:130394032)	J(130393945:130393766)	K(130393681:130393384)	L(130393210:130393071)	M(130391340:130391238)	O(130391142:130390904)
693	ENSMUSG00000031645	A(45261080:45261026)	B(45255366:45255204)	C(45253128:45253022)	D(45252177:45252018)	E(45250166:45250057)	F(45249664:45249505)	G(45249120:45249011)	H(45248906:45248744)	I(45248666:45248661)	J(45248660:45248554)	K(45246906:45246747)	L(45245804:45245629)	M(45242961:45242866)	N(45242356:45242217)	O(45241609:45241448)
694	ENSMUSG00000027433	A(147013122:147013196)	B(147024508:147024635)	C(147024715:147024826)	D(147025195:147025306)	E(147026381:147026439)	F(147026515:147026604)	G(147027307:147027379)	H(147027595:147027645)	I(147028093:147028250)	J(147029338:147029412)	K(147029495:147029628)	L(147029727:147029784)	M(147029869:147029976)	N(147034854:147034898)	O(147036664:147036795)	P(147038169:147038287)	Q(147040816:147040951)	R(147041988:147042095)	S(147042174:147042263)	T(147042860:147042932)	U(147047635:147047718)	V(147049292:147049389)	W(147049983:147050062)	X(147051713:147051769)	Y(147061249:147061317)	Z(147061406:147061537)	A1(147063233:147063360)	A2(147068792:147068855)	A3(147074885:147075026)	A4(147077483:147077548)
695	ENSMUSG00000009013	A(115300644:115300513)	B(115298833:115298696)
696	ENSMUSG00000027423	A(144270427:144270377)	B(144262024:144261920)	C(144260835:144260725)	D(144259178:144259057)	E(144257993:144257870)	F(144257195:144257100)	G(144255604:144255499)	H(144255415:144255340)	I(144254942:144254903)	J(144254812:144254726)	K(144253821:144253662)	L(144252530:144252445)	M(144251232:144251182)
697	ENSMUSG00000045624	A(140168414:140167772)	B(140164582:140164209)	C(140160496:140160383)	D(140159794:140159694)	E(140158632:140158480)	F(140157169:140157055)	G(140154941:140154794)	H(140148914:140148753)	I(140139054:140138933)	J(140129287:140129200)	K(140125004:140124928)	L(140123677:140123531)	M(140120905:140120612)
698	ENSMUSG00000027428	A(144550778:144550680)	B(144549146:144549104)	C(144548099:144547994)	D(144544459:144544374)	E(144544009:144543783)
699	ENSMUSG00000027340	A(132101579:132101472)	B(132094240:132094142)	C(132091329:132091213)	D(132089253:132089096)	E(132078501:132078413)	F(132077493:132077429)	G(132075680:132075499)	H(132072037:132071917)	I(132071467:132071311)	J(132066865:132066718)	K(132065469:132065364)	L(132062188:132062059)	M(132060800:132060663)	N(132058295:132058200)	O(132056901:132056669)
700	ENSMUSG00000037259	A(144525688:144525580)	B(144522566:144522413)	C(144513510:144513396)	D(144511587:144511491)	E(144510292:144510236)	F(144510235:144510168)	G(144506244:144506159)	H(144504457:144504340)	I(144503031:144502918)	J(144501519:144501427)	K(144491897:144491895)	L(144491894:144491772)	M(144490277:144490113)	N(144488828:144488811)	O(144488810:144488621)	P(144484715:144484612)	Q(144483431:144483357)	R(144482227:144482131)	S(144481735:144481635)	T(144479685:144479605)	U(144479142:144479015)	V(144476147:144476073)	W(144475089:144474924)
701	ENSMUSG00000029595	A(120432281:120432453)	B(120434491:120434714)	C(120435351:120435628)	D(120436308:120436473)	E(120439958:120440325)
702	ENSMUSG00000041638	A(115565289:115565306)	B(115571409:115571511)	C(115574579:115574642)	D(115575165:115575296)	E(115576120:115576228)	F(115578892:115578990)	G(115579076:115579210)	H(115579635:115579703)	I(115579787:115579895)	J(115580505:115580579)	K(115581003:115581131)	L(115581490:115581540)	M(115581781:115581879)	N(115582264:115582437)	O(115583398:115583550)	P(115585806:115585898)	Q(115587789:115587864)	R(115587976:115588135)	S(115588934:115589123)	T(115589201:115589325)	U(115590245:115590423)	V(115590974:115591067)	W(115592065:115592178)	X(115592309:115592507)	Y(115593577:115593732)	Z(115594033:115594214)	A1(115594993:115595073)	A2(115595293:115595436)	A3(115596856:115596983)	A4(115597066:115597255)	A5(115597374:115597444)	A6(115598701:115598866)	A7(115599072:115599266)	A8(115602386:115602632)	A9(115603213:115603334)	A10(115604010:115604124)	A11(115604818:115604997)	A12(115606473:115606693)	A13(115609229:115609297)	A14(115609466:115609604)	A15(115609691:115609887)	A16(115610022:115610164)	A17(115610808:115610925)	A18(115611024:115611239)	A19(115612588:115612752)	A20(115613356:115613517)	A21(115613724:115613816)	A22(115614076:115614219)
703	ENSMUSG00000029524	A(115483117:115483112)	B(115483111:115482624)	C(115480525:115480231)	D(115479812:115479662)	E(115479661:115479602)	F(115478408:115478401)
704	ENSMUSG00000027350	A(132781734:132781782)	B(132785984:132786030)	C(132786453:132786546)	D(132792330:132794095)	E(132794752:132794829)
705	ENSMUSG00000031221	A(100494366:100494556)	B(100494905:100495198)	C(100502995:100503190)	D(100505190:100505269)	E(100505940:100506052)	F(100515557:100515705)
706	ENSMUSG00000035355	A(100759605:100759530)	B(100757800:100757567)	C(100757225:100757079)	D(100756987:100756860)	E(100755913:100755670)	F(100755291:100755134)	G(100752452:100752245)	H(100750426:100750232)	I(100749808:100749609)	J(100747812:100747563)	K(100746989:100746745)	L(100746203:100746165)	M(100745967:100745615)	N(100745342:100745236)	O(100744200:100744124)	P(100741998:100741603)
707	ENSMUSG00000030124	A(124911351:124911294)	B(124910911:124910764)	C(124910396:124910104)	D(124909489:124909226)	E(124908652:124908377)	F(124905492:124905256)	G(124904968:124904838)	H(124904600:124904442)
708	ENSMUSG00000030120	A(124932127:124932176)	B(124932411:124932537)	C(124932777:124932812)	D(124933954:124934007)	E(124934291:124934419)	F(124934586:124934745)	G(124935233:124935420)
709	ENSMUSG00000030327	A(122874569:122874663)	B(122880413:122880513)	C(122880658:122880762)	D(122881501:122881582)	E(122882268:122882376)	F(122882814:122882997)	G(122886752:122886854)	H(122887340:122887388)
710	ENSMUSG00000054708	A(81629713:81629748)	B(81634667:81634753)	C(81634865:81634995)	D(81635070:81635158)	E(81635688:81635752)	F(81636369:81636426)	G(81638069:81638139)	H(81638271:81638377)	I(81638561:81638748)	J(81639307:81639344)	K(81639856:81639936)	L(81640028:81640135)	M(81640768:81640812)	N(81640892:81640990)	O(81641976:81642048)	P(81642301:81642419)	Q(81642517:81643893)	R(81644976:81645143)	S(81646305:81646433)	T(81646793:81646858)	U(81647100:81647177)
711	ENSMUSG00000037896	A(111039606:111039797)	A(111039798:111039888)	B(111039962:111039972)	C(111039973:111040021)	D(111081724:111081807)	E(111093081:111093133)	F(111097455:111097616)	G(111099920:111100038)	H(111101630:111101708)	I(111103611:111103805)	J(111108572:111108649)	K(111108854:111108911)	L(111109781:111110010)	M(111111874:111111915)
712	ENSMUSG00000028854	A(133370544:133370546)	B(133370547:133370907)	C(133411837:133412297)	D(133415301:133415551)	E(133416281:133416498)	F(133417900:133418102)	G(133419454:133419543)	H(133419925:133419995)	I(133420102:133420275)	J(133420505:133420619)	K(133420786:133420887)	L(133421502:133421574)	M(133421987:133422327)
713	ENSMUSG00000021258	A(108186426:108186622)	B(108187179:108187260)	C(108189065:108189196)	D(108193672:108193777)	E(108194342:108194399)	F(108195067:108195236)	G(108195583:108195851)	H(108196339:108196372)	I(108199309:108199383)	J(108202076:108202701)
714	ENSMUSG00000026358	A(144249037:144248901)	B(144248559:144248479)	C(144247967:144247906)	D(144246353:144246190)	E(144245487:144245302)
715	ENSMUSG00000002416	A(39592615:39592712)	B(39596451:39596595)	C(39598266:39598340)
716	ENSMUSG00000028851	A(133545885:133545805)	B(133541216:133541139)	C(133535871:133535668)	D(133535575:133535510)	E(133534542:133534423)	G(133534422:133534228)	H(133533489:133533406)	I(133533313:133533195)	J(133532799:133532748)
717	ENSMUSG00000037405	A(21016035:21016101)	B(21018919:21019179)	C(21025544:21025858)	D(21026312:21026599)	E(21027078:21027335)	F(21027432:21027680)	G(21027771:21027946)
718	ENSMUSG00000020177	A(117238580:117238436)	B(117237781:117237617)	C(117235662:117235584)	D(117234481:117234415)
720	ENSMUSG00000041241	A(138434760:138434879)	B(138437628:138437715)	C(138438242:138438362)	D(138438951:138439680)
721	ENSMUSG00000005718	A(4559516:4559428)	B(4552100:4551935)	C(4551844:4551746)	D(4551400:4551230)	E(4549471:4549331)	F(4547410:4547255)	G(4545747:4545553)
722	ENSMUSG00000041837	A(65346142:65347008)	B(65354610:65354748)	C(65356245:65356481)	D(65356718:65356805)	E(65358594:65358715)	F(65358716:65358717)
723	ENSMUSG00000004460	A(22858042:22858109)	B(22862542:22862698)	C(22865454:22865551)	D(22866920:22867052)	E(22868711:22868853)	F(22869121:22869203)	G(22869416:22869473)	H(22870571:22870682)	I(22870940:22871099)	J(22871671:22871735)
724	ENSMUSG00000035521	A(25240111:25240060)	B(25239971:25239914)	C(25239842:25239775)	D(25235910:25235856)	E(25235788:25235705)	F(25235627:25235534)	G(25235459:25235345)	H(25235264:25235182)	I(25235111:25234980)	J(25234889:25234808)	K(25234722:25234629)	L(25234628:25234622)
725	ENSMUSG00000008206	A(4515556:4515728)	B(4516873:4516990)	C(4518240:4518358)	D(4518603:4518660)	E(4519463:4519513)	F(4520216:4520308)	G(4520554:4520682)	H(4521174:4521280)	I(4523354:4523510)	J(4523604:4523780)
726	ENSMUSG00000004567	A(3500597:3500627)	B(3505738:3505943)	C(3507149:3507316)	D(3507401:3507566)	E(3508319:3508427)	F(3508684:3508780)	G(3509136:3509235)	H(3510320:3510426)	I(3510540:3510689)	J(3510814:3510915)	K(3511688:3511810)	L(3512650:3512865)	M(3514783:3514913)	N(3515014:3515050)
727	ENSMUSG00000031217	A(99136886:99137013)	B(99145292:99145569)	C(99146478:99146570)	D(99146752:99146877)	E(99147115:99147527)
728	ENSMUSG00000033624	A(111101852:111101866)	B(111101867:111102090)	C(111103904:111104037)	D(111112502:111112583)	E(111112687:111112850)	F(111114742:111114863)	G(111115124:111115241)	H(111116682:111116831)	I(111117967:111118159)	J(111121148:111121272)	K(111123745:111123900)	L(111124479:111124612)	M(111125605:111125753)	N(111126216:111126328)	O(111128243:111128337)	P(111129606:111129695)	Q(111132877:111133059)	R(111134608:111135012)
729	ENSMUSG00000031960	A(111036930:111037073)	B(111040132:111040320)	C(111040597:111040742)	D(111041478:111041669)	E(111042241:111042385)	F(111042663:111042808)	G(111043233:111043341)	H(111043643:111043793)	I(111044878:111045002)	J(111045527:111045671)	K(111046931:111047109)	L(111047912:111048025)	M(111049699:111049905)	N(111050345:111050529)	O(111052413:111052521)	P(111053191:111053304)	Q(111053889:111054008)	R(111054125:111054211)	S(111054509:111054622)	T(111055019:111055204)
730	ENSMUSG00000052707	A(123124328:123124332)	B(123124668:123124715)	C(123143750:123143837)	D(123152164:123152185)	E(123162494:123162877)	F(123169536:123172118)	G(123173233:123173409)	H(123174144:123174319)	I(123175426:123175458)	J(123176824:123176904)	K(123177682:123177733)	L(123179717:123179859)	M(123180249:123180395)	N(123180540:123180677)	O(123181319:123181447)	P(123181956:123182033)	Q(123182246:123182453)	R(123184156:123184287)	S(123186563:123186721)	T(123187353:123187493)	U(123188788:123188895)	V(123189845:123190066)	W(123191500:123191570)	X(123192059:123192198)	Y(123192579:123192951)
731	ENSMUSG00000035285	A(4923258:4923329)	B(4923903:4924451)
732	ENSMUSG00000024497	A(42394643:42394762)	B(42395114:42396010)
733	ENSMUSG00000002900	A(31265421:31265479)	B(31265480:31265564)	C(31265565:31265601)	D(31266691:31266866)	E(31269057:31269192)	F(31272430:31272503)	G(31278462:31278650)	H(31278736:31278799)	I(31282557:31282759)	J(31285626:31285746)	K(31287416:31287604)	L(31287879:31288058)	M(31288203:31288315)	N(31289342:31289421)	O(31297626:31297761)	P(31298813:31298971)	Q(31299924:31300051)	R(31300207:31300330)	S(31301006:31301210)	T(31302562:31302705)	U(31302904:31303135)	V(31304590:31304753)	W(31305767:31305991)	X(31306975:31307189)	Y(31307950:31308046)	Z(31318264:31318633)	A1(31319919:31320103)	A2(31320898:31321139)	A3(31323462:31323665)	A4(31324176:31324320)	A5(31326170:31326377)	A6(31326568:31326709)	A7(31327645:31327821)	A8(31329110:31329269)	A9(31329357:31329493)
734	ENSMUSG00000020651	A(31559323:31559160)	B(31557179:31557040)	C(31550023:31549913)	D(31548030:31547846)	E(31547266:31547102)	F(31544582:31544430)	G(31544308:31544226)	H(31540651:31540504)	I(31539296:31539183)	J(31535913:31535836)	K(31535706:31535611)	L(31535356:31535250)	M(31533214:31533145)	N(31531789:31531697)	O(31529554:31529459)	P(31528849:31528619)	Q(31526655:31526601)	R(31525596:31525451)	S(31522525:31522442)	T(31520367:31520344)
735	ENSMUSG00000001225	A(31447099:31447229)	B(31447730:31447869)	C(31448731:31448841)	D(31449078:31449244)	E(31450815:31450979)	F(31452496:31452648)	G(31453865:31453947)	H(31456998:31457145)	I(31457241:31457354)	J(31457460:31457537)	K(31461708:31461803)	L(31463467:31463573)	M(31464676:31464745)	N(31464837:31464929)	O(31465759:31465854)	P(31466397:31466630)	Q(31468521:31468575)	R(31470840:31470982)	S(31471088:31471153)	T(31473472:31473495)
736	ENSMUSG00000024583	A(63692173:63692076)	B(63682307:63682211)	C(63679526:63679353)	D(63677001:63676879)	E(63675513:63675444)	F(63674221:63674049)	G(63671686:63671582)	H(63664332:63664303)
737	ENSMUSG00000032434	A(114731236:114731373)	B(114737183:114737359)	C(114740059:114740157)	D(114746439:114746576)
738	ENSMUSG00000041476	A(157702968:157702973)	B(157702974:157703012)	C(157714587:157714673)	D(157720931:157721062)
739	ENSMUSG00000026526	A(175625573:175625451)	B(175619185:175619051)	C(175616639:175616529)	D(175614913:175614737)	E(175612329:175612147)	F(175609802:175609637)	G(175608020:175607817)	H(175606182:175606055)	I(175604091:175603938)	J(175601566:175601424)
740	ENSMUSG00000042650	A(60538423:60539195)	B(60547688:60547768)	C(60553714:60553869)	D(60554238:60554415)
741	ENSMUSG00000000049	A(108395344:108395407)	B(108395816:108395992)	C(108397299:108397395)	D(108404811:108404887)	E(108407291:108407479)	F(108409131:108409310)	G(108411995:108412192)	H(108414240:108414295)
742	ENSMUSG00000018287	A(70669281:70669197)	B(70665364:70665297)	C(70665076:70664988)	D(70664867:70664783)	E(70664667:70664578)	F(70664476:70664320)	G(70664220:70664111)
743	ENSMUSG00000025255	A(5241716:5244299)	B(5245143:5245220)	C(5245221:5245645)	D(5329435:5329666)	E(5382559:5382627)	F(5390336:5390452)	G(5396571:5396701)	H(5396900:5397100)	I(5397678:5397795)	J(5398661:5404063)	K(5411682:5413147)
744	ENSMUSG00000030500	A(51622635:51622720)	B(51625281:51625533)	C(51626844:51626962)	D(51645005:51645119)	E(51646187:51646274)	F(51649152:51649238)	G(51658678:51658820)	H(51661431:51661580)	I(51666027:51666159)	J(51667407:51667517)	K(51667906:51668033)	L(51669025:51669360)
745	ENSMUSG00000054446	A(30639464:30639528)	B(30639982:30640063)	C(30640508:30640741)	D(30640893:30640994)	E(30641492:30641593)	F(30641764:30641874)	G(30642298:30642388)	H(30642862:30643061)	I(30643544:30643628)	J(30645099:30645286)
746	ENSMUSG00000019768	A(4712384:4712847)	B(4746617:4746807)	C(4783857:4783973)	D(4856858:4857193)	E(4939212:4939350)	F(4969159:4969292)	G(4997830:4998013)	H(5001189:5001423)
747	ENSMUSG00000020921	A(102156344:102156208)	B(102155904:102155724)	C(102154703:102154557)	D(102153594:102153286)
748	ENSMUSG00000022665	A(45094883:45096757)	B(45104380:45104536)	C(45116246:45116382)	D(45118101:45118249)	E(45122847:45122950)	F(45126122:45126202)	G(45127164:45127510)
749	ENSMUSG00000021022	A(55302651:55302594)	B(55299021:55298894)	C(55298515:55298411)	D(55297890:55297778)	E(55293879:55293782)	F(55292574:55292504)	G(55289792:55289660)	H(55288646:55288591)	I(55288514:55288439)	J(55288057:55287921)	K(55284914:55284777)	L(55282973:55282914)	M(55281805:55281617)
750	ENSMUSG00000022208	A(55115274:55114896)	B(55114178:55113407)	C(55110195:55110077)	D(55109818:55109286)	E(55108395:55108312)
751	ENSMUSG00000053093	A(54992873:54992673)	B(54992383:54992240)	C(54991994:54991838)	D(54991743:54991716)	E(54991200:54991092)	F(54991008:54990916)	G(54990805:54990742)	H(54990403:54990305)	I(54990081:54989978)	J(54989393:54989255)	K(54989162:54989044)	L(54988924:54988775)	M(54988475:54988305)	N(54987530:54987221)	O(54986936:54986869)	P(54986547:54986460)	Q(54985842:54985725)	R(54985584:54985461)	S(54985190:54985054)	T(54984806:54984551)	U(54983785:54983543)	V(54983418:54983242)	W(54982311:54982166)	X(54980411:54980321)	Y(54979562:54979173)	Z(54978993:54978867)	A1(54978701:54978583)	A2(54976075:54975879)	A3(54975417:54975234)	A4(54975077:54974912)	A5(54974766:54974642)	A6(54974066:54973758)	A7(54973505:54973302)	A8(54973196:54973071)	A9(54972963:54972688)	A10(54971720:54971625)	A11(54971511:54971377)	A12(54970810:54970793)
752	ENSMUSG00000052435	A(54711958:54711449)	B(54710874:54710539)
753	ENSMUSG00000006289	A(50924778:50924664)	B(50920049:50919930)	C(50919791:50919616)	D(50917931:50917836)	E(50917503:50917454)	F(50917310:50917232)	G(50916865:50916800)	H(50916704:50916614)	I(50916417:50916342)	J(50916250:50916152)	K(50915898:50915859)
754	ENSMUSG00000035247	A(51827491:51827352)	B(51806596:51806362)	C(51803896:51803669)	D(51802816:51802535)	E(51802434:51802164)	F(51800972:51800896)	G(51800813:51800715)	H(51798768:51798654)	I(51798011:51797837)	J(51794877:51794739)	K(51794584:51794414)	L(51791442:51791220)	M(51790615:51790352)	N(51790248:51790172)	O(51787979:51787845)	P(51785955:51785809)	Q(51784276:51784182)	R(51782587:51782482)	S(51776630:51776496)	T(51774790:51774651)	U(51774150:51773827)	V(51772705:51772539)	W(51772450:51772274)	X(51769365:51768529)	Y(51767777:51767556)	Z(51764154:51764021)	A1(51762546:51762424)	A2(51761170:51761014)	A3(51759441:51759219)	A4(51757101:51757047)	A5(51755103:51754921)	A6(51754422:51754215)	A7(51754128:51754043)	A8(51753868:51753741)	A9(51752057:51751856)	A10(51750458:51750321)	A11(51749011:51748404)	A12(51746351:51746273)	A13(51746187:51746094)	A14(51745531:51745381)	A15(51744910:51744766)	A16(51744658:51744521)
755	ENSMUSG00000035726	A(52197150:52197085)	B(52184020:52183928)	C(52183182:52183012)	D(52182309:52182157)	E(52181683:52181537)	F(52181168:52181017)	G(52180273:52180101)	H(52179564:52179474)	I(52178357:52178284)	J(52178156:52178044)	K(52177220:52177155)	L(52177044:52176949)	M(52176725:52176610)	N(52176513:52176360)	O(52175369:52175242)	P(52174131:52173996)	Q(52173903:52173777)	R(52173589:52173471)	S(52172573:52172448)	T(52172150:52172038)	U(52171501:52171426)	V(52170996:52170827)	W(52164551:52164422)	X(52163313:52163184)	Y(52162764:52162687)	Z(52161822:52161677)
756	ENSMUSG00000016831	A(52279651:52279656)	B(52279821:52279889)	C(52285660:52285902)	D(52286729:52286989)	E(52287301:52287531)	F(52290761:52290841)	G(52291475:52292218)	H(52292520:52292683)	I(52293201:52293261)
757	ENSMUSG00000022218	A(55712752:55712750)	B(55712749:55712434)	C(55712289:55712101)	D(55711187:55710939)	E(55710586:55710468)	F(55710029:55709922)	G(55709568:55709394)	H(55709021:55708883)	I(55708757:55708654)	J(55706528:55706440)	K(55705994:55705841)	L(55705739:55705458)	M(55704968:55704808)	N(55704440:55704304)	O(55700428:55700203)
758	ENSMUSG00000025246	A(77641450:77641507)	B(77643411:77643556)	C(77646208:77646469)	D(77647792:77647924)	E(77648252:77648393)	F(77648654:77648717)	G(77648823:77648920)	H(77649873:77649933)	I(77650369:77650490)	J(77652764:77652838)	K(77653214:77653341)	L(77655406:77655571)	M(77658701:77658802)	N(77659715:77659735)	O(77659736:77659741)
759	ENSMUSG00000027868	A(99253881:99254085)	B(99308830:99308942)	C(99308943:99309043)	D(99313013:99313114)	E(99314744:99314915)	F(99316191:99316358)	G(99326384:99326448)	H(99340550:99340647)	I(99351839:99352623)
760	ENSMUSG00000053398	A(98339832:98339695)	B(98334658:98334507)	C(98333300:98333235)	D(98328343:98328289)	E(98328145:98328047)	F(98321345:98321213)	G(98320794:98320646)	H(98319772:98319620)	I(98316538:98316406)	J(98315195:98315065)	K(98314405:98314168)	L(98313457:98313303)
761	ENSMUSG00000027570	A(180598260:180598325)	B(180598866:180598934)	C(180600045:180600080)	D(180600522:180600593)	E(180601582:180601635)	F(180602642:180602677)	G(180603102:180603125)	H(180603357:180603410)	I(180603749:180603802)	J(180604134:180604175)	K(180605218:180605274)	L(180605727:180605780)	M(180606475:180606528)	N(180606808:180606861)	O(180607083:180607136)	P(180607627:180607680)	Q(180608432:180608485)	R(180609326:180609379)	S(180609481:180609534)	T(180610056:180610100)	U(180610190:180610243)	V(180610660:180610713)	W(180611260:180611313)	X(180611429:180611500)	Y(180612954:180612989)	Z(180614147:180614191)	A1(180615288:180615320)	A2(180615477:180615623)	A3(180615803:180615857)	A4(180616381:180616563)	A5(180619693:180619770)	A6(180621230:180621420)
762	ENSMUSG00000052397	A(6782643:6782632)	B(6759562:6759479)	C(6755943:6755848)	D(6754885:6754611)	E(6754069:6753986)	F(6753129:6752983)	G(6747360:6747264)	H(6742853:6742690)	I(6742484:6742354)	J(6741581:6741421)	K(6741055:6740963)	L(6739881:6739630)	M(6739467:6739303)
763	ENSMUSG00000041530	A(126468421:126468397)	B(126463855:126463672)	C(126461805:126461685)	D(126461087:126460906)	E(126460503:126460367)	F(126460135:126460001)	G(126459867:126459780)	H(126459256:126459109)	I(126454424:126454305)	J(126453948:126453826)	K(126453691:126453558)	L(126448951:126448767)	M(126443240:126443081)	N(126442906:126442816)	O(126442083:126441889)	P(126441311:126441177)	Q(126440465:126440364)	R(126440041:126439842)	S(126439611:126439503)
764	ENSMUSG00000028845	A(126324958:126324803)	B(126324719:126324594)	C(126324435:126324230)	D(126323782:126323639)	E(126323471:126323357)	F(126323227:126323120)	G(126322963:126322820)	H(126322651:126322572)	I(126322419:126322206)
765	ENSMUSG00000057948	A(116077561:116077448)	B(116076787:116076752)	C(116076549:116076442)	D(116076329:116076270)	E(116076174:116076108)	F(116075885:116075705)	G(116074444:116074400)	H(116074306:116074238)	I(116074111:116074042)	J(116073888:116073784)	K(116073661:116073569)	L(116073488:116073385)	M(116070547:116070430)	N(116070359:116070235)	O(116070111:116070021)	P(116069937:116069887)	Q(116069886:116069881)	R(116069799:116069702)	S(116069617:116069566)	T(116069488:116069358)	U(116069235:116069115)	V(116068806:116068663)	W(116068474:116068376)	X(116068251:116068045)	Y(116067899:116067831)	Z(116066769:116066690)	A1(116065547:116065442)	A2(116065370:116065299)	A3(116064844:116064761)	A4(116064665:116064545)	A5(116064366:116064243)	A6(116063835:116063639)	A7(116062803:116062694)	A8(116062693:116062683)
766	ENSMUSG00000035769	A(119357606:119357650)	B(119357651:119357707)	C(119359232:119359314)	D(119361114:119361183)	E(119364497:119364577)	F(119367489:119367575)	G(119368072:119368200)	H(119369620:119369685)	I(119371916:119371988)	J(119374300:119374418)	K(119378244:119378325)	L(119379986:119380026)	M(119380584:119380699)	N(119381502:119381617)	O(119382254:119382327)	P(119383337:119383433)	Q(119386319:119386377)	R(119388681:119388768)	S(119390430:119390524)	T(119391741:119391818)
767	ENSMUSG00000031161	A(7947214:7947125)	B(7947031:7946903)	C(7946751:7946663)	D(7944798:7944714)	E(7944614:7944574)	F(7943737:7943641)	G(7943484:7943387)	H(7942137:7942033)	I(7941912:7941844)	J(7940044:7939918)	K(7939825:7939760)	L(7939665:7939606)	M(7939532:7939443)	N(7938492:7938386)	O(7938293:7938226)	P(7938011:7937843)	Q(7937755:7937627)	R(7937472:7937304)	S(7937075:7936942)	T(7936450:7936382)	U(7936262:7936070)	V(7934321:7934172)	W(7932237:7932063)	X(7931959:7931466)	Y(7931381:7931280)	Z(7931155:7931009)	A1(7930912:7930784)	A2(7930537:7930469)
768	ENSMUSG00000071185	A(78612639:78611698)
769	ENSMUSG00000024370	A(34651707:34651547)	B(34651462:34651390)	C(34647039:34646902)	D(34645108:34645066)	E(34644130:34644025)	F(34643931:34643799)	G(34641650:34641473)	H(34641392:34641295)	I(34641177:34641096)	J(34637473:34637320)	K(34637178:34637059)	L(34636778:34636703)	M(34636347:34636286)	N(34634666:34634588)	O(34634512:34634393)	P(34634164:34633994)
770	ENSMUSG00000009575	A(103213208:103213072)	B(103205678:103205492)	C(103200901:103200801)	D(103199791:103199641)
771	ENSMUSG00000040170	A(162898305:162898174)	B(162888884:162888696)	C(162887730:162887568)	D(162886451:162886309)	E(162882189:162881990)	F(162880737:162880382)	G(162878085:162878013)	H(162877079:162876728)
772	ENSMUSG00000021754	A(111808969:111808503)	B(111776018:111775868)	C(111772796:111772596)	D(111769487:111769287)	E(111768593:111768477)	F(111768111:111767963)	G(111764203:111764082)	H(111763580:111763499)	I(111763237:111763054)	J(111760230:111759952)	K(111758187:111758066)	L(111757185:111757094)	M(111756802:111756613)	N(111756362:111755111)	O(111754795:111754643)	P(111753901:111753739)	Q(111752496:111752365)	R(111751361:111751219)	S(111750574:111750443)	T(111749049:111748900)
773	ENSMUSG00000028420	A(53826109:53826220)	B(53840627:53840783)	C(53848866:53849050)	D(53850474:53850561)	E(53854312:53854429)	F(53859882:53860092)	G(53860093:53860100)
774	ENSMUSG00000052533	A(30286439:30286470)	B(30296648:30296702)	C(30298416:30298489)	D(30300800:30300884)	E(30301009:30301089)	F(30302001:30302045)	G(30304057:30304149)	H(30304282:30304401)	I(30307521:30307732)	J(30309219:30309333)	K(30309878:30310078)	L(30312600:30312689)	M(30315116:30315181)	N(30316488:30316607)	O(30317181:30317307)	P(30321882:30322034)	Q(30322172:30322298)	R(30322486:30322573)	S(30322671:30322747)	T(30323520:30323634)	U(30325228:30325348)	V(30325473:30325539)	W(30326450:30326578)	X(30327448:30327587)	Y(30329307:30329413)	Z(30330557:30330763)	A1(30330847:30331016)	A2(30332385:30332454)	A3(30332820:30332887)	A4(30333270:30333465)	A5(30336324:30336401)	A6(30336642:30336727)	A7(30336932:30337077)	A8(30337224:30337405)	A9(30339499:30339699)	A10(30339816:30339908)	A11(30340589:30340747)	A12(30341692:30341829)	A13(30342373:30342447)	A14(30342533:30342790)	A15(30342922:30343053)	A16(30343275:30343348)	A17(30343461:30343590)	A18(30343702:30343878)
775	ENSMUSG00000026853	A(30415338:30415312)	B(30413246:30412983)	C(30410075:30409957)	D(30408794:30408741)	E(30408221:30408056)	F(30407880:30407706)	H(30407134:30406956)	I(30406468:30406368)	J(30405504:30405385)	K(30405288:30405166)	L(30405073:30404938)	M(30404590:30404528)	N(30403626:30403489)	O(30402793:30402578)
776	ENSMUSG00000028334	A(46489359:46489490)	B(46492706:46492921)	C(46499043:46499142)	D(46500066:46500220)	E(46500713:46500979)	F(46502435:46502644)
777	ENSMUSG00000025200	A(44135788:44135766)	B(44133084:44133000)	C(44132164:44132086)	D(44131513:44131412)	E(44129412:44129198)	F(44127484:44127366)	G(44124892:44124808)	H(44123284:44123144)	I(44121960:44121849)	J(44120952:44120873)	K(44114733:44114524)	L(44113793:44113674)	M(44113046:44112949)	N(44110660:44110517)	O(44110516:44110516)
778	ENSMUSG00000040565	A(36926388:36926401)	B(36945212:36945335)	C(36949068:36949182)	D(36951034:36951177)	E(36956371:36956534)	F(36958373:36958509)	G(36961639:36961768)	H(36962431:36962499)	I(36965618:36965707)	J(36966492:36966587)	K(36966676:36966852)	L(36969056:36969196)	M(36969914:36970038)	N(36972898:36973018)	O(36978315:36978419)	P(36980577:36980726)	Q(36980987:36981129)	R(36981647:36981821)	S(36983449:36983652)	T(36986455:36986881)	U(36987981:36988171)	V(36988876:36989029)	W(36989388:36989497)	X(36990723:36990924)	Y(36992436:36992584)	Z(36994270:36994422)	A1(36994591:36994712)	A2(36994799:36994966)	A3(36996530:36996607)	A4(36997506:36997635)	A5(37000092:37000233)	A6(37000317:37000447)	A7(37002414:37002539)	A8(37003488:37003640)	A9(37004432:37004643)	A10(37009580:37009739)	A11(37010012:37010182)	A12(37011261:37011404)
779	ENSMUSG00000040167	A(131396801:131396669)	B(131393937:131393755)	C(131392580:131391637)
780	ENSMUSG00000025013	A(41206645:41206477)	B(41183311:41183201)	D(41159621:41159547)	E(41140264:41140109)	F(41136063:41135946)	G(41130658:41130480)	H(41128566:41128461)	I(41120295:41120171)	J(41117350:41117235)	K(41113089:41112987)	L(41105768:41105652)	M(41105051:41104906)	N(41103875:41103680)	O(41098744:41098619)	P(41097944:41097784)	Q(41096033:41095853)	R(41092847:41092722)	S(41091544:41091417)	T(41088886:41088673)	U(41086470:41086220)	V(41084316:41084182)
781	ENSMUSG00000025081	A(56831047:56831069)	B(56831070:56831373)	C(56834406:56834464)	D(56837642:56837786)	E(56839075:56839180)	F(56841310:56841373)	G(56842215:56842319)	H(56842538:56842720)	I(56843145:56843288)	J(56843763:56843934)	K(56844877:56844963)	L(56848605:56848772)	M(56848883:56848990)	N(56849899:56850069)	O(56851326:56851565)	P(56851893:56852030)	Q(56855286:56855396)	R(56855970:56856140)	S(56858405:56858674)	T(56860266:56860385)	U(56861674:56861790)	V(56864272:56864439)	W(56865775:56866002)	X(56866425:56866471)	Y(56866550:56866637)	Z(56866638:56866642)	A1(56868703:56868734)
782	ENSMUSG00000024232	A(3508210:3508285)	B(3511257:3511544)	C(3511982:3512400)
783	ENSMUSG00000078439	A(81393093:81393159)	B(81393784:81393895)	C(81394088:81394150)	E(81394776:81394896)
784	ENSMUSG00000021366	A(42055503:42055542)	B(42123160:42123213)	C(42154380:42160318)	D(42163351:42163484)	E(42164217:42164392)	F(42167562:42167663)	G(42181432:42181931)	H(42183392:42184513)
785	ENSMUSG00000004865	A(28622412:28622400)	B(28622037:28621977)	C(28608764:28608646)	D(28607192:28607084)	E(28606394:28606307)	F(28605386:28605299)	G(28603544:28603438)	H(28602853:28602688)	I(28600894:28600869)	J(28600456:28600243)	K(28599869:28599471)	L(28599002:28598902)	M(28594277:28594170)	N(28592287:28592218)	O(28591293:28591201)	P(28590241:28590057)
786	ENSMUSG00000063952	A(28805955:28807399)	B(28810513:28810669)	C(28814586:28814717)	D(28817065:28817193)	E(28817486:28817798)	F(28818336:28818638)	G(28821086:28821592)	H(28823973:28824066)	I(28828344:28828441)	J(28831314:28831411)	K(28835762:28835916)	L(28836510:28836693)
787	ENSMUSG00000023944	A(45571911:45571765)	B(45571619:45571413)	C(45571177:45571018)	D(45570799:45570666)	E(45570566:45570258)	F(45569826:45569647)	H(45569646:45569470)	I(45569387:45569240)	J(45569126:45568858)	K(45568562:45568229)	L(45568124:45568015)
788	ENSMUSG00000023932	A(45433435:45433391)	B(45428042:45427939)	C(45426681:45426520)	D(45425979:45425852)	E(45424600:45424501)	F(45419819:45419601)	G(45417089:45416945)	H(45415741:45415553)	I(45413270:45413122)	J(45411990:45411828)	K(45410938:45410774)	L(45408416:45408336)	M(45408038:45407796)	N(45404791:45404594)	O(45393205:45392993)	P(45392304:45392200)
789	ENSMUSG00000042644	A(27057586:27057674)	B(27073098:27073168)	C(27083530:27083651)	D(27085089:27085175)	E(27086839:27086997)	F(27087146:27087244)	G(27087591:27087674)	H(27088952:27089098)	I(27089262:27089357)	J(27089616:27089666)	K(27089830:27089972)	L(27091311:27091410)	M(27091493:27091653)	N(27091814:27091955)	O(27093175:27093336)	P(27094795:27094967)	Q(27095464:27095583)	R(27095887:27096069)	S(27097962:27098213)	T(27098314:27098458)	U(27098974:27099115)	V(27099600:27099799)	W(27101105:27101234)	X(27101583:27101640)	Y(27102767:27102932)	Z(27103833:27103997)	A1(27104074:27104148)	A2(27104525:27104650)	A3(27105494:27105616)	A4(27106206:27106406)	A5(27107230:27107481)	A6(27107610:27107735)	A7(27107817:27107942)	A8(27110480:27110600)	A9(27110831:27111021)	A10(27111198:27111346)	A11(27111464:27111572)	A12(27111665:27111755)	A13(27111857:27112026)	A14(27113491:27113665)	A15(27113744:27113925)	A16(27114080:27114280)	A17(27114395:27114505)	A18(27114847:27114942)	A19(27115028:27115129)	A20(27115215:27115301)	A21(27115673:27115783)	A22(27115886:27116078)
790	ENSMUSG00000006720	A(21945793:21945799)	B(21947003:21947070)	C(21949660:21949786)	D(21950234:21950329)	E(21958424:21960313)	F(21960314:21960339)
791	ENSMUSG00000024789	A(29262208:29262433)	B(29271351:29271474)	C(29275002:29275119)	D(29276750:29276895)	E(29282317:29282638)	F(29283542:29283661)	G(29284837:29284994)	H(29286301:29286412)	I(29287901:29288087)	J(29288674:29288801)	K(29291167:29291301)	L(29294856:29294943)	M(29295642:29295769)	N(29296510:29296648)	O(29298293:29298444)	P(29298588:29298738)	Q(29299479:29299615)	R(29300909:29301098)	S(29301612:29301736)	T(29301899:29302071)	U(29309595:29309712)	V(29310928:29311041)	W(29311741:29311848)
792	ENSMUSG00000036863	A(145987999:145988457)	B(145988458:145989169)	C(145998466:145999110)	D(146001323:146002413)	E(146007016:146007142)	F(146014258:146014439)	G(146015596:146015827)	H(146019803:146020299)
793	ENSMUSG00000032180	A(21510176:21509994)	B(21509351:21509254)	C(21509114:21508931)	D(21508391:21508173)
794	ENSMUSG00000046324	A(29648355:29648036)	B(29646268:29645967)	C(29639984:29639857)	D(29637396:29637291)	E(29632537:29632391)	F(29631435:29631343)	G(29628816:29628604)	H(29627067:29626847)	I(29623815:29623641)	J(29623259:29623069)	K(29617970:29617818)	L(29616719:29616517)	M(29615838:29615723)	N(29612932:29612769)	O(29612679:29612515)
795	ENSMUSG00000033377	A(116968542:116968498)	B(116953137:116953057)	C(116948035:116947911)	D(116927689:116927575)	E(116927434:116927401)	F(116927283:116927173)	G(116924335:116923235)	H(116918633:116918590)
796	ENSMUSG00000037031	A(62231115:62231020)	B(62203265:62203080)	C(62201852:62201778)	D(62193962:62193867)	E(62191584:62191468)	F(62189861:62189814)	G(62188759:62188643)	H(62188162:62188013)
797	ENSMUSG00000020086	A(61757895:61757724)	B(61753568:61753462)	C(61751874:61751677)	D(61749386:61749276)	E(61747771:61747672)	F(61746722:61746633)	G(61741309:61741135)	H(61739462:61739297)
798	ENSMUSG00000031833	C(70792314:70792226)	D(70790085:70789997)	E(70789920:70789848)	F(70789284:70789206)	G(70789036:70788879)	H(70788802:70788727)	I(70788339:70788130)	J(70787969:70787868)	K(70787794:70787662)	L(70787365:70787307)	M(70786941:70786856)	N(70786778:70786570)	O(70786295:70786157)	P(70785493:70785361)	Q(70784893:70784728)	R(70784615:70784514)	S(70784265:70784143)	T(70783809:70783700)	U(70783598:70783465)	V(70782141:70781900)	W(70781724:70781512)	X(70781374:70781148)	Y(70780991:70780869)	Z(70780676:70780540)	A1(70780454:70780273)	A2(70779937:70779414)
799	ENSMUSG00000046410	A(29232483:29232162)	B(29225867:29225472)	C(29225259:29225036)
800	ENSMUSG00000030591	A(29180645:29180277)	B(29179215:29179143)	C(29179021:29178919)	D(29177231:29177066)	E(29176173:29176073)	F(29175522:29175411)	G(29174747:29174610)
801	ENSMUSG00000030806	A(127824289:127824260)	B(127815420:127815346)	C(127815163:127815064)	D(127814987:127814913)	E(127811236:127811163)	F(127811008:127810900)	G(127810728:127810655)	H(127807984:127807847)	I(127807766:127807656)	J(127807389:127807309)
802	ENSMUSG00000042308	A(127778128:127778277)	B(127778506:127778601)	C(127780385:127780655)	D(127783629:127783750)	E(127783973:127784202)	F(127784848:127785736)	G(127785881:127786672)	H(127787126:127787302)	I(127787499:127787586)	J(127788197:127788354)	K(127788482:127788569)	L(127791215:127791532)	M(127795643:127796698)	N(127797074:127797246)	O(127797327:127797437)	P(127797604:127797723)	Q(127799091:127799228)	R(127799306:127799479)
803	ENSMUSG00000003070	A(80179763:80179890)	B(80186752:80187065)	C(80188442:80188507)	D(80188669:80188790)
804	ENSMUSG00000003072	A(80142466:80142606)	B(80143832:80143985)	C(80145219:80145307)	D(80145423:80145545)
805	ENSMUSG00000035640	A(80137380:80137288)	B(80137182:80137043)	C(80136938:80136874)	D(80136494:80136350)	E(80135546:80135375)	F(80135246:80135118)	G(80134768:80134561)	H(80133185:80133005)	I(80133004:80132813)	J(80132251:80131288)
806	ENSMUSG00000033938	A(83566819:83566930)	B(83570830:83570998)	C(83571433:83571565)
807	ENSMUSG00000020219	A(80900743:80900624)	B(80900550:80900482)	C(80900259:80900161)
808	ENSMUSG00000035852	A(79825751:79827434)	B(79827878:79828011)	C(79829393:79829431)	D(79830011:79830100)
809	ENSMUSG00000004667	A(80039639:80039583)	B(80038613:80038439)	D(80037384:80037269)	E(80037268:80037188)	F(80036973:80036915)	G(80036842:80036764)	H(80036598:80036533)
810	ENSMUSG00000020329	A(79746552:79746465)	B(79745772:79745674)	C(79743728:79743178)	D(79742118:79741988)	E(79741894:79741708)	F(79741276:79741127)	G(79740997:79740833)	H(79740749:79740579)	I(79740365:79740144)	J(79739931:79739143)	K(79738804:79738682)	L(79738450:79738328)	M(79738210:79738031)	N(79737886:79737800)	O(79737713:79737600)	Q(79737509:79737457)	R(79737362:79737264)	S(79736806:79736734)	T(79736614:79736529)	U(79736528:79736523)	V(79736443:79736438)	W(79736437:79736367)	X(79736283:79736234)
811	ENSMUSG00000020331	A(79716669:79717219)	B(79724388:79724811)	C(79726147:79726308)	D(79728893:79729111)	E(79730847:79730993)	F(79733671:79733911)	G(79734063:79734227)	H(79734858:79735540)
812	ENSMUSG00000015312	A(80930316:80930359)	B(80930448:80930549)	C(80931029:80931251)	D(80931533:80931646)
813	ENSMUSG00000022750	A(17764420:17764646)	B(17771704:17771869)	C(17776402:17777120)	D(17784203:17784395)	E(17789137:17789370)	F(17792426:17792791)
814	ENSMUSG00000022766	A(17336311:17337136)	B(17339768:17340041)	C(17342341:17342485)	D(17342853:17343044)
815	ENSMUSG00000022765	A(17406123:17406359)	B(17419264:17419460)	C(17422466:17422551)	D(17427037:17427042)	E(17427043:17427141)	F(17428143:17428300)
816	ENSMUSG00000006134	A(17452478:17452788)	B(17468893:17469358)	C(17483661:17483795)
817	ENSMUSG00000022761	A(17509028:17509218)	B(17509626:17509688)	C(17512066:17512122)	D(17515808:17515887)	E(17515974:17516082)	F(17517456:17517539)	G(17518517:17518574)	H(17519387:17519526)	I(17520436:17520637)	J(17520891:17521046)	K(17521445:17521555)	L(17522157:17522249)	M(17522381:17522476)	N(17522558:17522723)	O(17522968:17523137)	P(17523277:17523433)	Q(17524096:17524222)	R(17524308:17524457)	S(17525239:17525344)	T(17525423:17525503)	U(17525677:17525793)
818	ENSMUSG00000000901	A(75932453:75932334)	B(75928509:75928280)	C(75927490:75927347)	D(75927262:75927129)	E(75926989:75926748)	F(75926627:75926411)	G(75925677:75925420)	H(75924115:75923982)
819	ENSMUSG00000071226	A(120666582:120666707)	B(120720868:120720962)	C(120731260:120731443)	D(120733731:120733814)	E(120733815:120733870)	F(120734558:120734662)	G(120737099:120737148)	H(120738156:120738325)	I(120743783:120743866)	J(120750852:120751005)	K(120752640:120752769)	L(120754525:120754562)	M(120754649:120754740)	N(120755517:120755643)	O(120756549:120756853)	P(120756854:120756937)	Q(120757566:120757691)	R(120757815:120758631)	S(120761141:120761143)	T(120761144:120762557)	U(120765272:120765383)	V(120766412:120766417)
820	ENSMUSG00000022756	A(17575933:17574952)	B(17574586:17573946)	C(17573664:17573556)	D(17573452:17573277)
821	ENSMUSG00000001666	A(75773323:75773216)	B(75772913:75772738)	C(75771506:75771434)
822	ENSMUSG00000058755	A(4236883:4236913)	B(4238406:4238542)	D(4239386:4240009)
823	ENSMUSG00000002129	A(4160488:4160550)	B(4161046:4161167)	C(4166496:4166703)	D(4167633:4167890)	E(4171062:4171136)	F(4173080:4173230)	G(4174032:4174219)	H(4175036:4175153)	I(4175395:4175580)	J(4176270:4176391)	K(4176481:4176726)	L(4177413:4177620)	M(4178071:4178225)	N(4179141:4179242)	O(4179354:4179425)	P(4180034:4180135)
824	ENSMUSG00000003581	A(4135273:4135563)	B(4135814:4135957)	C(4136560:4136631)	D(4136712:4136797)	E(4137212:4137368)	F(4139739:4139858)	G(4139935:4140078)	H(4140298:4140400)	I(4140487:4140509)
825	ENSMUSG00000033427	A(75407056:75407159)	B(75412767:75412938)	C(75414990:75415077)	D(75424493:75424587)	E(75428181:75428342)	F(75429962:75430131)	G(75436146:75436227)	H(75436876:75436918)	I(75438057:75438211)	J(75439854:75439935)	K(75439936:75439964)
826	ENSMUSG00000022773	A(17077938:17078054)	B(17081598:17081641)	C(17082068:17082176)	D(17084516:17084602)
827	ENSMUSG00000020180	A(75519335:75519460)	B(75532177:75532369)	C(75535261:75535322)
828	ENSMUSG00000063358	A(16983627:16983739)	B(17015898:17016080)	C(17018286:17018475)	D(17023452:17023568)	E(17026026:17026140)	F(17026358:17026489)	G(17035442:17035551)	H(17038314:17038430)
829	ENSMUSG00000026181	A(16903389:16903591)	B(16910939:16911081)	C(16914034:16914236)	D(16915160:16915348)	E(16917660:16917803)	F(16922463:16922556)	G(16923640:16924022)
830	ENSMUSG00000048807	A(3913187:3912569)	B(3907984:3907551)
831	ENSMUSG00000022779	A(16877947:16878016)	B(16878957:16879088)	C(16879319:16879425)	D(16880604:16880678)	E(16882501:16882697)	F(16883407:16883563)	G(16884239:16884352)	H(16885835:16885925)	I(16886605:16886759)	J(16886880:16886985)	K(16887577:16887723)	L(16887832:16888005)	M(16889483:16889611)	N(16890112:16890261)	O(16890582:16890682)	P(16891355:16891556)	Q(16892415:16892896)
832	ENSMUSG00000029352	A(113080554:113080480)	B(113079878:113079760)	C(113078515:113078383)	D(113077677:113077535)	E(113076071:113075906)
833	ENSMUSG00000018008	A(78597201:78597219)	B(78602693:78602775)	C(78604636:78604700)	D(78605847:78605913)	E(78606957:78607075)	F(78608126:78608206)	G(78609762:78609874)	H(78611449:78611597)	I(78615717:78615828)	J(78618376:78618452)	K(78619262:78619333)	L(78619789:78619943)	M(78620495:78620564)	N(78620565:78620567)
834	ENSMUSG00000003527	A(17911305:17911162)	B(17910256:17910088)	C(17910000:17909905)	D(17907922:17907920)	E(17907919:17907750)	F(17907637:17907520)	G(17907242:17907109)	H(17906373:17906271)	I(17905111:17905002)	J(17902933:17902818)	K(17902323:17902044)
835	ENSMUSG00000033170	A(78802984:78802855)	B(78802632:78802616)	C(78802615:78802381)	D(78801770:78801633)	E(78799421:78799096)	F(78795400:78795209)	G(78794008:78793853)	H(78793011:78792886)	I(78791232:78791041)	J(78789856:78789731)	K(78788837:78788722)	L(78787874:78787846)	M(78787479:78787356)	N(78781634:78781475)	O(78781184:78781073)	P(78780720:78780477)	Q(78780311:78780242)	R(78779488:78779395)	S(78778356:78778198)	T(78778074:78777959)	U(78777577:78777465)	V(78776830:78776593)
836	ENSMUSG00000042249	A(113015479:113015367)	B(112985841:112985765)	C(112973580:112973507)	D(112969269:112969168)	E(112966986:112966912)	F(112961648:112961587)	G(112957366:112957315)	H(112955255:112955164)	I(112953925:112953826)	J(112946665:112946587)	K(112945048:112944918)	L(112941727:112941633)	M(112937816:112937709)	N(112929739:112929673)	O(112928756:112928656)	P(112925462:112925396)	Q(112924044:112923949)	R(112920170:112920008)	S(112918962:112918826)	T(112916163:112916050)	U(112915074:112914913)
837	ENSMUSG00000034579	A(3488352:3488853)	B(3489762:3489894)	C(3490143:3490277)	D(3490807:3491090)	E(3491892:3492021)	F(3492126:3492242)	H(3492970:3493183)
838	ENSMUSG00000043501	A(78855477:78855472)	B(78852352:78852270)	C(78851423:78851264)	E(78851150:78851007)
839	ENSMUSG00000022702	A(18877483:18877519)	B(18894774:18894836)	C(18896454:18896564)	D(18897698:18897788)	E(18899363:18899457)	F(18910648:18910743)	G(18912046:18912206)	H(18916440:18916607)	I(18918976:18919089)	J(18922317:18922387)	K(18922854:18922959)	L(18925648:18925863)	M(18927438:18927523)	N(18932868:18933062)	O(18935018:18935179)	P(18946346:18946547)	Q(18947414:18947518)	R(18949136:18949284)	S(18951175:18951336)	T(18951657:18951715)	U(18952064:18952169)	V(18953995:18954117)	W(18954610:18954773)	X(18956169:18956257)	Y(18969440:18969556)
840	ENSMUSG00000068220	A(78926796:78926804)	B(78927970:78928049)	C(78929633:78929804)	D(78929998:78930144)
842	ENSMUSG00000029345	A(112327971:112328182)	B(112329366:112329519)	C(112329747:112329903)	D(112331091:112331218)	E(112331868:112332020)	F(112332964:112333491)	G(112333575:112333681)	H(112334317:112334485)	I(112334860:112335103)	J(112335573:112335715)	K(112336015:112336180)	L(112336986:112337341)
843	ENSMUSG00000029343	A(112257384:112257557)	B(112259257:112259375)	C(112263511:112263643)	D(112267315:112267457)	E(112269317:112269500)
844	ENSMUSG00000033055	A(79062797:79062473)	B(79061211:79061164)	C(79058053:79057955)	D(79056085:79056014)	E(79055542:79055495)	F(79055416:79055292)	G(79054603:79054496)	H(79054084:79054010)
845	ENSMUSG00000033039	A(79109284:79109429)	B(79114655:79114703)	C(79115030:79115171)	D(79119736:79119827)	E(79120759:79120901)	F(79122547:79122986)	G(79124501:79124558)	H(79125250:79125674)	I(79126927:79127333)	J(79129809:79129943)	K(79130463:79130589)	L(79130709:79130799)	M(79130938:79131011)	N(79131774:79131888)	O(79132053:79132099)	P(79133000:79133121)
846	ENSMUSG00000033006	A(79163716:79163289)	B(79159403:79159135)	C(79156641:79155938)
847	ENSMUSG00000068206	A(79229813:79229853)	B(79230544:79230655)	C(79239584:79239712)	D(79241227:79241293)	E(79242968:79243057)	F(79244855:79244908)	G(79245290:79245352)	H(79245978:79246111)	I(79246408:79246500)	J(79247265:79247315)	K(79248152:79248296)	L(79248721:79248992)
848	ENSMUSG00000033209	A(110879905:110879988)	B(110892832:110893110)	C(111085022:111085169)	D(111100694:111100966)	E(111101970:111102100)	F(111182924:111183431)	G(111223110:111224451)	H(111225558:111226081)	I(111229348:111229457)	J(111231050:111231179)	K(111233246:111233464)	L(111235476:111235641)	M(111266535:111266675)	N(111271195:111271339)	O(111276162:111276341)	P(111276784:111277504)	Q(111278476:111278600)	R(111279959:111280190)	S(111280675:111280751)	T(111281880:111281903)	U(111282771:111282900)	V(111283945:111284052)	W(111284992:111286547)
849	ENSMUSG00000032988	A(79253807:79253594)	B(79252994:79252851)	C(79252642:79251875)	D(79251480:79251173)	E(79251172:79251128)
850	ENSMUSG00000043510	A(110839728:110839496)	B(110836403:110836307)	C(110836069:110835980)	D(110834799:110834655)	E(110830983:110830936)	F(110829211:110829120)
851	ENSMUSG00000022427	A(79670892:79671008)	B(79671173:79671291)	C(79671897:79672014)	D(79672217:79672291)
852	ENSMUSG00000020484	A(5520995:5521200)	B(5521923:5522019)	C(5523333:5523467)	D(5524239:5524384)	E(5524685:5524871)	F(5524872:5524904)
853	ENSMUSG00000001783	A(85957707:85957615)	B(85955797:85955719)	C(85953504:85953437)	D(85951454:85951355)	E(85949622:85949466)	F(85947333:85947177)	G(85946350:85946191)	H(85943990:85943815)	I(85943397:85943209)	J(85942598:85942488)	K(85942018:85941899)	L(85939119:85939012)
854	ENSMUSG00000022426	A(79686917:79686733)	B(79677527:79677399)	C(79677291:79677097)	D(79676179:79676080)
855	ENSMUSG00000042535	A(79690907:79691098)	B(79694156:79694267)	C(79706992:79707172)	D(79707695:79708043)	E(79712096:79712219)	F(79713364:79713478)	G(79715847:79715991)	H(79716086:79716268)	I(79716983:79717118)	J(79717595:79717773)	K(79719028:79719228)	L(79720010:79720099)
856	ENSMUSG00000020175	B(75038440:75038451)	C(75038452:75038520)	D(75041840:75041931)	E(75044471:75044536)	F(75046032:75046133)	G(75048449:75048513)	H(75049896:75049947)	I(75049948:75049951)	J(75050638:75050641)	K(75050642:75050719)	L(75050990:75051080)	M(75051918:75052043)	N(75052471:75052529)
857	ENSMUSG00000020044	A(86300854:86300974)	B(86338373:86338455)	C(86343933:86344044)	D(86344554:86344675)	E(86345705:86345902)
858	ENSMUSG00000022420	A(79764884:79764816)	B(79763593:79763510)	C(79762525:79762361)
859	ENSMUSG00000022613	A(89334503:89334517)	B(89334972:89335052)	C(89335278:89335358)	D(89335488:89335650)	E(89335840:89335907)	F(89336015:89336124)	G(89336228:89336295)	H(89336394:89336443)	I(89336530:89336642)	J(89336740:89336848)
860	ENSMUSG00000022614	A(89355449:89355356)	B(89354817:89354564)	C(89354455:89354427)	D(89354297:89354083)	E(89354007:89353829)	F(89353598:89353457)	G(89353344:89353210)	H(89353139:89353034)	I(89352955:89352859)	J(89352786:89352604)	K(89352527:89352359)	L(89352264:89352153)	M(89352079:89351983)	N(89351887:89351591)
861	ENSMUSG00000022442	A(83505362:83505250)	B(83502289:83502081)	C(83500102:83499922)	D(83498286:83498152)	E(83497428:83497320)	F(83496415:83496272)	G(83492629:83492543)	H(83489632:83489469)	I(83484313:83484184)
862	ENSMUSG00000034209	A(5058306:5058524)	B(5059433:5059557)	C(5059798:5060065)
863	ENSMUSG00000034518	A(74998908:74998938)	B(74999560:74999708)	C(74999813:74999891)	D(75000650:75001584)	E(75020244:75020325)	F(75021803:75021867)	G(75023199:75023304)	H(75023998:75024167)	I(75029488:75029610)	J(75029989:75030033)
864	ENSMUSG00000020396	A(4947934:4947058)	B(4945310:4945111)	C(4943975:4943851)	D(4941415:4939345)
865	ENSMUSG00000022617	A(89429600:89429377)	B(89429157:89429049)	C(89428827:89428714)	D(89428544:89428411)	E(89428229:89428134)	F(89428015:89427957)	G(89427873:89427792)	H(89427669:89427561)	I(89427427:89427324)	J(89426892:89426811)	K(89426661:89426590)
866	ENSMUSG00000016758	B(83541300:83541442)	C(83543065:83543163)	E(83543580:83543697)	F(83544133:83544225)
868	ENSMUSG00000034274	A(4899811:4899906)	B(4901152:4901295)	C(4902086:4902199)	D(4902335:4902432)	E(4904095:4904241)	F(4905641:4905755)	G(4910627:4910759)	H(4912781:4912858)	I(4914270:4914310)	J(4914522:4914621)	K(4915489:4915597)	L(4918124:4918225)	M(4919733:4919829)	N(4920377:4920491)	O(4921922:4922025)	P(4922139:4922226)	Q(4924748:4924863)	R(4926046:4926236)	S(4928675:4928738)
869	ENSMUSG00000005410	A(75109708:75109874)	B(75110090:75110216)	C(75110300:75110428)	D(75112544:75112716)	E(75114165:75114320)	F(75115852:75116018)	G(75117522:75117693)	H(75119257:75119368)	I(75120780:75120923)	J(75121212:75121277)	K(75121538:75121714)	L(75122992:75123104)	M(75123841:75123969)	N(75124801:75124943)	O(75126237:75126364)	P(75127223:75127324)
870	ENSMUSG00000041736	A(83571414:83571595)	B(83572200:83572338)	C(83573770:83573958)
871	ENSMUSG00000034472	A(75218545:75218815)	B(75221719:75222248)
872	ENSMUSG00000016757	A(83595110:83594949)	B(83591548:83591379)	C(83588701:83588503)	D(83587233:83587074)	E(83586984:83586851)	F(83584732:83584656)	G(83582462:83582346)	H(83582239:83582045)	I(83581779:83581668)	J(83580646:83580495)	K(83580149:83580068)	L(83578703:83578635)	M(83577885:83577747)	N(83577048:83576897)
873	ENSMUSG00000053411	A(79932516:79932448)	B(79930629:79930586)	C(79923537:79923472)	D(79921438:79921372)	E(79919104:79918826)	F(79918825:79918753)	G(79918476:79918319)
874	ENSMUSG00000022622	A(89568362:89568438)	B(89569337:89569543)	C(89569746:89570029)	D(89573119:89573264)	E(89573832:89574380)	F(89574381:89574428)
875	ENSMUSG00000009075	A(4746727:4746619)	B(4740512:4740369)	C(4739666:4739554)	D(4739277:4739124)	E(4738948:4738821)
876	ENSMUSG00000060036	A(80083326:80083324)	B(80082582:80082390)	C(80081783:80081615)	D(80081031:80080896)	E(80080552:80080366)	F(80079850:80079690)	G(80078808:80078707)	H(80078426:80078331)	I(80078106:80077987)	J(80077894:80077850)
877	ENSMUSG00000009076	A(4722385:4722511)	B(4728585:4728647)	C(4730187:4730267)	D(4732067:4732178)	E(4737332:4737461)
878	ENSMUSG00000041653	A(84167874:84168060)	B(84171082:84171314)	C(84172716:84172781)	D(84174268:84174477)	E(84176816:84176876)	G(84179180:84179335)	H(84180920:84181052)	I(84185977:84186081)	J(84186082:84186085)
879	ENSMUSG00000022443	A(77813212:77812880)	B(77808024:77807868)	C(77797028:77797001)	D(77796054:77795961)	E(77792346:77792254)	F(77791779:77791716)	G(77791146:77791048)	H(77790847:77790704)	I(77789963:77789868)	J(77789037:77788919)	K(77787662:77787510)	L(77786660:77786487)	M(77785266:77785093)	N(77783503:77783389)	O(77781515:77781322)	P(77781232:77781111)	Q(77780059:77779990)	R(77777928:77777768)	S(77776999:77776891)	T(77775934:77775803)	U(77775280:77775074)	V(77774694:77774557)	W(77774058:77773935)	X(77773443:77773272)	Y(77772036:77771824)	Z(77771269:77771125)	A1(77769973:77769767)	A2(77769609:77769505)	A3(77769353:77769201)	A4(77769040:77768792)	A5(77767663:77767451)	A6(77767343:77767131)	A7(77766875:77766714)	A8(77765828:77765700)	A9(77764593:77764505)	A10(77764423:77764300)	A11(77764000:77763792)	A12(77763330:77763222)	A13(77763124:77762952)	A14(77762016:77761900)	A15(77761899:77761899)
880	ENSMUSG00000022437	A(84192364:84192384)	B(84195744:84195854)	C(84197005:84197106)	D(84198574:84198661)	E(84199773:84199879)	F(84200293:84200423)	G(84200630:84200717)	H(84202230:84202358)	I(84202769:84202840)	J(84204009:84204095)	K(84206871:84206941)	L(84207833:84207900)	M(84210484:84210630)	N(84211037:84211178)	O(84214126:84214171)
881	ENSMUSG00000005354	A(77927954:77927692)	B(77924666:77924543)	C(77915857:77915744)
882	ENSMUSG00000016552	A(77956088:77955589)	B(77953534:77953283)	C(77952561:77952295)	D(77952136:77951970)	E(77948519:77948354)	F(77947259:77947018)	G(77945749:77945579)	H(77943392:77943160)
883	ENSMUSG00000042351	A(80623737:80623814)	B(80634336:80634427)	C(80638445:80638564)	D(80643645:80643810)	E(80646137:80646352)	F(80647858:80647974)	G(80648423:80648602)
884	ENSMUSG00000016554	A(77968579:77968457)	B(77968221:77968176)	C(77967439:77967303)	D(77966767:77966682)	E(77966210:77966138)	F(77965015:77964903)	G(77964152:77964020)	H(77963325:77963178)	I(77962570:77962440)	J(77961931:77961846)	K(77961743:77961614)	L(77960096:77959954)	M(77959795:77959512)	N(77959122:77959109)
885	ENSMUSG00000005716	A(78204145:78204085)	B(78202653:78202521)	C(78201335:78201226)	D(78191694:78191666)
886	ENSMUSG00000022434	A(85044789:85044835)	B(85045620:85045872)	C(85048359:85048580)	D(85050694:85050822)	E(85053571:85053856)	F(85055654:85055686)	G(85058742:85058825)	H(85061532:85061551)
887	ENSMUSG00000022403	A(81399594:81399485)	B(81392322:81392265)	C(81389723:81389651)	D(81388400:81388330)	E(81383046:81382980)	F(81378000:81377916)	G(81377798:81377688)	H(81374906:81374804)	I(81371574:81371458)	J(81369442:81369394)	K(81366489:81366347)	L(81365578:81365450)
888	ENSMUSG00000068227	A(78491849:78491762)	B(78490979:78490865)	C(78490263:78490182)	D(78488230:78488125)	E(78486522:78486374)	F(78485897:78485732)	H(78485043:78484923)	I(78484020:78483936)	J(78482183:78481476)
889	ENSMUSG00000022400	A(81466373:81466450)	B(81468155:81468233)	C(81470952:81471022)	D(81473843:81473928)	E(81475086:81475098)
892	ENSMUSG00000022391	A(81724597:81724486)	B(81722026:81721899)	C(81720666:81720607)	D(81718922:81718743)	E(81716701:81716567)	F(81712977:81712819)	G(81712135:81712022)	H(81711741:81711642)	I(81711558:81711474)	J(81710553:81710361)	K(81709606:81709487)	L(81706503:81706401)	M(81705748:81705660)	N(81705574:81705453)	O(81705258:81705189)
893	ENSMUSG00000022390	A(81768001:81768053)	B(81768833:81768866)	C(81768984:81769181)	D(81771738:81771896)	E(81772428:81772508)	F(81773286:81773342)	G(81775806:81775848)	H(81776278:81776471)	I(81776781:81777102)	J(81777873:81777931)	K(81778610:81778709)	L(81779109:81779270)	M(81780404:81780609)	N(81781959:81782059)	O(81783025:81783206)	P(81785882:81785967)	Q(81791932:81792065)	R(81792230:81792335)	S(81792463:81792571)	T(81792780:81792913)	U(81793020:81793183)	V(81793501:81793765)
894	ENSMUSG00000061360	A(81871864:81871813)	B(81871189:81871166)	C(81870498:81870332)	D(81865892:81865803)
895	ENSMUSG00000022477	A(81872513:81872548)	B(81889298:81889434)	C(81895170:81895428)	D(81899129:81899221)	E(81903476:81903634)	F(81903856:81904006)	G(81904763:81904867)	H(81905852:81905943)	I(81907426:81907531)	J(81909490:81909647)	K(81909842:81909915)	L(81910413:81910524)	M(81911886:81912008)	N(81912206:81912361)	O(81913106:81913297)	P(81913680:81913812)	Q(81914238:81914359)	R(81914628:81914762)
896	ENSMUSG00000022472	A(82015965:82015878)	B(82003779:82003758)	C(82002610:82002541)	D(81999614:81999505)	E(81998232:81998110)	F(81994845:81994752)
897	ENSMUSG00000035891	A(86185648:86185507)	B(86165935:86165822)	C(86165090:86164968)	D(86159219:86159094)	E(86156651:86156588)	F(86155119:86154974)	G(86151609:86151535)	H(86149430:86149278)	I(86146390:86146285)	J(86145564:86145488)	K(86144727:86144522)	L(86142890:86142682)	M(86141612:86141558)	N(86141557:86141539)
898	ENSMUSG00000034333	A(88779731:88783236)	B(88783237:88783237)
899	ENSMUSG00000035805	A(88977993:88977799)	B(88976592:88976503)	C(88974777:88974724)	D(88974586:88974485)	E(88966494:88966393)	F(88966010:88965939)	G(88965495:88965379)	H(88964204:88964148)	I(88963536:88963414)	J(88958225:88958064)	K(88957096:88957022)
900	ENSMUSG00000047153	A(55885791:55885991)	B(55886492:55887618)	C(55887714:55887844)	D(55887921:55888017)	E(55893992:55894099)	F(55894287:55894388)	G(55894863:55895112)
901	ENSMUSG00000020949	A(65073922:65073815)	B(65070052:65069951)	C(65069109:65069002)	D(65066777:65066642)	E(65065804:65065737)	F(65063775:65063678)	G(65062740:65062686)
902	ENSMUSG00000040314	A(56102436:56102382)	B(56101744:56101597)	C(56101109:56100974)	D(56100797:56100543)	E(56100150:56099988)	F(56099987:56099959)
903	ENSMUSG00000020953	A(51593624:51593657)	B(51593738:51593791)	C(51595335:51595491)	D(51596444:51596577)	E(51597015:51597077)	F(51598028:51598072)	G(51598152:51598299)	H(51601814:51601917)	I(51602647:51602873)	J(51603196:51603712)	K(51604857:51605032)
904	ENSMUSG00000034801	A(69681601:69681515)	B(69658078:69657953)	C(69650731:69650600)	D(69648616:69648452)	E(69640260:69640054)	F(69635725:69635582)	G(69632170:69632060)	H(69627315:69627217)	I(69618183:69618181)	J(69618180:69618056)	K(69617509:69616854)	L(69616364:69616283)	M(69614758:69614636)	N(69610826:69610723)	O(69607412:69607190)	P(69603904:69603785)	Q(69603638:69603476)	R(69598893:69598776)	S(69596816:69596644)	T(69593048:69592932)	U(69590956:69590695)	V(69588741:69588700)	W(69586718:69586609)	X(69585632:69585123)
905	ENSMUSG00000021832	B(45329848:45329932)	C(45330830:45330909)	D(45330987:45331026)	E(45331906:45331958)	F(45334653:45334720)	G(45334917:45335031)	H(45337478:45337565)	I(45340630:45340691)	J(45340773:45340896)	K(45341282:45341343)	L(45343401:45343521)	M(45343647:45343727)	N(45346744:45346815)	O(45348583:45348701)
906	ENSMUSG00000037722	A(45384734:45384581)	B(45383456:45383394)	C(45381683:45381556)	D(45380998:45380937)	E(45378486:45378339)
907	ENSMUSG00000015759	A(46788263:46788183)	B(46784180:46784112)	C(46780225:46780113)	D(46779032:46778889)	E(46776549:46776522)
908	ENSMUSG00000055128	A(46832276:46832379)	B(46840157:46840296)	C(46845874:46846051)	D(46846185:46846332)	E(46853379:46853486)	F(46853699:46854019)
909	ENSMUSG00000021114	A(78861459:78861419)	B(78857344:78857227)	C(78852344:78852265)	D(78850539:78850472)	E(78849784:78849740)	F(78848499:78848396)	G(78847833:78847767)	H(78845304:78845226)	I(78843610:78843469)
910	ENSMUSG00000021118	A(78906932:78906891)	B(78900219:78900055)	C(78896313:78896132)	D(78894964:78894873)	E(78894575:78894388)	F(78894178:78894077)	G(78892212:78892129)	H(78889990:78889912)	I(78889307:78889180)
911	ENSMUSG00000021120	A(79089619:79089440)	B(79085856:79085647)	C(79083699:79083616)	D(79082496:79082404)
912	ENSMUSG00000059114	A(86734453:86734540)	B(86734655:86734697)	C(86736426:86736554)	D(86737672:86737844)	E(86740942:86741049)	F(86741701:86741797)	G(86745001:86745050)	H(86745507:86745588)	I(86748381:86748466)	J(86749023:86749217)	K(86754340:86754435)	L(86758465:86758611)	M(86761656:86761763)	N(86762562:86762644)	P(86762814:86762880)
913	ENSMUSG00000021124	A(79172334:79172220)	B(79166409:79166351)	C(79165139:79164948)	D(79160582:79160409)	E(79157909:79157848)	F(79156571:79156475)
914	ENSMUSG00000034111	A(87200203:87200086)	B(87181470:87181389)	C(87176763:87176634)	D(87174667:87174541)	E(87174353:87174048)	F(87172631:87172414)
915	ENSMUSG00000090812	B(87200543:87202036)	C(87203038:87203136)	D(87208700:87208924)	E(87208925:87208948)	F(87213353:87213373)
916	ENSMUSG00000021037	A(87266842:87266921)	B(87268155:87268345)	C(87269875:87269957)	D(87270337:87270454)	E(87271339:87271427)	F(87272572:87272700)	G(87273123:87273224)	H(87273447:87273498)	I(87273591:87273763)
917	ENSMUSG00000021036	A(87388171:87388046)	B(87369125:87368931)	C(87356702:87356548)	D(87355674:87355526)	E(87350385:87350261)	F(87346801:87346708)	G(87342749:87342644)	H(87341756:87341537)	I(87336158:87336032)	J(87314186:87314051)	K(87312827:87312698)	L(87310020:87309901)
918	ENSMUSG00000021190	A(102423728:102423585)	B(102413562:102413465)	C(102405877:102405796)	D(102404345:102404260)	E(102403502:102403427)	F(102402732:102402670)	G(102401951:102401885)	H(102400256:102400138)	I(102399994:102399905)	J(102398383:102398183)	K(102395814:102395644)	L(102394909:102394842)	M(102394612:102394570)
919	ENSMUSG00000079036	A(87443824:87443642)	B(87440414:87440306)	C(87438559:87438397)	D(87434209:87434119)	E(87431593:87431400)	F(87429270:87428841)
920	ENSMUSG00000021039	A(87472261:87472248)	B(87468763:87468610)	C(87464711:87464550)	D(87461957:87461862)	E(87461771:87461665)	F(87460511:87460407)	G(87459490:87459421)	H(87458958:87458893)	I(87456968:87456852)	J(87455731:87455590)	K(87453954:87453858)	L(87452699:87452582)	M(87450969:87450806)	N(87450716:87450518)
921	ENSMUSG00000021094	A(72664761:72664629)	B(72659496:72659344)	C(72657434:72657328)	D(72656539:72656300)	E(72653223:72653101)	F(72652450:72652235)	G(72650617:72650573)
922	ENSMUSG00000034460	A(73113184:73112343)	B(73109349:73108661)	C(73104238:73103442)
923	ENSMUSG00000021130	A(80519169:80519345)	B(80572299:80572456)	C(80575859:80575957)	D(80576502:80576569)	E(80577388:80577453)	F(80579965:80580086)	G(80581222:80581309)	H(80583650:80583734)	I(80584013:80584116)	J(80588459:80588585)	K(80590595:80590687)	L(80592401:80592484)	M(80597081:80597222)	N(80598018:80598143)	O(80601695:80601832)
924	ENSMUSG00000061533	A(91366489:91366343)	B(91364446:91364360)	C(91348876:91348750)	D(91347641:91347526)	E(91339150:91339059)	F(91333323:91333251)	G(91325631:91325515)	H(91299077:91298991)	I(91296277:91296203)	J(91294166:91294034)	K(91289640:91289489)	L(91267086:91266736)	M(91260636:91259986)	N(91255739:91255575)	O(91234220:91234044)	P(91230854:91230795)	Q(91213757:91213565)	R(91083723:91083674)	S(91063165:91063142)	T(91022477:91022400)	U(91019405:91019292)	V(91008935:91008833)	W(90999659:90999651)	X(90999650:90999538)	Y(90999537:90999523)
925	ENSMUSG00000021131	A(80643766:80643764)	B(80641044:80640957)	C(80637610:80637490)	D(80634527:80634425)
926	ENSMUSG00000021133	A(80828123:80828243)	B(80868427:80868624)	C(80870075:80870210)	D(80874149:80874576)	E(80877096:80877121)
927	ENSMUSG00000021134	A(80946595:80946720)	B(80947311:80947381)	C(80947496:80947594)	D(80947796:80947865)	E(80949095:80949168)	F(80949494:80949604)	G(80949717:80949719)	H(80949720:80949978)
928	ENSMUSG00000021135	A(80967944:80967589)	B(80960649:80960439)	C(80958199:80958021)	D(80956116:80955920)	E(80953780:80953678)	F(80953677:80953635)
929	ENSMUSG00000021282	A(111539616:111539687)	B(111539801:111539882)	C(111540130:111540302)	D(111540461:111540572)	E(111541706:111541845)	F(111542152:111542310)	G(111542680:111542841)	H(111543100:111543264)	I(111543527:111543661)	J(111544529:111544618)
930	ENSMUSG00000021048	A(76255504:76255544)	B(76270418:76270502)	C(76279404:76279463)	D(76280157:76280210)	E(76280380:76280516)	F(76280629:76280729)	G(76282888:76283024)	H(76283932:76284043)	I(76288881:76289008)	J(76289431:76289528)	K(76289685:76289858)	L(76290981:76291117)	M(76293391:76293437)	N(76294140:76294247)	O(76294355:76294429)	P(76297482:76297584)	Q(76300388:76300464)	R(76301258:76301398)	S(76302959:76303027)	T(76303634:76303745)	U(76303842:76303981)	V(76307222:76307263)	W(76310909:76311009)	X(76311806:76311983)	Y(76314401:76314508)	Z(76314949:76315101)	A1(76317607:76317696)
931	ENSMUSG00000024170	A(25115271:25114937)	B(25113257:25112980)	C(25111184:25111116)	D(25110854:25110707)	E(25110329:25110227)	F(25107395:25107327)	G(25107130:25106989)	H(25106908:25106772)	I(25106068:25105989)	J(25105843:25105841)	K(25105840:25105730)	L(25105434:25105346)	M(25105175:25105084)	N(25104924:25104808)	O(25104678:25104607)	P(25103771:25103580)	Q(25102728:25102637)	R(25102110:25102011)	S(25101704:25101640)	T(25101414:25101299)	U(25100120:25100014)	V(25100013:25100008)
932	ENSMUSG00000041347	A(105604177:105605181)	B(105605182:105605255)
933	ENSMUSG00000044715	A(105685445:105685458)	B(105698718:105698718)	C(105698719:105698976)	D(105700638:105700799)
934	ENSMUSG00000021178	A(100110209:100110211)	B(100112331:100112384)	C(100113056:100113152)	D(100114838:100114962)	E(100115420:100115605)	F(100115787:100115915)	G(100116699:100116795)	H(100119073:100119262)	I(100119987:100120138)	J(100120993:100121147)	K(100123058:100123192)
936	ENSMUSG00000071470	A(50793854:50793558)	B(50792306:50791973)	C(50790012:50789813)
937	ENSMUSG00000021188	A(101912828:101912690)	B(101905816:101905755)	C(101902342:101902232)	D(101899103:101898825)	E(101895716:101895651)	F(101894427:101894262)	G(101893793:101893431)	H(101890618:101890578)	I(101889791:101889705)	J(101887020:101886808)	K(101886276:101883256)	L(101878929:101878789)	M(101878148:101877955)	N(101873486:101873323)	O(101871927:101871824)	P(101862692:101862593)	Q(101846677:101846596)	R(101845846:101845732)	S(101845174:101845058)	T(101844924:101844780)	U(101837766:101837546)
938	ENSMUSG00000035960	A(50925270:50925324)	B(50925517:50925704)	C(50926161:50926353)	D(50926456:50926973)
939	ENSMUSG00000022194	A(54894156:54894494)	B(54894848:54894962)	C(54895629:54895696)	D(54895817:54895923)	E(54896952:54897039)	F(54897121:54897272)	G(54898017:54898056)
940	ENSMUSG00000021276	A(110889072:110889066)	B(110884058:110883890)	C(110879814:110879685)	D(110876970:110876841)	E(110874129:110873927)
941	ENSMUSG00000021025	A(55492526:55492300)	B(55491778:55491670)	C(55491330:55491120)	D(55490859:55490771)	E(55490666:55490406)	F(55489969:55489922)
942	ENSMUSG00000022217	A(55585109:55584912)	B(55584755:55584679)	C(55582125:55582056)	D(55581975:55581881)	E(55581743:55581563)
943	ENSMUSG00000012076	A(55836504:55836645)	B(55841571:55841661)	C(55844396:55844523)	D(55845284:55845363)	E(55860091:55860187)	F(55861088:55861171)	G(55861390:55861454)	H(55863134:55863173)	I(55865951:55866077)	J(55868162:55868279)
944	ENSMUSG00000002324	A(55618603:55618658)	B(55618742:55618810)	C(55618898:55619040)	D(55619121:55619196)	E(55619580:55619700)	F(55621235:55621319)	G(55622215:55622294)	H(55622427:55622511)	I(55622512:55622562)	J(55622645:55622646)	K(55622647:55622717)	L(55622794:55622885)	M(55623164:55623213)	N(55623497:55623634)	O(55623921:55623987)	P(55624076:55624242)	Q(55624349:55624397)	R(55624723:55624786)	S(55624885:55625001)	T(55625073:55625179)	U(55625276:55625361)
945	ENSMUSG00000020986	A(59007210:59006990)	B(59005316:59005259)	C(59004576:59004490)	D(59002055:59001819)	E(58998338:58998259)	F(58997280:58997136)	G(58992283:58992125)	H(58991088:58990973)	I(58989473:58989350)	J(58986171:58986091)	K(58985221:58985132)	L(58982674:58982568)	M(58978615:58978462)	N(58974659:58974582)	O(58973042:58972881)	P(58971326:58971240)	Q(58968968:58968813)	R(58967045:58966980)	S(58960086:58959997)
946	ENSMUSG00000020994	A(59067003:59067115)	B(59067779:59067850)	C(59068285:59068353)	D(59068726:59068798)	E(59068902:59068996)	F(59069116:59069191)	G(59070142:59070297)	H(59070379:59070517)	I(59071426:59072813)
947	ENSMUSG00000040472	A(55721846:55721844)	B(55721705:55721595)	C(55721260:55721136)	D(55720963:55720776)	E(55720507:55720304)	F(55719879:55719796)	G(55719706:55719624)	H(55719531:55719430)	I(55719345:55719240)	J(55719142:55719091)	K(55718952:55718864)	L(55718751:55718663)	M(55718562:55718446)	N(55717617:55717504)	O(55717255:55717168)	P(55716538:55716390)
948	ENSMUSG00000039849	A(164884096:164884219)	B(164884305:164884429)	C(164885359:164885496)	D(164885676:164885803)	E(164885908:164886062)	F(164886495:164886642)	G(164886724:164886807)	H(164887059:164887158)	I(164888351:164888513)	J(164889094:164889266)	K(164889386:164889472)	L(164889554:164889738)	M(164890415:164890508)	N(164890599:164890774)	O(164890877:164891117)
949	ENSMUSG00000017737	A(164948257:164948397)	B(164948835:164949064)	C(164949283:164949431)	D(164949709:164949837)	E(164949947:164950120)	F(164950301:164950474)	G(164950825:164951001)	H(164951107:164951262)	I(164952420:164952753)	J(164952855:164952994)	K(164953264:164953414)	L(164953519:164953622)	M(164954773:164954906)	N(164954907:164954911)
950	ENSMUSG00000033059	A(150786868:150787110)	B(150801538:150801639)	C(150806193:150806271)	D(150808797:150808900)	E(150811254:150811385)	F(150813391:150813502)	G(150813921:150814003)	H(150814986:150815129)	I(150815618:150815710)	J(150816750:150816896)	K(150817638:150817801)	L(150818846:150818960)	M(150819874:150819975)	N(150820735:150820882)	O(150823976:150824034)	P(150826329:150826470)	Q(150827105:150827312)	R(150828444:150828578)	S(150829628:150829694)	T(150830362:150830514)
951	ENSMUSG00000027611	A(155751398:155751464)	B(155753345:155753602)	C(155754240:155754527)	D(155754769:155754884)
952	ENSMUSG00000027454	A(150909719:150909793)	B(150912781:150912845)	C(150916136:150916234)	D(150917869:150917959)	E(150925882:150925998)	F(150928042:150928116)	G(150930841:150930909)
953	ENSMUSG00000068115	A(150980180:150979998)	B(150979529:150979433)	C(150975962:150975790)	D(150974170:150974104)	E(150971214:150971024)	F(150970132:150969980)	G(150966242:150966078)	H(150964270:150964134)	I(150963495:150963355)	J(150959942:150959768)	K(150958861:150958751)	L(150958636:150958556)	M(150955704:150955572)	N(150953412:150953306)	O(150952792:150952505)	P(150952504:150952485)	Q(150950379:150949339)	R(150945188:150945084)	S(150944650:150944581)	T(150940830:150940672)	U(150939966:150939853)	V(150937721:150937554)	W(150937060:150936947)	X(150935439:150935248)
954	ENSMUSG00000017858	A(163022381:163022499)	B(163023350:163023437)	C(163025331:163025460)	D(163025888:163025963)	E(163028031:163028102)	F(163029735:163029861)	G(163031181:163031270)	H(163033235:163033303)	I(163036559:163036713)	J(163040627:163040714)	K(163042691:163042799)	M(163045203:163045360)	N(163045908:163045952)
955	ENSMUSG00000078949	A(163492492:163492752)	B(163495689:163495807)	C(163498295:163498427)	D(163499815:163499930)	E(163502322:163502454)
956	ENSMUSG00000054582	A(164025481:164025673)	B(164027475:164027668)	C(164031199:164031314)	D(164032180:164032319)	E(164032488:164032582)	F(164035245:164035382)	G(164037111:164037206)	H(164042317:164042565)	I(164043550:164043640)	J(164044264:164044278)	K(164044279:164044380)	L(164045863:164045969)	M(164047481:164047574)	N(164049494:164049624)	O(164049977:164050039)
957	ENSMUSG00000018209	A(164074213:164074247)	B(164079513:164079593)	C(164083630:164083758)	D(164086495:164086609)	E(164088841:164089005)	F(164096739:164096906)	G(164098439:164098576)	H(164099697:164099825)	I(164100410:164100596)	J(164117969:164118126)	K(164151673:164151831)
958	ENSMUSG00000051149	A(168189389:168189282)	B(168187659:168187567)	C(168185172:168182047)
959	ENSMUSG00000027498	A(172372961:172373129)	B(172375638:172375915)	C(172376052:172376249)	D(172377616:172378006)	E(172380360:172380619)
961	ENSMUSG00000027509	A(173002664:173002753)	B(173003507:173003611)	C(173005160:173005252)	D(173006881:173006967)	E(173008060:173008146)	F(173008244:173008315)	G(173009370:173009477)	H(173012000:173012106)	I(173012180:173012255)	J(173012627:173012821)	K(173015283:173015369)
962	ENSMUSG00000000826	A(181546382:181546488)	B(181547340:181547553)	C(181548670:181548841)	D(181549273:181549376)
963	ENSMUSG00000016253	A(174415844:174415869)	B(174415870:174415956)	C(174420027:174420029)	D(174420030:174420145)	E(174420324:174420433)	F(174421710:174421819)	G(174422567:174422674)	H(174423052:174423204)	I(174423376:174423506)	J(174423983:174424148)	K(174424606:174424740)	L(174425114:174425253)	M(174425913:174426027)	N(174426317:174426412)	O(174426489:174426629)	P(174426817:174426946)	Q(174427031:174427065)
964	ENSMUSG00000016256	A(174438898:174438750)	B(174438328:174438165)	C(174433667:174433488)	D(174429206:174429056)	E(174428743:174428578)	F(174427982:174427872)
965	ENSMUSG00000002455	A(181601461:181601531)	B(181608120:181608288)	C(181615977:181616095)	D(181620569:181620647)	E(181621787:181621963)	F(181622162:181622317)	G(181631435:181631529)	H(181631931:181632087)	I(181632755:181632917)	J(181636033:181636151)	K(181636893:181637111)	L(181640592:181640714)	M(181645471:181645592)	N(181647289:181647427)	O(181649026:181649145)	P(181649422:181649598)	Q(181650097:181650230)	R(181651086:181651177)	S(181652434:181652548)	T(181654836:181654962)	U(181655422:181655574)
966	ENSMUSG00000016255	A(174450745:174450801)	B(174455657:174455765)	C(174456590:174456700)	D(174456804:174457882)
967	ENSMUSG00000039059	A(180104151:180103902)	B(180102895:180102729)	C(180101416:180100496)
968	ENSMUSG00000039069	A(180078623:180078823)	B(180082086:180082233)	C(180083345:180083460)	D(180084064:180084282)	E(180084451:180084589)	F(180085380:180085774)
969	ENSMUSG00000027566	A(180042373:180042278)	B(180039479:180039353)	C(180038849:180038725)	D(180038187:180038065)	E(180037502:180037383)	F(180037000:180036938)	G(180036573:180036481)
970	ENSMUSG00000038963	A(180464027:180464828)	B(180465597:180465687)	C(180467058:180467179)	D(180467567:180467678)	E(180471104:180471258)	F(180472054:180472249)	G(180472405:180472570)	H(180472661:180472833)	I(180473103:180473167)	J(180473514:180473662)	K(180474104:180474244)
971	ENSMUSG00000027568	A(180500418:180501131)	B(180538617:180538833)	C(180541430:180541520)	D(180542528:180542780)
972	ENSMUSG00000027569	A(180582808:180582955)	B(180583401:180583522)	C(180584406:180584487)	D(180584797:180584871)	E(180585301:180585488)
973	ENSMUSG00000038932	A(180642589:180641976)	B(180641064:180640881)	C(180640463:180640301)	D(180638650:180638648)	E(180638647:180638404)	F(180635395:180635254)	G(180622714:180622592)
974	ENSMUSG00000027573	A(180713203:180713320)	B(180714690:180714886)	C(180716859:180717056)	D(180717838:180718011)
975	ENSMUSG00000037727	A(130582541:130582530)	B(130582529:130582410)	C(130581257:130581056)	D(130580849:130580677)
976	ENSMUSG00000016356	B(180986535:180986613)	C(180989020:180989130)	D(180992434:180992577)	E(180992853:180993008)	F(180994200:180994358)	G(180994877:180994996)	H(180995460:180995624)	I(180996355:180996507)	J(180996682:180996693)	K(180996694:180996851)	L(180997266:180997395)	M(180998354:180998499)	N(180998585:180998708)	O(180999118:180999254)	P(180999687:180999816)	Q(181000033:181000175)	R(181000365:181000497)	S(181000893:181001041)	T(181001214:181001343)	U(181002329:181002331)	V(181002332:181002367)	W(181003345:181003483)	X(181006705:181006847)	Y(181007126:181007235)	Z(181007567:181007725)	A1(181007796:181007873)	A2(181008520:181008606)	A3(181009377:181009430)	A4(181013067:181013162)	A5(181013236:181013289)	A6(181013390:181013443)	A7(181013870:181013923)	A8(181014788:181014859)	A9(181015427:181015462)	A10(181015543:181015591)	A11(181015592:181015609)	A12(181015690:181015857)	A14(181016255:181016328)
977	ENSMUSG00000027577	A(181039073:181038992)	B(181037570:181037419)	C(181034153:181034109)	D(181034029:181033920)	E(181029572:181028198)	F(181024879:181024754)
978	ENSMUSG00000016349	A(181155406:181155263)	B(181153830:181153651)	C(181153080:181152784)	D(181151069:181150919)	E(181149932:181149676)	F(181148832:181148598)	G(181148106:181147979)
979	ENSMUSG00000038705	A(181278079:181277949)	B(181265912:181265815)	C(181265108:181264981)	D(181260398:181260295)	E(181259141:181258984)	F(181255943:181255872)	G(181255632:181255495)	H(181255264:181255142)	I(181254423:181253783)
980	ENSMUSG00000027329	A(131174673:131174565)	B(131173307:131173196)	C(131172779:131172623)	D(131172409:131172370)	E(131172258:131172204)	F(131172025:131171902)	G(131171790:131171683)
981	ENSMUSG00000074766	A(139678670:139678807)	B(139731870:139732100)	C(139740139:139740403)	D(139745970:139746113)	E(139749506:139749595)	F(139756977:139757494)
982	ENSMUSG00000074764	A(140389632:140389575)	B(140340157:140340102)	C(140304777:140304609)	D(140285306:140285204)	E(140275563:140275401)	F(140266413:140266360)	G(140265925:140265866)	H(140265779:140265698)	I(140263523:140263369)	J(140262723:140262667)	K(140257040:140256972)	L(140255357:140255280)	M(140248616:140248554)	N(140248024:140247937)	O(140245494:140245346)	P(140244265:140244100)	Q(140243988:140243914)	R(140241071:140240899)	S(140230895:140230767)	T(140230051:140229932)
983	ENSMUSG00000027339	A(132012620:132012562)	B(132009761:132009686)	C(132007517:132007366)	D(132005396:132005314)	E(132005313:132005308)	F(132004459:132004299)	G(132002983:132002882)	H(132001737:132001686)	I(132000554:132000433)	J(131998342:131998245)	K(131996453:131996384)
984	ENSMUSG00000027460	A(151911332:151911667)	B(151925387:151925542)	C(151927064:151927185)	E(151929380:151929618)	F(151934407:151934522)	G(151936667:151936768)	H(151938905:151939071)	I(151943304:151943434)	J(151944494:151944654)
985	ENSMUSG00000050558	A(132381620:132381172)	B(132374090:132373394)
986	ENSMUSG00000027470	A(152911548:152911599)	B(152912040:152912514)	C(152913445:152913740)	D(152915130:152915235)	E(152915657:152915750)	F(152917334:152917443)	G(152917525:152917666)	H(152919149:152919219)	I(152919325:152919453)	J(152920286:152920438)	K(152920521:152920653)	L(152922075:152922155)
987	ENSMUSG00000027429	A(144559221:144559441)	B(144562132:144562189)	C(144564566:144564652)	D(144566763:144566999)	E(144567101:144567186)	F(144567883:144568027)	G(144568616:144568774)	H(144569100:144569215)	I(144572479:144572602)	J(144574667:144574747)	K(144578332:144578421)	L(144579297:144579403)	M(144581944:144582097)	N(144583691:144583768)	O(144585598:144585759)	P(144586374:144586460)	Q(144586866:144587021)	R(144587502:144587567)	S(144590286:144590375)
988	ENSMUSG00000027356	A(132942087:132941937)	B(132939515:132939282)	C(132936162:132936016)	D(132935034:132934821)	E(132933158:132933056)	F(132925794:132925687)	G(132925088:132924957)	H(132922846:132922797)	I(132918630:132918506)	J(132917570:132917464)	K(132916122:132915901)	L(132915315:132915191)	M(132911319:132911178)	N(132906841:132906668)
989	ENSMUSG00000027261	A(134554332:134554196)	B(134548280:134548129)	C(134530797:134530542)	D(134523160:134522985)	E(134505662:134505571)	F(134501156:134500998)	G(134500885:134500816)	H(134498327:134498257)
990	ENSMUSG00000027400	A(129689868:129689737)	B(129688615:129688001)	C(129688000:129687994)
991	ENSMUSG00000027474	A(153066007:153066036)	B(153067760:153067927)	C(153070641:153070724)	D(153070822:153071005)	E(153071758:153072212)	F(153074772:153074907)	G(153078482:153078611)	H(153079393:153079495)	I(153079496:153079531)	J(153080909:153081028)
992	ENSMUSG00000068040	A(153161557:153161571)	B(153178889:153179002)	C(153182388:153182487)	D(153187263:153187431)	E(153187531:153187663)	F(153188954:153189077)	G(153190831:153190949)	H(153191051:153191162)	I(153191930:153192000)	J(153194277:153194409)	K(153195311:153195392)	L(153195490:153195565)	M(153198350:153198433)	N(153200643:153200818)	O(153202338:153202401)	P(153203782:153203901)	Q(153204535:153204624)	R(153208607:153208756)
993	ENSMUSG00000074628	A(157087055:157087087)	B(157088454:157088600)	C(157089124:157089276)	D(157091631:157091726)	E(157095296:157095369)	F(157096346:157096481)
994	ENSMUSG00000039913	A(136174264:136174061)	B(136116962:136116177)	C(136101228:136100737)	D(136098410:136098277)	E(136097597:136097471)	F(136087518:136087393)	G(136085681:136085547)	H(136083376:136083221)
995	ENSMUSG00000027475	A(153316281:153317684)	B(153320275:153320376)	C(153320579:153320701)	D(153320784:153320902)	E(153322812:153322925)	F(153323537:153323642)	G(153329572:153329750)	H(153330059:153330155)
996	ENSMUSG00000027405	A(130274474:130274476)	B(130274634:130274723)	C(130275032:130275146)	D(130275663:130275824)	E(130275976:130276174)	F(130276436:130276623)	G(130276707:130276858)	H(130277032:130277132)	I(130277476:130277624)	J(130277849:130277970)	K(130278156:130278290)	L(130278897:130279223)
997	ENSMUSG00000063019	A(157379105:157379254)	B(157395910:157396017)
998	ENSMUSG00000027479	A(153746259:153746379)	B(153755931:153756076)	C(153757925:153758132)	D(153761536:153761657)	E(153764947:153765099)	F(153766874:153766930)
999	ENSMUSG00000027276	A(137116257:137116177)	B(137115709:137115404)	C(137106918:137106867)	D(137101835:137101581)	E(137100116:137100056)	F(137096323:137096193)	G(137095566:137095447)	H(137094566:137094453)	I(137093320:137093207)	J(137092610:137092497)	K(137091996:137091950)	L(137091609:137091436)	M(137091005:137090855)	N(137089929:137089765)	O(137089325:137089212)	P(137088710:137088597)	Q(137088509:137088396)	R(137088228:137088112)	S(137087643:137087616)	T(137087162:137087077)	U(137086031:137085918)	V(137085355:137085246)	W(137085155:137084922)	X(137084706:137084575)	Y(137084432:137084282)	Z(137083481:137083024)
1000	ENSMUSG00000027488	A(154407971:154407680)	B(154403907:154403722)	C(154383984:154383780)	D(154381118:154380911)	E(154380804:154380674)	F(154378204:154378008)	G(154377194:154377007)	H(154376908:154376816)
1001	ENSMUSG00000027301	A(130576210:130576329)	B(130576591:130576792)	C(130576877:130576932)
1002	ENSMUSG00000027650	A(158009317:158007019)	B(158000808:158000620)	C(157997225:157997077)	D(157995521:157995381)	E(157993558:157993354)	F(157993055:157992968)	G(157982460:157982274)
1003	ENSMUSG00000038467	A(154657182:154657371)	B(154689518:154689695)	C(154691210:154691324)	D(154692549:154692675)	E(154693944:154694008)
1004	ENSMUSG00000052922	A(158258286:158258294)	B(158258295:158258424)	C(158261067:158261181)	D(158261332:158261460)	E(158262353:158262511)	F(158263445:158263508)	G(158267731:158267794)	H(158268842:158268933)	I(158271937:158272113)	J(158273151:158273210)	K(158274675:158274842)	L(158274843:158274851)	M(158275922:158275989)	N(158276958:158276960)	O(158276961:158277003)	P(158281455:158281518)	Q(158282244:158282320)	R(158284229:158284267)
1005	ENSMUSG00000037771	A(158611242:158611631)	B(158613817:158615004)
1006	ENSMUSG00000027447	A(148875377:148875153)	B(148872930:148872817)	C(148872043:148871960)
1007	ENSMUSG00000027596	A(155045622:155045781)	B(155047676:155047740)	C(155050628:155050798)
1008	ENSMUSG00000037761	A(158625142:158625516)	B(158626327:158626556)	C(158628057:158628226)	D(158631463:158631680)	E(158632272:158632454)	F(158635307:158635426)	G(158636008:158636147)	H(158636668:158636800)	I(158638633:158638890)
1010	ENSMUSG00000074596	A(164573295:164573220)	C(164570011:164569821)
1011	ENSMUSG00000027654	B(158768114:158768587)	C(158779845:158780012)	D(158783133:158783257)	E(158785160:158786150)
1012	ENSMUSG00000017299	A(164746054:164746158)	B(164746707:164746777)	C(164747463:164747559)	D(164754110:164754208)	E(164757390:164757458)	F(164757683:164757736)	G(164758001:164758059)	H(164759252:164759297)	I(164763069:164763127)	J(164763221:164763281)	K(164765161:164765232)	L(164767707:164767762)	M(164767863:164768001)
1013	ENSMUSG00000074736	A(149899496:149899975)	B(149930905:149931042)	C(150003177:150003335)
1014	ENSMUSG00000038383	A(155357395:155357266)	B(155345712:155345648)	C(155336741:155336682)	D(155335423:155335361)	E(155331258:155331149)	F(155328681:155328581)	G(155314599:155314502)	H(155301355:155301201)	I(155299189:155299046)	J(155297207:155297083)	K(155292832:155292690)	L(155278649:155278536)
1015	ENSMUSG00000017300	A(164779665:164779663)	B(164778227:164778176)	C(164778087:164777944)	D(164777845:164777731)	E(164777608:164777472)	F(164777333:164777302)
1016	ENSMUSG00000017307	A(164804817:164804690)	B(164803133:164802997)	C(164799945:164799720)	D(164795809:164795652)	E(164795179:164794985)	F(164793010:164792892)
1017	ENSMUSG00000033096	A(150608479:150608388)	B(150600360:150600244)	C(150594417:150594302)	D(150590125:150590033)	E(150589019:150588903)	F(150587166:150586992)	G(150586515:150586381)	H(150585955:150585763)	I(150584188:150583979)
1018	ENSMUSG00000058881	A(82955679:82957449)	B(82986744:82988198)	C(82993070:82993084)	D(82993085:82993189)	E(82994470:82994537)	F(83001273:83001332)
1019	ENSMUSG00000050840	A(104934097:104934342)	B(104941032:104941326)	C(104942098:104942217)	D(104945192:104945359)	E(104947324:104947511)	F(104953829:104954082)	G(104970821:104970957)	H(104974994:104975115)	I(104978980:104979097)	J(104984671:104984922)	K(104993880:104994385)
1020	ENSMUSG00000053950	A(80142756:80142649)	B(80137573:80137484)	C(80130994:80127704)	D(80127703:80127695)
1021	ENSMUSG00000024054	A(71475164:71474979)	B(71465669:71465594)	C(71463923:71463762)	D(71456500:71456418)	E(71455735:71455605)	F(71448846:71448732)	G(71448632:71448513)	H(71444048:71443882)	I(71441966:71441876)	J(71441114:71440904)	K(71436826:71436706)	L(71431405:71431222)	M(71429656:71429462)	N(71428285:71428172)	O(71427543:71427437)	P(71426522:71426440)	Q(71426268:71426155)	R(71415678:71415601)	S(71415154:71415035)	T(71411914:71411770)	U(71407263:71407167)	V(71403170:71403098)	W(71400198:71400059)	X(71398689:71398552)	Y(71394944:71394717)	Z(71391500:71391352)	A1(71390515:71390427)	A2(71389861:71389743)	A3(71387112:71386945)	A4(71381457:71381332)	A5(71380208:71380129)	A6(71379699:71379542)	A7(71378263:71378148)	A8(71377078:71377014)	A9(71370996:71370909)	A10(71370355:71370224)	A11(71369960:71369808)	A12(71365472:71365346)	A13(71365208:71365089)	A14(71363105:71363020)	A15(71361963:71361841)	A16(71360217:71360027)	A17(71358457:71358348)	A18(71358207:71358137)	A19(71353557:71353386)	A20(71349748:71349590)	A21(71349000:71348886)	A23(71345365:71345338)
1022	ENSMUSG00000024542	A(67802993:67803156)	B(67804366:67804494)	C(67807257:67807405)	D(67810076:67810128)	E(67812326:67812446)	F(67813872:67813999)	G(67814000:67814017)	H(67815854:67815995)	I(67816733:67816860)	J(67818770:67819130)	K(67820289:67820432)	L(67823275:67823339)	M(67824582:67824791)	N(67828351:67828474)	O(67829833:67829963)	P(67834496:67835318)	Q(67835409:67835523)	R(67837917:67838085)	S(67840984:67841860)	T(67843136:67843284)	U(67847352:67847582)	V(67850112:67850237)	W(67850410:67850553)	X(67850675:67850735)	Y(67851665:67851804)	Z(67851957:67852049)	A1(67852904:67853022)	A2(67854051:67854227)	A3(67855285:67855375)	A4(67856148:67856324)	A5(67857990:67858250)	A6(67858855:67858970)	A7(67860534:67860643)	A8(67862409:67862553)	A9(67865590:67865601)	A10(67865602:67865780)	A11(67866431:67866554)	A12(67868441:67868546)	A13(67869330:67869537)	A14(67870572:67870651)	A15(67871462:67871557)	A16(67877956:67878075)	A17(67878539:67878660)	A18(67880751:67880877)	A19(67881284:67881342)	A20(67884739:67884877)
1023	ENSMUSG00000032796	A(67697335:67697345)	B(67697346:67697416)	C(67716694:67716864)	D(67717162:67717274)	E(67737474:67737716)	F(67738711:67738890)	G(67742025:67742114)	H(67743275:67743392)	I(67745046:67745224)	J(67745850:67745955)	K(67746748:67746908)	L(67748044:67748184)	M(67750517:67750690)	N(67752382:67752483)	O(67752778:67752989)	P(67753751:67753862)	Q(67756667:67756777)	R(67761603:67761730)	S(67763771:67763857)	T(67764630:67764841)	U(67766953:67767059)	V(67767385:67767565)	W(67768300:67768436)	X(67769380:67769616)	Y(67770956:67771099)	Z(67772662:67772841)	A1(67773687:67773872)	A2(67774464:67774591)	A3(67775771:67775891)	A4(67776908:67777045)	A5(67779049:67779170)	A6(67780529:67780615)	A7(67780879:67781072)	A8(67782020:67782162)	A9(67783994:67784083)	A10(67785051:67785162)	A11(67785998:67786160)	A12(67790819:67791026)	A13(67791210:67791326)	A14(67791445:67791608)	A15(67794195:67794330)	A16(67795200:67795293)	A17(67796697:67796813)	A18(67798527:67798709)	A19(67798983:67799137)	A20(67800759:67800902)	A21(67802896:67803029)	A22(67804400:67804550)
1024	ENSMUSG00000033107	A(20961637:20961800)	B(20974299:20974413)	C(20974414:20974455)	D(20977729:20977823)	E(20979051:20979141)	F(20981171:20981278)	G(20983099:20983185)
1025	ENSMUSG00000024294	A(10726305:10726533)	B(10740983:10741154)	C(10743269:10743398)	D(10747356:10747460)	E(10749323:10749389)	F(10751823:10752027)	G(10755504:10755687)	H(10760804:10760948)	I(10763189:10763322)	J(10768124:10768231)	K(10775529:10775726)	L(10778149:10778300)	M(10792895:10793027)	N(10794478:10794564)	O(10795690:10795851)	P(10798352:10798533)	Q(10800056:10800248)	R(10802261:10802339)	S(10804687:10804800)	T(10808034:10808134)	U(10811985:10812125)
1026	ENSMUSG00000024404	A(12128911:12128973)	B(12135852:12135967)	C(12136693:12136838)	D(12136928:12137035)	E(12137240:12137349)	F(12139317:12139460)	G(12142936:12143063)	H(12148791:12148988)	I(12149519:12149678)	J(12152799:12152879)	K(12152971:12153060)	L(12153913:12154020)	M(12155220:12155327)
1027	ENSMUSG00000025333	A(152782043:152782292)	B(152785043:152785152)	C(152786126:152786220)	D(152790484:152790576)	E(152793329:152793438)	F(152795556:152795664)	G(152797700:152797817)	H(152798378:152798615)	I(152808241:152808335)
1028	ENSMUSG00000006678	A(93632111:93632087)	B(93632086:93632069)	C(93626612:93626488)	D(93623915:93623819)	E(93620585:93620505)	F(93605963:93605848)	G(93605413:93605351)	H(93604499:93604407)	I(93603997:93603910)	J(93603663:93603462)	K(93603373:93603201)	L(93597330:93597218)	M(93596231:93596115)	N(93594848:93594774)	O(93593957:93593819)	P(93591560:93591406)	Q(93587082:93586998)	R(93585905:93585844)	S(93584675:93584586)	T(93582134:93582018)	U(93580897:93580722)	V(93578206:93578077)	W(93577616:93577497)	X(93575878:93575779)	Y(93573232:93573108)	Z(93562019:93561870)	A1(93561490:93561368)	A2(93493581:93493549)	A3(93492811:93492719)	A4(93490948:93490743)	A5(93488227:93488095)	A6(93480610:93480479)	A7(93474487:93474313)	A8(93463472:93463294)	A9(93461500:93461369)	A10(93420683:93420567)	A11(93375684:93375591)	A12(93305816:93305671)
1029	ENSMUSG00000016409	A(37126996:37127375)	B(37130978:37131058)	C(37136512:37136582)	D(37136752:37136759)	E(37136760:37136892)	F(37139677:37139740)	G(37141638:37141747)	H(37141837:37141912)	I(37142905:37143054)	J(37147791:37147965)
1030	ENSMUSG00000042282	A(142189850:142189121)	B(142180281:142179980)	C(142161931:142161577)	D(142160248:142160164)	E(142156484:142156388)	F(142142486:142142355)	G(142129049:142128960)	H(142118643:142118467)	I(142116394:142116238)	J(142111115:142110966)	K(142108070:142107922)	L(142105408:142105245)	M(142104487:142104295)	N(142100542:142100368)	O(142097393:142097295)	P(142094279:142094185)	Q(142089128:142089040)	R(142088942:142088855)
1031	ENSMUSG00000031138	A(59999464:59999551)	B(60003837:60004000)	C(60004408:60004432)	D(60010001:60010114)	E(60016162:60016290)	F(60018938:60019170)	G(60028435:60028549)	H(60028894:60029441)
1032	ENSMUSG00000031378	A(73717031:73717930)	B(73720914:73721094)	C(73728984:73729126)	D(73729209:73729377)	E(73730794:73730888)	F(73734009:73734154)	G(73734462:73734607)	H(73736790:73736874)	I(73737103:73737228)	J(73737312:73737531)
1033	ENSMUSG00000031143	A(7605293:7605244)	B(7604337:7604160)	C(7600753:7600621)	D(7599735:7599629)	E(7599500:7599434)	F(7599336:7599158)	G(7597732:7597538)	H(7596793:7596731)	I(7596613:7596494)	J(7596022:7595903)	K(7595821:7595705)	L(7595587:7595486)	M(7595403:7595296)	N(7595055:7594960)	O(7594743:7594684)	P(7594604:7594530)	Q(7594167:7594054)
1034	ENSMUSG00000031144	A(7638693:7638728)	B(7639858:7639923)	C(7641097:7641221)	D(7644101:7644299)	E(7645008:7645199)	F(7648557:7648883)
1035	ENSMUSG00000031377	A(164258050:164258048)	B(164249159:164249151)	C(164249150:164249013)	D(164248187:164248083)	E(164246217:164246136)	F(164241048:164240929)	G(164239427:164239363)	H(164235077:164234902)	I(164232272:164232267)	J(164232266:164232195)	K(164231255:164231202)	L(164220427:164220373)	M(164218409:164218330)	N(164213609:164213482)	O(164208939:164208865)	P(164208178:164208007)	Q(164205384:164205168)	R(164203254:164203190)	S(164200892:164200774)	T(164197052:164196895)	U(164193810:164193736)
1036	ENSMUSG00000031103	A(48424149:48424078)	B(48420875:48420704)	C(48420368:48420276)	D(48419199:48419008)	E(48418238:48418155)	F(48418063:48417871)	G(48417024:48416647)	H(48415446:48414663)
1037	ENSMUSG00000035045	A(95899096:95899700)	B(95922353:95922492)	C(95924445:95924679)	D(95925264:95925370)	E(95926550:95927970)
1038	ENSMUSG00000009731	A(7823843:7824963)	B(7831172:7831334)	C(7831432:7831515)	D(7831602:7831700)	E(7832093:7832343)	F(7836266:7836503)
1039	ENSMUSG00000031155	A(7878319:7878495)	B(7878496:7878556)	C(7878684:7878793)	D(7879628:7879678)	E(7881248:7881620)	F(7882073:7882249)	G(7882354:7882517)
1040	ENSMUSG00000031293	A(160768186:160768237)	B(160779358:160779383)	C(160781805:160781910)	D(160790774:160790915)	E(160791392:160791587)	F(160794519:160794671)
1041	ENSMUSG00000039278	A(7919931:7920044)	B(7922048:7922514)	C(7922908:7923103)
1042	ENSMUSG00000001964	A(74254952:74255033)	B(74255208:74255315)	C(74255453:74255530)	D(74255743:74255876)	E(74256878:74256924)	F(74257007:74257325)	G(74257326:74257337)
1043	ENSMUSG00000031162	A(7963222:7963003)	B(7962548:7962171)	C(7962069:7961924)	D(7960708:7960583)	E(7960128:7959757)
1044	ENSMUSG00000031232	A(106011862:106011662)	B(105996991:105996822)	C(105992515:105992398)	D(105989530:105989390)	E(105989111:105988971)	F(105984455:105984366)	G(105983773:105983710)	H(105979480:105979406)	I(105974275:105974185)	J(105971479:105971464)
1045	ENSMUSG00000057457	A(157414756:157414639)	B(157410005:157409937)	C(157403528:157403367)	D(157372551:157372465)	E(157370739:157370513)	F(157364349:157364281)	G(157355601:157355485)	H(157351843:157351760)	I(157350565:157350420)	J(157342103:157342010)	K(157338257:157338129)	L(157310970:157310869)	M(157268494:157268417)	N(157238456:157238353)	O(157220463:157220405)	P(157193859:157193805)	Q(157186276:157186209)	R(157183932:157183802)	S(157178794:157178729)	T(157177581:157177477)	U(157174322:157174246)	V(157165662:157165560)
1046	ENSMUSG00000015290	A(74368463:74368416)	B(74368258:74368153)	C(74367909:74367701)	D(74367586:74367476)
1047	ENSMUSG00000036499	A(95940949:95940972)	B(95973986:95974078)	C(95989562:95989689)	D(95990255:95990309)	E(95990400:95990465)	F(95993424:95993463)	G(95994885:95994998)	H(95995569:95995690)	I(95996937:95997092)	J(96002887:96003003)	K(96010775:96011113)	L(96012085:96012234)	M(96013306:96013425)	N(96018006:96018209)	O(96019831:96020031)	P(96021607:96021720)	Q(96023897:96024052)	R(96026032:96026171)	S(96026557:96026887)	T(96027052:96027153)	U(96028393:96028587)	V(96031511:96031693)	W(96036580:96036765)	X(96037414:96037545)	Y(96038693:96038878)	Z(96039523:96039761)	A1(96040252:96040372)	A2(96041440:96041538)	A3(96042082:96042204)
1048	ENSMUSG00000056380	A(71663792:71663815)	B(71663816:71664002)	C(71666525:71668089)
1049	ENSMUSG00000037315	A(20460524:20460526)	B(20460527:20460572)	C(20462112:20462191)	D(20479514:20479671)	E(20489702:20489892)	F(20494157:20494368)	G(20499426:20499593)	H(20502396:20502512)	I(20511020:20511490)	J(20512736:20512853)	K(20516986:20517896)
1050	ENSMUSG00000031066	B(20703968:20704119)	C(20711749:20711858)	D(20712030:20712160)	E(20712326:20712443)	F(20712837:20712982)	G(20713115:20713176)	H(20713297:20713396)	I(20713748:20713921)	J(20714014:20714172)	K(20714507:20714731)	L(20714853:20714936)	M(20715028:20715122)	N(20716747:20716953)	O(20717755:20717804)	P(20717994:20718272)	Q(20718354:20718424)	R(20718679:20718791)	S(20719065:20719214)	T(20719299:20719414)	U(20719593:20719681)	V(20719766:20719900)
1051	ENSMUSG00000031130	A(57043245:57043678)	B(57045217:57045568)	C(57046944:57047357)
1052	ENSMUSG00000067873	A(57054010:57054198)	B(57055498:57055678)	C(57056045:57056092)	D(57056500:57056654)	E(57058886:57059049)	F(57059854:57059953)	G(57064117:57064206)	H(57065006:57065143)	I(57065646:57066854)
1053	ENSMUSG00000031131	A(57092273:57092486)	B(57096263:57096316)	C(57099161:57099223)	D(57101629:57102123)	E(57104091:57104144)	G(57105403:57105446)
1054	ENSMUSG00000031132	A(57212155:57212310)	B(57213965:57214096)	C(57217724:57217778)	D(57219738:57219800)	E(57223211:57223587)
1055	ENSMUSG00000001131	A(20871039:20871041)	B(20871042:20871162)	C(20872777:20872856)	D(20873050:20873176)	E(20873368:20873492)	F(20874471:20874632)	G(20874633:20874637)
1056	ENSMUSG00000031340	A(72274701:72274646)	B(72271135:72269919)	C(72269918:72269685)	D(72269296:72269229)	E(72264739:72264519)	F(72263825:72263743)	G(72262582:72262445)	H(72258566:72258414)	I(72258284:72258085)	J(72257832:72257452)
1057	ENSMUSG00000025265	A(151047675:151047981)	B(151066181:151066354)	C(151066710:151066887)	D(151067013:151067451)	E(151068877:151068966)	F(151069642:151069790)	G(151072173:151072329)	H(151072434:151072572)	I(151078959:151079017)	J(151079158:151079304)	K(151079879:151079971)	L(151080117:151080196)	M(151085631:151085661)	N(151086114:151086215)	O(151086520:151086645)	P(151086820:151086981)	Q(151087968:151088111)	R(151088603:151088908)
1058	ENSMUSG00000025268	A(150812715:150812671)	B(150812314:150811823)	C(150811182:150810874)	D(150810744:150810681)	E(150810423:150810344)	F(150809797:150809703)	G(150809326:150809247)	H(150809152:150809110)	I(150808783:150808721)	J(150807686:150807572)	K(150807181:150806717)
1059	ENSMUSG00000031253	A(133910647:133910649)	B(133910650:133910731)	C(133915308:133915394)	D(133923636:133923827)	E(133925807:133925983)	F(133926237:133926363)	G(133927073:133927194)	H(133928571:133928750)	I(133929056:133929189)	J(133930177:133930298)	K(133931286:133931466)
1060	ENSMUSG00000031262	A(134310156:134310372)	B(134311991:134312128)	C(134317611:134317729)	D(134318025:134318132)	E(134324761:134324809)	F(134325091:134325137)	G(134336085:134336174)	H(134336511:134336639)	I(134337210:134337371)	J(134337603:134337723)	K(134338754:134338845)	L(134339834:134339951)	M(134340348:134340412)	N(134343076:134343170)	O(134347225:134347360)	P(134349160:134349284)	Q(134351067:134351115)	R(134351245:134351463)	S(134361215:134361256)	T(134361883:134361998)	U(134361999:134362002)
1062	ENSMUSG00000049047	A(134758593:134759732)
1063	ENSMUSG00000000197	A(123599950:123599843)	B(123596653:123596471)	C(123594569:123594486)	D(123593051:123592912)	E(123592810:123592682)	F(123572094:123571940)	G(123515773:123515631)	H(123515405:123515301)	I(123507567:123507481)	J(123486517:123486386)	K(123464831:123464664)	L(123460428:123460237)	M(123409833:123409696)	N(123396281:123396207)	O(123371614:123371478)	P(123370079:123369938)	Q(123348835:123348762)	R(123323892:123323791)	S(123323369:123323300)	T(123321551:123321460)	U(123321376:123321254)	V(123317890:123317834)	W(123317341:123317221)	X(123317126:123316995)	Y(123316151:123315984)	Z(123314136:123314032)	A1(123308435:123308329)	A2(123303000:123302880)	A3(123302796:123302698)	A4(123299993:123299900)	A5(123299254:123299148)	A6(123298945:123298871)	A7(123298145:123298026)	A8(123295461:123295393)	A9(123294482:123294334)	A10(123293521:123293428)	A11(123291864:123291732)	A12(123291082:123290967)	A13(123287867:123287710)	A14(123285363:123285213)	A15(123283736:123283584)	A16(123281217:123281100)	A17(123278361:123278168)
1064	ENSMUSG00000053253	A(105258673:105259002)	B(105287617:105287779)	C(105292232:105292365)	D(105294799:105294892)	E(105298003:105298127)	F(105302299:105302365)	G(105304731:105304834)
1065	ENSMUSG00000021981	A(59496834:59496944)	B(59499544:59499708)	C(59506265:59506383)	D(59519566:59519734)	E(59526756:59526815)	F(59528842:59528907)	G(59539062:59539205)	H(59546986:59547165)
1066	ENSMUSG00000001348	A(22130129:22129863)	B(22129658:22129531)	C(22128020:22127675)	D(22127262:22127020)
1067	ENSMUSG00000022136	A(118938089:118938170)	B(118953109:118953219)	C(118957868:118957992)	D(118960786:118960860)	E(118967989:118968141)	F(118970100:118970281)	G(118970683:118970802)	H(118972363:118972468)	I(118972693:118972813)	J(118975132:118975264)	K(118976710:118976858)	L(118978027:118978184)
1068	ENSMUSG00000042104	A(119099368:119099342)	B(119099341:119099211)	C(119095389:119095307)	D(119091324:119091194)	E(119090763:119090651)	F(119089339:119089165)	G(119086234:119086138)	H(119083927:119083855)	I(119081805:119081705)	J(119077751:119077652)	K(119075391:119075331)	L(119070902:119070811)	M(119061390:119061240)	N(119059140:119059021)	O(119058280:119058195)	P(119057698:119057563)	Q(119054735:119054604)	R(119049800:119049636)	S(119049484:119049361)	T(119049279:119049181)	U(119044591:119044500)	V(119042802:119042596)	W(119041624:119041493)	X(119036094:119035970)	Y(119034937:119034842)	Z(119032296:119032194)	A1(119029042:119028963)	A2(119026611:119026422)	A3(119019625:119019467)	A4(119018903:119018818)	A5(119014607:119014523)	A6(119013558:119013476)	A7(119009094:119008999)	A8(119008147:119008063)	A9(119007327:119007145)	A10(119002986:119002826)	A11(119001885:119001771)	A12(118998213:118998097)	A13(118995072:118994946)	A14(118986913:118986891)
1069	ENSMUSG00000021974	A(58073056:58073332)	B(58083201:58083304)	C(58109333:58109578)
1070	ENSMUSG00000035296	A(61245950:61245756)	B(61240443:61240342)	C(61236895:61236808)	D(61232525:61232406)	E(61229644:61229572)	F(61225318:61225195)	G(61221776:61221603)
1071	ENSMUSG00000054509	A(56584160:56584291)	B(56585557:56585752)	C(56587749:56587812)	D(56588419:56588494)	F(56589879:56589980)	G(56590364:56590513)	H(56592291:56592428)	I(56593224:56593397)	J(56595254:56595414)	K(56597576:56597713)	L(56598332:56598427)	M(56602264:56602447)	N(56602751:56602907)	O(56607422:56607546)	P(56608361:56608492)	Q(56610754:56610840)	R(56613654:56613818)	S(56614400:56614446)	T(56614687:56614765)	U(56616332:56616469)	V(56620454:56620649)	W(56622184:56622251)	X(56624017:56624204)	Y(56627390:56627489)	Z(56629074:56629244)	A1(56629467:56629547)	A2(56634212:56634292)	A3(56635727:56635822)	A4(56637848:56637970)	A5(56641255:56641317)	A6(56647174:56648949)	A7(56652248:56652347)	A8(56655482:56655614)	A9(56659238:56659430)
1072	ENSMUSG00000031533	A(22411466:22411584)	C(22414716:22415003)	D(22419727:22419885)	E(22421310:22421450)	F(22424347:22424420)	G(22427748:22427891)	H(22429181:22429410)
1073	ENSMUSG00000021929	A(61439791:61439723)	B(61403042:61402998)	C(61391845:61391756)	D(61391577:61391548)	E(61391451:61391399)	F(61391259:61391164)	G(61387509:61387424)	H(61385189:61385103)	I(61384757:61384588)	J(61383279:61383235)	K(61374415:61374284)	L(61373086:61372958)	M(61370975:61370871)	N(61370773:61370702)	O(61370545:61370383)	P(61368222:61368128)	Q(61367729:61367631)
1074	ENSMUSG00000022018	A(79301497:79301449)	B(79300900:79300715)	C(79291778:79291671)	D(79290306:79290244)	E(79289119:79289112)
1075	ENSMUSG00000041298	A(148921398:148921237)	B(148918756:148918596)	C(148904729:148904567)	D(148894276:148894149)	E(148893788:148893683)	F(148892668:148892510)	G(148891755:148891629)	H(148889013:148888879)	I(148878984:148878858)	J(148876336:148876138)
1076	ENSMUSG00000022126	A(103047068:103047079)	B(103049275:103049436)	C(103049609:103049698)	D(103051320:103051525)	E(103054512:103055491)	F(103055492:103055508)
1077	ENSMUSG00000029659	A(149411978:149412255)	B(149422134:149422243)	C(149426934:149427046)	D(149427221:149427506)	E(149429787:149429911)
1078	ENSMUSG00000022125	B(103070346:103070467)	C(103071634:103071799)	D(103073187:103073412)	E(103075828:103076339)
1079	ENSMUSG00000022026	A(80000325:80000504)	B(80006174:80006326)	C(80011778:80011990)	D(80014188:80014347)	E(80014610:80014622)	F(80018138:80018223)	G(80021119:80021921)	H(80021922:80021930)
1080	ENSMUSG00000045639	A(127612739:127612667)	B(127612562:127610032)
1081	ENSMUSG00000031887	A(105260672:105260522)	B(105259987:105259710)	C(105259629:105259437)	D(105259295:105258985)
1082	ENSMUSG00000030707	A(126703173:126702976)	B(126702128:126702006)	C(126701919:126701790)	D(126701702:126701518)	E(126701409:126701290)	F(126701096:126700992)	G(126700885:126700740)	H(126700641:126700584)	I(126700472:126700257)	J(126699985:126699881)
1083	ENSMUSG00000030703	A(126766471:126766609)	B(126766902:126766944)	C(126767175:126767310)	D(126767391:126767436)	E(126767567:126767685)	F(126767763:126767852)	G(126768570:126768703)	H(126770988:126771047)	I(126771162:126771213)	J(126775454:126775590)	K(126775591:126775627)
1084	ENSMUSG00000014791	A(105305629:105305751)	B(105305752:105305829)	C(105305967:105306007)	D(105306115:105306187)	E(105306378:105306428)	F(105306596:105306765)	G(105306854:105306953)	H(105307039:105307190)	I(105307288:105307366)	J(105307463:105307513)	K(105307595:105307717)	L(105307802:105307933)	M(105308034:105308135)	N(105308232:105308340)	O(105308449:105308585)	P(105308672:105308835)	Q(105308922:105309034)	R(105309114:105309218)	S(105309325:105309407)	T(105309493:105309579)	U(105309665:105309877)
1085	ENSMUSG00000031757	A(94137242:94137272)	B(94138231:94138296)	C(94138776:94138867)
1086	ENSMUSG00000030922	A(119909804:119909962)	B(119914173:119914265)	C(119916141:119916257)
1087	ENSMUSG00000036672	A(105851983:105851871)	B(105849923:105849833)	C(105849713:105849626)	D(105849521:105849425)	E(105849323:105849187)	G(105849055:105849013)	H(105848899:105848751)	I(105847178:105847140)	J(105847139:105846984)	L(105846800:105846648)	N(105846391:105846316)	O(105845436:105845260)	P(105845178:105845074)	Q(105844995:105844872)
1088	ENSMUSG00000031652	A(86885019:86884822)	B(86862110:86860426)	C(86853289:86853159)	D(86851721:86851625)	E(86848554:86848447)	F(86846922:86846815)	G(86845041:86844687)
1089	ENSMUSG00000031654	A(87472240:87471977)	B(87471811:87471692)	C(87470451:87470254)
1090	ENSMUSG00000031775	A(94696170:94696036)	B(94679518:94679345)	C(94677348:94677226)	D(94676279:94676163)
1091	ENSMUSG00000031779	A(94745714:94745786)	B(94746902:94747025)	C(94749805:94749886)	D(94749887:94749889)
1092	ENSMUSG00000031730	A(109608372:109608352)	B(109606420:109606208)	C(109603502:109603303)	D(109601505:109601423)	E(109596217:109596030)	F(109595760:109595647)	G(109595069:109594916)	H(109594779:109594620)	I(109594131:109594077)
1093	ENSMUSG00000031780	A(94810472:94810501)	B(94810502:94810571)	C(94811186:94811303)	D(94811760:94811853)
1094	ENSMUSG00000031783	A(94857556:94857641)	B(94857747:94857796)	C(94860244:94860312)	D(94860444:94860496)	E(94861711:94861839)	F(94862182:94862233)	G(94862521:94862689)	H(94862810:94862884)	I(94863452:94863596)
1095	ENSMUSG00000031790	A(95352869:95353018)	B(95365314:95365462)	C(95366294:95366422)	D(95367928:95368235)	E(95368559:95368720)	F(95369481:95369734)	G(95370133:95370271)	H(95370696:95370846)	I(95371006:95371121)	J(95372105:95372520)
1096	ENSMUSG00000031924	A(107150699:107150711)	B(107150712:107150873)	C(107169811:107169939)	D(107170391:107170420)	E(107179414:107179442)	F(107183578:107183668)
1097	ENSMUSG00000073435	A(24896514:24896559)	B(24896628:24896758)	C(24896852:24896953)	D(24897028:24897140)	E(24897214:24897331)
1098	ENSMUSG00000039067	A(107588352:107588279)	B(107586716:107586625)	C(107585797:107585705)	D(107584960:107584863)	E(107584253:107584173)	F(107582473:107582382)	G(107581319:107580884)
1099	ENSMUSG00000010936	A(110618890:110618993)	B(110632030:110632180)	C(110632449:110632616)	D(110633453:110633515)	E(110634286:110634393)	F(110635072:110635181)	G(110635377:110635483)	H(110636335:110636469)	I(110636881:110637033)	J(110645758:110645818)	K(110653232:110653376)	L(110653612:110653677)	M(110671026:110671182)	N(110682492:110682624)	O(110710318:110710492)	P(110711593:110711711)	Q(110712748:110712827)	R(110715427:110715577)	S(110719807:110719969)
1100	ENSMUSG00000041949	A(106683153:106683255)	B(106688652:106689292)	C(106692567:106692683)	D(106695449:106695596)	E(106696604:106696740)	F(106698956:106699118)	G(106700165:106700247)	H(106716609:106716721)	I(106717970:106718146)	J(106720654:106720783)	K(106725094:106725285)	L(106735686:106735820)	M(106742013:106742471)	N(106747294:106747351)	O(106781694:106781834)	P(106807041:106807192)	Q(106818456:106818569)	R(106850179:106850355)
1101	ENSMUSG00000031906	A(106265919:106264603)	B(106259939:106259864)	C(106259775:106259620)	D(106257675:106257586)	E(106257446:106257383)	F(106255767:106255605)	G(106255360:106255259)
1102	ENSMUSG00000033106	A(106210913:106210719)	B(106210631:106210365)	C(106204540:106204331)	D(106202351:106202231)	E(106201149:106201022)
1103	ENSMUSG00000031904	A(106179138:106179660)	B(106189617:106189742)	C(106192339:106192483)	D(106193151:106193274)	E(106193493:106193596)	F(106194421:106194517)	G(106195362:106195511)	H(106195853:106196036)	I(106196544:106196638)
1104	ENSMUSG00000031903	A(106150487:106150613)	B(106154868:106155024)	C(106160163:106160281)	D(106160581:106160679)	E(106161084:106161308)	F(106162825:106163336)
1105	ENSMUSG00000084128	A(106136767:106136570)	B(106136485:106136357)	C(106134936:106134823)	D(106134724:106134610)	E(106134332:106134234)	F(106134014:106133960)	G(106133889:106133779)	H(106133705:106133573)	I(106133493:106133451)	J(106133310:106133009)	K(106132907:106132695)	L(106132603:106132405)	M(106132292:106132106)	N(106131829:106131664)	O(106131583:106131494)
1106	ENSMUSG00000033579	A(111393752:111393483)	B(111366486:111366394)	C(111356220:111356078)	D(111355506:111355400)	E(111349376:111349204)	F(111348183:111347931)	G(111346521:111346442)
1108	ENSMUSG00000031837	A(119447055:119447264)	B(119450082:119450106)	C(119452082:119452190)	D(119454201:119454226)	E(119454359:119454456)	F(119462561:119462697)	G(119464902:119465020)	H(119465153:119465232)	I(119467591:119467644)	J(119468269:119468381)	K(119470908:119470915)	L(119470916:119470985)	M(119471740:119471831)	N(119472142:119472170)
1109	ENSMUSG00000023143	A(5203982:5203897)	B(5203799:5203341)	C(5201513:5201374)	D(5200051:5199943)	E(5199744:5199616)	F(5198936:5198731)	G(5198623:5198576)	H(5197813:5197712)	I(5197618:5197555)	J(5196058:5195848)
1110	ENSMUSG00000023336	B(119666541:119666660)	C(119679268:119679457)	D(119680155:119680238)	E(119681032:119681172)	F(119683750:119683791)	G(119686261:119686319)
1111	ENSMUSG00000091712	A(5147786:5147848)	B(5165589:5165738)	C(5167005:5167136)	D(5167875:5168003)	E(5168824:5169016)	F(5171861:5171973)	G(5172977:5173166)	H(5176049:5176137)	I(5176227:5176297)	J(5176474:5176645)	K(5178494:5178628)	L(5180216:5180350)	M(5180670:5180897)	N(5182005:5182183)	O(5183639:5183750)
1112	ENSMUSG00000031827	A(119840400:119840324)	B(119840224:119840142)	C(119822811:119822654)	D(119810355:119810245)
1113	ENSMUSG00000023088	A(14361596:14361643)	B(14389807:14389983)	C(14391318:14391443)	D(14393953:14394090)	E(14396351:14396476)	F(14403990:14404051)	G(14405014:14405145)	H(14410700:14410933)	I(14411449:14411626)	J(14413221:14413382)	K(14419700:14419792)	L(14423057:14423260)	M(14436507:14436653)	N(14437646:14437733)	O(14439987:14440059)	P(14443348:14443474)	Q(14445293:14445469)	R(14447478:14447645)	S(14448400:14448583)	T(14457888:14457969)	U(14458997:14459129)	V(14459757:14459967)	W(14460898:14460903)	X(14460904:14461208)	Y(14465043:14465242)	Z(14466104:14466230)	A1(14466997:14467098)	A2(14467823:14467969)	A3(14470470:14470628)	A4(14471938:14472104)	A5(14472811:14473005)	A6(14473460:14473568)
1114	ENSMUSG00000002279	A(25579187:25579379)	B(25585543:25585852)	C(25588676:25588686)	D(25612296:25612444)	E(25631735:25631800)	F(25645149:25645316)	G(25654420:25654603)	H(25654604:25654606)	I(25655088:25655241)	J(25655385:25655568)	K(25656001:25656113)	L(25662514:25662690)	M(25662691:25662703)
1115	ENSMUSG00000042812	A(121084399:121085374)	B(121086719:121086879)
1116	ENSMUSG00000040010	A(121907606:121907066)	B(121896565:121896436)	C(121896435:121896428)	D(121888427:121888322)	E(121887541:121887497)	F(121886981:121886858)	G(121886383:121886280)	H(121886005:121885909)	I(121885132:121884983)	J(121883768:121883591)	K(121883095:121883040)
1117	ENSMUSG00000002274	A(25796962:25796865)	B(25796641:25796241)	C(25795433:25795374)	D(25795291:25794975)
1118	ENSMUSG00000025735	A(25837026:25836988)	B(25836572:25836411)	C(25836193:25835969)	D(25835893:25835745)	E(25835582:25835470)	F(25835377:25835277)	G(25835197:25835137)	H(25835056:25834785)
1119	ENSMUSG00000015120	A(25269468:25269403)	B(25269275:25269192)	C(25268613:25268541)	D(25265228:25265119)	E(25264845:25264766)	F(25262491:25262428)
1120	ENSMUSG00000030905	A(120201924:120201755)	B(120201227:120201077)	C(120199310:120199248)	D(120197751:120197650)	E(120195508:120195325)	F(120190573:120190452)	G(120189810:120189726)	H(120186698:120186634)
1121	ENSMUSG00000035064	A(120858420:120858662)	B(120873309:120873409)	C(120876432:120876492)	D(120879814:120879851)	E(120880305:120880476)	F(120884658:120884807)	G(120885422:120885554)	H(120885810:120885937)	I(120886586:120886787)	J(120887859:120887926)	K(120889190:120889267)	L(120889689:120889751)	M(120891596:120891730)	N(120891865:120892053)	O(120895184:120895308)	P(120899368:120899546)	Q(120903282:120903391)
1122	ENSMUSG00000037326	A(25965505:25964027)	B(25963455:25963247)	C(25963145:25962962)	D(25962894:25962671)	E(25962079:25961954)	F(25961872:25961720)	G(25960811:25960650)	H(25960563:25960337)	I(25960231:25960065)	J(25959985:25959807)	K(25959733:25959556)
1123	ENSMUSG00000014444	A(122551038:122550975)	B(122513809:122513714)	C(122507745:122507623)	D(122506308:122506266)	E(122506167:122506029)	F(122502308:122502122)	G(122501979:122501766)	H(122501677:122501506)	I(122501416:122501330)	K(122501249:122501162)	L(122500304:122500204)	M(122499885:122499628)	N(122498771:122498660)	O(122498571:122498393)	P(122498299:122498151)	Q(122497988:122497806)	R(122497564:122497452)	S(122496900:122496740)	T(122496579:122496403)	U(122495859:122495734)	V(122495617:122495417)	W(122494994:122494790)	X(122492711:122492607)	Y(122491812:122491659)	Z(122491558:122491315)	A1(122491215:122491119)	A2(122491026:122490855)	A3(122490328:122490239)	A4(122490163:122490063)	A5(122489626:122489555)	A6(122489199:122489099)	A7(122488554:122488461)	A8(122488390:122488334)	A9(122488247:122488075)	A10(122487944:122487838)	A11(122487681:122487475)	A12(122487268:122487010)	A13(122486943:122486755)	A14(122486619:122486308)	A15(122486307:122486307)	A16(122485956:122485824)	A17(122485737:122485590)	A18(122485471:122485257)	A19(122485120:122484962)	A20(122484876:122484729)	A21(122483674:122483486)	A22(122483411:122483319)	A23(122483229:122483057)
1124	ENSMUSG00000030870	A(122067283:122067459)	B(122067460:122067484)	C(122067664:122067993)	D(122068781:122068989)	E(122071702:122071767)	F(122071910:122072015)	G(122076108:122076190)	H(122078450:122078560)
1125	ENSMUSG00000049620	A(23835722:23835677)	C(23835299:23835276)	D(23835160:23834998)	E(23834868:23834597)	F(23834360:23834191)	G(23834023:23833865)
1126	ENSMUSG00000030872	A(122021088:122020989)	B(122012233:122012149)	C(122010758:122010683)	D(122008429:122008331)	E(122007380:122007257)	F(122003987:122003887)	G(122002747:122002667)	H(122002212:122002075)	I(122000200:122000119)	J(121998983:121998858)	K(121998152:121998063)	L(121997789:121997761)	M(121997421:121997291)	N(121995001:121994844)	O(121991663:121991494)	P(121990534:121990424)	Q(121989801:121989691)
1127	ENSMUSG00000030762	A(123462447:123462458)	B(123462574:123462818)	C(123464189:123464315)	D(123465109:123465323)	E(123466586:123466720)	F(123467408:123467456)
1128	ENSMUSG00000063317	A(121707253:121706636)	B(121679522:121679385)	C(121678378:121678293)	D(121678199:121678107)	E(121677377:121677242)	F(121675000:121674856)	G(121673254:121673077)	H(121670324:121670213)	I(121669749:121669655)	J(121667865:121667788)	K(121666933:121666804)	L(121661465:121661346)	M(121659113:121658888)	N(121653260:121653102)	O(121651634:121651482)	P(121649751:121648184)
1130	ENSMUSG00000030657	A(117381179:117381520)	B(117475492:117475530)	C(117548584:117549097)	D(117591874:117592046)	E(117593537:117593739)	F(117621920:117622000)	G(117634600:117634816)	H(117637595:117637771)	I(117643478:117643740)	J(117650614:117650809)	K(117656412:117656745)	L(117667300:117667622)
1131	ENSMUSG00000030745	A(125622882:125622930)	B(125625265:125625367)	C(125626883:125627082)	D(125628044:125628198)	E(125628866:125629043)	F(125629738:125629834)	G(125630705:125630789)	H(125632269:125632991)
1132	ENSMUSG00000032312	A(57631381:57631367)	B(57631008:57630895)	C(57630792:57630680)	D(57630387:57630168)	E(57629353:57629260)	F(57629066:57629001)	G(57628920:57628821)	H(57628743:57628653)	I(57628250:57628177)	J(57628073:57627878)	K(57627803:57627717)	L(57627503:57627321)
1133	ENSMUSG00000038664	A(66371812:66372741)	B(66376317:66376412)	C(66384993:66385187)	D(66386599:66386910)	E(66388161:66388257)	F(66388755:66388898)	G(66391360:66391487)	H(66394660:66394804)	I(66394928:66395099)	J(66396636:66396770)	K(66397253:66397418)	L(66397838:66397963)	M(66399258:66399479)	N(66399768:66399920)	O(66400047:66400179)	P(66402524:66402715)	Q(66407984:66408205)	R(66411016:66411189)	S(66414075:66414189)	T(66414279:66414399)	U(66416184:66416355)	V(66418396:66418708)	W(66419129:66419249)	X(66420997:66421048)	Y(66428811:66429079)	Z(66433276:66433491)	A1(66433724:66433844)	A2(66434066:66434303)	A3(66434411:66434598)	A4(66437595:66437750)	A5(66439178:66439284)	A6(66439796:66439906)	A7(66441903:66442079)	A8(66445453:66445692)	A9(66446085:66446168)	A10(66448012:66448532)	A11(66450703:66451478)	A12(66453337:66453535)	A13(66455936:66456096)	A14(66457437:66457553)	A15(66458194:66458425)	A16(66460408:66460532)	A17(66461700:66461920)	A18(66462829:66463097)	A19(66464706:66464758)	A20(66465381:66465581)	A21(66466499:66466673)	A22(66467383:66467653)
1134	ENSMUSG00000059183	A(65435814:65436007)	B(65436988:65437197)	C(65439530:65439652)	D(65440346:65440448)	E(65441613:65441688)	F(65443879:65443970)	G(65447224:65447302)	H(65448696:65448778)	I(65452005:65452201)	J(65452202:65452205)
1135	ENSMUSG00000032281	A(54661670:54661549)	B(54642696:54642596)	C(54628626:54628406)	D(54627958:54627870)	E(54627551:54627431)	F(54622756:54622676)	G(54622586:54622437)	H(54622042:54621866)	I(54618203:54618022)	J(54616097:54615867)	K(54614953:54614736)	L(54609834:54609695)	M(54609262:54609016)	N(54605476:54605391)
1136	ENSMUSG00000032816	A(65101535:65101598)	B(65113259:65113612)	C(65114300:65114441)	D(65120218:65120354)	E(65121780:65121920)	F(65122651:65122806)	G(65123776:65124189)	H(65124612:65124776)	I(65125285:65125422)	J(65126755:65126757)	K(65126758:65126928)	L(65128468:65128704)	M(65128780:65128881)	N(65130563:65130746)	O(65131344:65131471)	P(65131609:65131779)	Q(65131926:65132063)	R(65133051:65133156)	S(65133640:65133868)	T(65134473:65134637)	U(65135112:65135519)	V(65135520:65135528)
1137	ENSMUSG00000032359	A(90054550:90054634)	B(90060479:90060510)	C(90061519:90061624)	D(90062717:90062787)	E(90064153:90064257)	F(90064507:90064593)	G(90065392:90065447)	H(90067027:90067108)	I(90068405:90068473)	J(90071819:90071925)	K(90074868:90074993)	L(90075682:90075757)
1139	ENSMUSG00000052353	A(84003405:84003312)	B(83999255:83999109)	C(83998629:83998491)	D(83997458:83997222)	E(83992197:83992018)	F(83989203:83989133)	G(83988055:83987960)	H(83987459:83987338)	I(83983266:83983134)	J(83982383:83982192)	K(83975215:83975040)	L(83973382:83973173)	M(83964191:83963986)	N(83963114:83963045)	O(83961671:83961543)	P(83958594:83958509)	Q(83957719:83957588)	R(83955493:83955458)	S(83955376:83955221)	T(83952967:83952787)	U(83951618:83951403)	V(83948791:83948580)	W(83947333:83947148)	X(83944086:83943882)	Y(83943705:83943619)	Z(83942163:83942006)	A1(83937487:83937387)	A2(83935748:83935621)
1140	ENSMUSG00000034032	A(119783914:119783912)	B(119783911:119783734)	C(119783231:119783083)	D(119782735:119782646)	E(119780176:119780056)	F(119778338:119778117)	G(119776893:119776710)	H(119776709:119776666)	I(119775411:119775296)	J(119775051:119774953)	K(119774219:119774118)	L(119773958:119773791)	M(119773572:119773390)	N(119773272:119773138)	O(119772658:119772488)	P(119771896:119771739)	Q(119771354:119771196)	R(119771091:119770890)	S(119770429:119770320)	T(119770082:119769887)	U(119769732:119769580)	V(119769392:119769250)	W(119768248:119767492)	X(119764915:119764739)	Y(119764603:119764544)	Z(119764444:119764295)
1141	ENSMUSG00000027293	A(120154475:120154240)	B(120137075:120136899)	C(120127689:120127592)	D(120102432:120102020)	E(120097127:120096963)	F(120091684:120091148)
1142	ENSMUSG00000060131	A(126489410:126489408)	B(126489407:126489380)	C(126480686:126480628)	D(126462721:126462608)	E(126459734:126459636)	F(126458304:126458243)	G(126433945:126433873)	H(126427427:126427357)	I(126424230:126424148)	J(126414445:126414287)	K(126405396:126405308)	L(126403387:126403191)	M(126397796:126397588)	N(126392848:126392846)	O(126392845:126392802)	P(126389406:126389241)	Q(126383849:126383661)	R(126378828:126378713)	S(126375830:126375666)	T(126374595:126374484)	U(126372270:126372165)	V(126361903:126361756)	W(126358951:126358768)	X(126358239:126358016)	Y(126343038:126342955)	Z(126337622:126337377)	A1(126331000:126330862)	A2(126325405:126325275)	A3(126323091:126322810)
1143	ENSMUSG00000023330	A(126154597:126154860)	B(126158410:126158553)	C(126159770:126160028)	D(126164727:126164974)
1144	ENSMUSG00000030518	A(65156323:65156105)	B(64983437:64983381)	C(64856219:64856109)	D(64819899:64819765)	E(64786797:64786690)	F(64776873:64776713)	G(64775839:64775704)	H(64767727:64767652)	I(64761980:64761753)	K(64759413:64759097)
1145	ENSMUSG00000034278	A(119208765:119208688)	B(119186415:119186346)	C(119186087:119186029)	D(119185783:119185696)	E(119184002:119183917)	F(119183695:119183599)	G(119180969:119180926)	H(119180564:119180487)	I(119179965:119179885)	J(119179462:119179352)	K(119172685:119172566)
1146	ENSMUSG00000034226	A(119271123:119270916)	B(119270740:119270682)	C(119270487:119270044)
1147	ENSMUSG00000034216	A(119289040:119289130)	B(119290153:119290294)	C(119292698:119292789)	D(119292919:119294789)	E(119296894:119297619)
1148	ENSMUSG00000072980	A(119618461:119618158)	B(119617920:119617854)	C(119615654:119615532)	D(119613093:119613012)	E(119611855:119611764)	F(119611763:119611752)	G(119610364:119610319)
1149	ENSMUSG00000005804	A(122738623:122738704)	B(122742589:122742730)	C(122744126:122744213)	D(122746055:122746141)	E(122746511:122746630)
1150	ENSMUSG00000031595	A(40926371:40926425)	B(40938090:40938387)	C(40976951:40977102)	D(40985534:40985827)	E(40988805:40988944)	F(40990315:40990503)
1151	ENSMUSG00000039470	A(40424043:40424169)	B(40445778:40445804)	C(40447051:40447145)	D(40454498:40454618)	E(40456031:40456100)	F(40456663:40456695)	G(40462088:40462208)	H(40464158:40464290)	I(40467429:40467555)	J(40467911:40468003)	K(40472913:40473025)	L(40474735:40474775)
1152	ENSMUSG00000031487	A(27128574:27128421)	B(27127519:27127460)	C(27126141:27125820)	D(27124620:27123894)
1153	ENSMUSG00000027562	A(14886753:14886786)	B(14887834:14888031)	C(14895022:14895140)	D(14895535:14895627)	E(14896700:14896762)	F(14897914:14898069)	G(14899971:14900090)
1154	ENSMUSG00000007989	A(65253132:65252944)	B(65239914:65239718)	C(65235931:65234914)	D(65212223:65212075)	E(65209925:65209692)	F(65202932:65202720)	G(65202719:65202719)
1155	ENSMUSG00000041135	A(16163396:16163224)	B(16158430:16158277)	C(16155190:16155035)	D(16152074:16151917)	E(16139254:16139205)	F(16138235:16138074)	G(16132862:16132777)	H(16129109:16129023)	I(16127714:16127621)	J(16124586:16124425)	K(16123891:16123554)
1156	ENSMUSG00000028224	A(15958074:15958110)	B(15962311:15962444)	C(15963772:15963920)	D(15964247:15964406)	E(15965134:15965237)	F(15969341:15969458)	G(15970721:15970914)	H(15971766:15971863)	I(15976035:15976164)	J(15979141:15979413)	K(15981307:15981748)	L(15983954:15984022)	M(15986509:15986664)	N(15989002:15989115)	O(15991182:15991231)	P(15992434:15992461)
1157	ENSMUSG00000032769	A(14918835:14918725)	B(14912519:14912360)	C(14910905:14910730)	D(14906030:14905923)	E(14904561:14904453)	F(14904292:14904147)	G(14903282:14903146)	H(14901910:14901862)	I(14900164:14900065)	J(14899447:14899347)	K(14898425:14898256)	L(14898173:14898009)	M(14896606:14896492)	N(14893349:14893183)	O(14891398:14891305)	P(14890454:14890395)	Q(14889492:14889394)	R(14887665:14887595)	S(14887052:14886887)	T(14885839:14885750)	U(14884279:14884110)	V(14882241:14882112)	W(14881779:14881597)	X(14880267:14880199)	Y(14875959:14875849)	Z(14874461:14874364)	A1(14873728:14873522)	A2(14873521:14873506)
1159	ENSMUSG00000028223	A(15945351:15945283)	B(15933095:15932893)	C(15931182:15931125)	D(15931000:15930914)	E(15929874:15929727)	F(15924353:15924254)	G(15922557:15922485)	H(15919978:15919832)	I(15919256:15919194)	J(15919094:15919035)
1160	ENSMUSG00000028222	A(15881399:15881477)	B(15881958:15882034)	C(15885587:15885661)	D(15895441:15895524)	E(15895629:15895685)	F(15898878:15898955)	G(15900769:15900824)	H(15900920:15900959)	I(15901089:15901142)	J(15904250:15904321)	K(15904650:15904763)
1161	ENSMUSG00000066324	A(4793103:4792723)	B(4778355:4778193)	C(4776409:4776314)	D(4769473:4769312)	E(4767972:4767704)	F(4767703:4767701)
1162	ENSMUSG00000031548	A(23411785:23412328)	B(23417330:23417407)	C(23446166:23446488)
1163	ENSMUSG00000022257	A(34238080:34238323)	B(34238324:34238422)	C(34258681:34258792)	D(34272344:34272417)	E(34273228:34273350)	F(34276136:34276234)	G(34277432:34277527)	H(34283300:34283380)
1166	ENSMUSG00000031535	A(22624183:22624293)	B(22625247:22625397)	C(22625811:22625963)	D(22626788:22627038)
1167	ENSMUSG00000022336	A(43282692:43282603)	B(43278422:43278308)	C(43275354:43275237)	D(43272318:43272276)	E(43270983:43270879)	F(43266259:43266134)	G(43265625:43265501)	H(43263335:43263209)	I(43262700:43262599)	J(43261169:43261060)	K(43252307:43252205)	L(43251614:43251480)	M(43250237:43250199)
1168	ENSMUSG00000022337	A(43477286:43477325)	B(43492170:43492283)	C(43494740:43494804)	D(43495164:43495249)	E(43497061:43497118)	F(43507645:43507730)	G(43507862:43507921)	H(43510815:43510896)	I(43511700:43511810)	J(43513745:43513849)	K(43527397:43527483)
1169	ENSMUSG00000043542	A(7503512:7503527)	B(7516456:7516532)	C(7518364:7518480)	D(7524126:7524267)	E(7526269:7526417)	F(7526418:7526424)	G(7528030:7528129)	H(7528585:7528684)	I(7539076:7539183)	J(7551383:7551548)
1171	ENSMUSG00000068391	A(73090437:73090583)	B(73092833:73092959)	C(73093524:73093639)
1172	ENSMUSG00000051359	A(37397434:37397057)	B(37372221:37372116)	C(37368925:37368828)
1173	ENSMUSG00000022575	A(75863409:75863628)	B(75864244:75864436)	C(75864949:75865117)	D(75865423:75865525)	E(75865760:75865810)	G(75866087:75866176)	H(75866296:75866471)	I(75866546:75866690)	J(75866790:75866863)	K(75866997:75867239)
1174	ENSMUSG00000022570	A(75929037:75928892)	B(75928543:75928429)	C(75927095:75926967)	D(75926872:75926799)	E(75926457:75926324)	F(75926193:75926129)	G(75925859:75925793)	H(75925662:75925583)	I(75925384:75925285)	J(75924994:75924939)
1175	ENSMUSG00000022571	B(75921466:75921376)	D(75919293:75919229)	E(75918852:75918673)	F(75918464:75918252)	G(75917329:75917237)	H(75917079:75916897)	I(75916896:75916896)
1176	ENSMUSG00000022351	A(59315845:59316129)	B(59317796:59318048)	C(59321314:59321494)	D(59322836:59322932)	E(59323614:59323727)	F(59323807:59323978)	G(59324462:59324557)	H(59326035:59326177)	I(59326570:59326666)	J(59329740:59329827)	K(59330725:59330917)
1177	ENSMUSG00000031527	B(35495367:35495272)	C(35491379:35491201)	D(35482726:35482516)	E(35478643:35478560)	F(35476568:35476459)	G(35474511:35474397)	H(35469370:35469128)
1178	ENSMUSG00000035078	A(63543639:63543458)	B(63542456:63542348)	C(63540379:63540254)	D(63537165:63536992)	E(63534544:63534327)	F(63530349:63530188)	G(63529866:63529725)	H(63528331:63528111)	I(63526942:63526791)	J(63524217:63524066)	K(63524065:63524054)
1179	ENSMUSG00000009630	A(33599917:33600018)	B(33610655:33610864)	C(33611748:33611921)	D(33615450:33615539)	E(33615666:33615827)	F(33617027:33617145)	G(33619122:33619194)
1180	ENSMUSG00000051978	A(14090262:14090241)	B(14078916:14078770)	C(14064339:14064205)	D(14033764:14033336)	F(14030784:14030593)	G(14028153:14028080)
1181	ENSMUSG00000022673	A(15637180:15637111)	B(15636782:15636621)	C(15636349:15636186)	D(15636094:15635993)	E(15635325:15635230)	F(15635144:15635049)	G(15634577:15634439)	H(15632337:15632117)	I(15631819:15631699)	J(15630520:15630261)	K(15629667:15629302)	L(15628720:15628593)	M(15627856:15627649)	N(15626264:15626036)	O(15625695:15625562)	P(15624769:15624677)
1182	ENSMUSG00000031594	A(41210489:41210427)	B(41209883:41209697)	C(41200604:41200445)	D(41199749:41199652)	E(41197402:41197314)	F(41197145:41196958)	G(41191680:41191521)
1183	ENSMUSG00000022051	A(67008784:67008688)	B(66999704:66999521)	C(66993949:66993877)	D(66989509:66989406)	E(66989284:66989135)	F(66987775:66987727)
1184	ENSMUSG00000054342	A(24370437:24370595)	B(24374672:24374767)	C(24377283:24377704)	D(24379134:24379269)	E(24381652:24381762)	F(24382162:24382280)	G(24382472:24382541)	H(24384009:24384173)
1185	ENSMUSG00000030824	A(45509837:45509706)	B(45503285:45503178)	C(45501715:45501583)	D(45499905:45499802)	E(45498910:45498725)	F(45498490:45498400)	G(45495613:45495555)	H(45495314:45495222)	I(45495145:45495053)	J(45494788:45494618)	K(45494213:45494117)	L(45493949:45493837)
1186	ENSMUSG00000011382	A(45488763:45488674)	B(45488171:45488060)	C(45486904:45486741)	D(45482041:45481789)	E(45479133:45479009)	F(45475752:45475605)	G(45475375:45475266)
1187	ENSMUSG00000053898	A(28825361:28825412)	B(28825874:28826078)	C(28826185:28826273)	D(28829800:28829924)	E(28830002:28830050)	F(28830214:28830278)	G(28831217:28831287)	H(28831389:28831460)	I(28831717:28831867)	J(28832004:28832108)
1188	ENSMUSG00000062591	A(57087513:57087457)	B(57086339:57086231)	C(57086102:57085992)	D(57081747:57080690)	E(57080689:57080689)
1190	ENSMUSG00000051403	A(19562030:19561811)	B(19537467:19537370)	C(19535754:19535709)	D(19535591:19535491)	E(19535108:19534989)	F(19534757:19534607)	G(19534526:19534371)	H(19534076:19533964)	I(19533059:19532918)	J(19532813:19532647)	K(19532525:19531784)	L(19531593:19531511)
1191	ENSMUSG00000003420	B(45103069:45103003)	C(45102671:45102422)	D(45102421:45102414)	E(45102185:45101910)	F(45095429:45095160)	G(45093898:45093782)	H(45093355:45093246)
1192	ENSMUSG00000003423	A(45156310:45156399)	B(45156732:45156798)	C(45157603:45157782)	D(45158441:45158502)	E(45158587:45158668)	F(45158990:45159119)	G(45159253:45159328)	H(45159681:45159824)	I(45159942:45159983)
1193	ENSMUSG00000030399	A(19414138:19414330)	B(19414897:19414910)	C(19414911:19415051)	D(19415401:19415533)	E(19416719:19416890)	F(19419439:19419562)	G(19420107:19420296)	H(19421208:19421386)
1194	ENSMUSG00000040734	A(19368568:19368622)	B(19368717:19368859)	C(19369794:19370304)	D(19370389:19370487)	E(19370566:19370657)	F(19371205:19371646)	G(19372924:19373384)	H(19375250:19375381)	I(19375485:19375618)	J(19375725:19375891)	K(19377488:19377687)	L(19377967:19378005)
1195	ENSMUSG00000061589	A(80755444:80755524)	B(80764602:80764645)	C(80766163:80766237)	D(80768605:80768668)	E(80771138:80771366)	F(80773104:80773198)	G(80773706:80773768)	H(80777556:80777611)	I(80778263:80778342)	J(80780843:80780911)	K(80781368:80781474)	L(80782143:80782184)	M(80783184:80783291)	N(80783424:80783655)	O(80783873:80783986)	P(80784565:80784656)	Q(80784742:80784843)	R(80785050:80785187)	S(80785498:80785623)	T(80785782:80786266)	U(80786354:80786489)	V(80787004:80787150)	W(80787834:80787963)	X(80788515:80789092)	Y(80789314:80789519)	Z(80790320:80790384)	A1(80790611:80791561)	A2(80793507:80793514)
1196	ENSMUSG00000070570	A(45164083:45164144)	B(45168715:45168967)	C(45169817:45169935)	D(45170210:45170324)	E(45170401:45170488)	F(45170660:45170746)	G(45170847:45170989)	H(45171775:45171924)	I(45172058:45172190)	J(45172892:45173002)	K(45173362:45173489)	L(45174751:45175044)
1197	ENSMUSG00000052926	A(84965986:84965860)	B(84965642:84965571)	C(84965443:84965317)	D(84965218:84965131)	E(84960104:84959967)	F(84959863:84959776)	G(84958089:84957966)	H(84957864:84957723)
1198	ENSMUSG00000040714	A(19399541:19399284)	B(19398192:19397962)	C(19397470:19397401)	D(19397091:19396872)	E(19396594:19396507)	F(19396383:19396282)	G(19395973:19395800)	H(19395455:19395365)	J(19395279:19395239)	K(19395167:19395061)	L(19394948:19394885)	M(19394721:19394641)
1199	ENSMUSG00000020211	A(80801233:80801358)	B(80801456:80801527)	C(80802398:80802444)	D(80802792:80802901)	E(80803460:80803509)	F(80803583:80803723)	G(80803820:80803888)	H(80803972:80804814)
1200	ENSMUSG00000035262	A(80805248:80805650)	B(80806024:80806166)	C(80806344:80806452)	D(80806540:80806699)	E(80806799:80807648)
1201	ENSMUSG00000030792	B(45211570:45211554)	C(45211553:45211401)	D(45210471:45210331)	E(45210202:45210113)	F(45207898:45207591)	G(45207590:45207590)
1202	ENSMUSG00000034041	A(84702664:84702995)	B(84703087:84703178)	C(84703895:84704307)
1203	ENSMUSG00000012705	A(3656016:3656145)	B(3656908:3656985)	D(3657250:3657386)
1204	ENSMUSG00000005540	A(3691140:3691119)	B(3690141:3690022)	C(3689830:3689777)	D(3688860:3688798)	E(3688600:3688597)	F(3688596:3688534)	G(3688349:3688287)	H(3688179:3688117)	I(3688009:3687920)	J(3683717:3683566)	K(3683444:3683338)	L(3683008:3682810)
1205	ENSMUSG00000038502	A(44869521:44869351)	B(44867512:44867375)	C(44867275:44867193)	D(44867117:44867060)	E(44866917:44866810)	F(44865627:44865472)	G(44865002:44864913)	H(44864835:44864762)	I(44864669:44864612)	J(44864487:44864383)	K(44863732:44863535)	L(44863444:44863433)
1206	ENSMUSG00000030411	A(18925888:18926079)	B(18926080:18926164)	C(18942216:18942359)	D(18950453:18950619)	E(18957536:18958618)
1207	ENSMUSG00000004937	A(81052215:81052116)	B(81051329:81051223)	C(81051086:81051084)	D(81051083:81050999)	E(81049881:81049782)	F(81049357:81049253)	G(81048976:81048838)	H(81048442:81048380)	I(81047676:81047639)	J(81046564:81046475)	K(81046312:81046195)
1208	ENSMUSG00000002968	A(44892364:44892231)	B(44892144:44892099)	C(44891907:44891783)	D(44886270:44886172)	E(44885904:44885784)	F(44885501:44885339)	G(44885210:44885080)	H(44884920:44884833)	I(44884756:44884563)	J(44884247:44884119)	K(44883184:44883099)	L(44883025:44882968)	M(44882866:44882759)	N(44881111:44880923)	O(44880638:44880567)	P(44880470:44880252)	Q(44880104:44879927)	R(44879514:44879417)
1210	ENSMUSG00000019362	A(84249703:84249616)	B(84249529:84249474)	C(84246693:84246553)
1211	ENSMUSG00000002949	A(4275887:4275843)	B(4274232:4274137)	C(4270025:4269855)	D(4268380:4268300)	E(4268013:4267864)	F(4267776:4267637)	G(4267340:4267255)	H(4266862:4266770)	I(4266680:4266556)	J(4265276:4265226)	K(4261997:4261908)	L(4260622:4260512)	M(4260255:4260136)
1212	ENSMUSG00000074358	A(18903929:18903782)	B(18903552:18903470)	C(18901076:18900919)	D(18899713:18899558)	E(18894145:18893935)	F(18893849:18893767)	G(18893348:18893185)	H(18893073:18892998)	I(18892583:18892438)	J(18892352:18892274)	K(18892099:18892039)	L(18891387:18891315)	M(18891173:18891076)	N(18891075:18891075)
1213	ENSMUSG00000005465	B(84042534:84042450)	C(84042204:84042087)	D(84041089:84040932)	E(84040831:84040674)	F(84039634:84039478)	G(84039369:84039296)	H(84036546:84036363)	I(84036273:84036085)	J(84034293:84034192)	K(84034109:84033951)	L(84032142:84032017)	M(84031609:84031519)	N(84031421:84031407)	O(84031406:84031313)	Q(84031192:84031031)
1214	ENSMUSG00000005470	A(83955829:83955937)	B(83965031:83965146)	C(83967834:83968010)	D(83969134:83969340)
1215	ENSMUSG00000003039	A(72219787:72219860)	B(72219941:72220082)	C(72221928:72221981)	D(72222182:72222250)
1216	ENSMUSG00000052296	A(4646934:4646708)	B(4643555:4643369)	C(4643286:4643149)	D(4643066:4643001)	E(4642248:4642136)	F(4642041:4641928)	G(4641667:4641505)	H(4641417:4641265)	I(4641180:4641046)	J(4640373:4640309)	K(4640188:4640073)	L(4639978:4639893)	M(4639780:4639691)	N(4639611:4639514)	O(4636273:4636216)	P(4636137:4635965)	Q(4633824:4633694)	R(4633601:4633469)	S(4633343:4633273)	T(4633140:4633059)	U(4632599:4632489)	V(4632397:4632341)	W(4632244:4632241)
1217	ENSMUSG00000052142	A(32403449:32403384)	B(32403383:32403056)	C(32399429:32399290)	D(32399163:32399085)	E(32398978:32398917)	F(32398091:32398021)	G(32397620:32397494)	H(32397408:32397310)	I(32396884:32396348)	J(32395966:32395822)	K(32395219:32395075)	L(32394274:32394038)	M(32393942:32393741)	N(32393641:32393523)	O(32392788:32392398)	P(32392203:32392046)	Q(32391399:32391336)	R(32391235:32391099)	S(32391098:32391080)
1219	ENSMUSG00000037577	A(32189448:32189278)	B(32189277:32189035)	C(32189034:32189014)	D(32188871:32188786)	E(32188568:32188411)	F(32188304:32188176)	G(32185549:32185446)	H(32185352:32185216)	I(32185121:32184896)
1220	ENSMUSG00000032763	A(78575097:78575231)	B(78576582:78576783)	C(78576900:78577027)	D(78577111:78577249)	E(78577342:78577453)	F(78579021:78579120)	G(78579463:78579560)	H(78579666:78579802)	I(78581056:78581190)	J(78583015:78583129)	K(78583220:78583389)	L(78583464:78583534)	M(78583630:78583701)	N(78583878:78583983)	O(78584070:78584248)
1221	ENSMUSG00000005355	B(78715858:78715820)	C(78715410:78715261)	D(78715160:78714935)	E(78714397:78714248)	F(78714093:78713990)	G(78713441:78713337)
1222	ENSMUSG00000030423	A(38271153:38271147)	B(38268954:38268902)	C(38267598:38267596)	D(38267595:38267369)	E(38266204:38266127)	F(38265961:38265900)	G(38264429:38264328)	H(38263309:38263173)
1223	ENSMUSG00000002068	A(38106807:38106801)	B(38106800:38106787)	C(38106683:38106596)	D(38106347:38106279)	E(38103194:38103046)	F(38102921:38102786)	G(38100701:38100555)	H(38099884:38099789)	I(38099602:38099468)	J(38099358:38099247)	K(38099149:38098992)	L(38098637:38098515)
1224	ENSMUSG00000030417	A(35647371:35647306)	B(35646181:35646144)	C(35644412:35644351)	D(35643715:35643624)	E(35642686:35642615)	F(35642185:35642140)	G(35642139:35642135)
1225	ENSMUSG00000037563	A(28350804:28350851)	B(28350992:28351093)	C(28352177:28352273)	D(28352363:28352410)	E(28352494:28352639)
1226	ENSMUSG00000003438	B(28312032:28311925)	C(28311019:28310869)	D(28310327:28310296)	E(28310100:28310079)	F(28308412:28308354)	G(28308267:28308148)	H(28307849:28307745)	I(28307651:28307553)	J(28306978:28306822)	K(28306529:28306423)	L(28306030:28305929)
1228	ENSMUSG00000004056	A(27608708:27608753)	B(27616241:27616369)	C(27618208:27618319)	D(27628837:27628990)	E(27629296:27629427)	F(27632418:27632483)	G(27633199:27633267)	H(27634562:27634684)	I(27636039:27636167)	J(27636264:27636478)	K(27636923:27637010)	L(27637092:27637194)	M(27638062:27638141)
1229	ENSMUSG00000003363	A(27542115:27542089)	B(27541988:27541914)	C(27541828:27541686)	D(27541268:27541085)	E(27539669:27539555)	F(27539477:27539350)	G(27537780:27537580)	H(27535928:27535789)	I(27533811:27533646)	J(27532674:27532575)	K(27532485:27532298)
1230	ENSMUSG00000004934	A(81167711:81167685)	B(81164190:81163785)	C(81158017:81157933)	D(81157692:81157651)	E(81157527:81157437)	F(81157355:81157227)	G(81157117:81157012)	H(81155906:81155833)	I(81155751:81155591)	J(81154578:81154448)	K(81154372:81154101)
1231	ENSMUSG00000003206	A(55952862:55952928)	B(55953889:55954018)	C(55954303:55954481)	D(55956185:55956339)	E(55956622:55956754)	F(55956755:55956777)
1232	ENSMUSG00000003208	A(55959238:55959261)	B(55960713:55960813)	C(55962019:55962163)	D(55964130:55964264)	E(55964486:55964667)	F(55965169:55965289)	H(55966508:55966637)	J(55967528:55967634)
1233	ENSMUSG00000039154	A(55971439:55971717)	B(55972785:55972787)	C(55972788:55972893)	D(55972977:55973153)	E(55973888:55973996)	F(55974234:55974353)	G(55976164:55976345)	H(55976346:55976404)
1234	ENSMUSG00000011589	A(55986639:55986653)	B(55987743:55987838)	C(55988124:55988255)	D(55988674:55988775)	E(55990212:55990234)	F(55990419:55990540)	G(55991167:55991376)	H(55993843:55993941)	I(55995357:55995516)	J(55995858:55995937)	K(55996072:55996323)	L(55996421:55996509)	M(55996642:55996752)
1235	ENSMUSG00000019738	A(30232346:30232404)	B(30232482:30232536)	C(30232750:30232823)	D(30232907:30232981)	E(30233067:30233118)	F(30233285:30233347)
1236	ENSMUSG00000013921	A(30292201:30292366)	B(30296848:30296987)	C(30297073:30297166)	D(30297355:30297516)	E(30297920:30298038)	F(30298812:30299048)	G(30301846:30301981)	H(30302136:30302264)	I(30303370:30303513)	J(30303608:30303731)	K(30303912:30303976)	L(30305759:30305831)	M(30306806:30306860)
1237	ENSMUSG00000006651	A(30445468:30445322)	B(30444461:30444318)	C(30443224:30443092)	D(30442910:30442798)	E(30442613:30442480)	F(30442360:30442170)	G(30441772:30441642)	H(30441129:30441055)	I(30440302:30440144)	J(30440063:30439935)	K(30438277:30438178)	L(30436894:30436787)	M(30436205:30436203)	N(30436202:30436179)	O(30436043:30435973)	P(30435808:30435746)	Q(30435619:30435476)	R(30435391:30435293)
1238	ENSMUSG00000034889	A(81321211:81321230)	B(81321231:81321446)	D(81322438:81322909)	E(81322910:81323005)	F(81323121:81323266)	G(81323619:81323781)	H(81323910:81324024)	I(81324303:81324495)	J(81324869:81324988)	K(81325090:81325376)	L(81325464:81325954)
1239	ENSMUSG00000002603	A(25687869:25688223)	B(25692377:25692537)	C(25694223:25694340)	D(25696918:25696995)	E(25697125:25697272)	F(25704125:25704278)	G(25704784:25704942)
1240	ENSMUSG00000036661	A(73512746:73512847)	B(73522230:73522275)	C(73522276:73522361)	D(73522362:73522506)	E(73523439:73523554)	F(73524139:73524272)	G(73527916:73528027)	H(73532819:73532938)	I(73533261:73533479)	J(73537290:73537411)	K(73540693:73540848)	L(73542720:73542816)	M(73544358:73544461)	N(73544946:73545145)	O(73547121:73547642)	P(73555057:73555316)	Q(73556348:73556518)	R(73557582:73557711)	S(73562325:73562432)	T(73564497:73564636)	U(73565016:73565173)	V(73567033:73567166)	W(73568422:73568525)	X(73568608:73568745)	Y(73570754:73570954)
1241	ENSMUSG00000040952	A(24885136:24885206)	B(24885452:24885552)	C(24888282:24888465)	D(24888907:24888961)	E(24889741:24889767)
1242	ENSMUSG00000041560	A(15946053:15945830)	B(15945354:15945290)	C(15942897:15942789)	D(15942374:15942175)	E(15941810:15941740)	F(15940233:15940138)	G(15939833:15939729)	H(15939654:15939454)	I(15939264:15939089)	J(15938977:15938911)	K(15938428:15938352)	L(15938230:15938174)	M(15937889:15937883)
1243	ENSMUSG00000004612	A(43437304:43437460)	B(43437537:43437683)	C(43437775:43437909)	D(43438039:43438097)
1244	ENSMUSG00000032174	A(21032130:21032211)	B(21033087:21033356)	C(21033495:21033815)	D(21034547:21034834)	E(21035044:21035298)	F(21035394:21035642)	G(21036194:21036436)	H(21036516:21036794)	I(21036885:21037124)	J(21037581:21037844)	K(21038638:21038900)
1245	ENSMUSG00000032175	A(21127331:21127320)	B(21127319:21127124)	C(21124981:21124864)	D(21124558:21124411)	E(21124209:21124141)	F(21124140:21123977)	G(21121758:21121392)	H(21121391:21121375)	I(21120703:21120503)	J(21120417:21120260)	K(21116241:21116133)	L(21116030:21115835)	M(21115747:21115644)	N(21115548:21115372)	O(21115279:21115192)	P(21114320:21114193)	Q(21111380:21111245)	R(21111160:21111006)	S(21110602:21110452)	T(21110231:21110134)	U(21109427:21109235)	V(21108892:21108774)	W(21108037:21107865)	X(21107600:21107483)	Y(21105374:21105264)	Z(21105183:21105049)
1246	ENSMUSG00000019471	A(21149857:21149756)	B(21143225:21142947)	C(21142530:21142422)	D(21142328:21142213)	E(21142133:21142011)	F(21141135:21140953)	G(21140829:21140758)	H(21139963:21139808)
1247	ENSMUSG00000006024	A(16098677:16098774)	B(16107553:16107632)	C(16109051:16109167)	D(16112584:16112630)	E(16113112:16113189)	F(16113350:16113405)	G(16113476:16113560)	H(16114121:16114225)	I(16115203:16115271)	J(16115600:16115650)	K(16116464:16116565)
1248	ENSMUSG00000003380	A(24972582:24972527)	B(24972314:24972102)	C(24971858:24971761)	D(24970188:24970087)	E(24970009:24969921)
1249	ENSMUSG00000044526	B(56512305:56511322)
1250	ENSMUSG00000002778	A(45873011:45873101)	B(45873759:45873859)	C(45874043:45874201)	D(45881500:45881752)	E(45882977:45883011)
1251	ENSMUSG00000003269	A(45814116:45814098)	B(45813156:45813009)	C(45812913:45812847)	D(45812298:45812180)	E(45811609:45811529)	F(45810966:45810854)	G(45810719:45810571)	H(45810238:45810127)	I(45808449:45808373)	J(45808247:45808176)	K(45808087:45807933)	L(45807848:45807761)
1252	ENSMUSG00000053801	A(45830781:45830595)	B(45830409:45830292)	C(45830144:45829982)	D(45827993:45827780)	E(45827668:45827526)	F(45827338:45827141)	G(45826093:45825776)
1253	ENSMUSG00000002771	A(45866567:45866112)	B(45862563:45861944)	C(45858564:45858450)	D(45858084:45857873)	E(45857646:45857478)	F(45856893:45856740)	G(45854699:45854574)	H(45854457:45854228)	I(45853363:45853203)	J(45834826:45834639)	K(45834481:45834249)	L(45834087:45832780)
1254	ENSMUSG00000004473	A(44306765:44306619)	B(44306474:44306273)	C(44306020:44305829)	D(44304986:44304541)
1255	ENSMUSG00000040189	A(45928562:45928564)	B(45928565:45928623)	C(45929067:45929256)	D(45936271:45936393)	E(45936556:45936669)	F(45939655:45939722)	G(45941660:45941847)	H(45942059:45942193)	I(45942578:45942660)	J(45942761:45942929)	K(45947383:45947546)	L(45947623:45947720)	M(45947982:45948060)	N(45948141:45948638)	O(45948639:45948644)
1256	ENSMUSG00000005649	A(13398308:13398370)	B(13400705:13400735)	C(13401231:13401374)	D(13403308:13403417)	E(13405400:13405547)	F(13407783:13407808)
1257	ENSMUSG00000019066	A(21915932:21915705)	B(21914981:21914863)	C(21914769:21914645)	D(21910671:21910484)
1258	ENSMUSG00000059824	A(45705624:45705762)	B(45706606:45707016)	C(45708260:45708471)	D(45709665:45709880)
1259	ENSMUSG00000040883	A(21926348:21926249)	B(21926154:21925991)	C(21921349:21921044)
1260	ENSMUSG00000054161	A(45722181:45722654)	B(45723441:45723608)	C(45723854:45723978)	D(45726632:45727076)	E(45728766:45728999)
1261	ENSMUSG00000044562	A(45627770:45627906)	B(45628414:45629081)	C(45630140:45630495)	D(45632236:45632889)	E(45634817:45634854)	F(45634967:45635118)	G(45635216:45635227)	H(45635228:45635331)	I(45636338:45636581)	J(45636720:45636892)	K(45637870:45638017)	L(45638685:45638884)
1262	ENSMUSG00000030827	A(45615306:45615069)	B(45614969:45614866)	C(45614310:45614020)
1263	ENSMUSG00000042570	A(79555082:79555074)	B(79550406:79550316)	C(79549679:79549537)	D(79549309:79549184)	E(79548909:79548904)	F(79548903:79548786)	G(79548442:79548354)	H(79547724:79547655)	I(79545196:79545045)	J(79544770:79544689)	K(79544614:79544520)	L(79542721:79542597)	M(79542481:79542405)	N(79542404:79542393)	O(79541934:79541514)	P(79541199:79541178)
1264	ENSMUSG00000007564	A(20945506:20945583)	B(20951343:20951433)	C(20954615:20954715)	D(20955788:20956020)	E(20956705:20956852)	F(20956957:20957112)	G(20958720:20958834)	H(20958940:20959010)	I(20959389:20959523)	J(20960466:20960639)	K(20960953:20961013)	L(20961585:20961739)	M(20962574:20962716)	N(20965239:20965330)	O(20965455:20965471)
1265	ENSMUSG00000059355	A(85081014:85081063)	B(85081173:85081278)	C(85081777:85081874)	D(85081946:85082012)
1266	ENSMUSG00000069806	A(3336585:3336780)	B(3338445:3338531)	C(3338886:3339026)	D(3365947:3366092)	E(3366691:3366948)
1267	ENSMUSG00000003809	A(84893681:84893655)	B(84893654:84893555)	D(84893474:84893448)	E(84893164:84893021)	F(84892893:84892831)	G(84892572:84892402)	H(84891142:84891013)	I(84890927:84890711)	J(84889685:84889582)	K(84889387:84889262)	L(84888687:84888527)	M(84887053:84886980)
1268	ENSMUSG00000054191	A(84901975:84902028)	B(84902029:84902115)	C(84902689:84903502)	D(84904764:84904939)
1269	ENSMUSG00000003812	A(84908776:84908784)	B(84908785:84908870)	C(84908985:84909162)	D(84909257:84909335)	E(84909526:84909690)	F(84909772:84909969)	G(84910686:84911032)
1270	ENSMUSG00000053693	A(84937277:84937195)	B(84935794:84935706)	C(84935319:84935244)	D(84930898:84930820)	E(84929382:84929222)	F(84929025:84928950)	G(84928789:84928580)	H(84925746:84925645)	I(84925541:84925409)	J(84925342:84925275)	K(84924113:84924028)	L(84923939:84923731)	M(84921478:84921340)	N(84921232:84921100)	O(84920962:84920797)	P(84920716:84920615)	Q(84920482:84920360)	R(84918779:84918670)	S(84918231:84918053)	T(84917974:84917727)	U(84916759:84916553)	V(84916385:84916156)	W(84915802:84915680)	X(84915591:84915455)	Y(84913507:84913320)	Z(84913241:84911986)
1271	ENSMUSG00000078813	A(3665447:3665316)	B(3663861:3663682)	C(3663024:3662771)	D(3661360:3661141)
1272	ENSMUSG00000031805	A(71678338:71678521)	B(71678677:71678800)	C(71678978:71679089)	D(71679202:71679347)	E(71679559:71679844)	F(71680435:71680557)	G(71680640:71680797)	H(71680883:71680994)	I(71681501:71681687)	J(71682063:71682187)	K(71682282:71682413)	L(71682900:71682984)	M(71683332:71683459)	N(71683953:71684085)	O(71684217:71684368)	P(71684484:71684634)	Q(71685166:71685305)	R(71685385:71685574)	S(71685749:71685873)	T(71685953:71686125)	U(71686855:71686972)	V(71687239:71687349)	W(71688040:71688147)
1273	ENSMUSG00000000792	A(70892661:70892305)	B(70891717:70891652)	C(70891329:70891278)	D(70891181:70891114)	E(70890371:70890217)	F(70889707:70889567)	G(70889469:70889340)	H(70888914:70888826)	I(70888635:70888523)	J(70888451:70888381)	K(70888040:70887954)	L(70887875:70887694)	M(70886154:70886030)	N(70885036:70884921)	O(70883968:70883864)
1274	ENSMUSG00000002908	A(70855396:70855001)	B(70854722:70854627)	C(70853072:70852654)	D(70850741:70850600)	E(70848888:70848778)	F(70848302:70848175)	G(70846772:70846764)	H(70846564:70846495)	J(70844561:70844316)
1275	ENSMUSG00000031840	A(70755856:70756083)	B(70756447:70756565)	C(70757138:70757262)	D(70757898:70758088)
1276	ENSMUSG00000070002	A(70539707:70539841)	B(70572863:70572910)	C(70578837:70578958)	D(70579093:70579256)	E(70581555:70581820)	F(70583872:70583996)	G(70585157:70585235)	I(70585554:70586028)	J(70590520:70590580)	K(70590694:70590865)	L(70591370:70591414)	M(70591498:70591614)
1278	ENSMUSG00000057788	A(70302437:70302323)	B(70301102:70300979)	C(70298166:70298081)	D(70297997:70297876)	E(70297318:70297131)	F(70297043:70296903)	G(70296458:70296383)	H(70295651:70295575)	I(70295464:70295367)	J(70294761:70294687)	K(70294087:70293999)	L(70293899:70293828)	M(70293687:70293508)
1279	ENSMUSG00000035964	A(70487317:70487168)	B(70486372:70486228)	C(70486134:70486037)	D(70485827:70485675)	E(70485182:70485080)	F(70484846:70484732)	G(70484651:70484534)	H(70484434:70484303)
1280	ENSMUSG00000050440	A(30943983:30943897)	B(30942724:30942665)	C(30942581:30942477)
1281	ENSMUSG00000055553	A(70520037:70519937)	B(70518517:70518365)	C(70515441:70515395)	D(70514168:70513936)
1282	ENSMUSG00000011306	A(70043047:70043080)	B(70048509:70048680)	C(70052591:70052691)	D(70056379:70056385)	E(70056386:70056604)	F(70059282:70059405)	G(70059753:70059853)	H(70060536:70060659)	I(70064837:70065198)	J(70069452:70069558)	K(70069996:70070173)	L(70070331:70070437)	M(70071114:70071259)	N(70071522:70071651)	O(70071806:70071832)
1283	ENSMUSG00000031860	A(69832709:69832851)	B(69859080:69859153)	C(69864312:69864550)	D(69864824:69865014)	E(69866468:69866603)	F(69870029:69870182)	G(69870578:69870684)	H(69871995:69872087)
1284	ENSMUSG00000057177	A(25237660:25237378)	B(25235740:25235553)	C(25233911:25233828)	D(25233684:25233574)	E(25231964:25231834)	F(25231741:25231635)	G(25230882:25230785)	H(25230700:25230605)	I(25230040:25229851)	J(25229572:25229465)	K(25228930:25228854)
1285	ENSMUSG00000031862	A(69791255:69791641)	B(69793749:69793838)	C(69793930:69794120)	D(69796579:69796651)	E(69796830:69796985)	F(69797082:69797151)	G(69797225:69797331)	H(69797707:69797836)	I(69797941:69797996)	J(69798387:69798513)	K(69798584:69798721)	L(69798812:69798932)	M(69799321:69799478)	N(69799762:69799937)	O(69800012:69800122)	P(69800902:69801027)	Q(69802034:69802142)	R(69803460:69803659)	S(69803740:69803836)	T(69805220:69805377)	U(69805448:69805562)	V(69805646:69805842)	W(69806761:69806903)	X(69806997:69807108)	Y(69807192:69807335)	Z(69807419:69807529)
1286	ENSMUSG00000045252	A(25079555:25082257)
1287	ENSMUSG00000030583	A(29400842:29399327)	B(29397281:29397151)	C(29388151:29387963)	D(29387327:29387153)	E(29386159:29386056)	F(29383353:29383196)	G(29378072:29377496)	H(29371239:29370965)	I(29366802:29366551)	J(29364308:29364171)	K(29354182:29354055)	L(29350811:29350693)	M(29348699:29348272)	N(29339177:29338956)	O(29332390:29332225)	P(29331544:29331298)	Q(29329128:29328985)	R(29325898:29325763)	S(29324251:29324170)	T(29322287:29322144)
1288	ENSMUSG00000064254	A(24593931:24594011)	B(24594418:24594562)	C(24595000:24595148)	D(24606205:24606334)	E(24607868:24607957)	F(24608352:24608468)	G(24608723:24608775)
1289	ENSMUSG00000054793	A(24482099:24482162)	B(24499156:24499302)	C(24499513:24499665)	D(24499924:24500058)	E(24500476:24500640)	F(24500732:24500822)	G(24501565:24501737)	H(24502666:24502794)	I(24503512:24503621)
1290	ENSMUSG00000002210	A(24403398:24403547)	B(24405527:24405601)	C(24405688:24405952)	D(24406035:24406132)	E(24407521:24407633)	F(24414939:24415050)	G(24416499:24416594)	H(24416921:24417006)	I(24420014:24420120)	J(24420576:24420683)	K(24420813:24420941)	L(24421120:24421264)	M(24422300:24422378)
1291	ENSMUSG00000029787	A(56715122:56715214)	B(56723476:56723596)	C(56725076:56725161)	D(56726251:56726322)	E(56728188:56728277)	F(56728597:56728663)	G(56729720:56729760)	H(56730642:56730680)	I(56735363:56735432)	J(56736438:56736976)	K(56741369:56741503)	L(56743332:56743551)	M(56746281:56746398)	N(56753365:56753418)	O(56753838:56753926)	P(56757272:56757387)
1292	ENSMUSG00000040274	A(3344367:3344599)	B(3390681:3390816)	C(3428991:3429158)	D(3473119:3473228)	E(3515454:3515504)	F(3519359:3519494)	G(3520645:3520791)
1293	ENSMUSG00000029017	A(21737178:21737276)	B(21738869:21739009)	C(21740040:21740126)	D(21740485:21740614)	E(21742758:21742956)	F(21743379:21743458)	G(21745978:21746090)	H(21746978:21747121)	I(21748749:21748909)	J(21756402:21756487)	K(21756587:21756675)	L(21756815:21756890)	M(21756980:21757044)
1294	ENSMUSG00000029664	A(3968324:3968237)	B(3968050:3967868)	C(3965539:3965357)	D(3963976:3963806)	F(3963447:3963380)
1295	ENSMUSG00000032757	A(4086795:4086777)	B(4082582:4082458)	C(4080017:4079961)	D(4078036:4077881)
1296	ENSMUSG00000020572	A(32820570:32820626)	B(32830167:32830323)	C(32833032:32833135)	D(32834902:32835030)	E(32838299:32838457)	F(32839151:32839287)	G(32840925:32841150)	H(32842685:32842804)	I(32846706:32846846)	J(32848617:32848751)	K(32850423:32850533)
1297	ENSMUSG00000020561	A(33429655:33429908)	B(33433505:33433646)	C(33436936:33437144)	D(33437693:33438080)	E(33438081:33438088)
1298	ENSMUSG00000020573	A(32205986:32203992)	B(32200900:32200835)	C(32200725:32200500)	D(32199191:32199088)	E(32197331:32197185)	F(32195709:32195619)	G(32194824:32194694)	H(32193710:32193599)	I(32192237:32192080)	J(32176856:32176578)
1299	ENSMUSG00000029759	A(5256226:5256153)	B(5254586:5254516)	C(5246333:5246278)	D(5240978:5240813)	E(5236998:5236872)	F(5232524:5232324)	G(5230830:5230749)	H(5230529:5230401)	I(5221722:5221564)
1300	ENSMUSG00000025321	A(119237798:119237672)	B(119208604:119208519)	C(119202581:119202407)	D(119192327:119192081)	E(119190665:119190500)	F(119189977:119189819)	G(119181011:119180916)	H(119177084:119176995)	I(119173420:119173286)	J(119171049:119170647)	K(119168224:119167999)	L(119166861:119166755)	M(119163500:119163337)	N(119163239:119163117)
1301	ENSMUSG00000020648	A(31652406:31652291)	B(31648887:31648766)	C(31646738:31646621)	D(31642886:31642764)	E(31641728:31641502)	F(31640944:31640701)	G(31640700:31640676)
1302	ENSMUSG00000025323	A(118301233:118301227)	B(118300808:118300699)	C(118300192:118298638)	D(118261955:118261727)	E(118254609:118254410)	F(118238394:118238147)
1303	ENSMUSG00000058486	A(34910819:34910697)	B(34909540:34909361)	C(34908321:34908114)	D(34906723:34906641)	E(34905618:34905485)	F(34904682:34904517)	G(34896339:34896181)	H(34892534:34892529)	I(34892528:34892341)	J(34891537:34891387)	K(34889331:34889237)	L(34889122:34888954)	M(34886916:34886808)	N(34886178:34886066)	O(34884381:34884184)	P(34880968:34880804)
1304	ENSMUSG00000018581	B(118198832:118198539)	C(118196699:118196556)	D(118192475:118192279)	E(118190908:118190719)	F(118189485:118189386)	G(118187096:118186885)	H(118179769:118179536)	I(118177648:118177481)	J(118157397:118157281)	K(118142929:118142792)	L(118142371:118142247)	M(118140767:118140572)	N(118131378:118131274)	O(118131111:118130719)	P(118127782:118127450)	Q(118127261:118127010)	R(118126926:118126757)	S(118125961:118125739)	T(118120776:118120660)	U(118120559:118120473)	V(118113961:118113803)	W(118112872:118112789)	X(118111077:118110919)	Y(118109973:118109851)	Z(118109038:118108916)	A1(118106625:118106401)	A2(118105994:118105903)	A3(118104861:118104735)	A4(118085800:118085651)	A5(118082664:118082431)	A6(118068160:118068029)	A7(118063951:118063791)	A8(118060450:118060294)	A9(118059885:118059740)	A10(118057209:118057093)	A11(118050766:118050628)	A12(118047328:118047236)	A13(118045709:118045515)	A14(118043830:118043753)	A15(118041095:118040963)	A16(118040962:118040959)	A17(118038811:118038792)	A18(118038791:118038664)	A19(118036538:118036390)	A20(118030410:118030260)	A21(118027579:118027448)	A22(118023983:118023810)	A23(118020392:118020188)
1305	ENSMUSG00000029840	A(35539610:35539539)	B(35522795:35522682)	C(35521983:35521900)	D(35512317:35512231)
1306	ENSMUSG00000029838	A(36744503:36744389)	B(36743500:36743327)	C(36741439:36741278)	D(36715762:36715707)
1308	ENSMUSG00000029831	A(50654393:50654256)	B(50652870:50652494)	C(50650922:50650871)
1309	ENSMUSG00000010721	A(29378192:29378127)	B(29363955:29363883)	C(29361087:29361048)	D(29346906:29346767)	E(29323905:29323802)	F(29292949:29292823)	G(29292220:29292152)	H(29291337:29291273)	I(29287463:29287391)	J(29263475:29263395)	K(29258755:29258679)	L(29258135:29258058)	M(29254619:29254546)	N(29254332:29254242)	O(29252809:29252743)	P(29235139:29234978)	Q(29233148:29233063)
1310	ENSMUSG00000010797	A(18030287:18030205)	B(18028150:18027924)	C(18023338:18023061)	D(18008848:18008584)	E(17990043:17989814)
1311	ENSMUSG00000014704	A(52164644:52164266)	B(52163625:52162886)
1312	ENSMUSG00000079560	A(52172649:52172121)	B(52170742:52169940)
1313	ENSMUSG00000038253	A(52204350:52203789)	B(52202831:52202581)
1314	ENSMUSG00000043219	A(52208624:52208186)	B(52206624:52206365)
1315	ENSMUSG00000029669	A(21851075:21851010)	B(21836495:21836413)	C(21835523:21835388)	D(21806313:21806239)	E(21799986:21799879)	F(21795721:21795578)	G(21772936:21772631)
1316	ENSMUSG00000005503	A(52313845:52314271)	B(52315738:52315994)	C(52316533:52317099)
1317	ENSMUSG00000029776	A(52640248:52640161)	B(52630349:52630189)	C(52622960:52622851)	D(52620098:52619977)	E(52557912:52557779)	F(52556514:52556438)	G(52548971:52548815)	H(52547062:52546904)
1318	ENSMUSG00000052955	A(53974796:53974622)	B(53967874:53967756)	C(53954624:53954510)	D(53953562:53953504)	E(53952609:53952530)	F(53947785:53947719)	G(53932534:53932412)	H(53932038:53931907)	I(53926908:53926810)	J(53925306:53925133)	K(53896606:53896424)	L(53873524:53873414)
1319	ENSMUSG00000038074	A(54593043:54592847)	B(54589424:54589273)	C(54585930:54585803)	D(54579686:54579528)
1320	ENSMUSG00000038058	A(54949632:54949432)	B(54948123:54947949)	C(54944955:54943131)	D(54939387:54939304)	E(54938221:54938138)	F(54937437:54937354)	G(54934478:54934395)	H(54933643:54933560)	I(54930259:54930176)	J(54928118:54928035)	K(54925009:54924937)
1321	ENSMUSG00000029777	A(55038042:55038233)	B(55046414:55046515)	C(55048067:55048169)	D(55050320:55050461)	E(55052176:55052264)	F(55053129:55053205)	G(55055750:55055895)	H(55060909:55061058)	I(55063091:55063253)	J(55065448:55065612)	K(55068061:55068168)	L(55069341:55069486)	M(55073339:55073424)	N(55075382:55075491)	O(55076955:55077048)	P(55077583:55077773)	Q(55079220:55079345)
1322	ENSMUSG00000038022	A(55203507:55203569)	B(55211250:55211369)	C(55216507:55216742)	D(55218222:55218468)	E(55223998:55224368)	F(55255611:55255666)	G(55260535:55260641)	H(55262719:55262835)	I(55263776:55263864)	J(55276554:55276556)	K(55276557:55276655)	L(55278047:55278110)	M(55279085:55279150)	N(55284746:55284813)	O(55297688:55297751)	P(55300943:55301104)	Q(55308155:55308335)	R(55309262:55309334)	S(55318263:55318311)
1323	ENSMUSG00000004654	A(55376385:55376441)	B(55378876:55378978)	C(55379084:55379191)	D(55379688:55379785)	E(55380752:55380849)	F(55381704:55381836)	G(55383268:55383421)	H(55383702:55383762)	I(55384115:55384184)	J(55384732:55384823)	K(55385394:55385523)	L(55386812:55386853)	M(55388169:55388294)
1324	ENSMUSG00000070493	A(129887247:129887198)	B(129884183:129883934)	C(129882579:129882429)	D(129881396:129881386)
1325	ENSMUSG00000004814	A(135572972:135572900)	B(135572693:135572576)	C(135570963:135570795)
1326	ENSMUSG00000004951	A(135888059:135888434)	B(135889049:135889112)	C(135889241:135889430)	D(135889431:135889431)
1327	ENSMUSG00000059991	A(144546064:144546483)	B(144548119:144548335)	C(144553400:144553644)	D(144555297:144555476)	E(144556167:144556394)
1328	ENSMUSG00000029623	A(145139979:145139967)	B(145136993:145136902)	C(145135172:145135065)	D(145132980:145132859)	E(145131516:145131365)	F(145130375:145130317)
1329	ENSMUSG00000056076	A(140419361:140419826)	B(140425262:140425454)	C(140426437:140426556)	D(140426783:140426840)	E(140427017:140427145)	F(140427410:140427567)	G(140430052:140430183)	H(140430262:140430328)	I(140430971:140431017)	J(140432924:140433134)	K(140436248:140436320)	L(140437285:140437407)	M(140438316:140438394)	N(140439913:140440051)	O(140440986:140441111)	P(140441737:140441814)	Q(140442124:140442232)	R(140442320:140442423)
1330	ENSMUSG00000029560	A(140389241:140389148)	C(140360382:140360192)	D(140358174:140358057)	E(140356081:140355960)	F(140353513:140353433)	G(140353195:140353035)	H(140352265:140352133)	I(140346345:140346277)	J(140344855:140344709)	K(140344435:140344286)	L(140341642:140341529)
1331	ENSMUSG00000029680	A(24755785:24756738)	B(24763796:24763885)	C(24765693:24766094)
1332	ENSMUSG00000029716	A(137571009:137571041)	B(137571277:137571523)	C(137571614:137571791)	D(137574387:137574527)	E(137574608:137574719)	F(137574814:137574936)	G(137577458:137577574)	H(137577666:137577805)	I(137578879:137579042)	J(137580167:137580286)	K(137582589:137582671)	L(137582758:137582821)	M(137582919:137582986)	N(137583074:137583150)	O(137583231:137583315)	P(137583405:137583632)	Q(137583926:137584066)	R(137586829:137587104)
1333	ENSMUSG00000029707	A(28428016:28428159)	B(28429977:28430673)	C(28431513:28431631)	D(28434388:28434547)	E(28435500:28435670)	F(28435998:28436203)
1334	ENSMUSG00000029718	A(137611328:137611237)	B(137610505:137610397)	C(137609149:137608891)	D(137608079:137607955)	E(137607544:137607408)	F(137607107:137606827)	G(137605800:137605723)	H(137605627:137605457)	I(137605317:137605163)	J(137605162:137605150)
1335	ENSMUSG00000051306	A(143728017:143727780)	B(143726689:143726489)	C(143724005:143723895)	D(143723211:143723109)	E(143722354:143722287)	F(143721703:143721633)	G(143721230:143721148)	H(143720388:143720277)	I(143719867:143719727)	J(143719594:143719494)	K(143718077:143717924)	L(143717481:143716774)	M(143716671:143716577)	N(143716080:143714602)	O(143713837:143713536)	P(143711988:143711981)
1336	ENSMUSG00000037411	A(137071303:137071033)	B(137069546:137069313)	C(137067920:137067726)	D(137067025:137066827)	E(137064961:137064861)	F(137064433:137064347)	G(137063564:137063481)	H(137063211:137063174)
1337	ENSMUSG00000004849	A(137046010:137046008)	B(137043242:137043064)	C(137041877:137041769)	D(137037555:137037418)	E(137035791:137035744)
1338	ENSMUSG00000042460	A(7863922:7864141)	B(7866376:7867043)	C(7871054:7871257)
1339	ENSMUSG00000004846	A(136987686:136987803)	B(136988117:136988208)	C(136988335:136988471)	D(136988572:136988735)	E(136988883:136988995)	F(136989126:136989189)	G(136989598:136989695)	H(136989897:136989998)	I(136990151:136990276)	J(136990418:136990539)	K(136990745:136990849)	L(136990959:136991084)	M(136991300:136991441)	N(136991544:136991657)	O(136991772:136991840)	P(136993209:136993313)	Q(136994143:136994289)	R(136994933:136995058)	S(136996106:136996261)
1340	ENSMUSG00000012483	A(8259098:8259000)	B(8257761:8257687)	C(8256803:8256695)	D(8256247:8256165)
1341	ENSMUSG00000001739	A(136968107:136968323)	B(136972320:136972484)	C(136974441:136974522)	D(136974610:136974726)	E(136974814:136974916)	F(136974917:136974917)
1342	ENSMUSG00000029571	A(13071744:13071963)	B(13075036:13075099)	C(13078092:13078251)	D(13081540:13081680)	E(13082413:13082462)	F(13083369:13083422)	G(13084188:13084326)
1343	ENSMUSG00000021319	A(19623433:19623877)	B(19625028:19625108)	C(19625194:19625259)	D(19627106:19627304)	E(19630066:19630129)	F(19632179:19632374)	G(19632375:19632379)
1344	ENSMUSG00000036144	A(37108831:37109344)	B(37167316:37167488)	C(37178153:37178377)
1346	ENSMUSG00000020577	A(36042313:36042251)	B(36024072:36023905)	C(36022833:36022753)	D(36021914:36021801)	E(36020603:36020490)	F(36015772:36015698)
1347	ENSMUSG00000009281	B(48572267:48572088)	C(48571887:48571783)	D(48570339:48570244)	F(48570062:48569952)
1348	ENSMUSG00000020581	A(35995517:35995655)	B(35995895:35995958)	C(35996075:35996127)	D(35997423:35997496)	E(35998583:35998646)	F(36001686:36001769)	G(36003852:36003901)
1349	ENSMUSG00000019256	A(35534623:35534562)	B(35526868:35526681)	C(35515124:35515021)	D(35512948:35512859)	E(35511170:35511059)	F(35510096:35509966)	G(35508332:35508130)	H(35507529:35507420)	I(35506386:35506245)	J(35504976:35503713)	K(35500700:35500689)	L(35500688:35500560)
1350	ENSMUSG00000053768	A(33060080:33060000)	B(33049424:33049337)	C(33008564:33008483)	D(32968318:32968201)	E(32892375:32892292)	F(32852215:32852145)	G(32804025:32803890)	H(32792926:32792903)
1351	ENSMUSG00000021318	A(15478041:15478164)	B(15548400:15548642)	C(15613779:15613884)	D(15641069:15641274)	E(15644294:15644440)	F(15648521:15648722)	G(15659962:15660175)	H(15660881:15660994)	I(15662390:15662530)	J(15713499:15713648)	K(15714950:15715114)	L(15720055:15720345)	M(15723440:15723767)	N(15724461:15726781)
1352	ENSMUSG00000015672	A(14613018:14612892)	B(14611604:14611423)	C(14610740:14610486)
1353	ENSMUSG00000001999	A(127080647:127080658)	B(127082932:127083050)	C(127085963:127086082)	D(127086845:127086942)	E(127092039:127092146)	F(127095086:127095257)	G(127096735:127096990)	H(127096991:127096993)
1354	ENSMUSG00000053094	A(130229468:130229626)	B(130231755:130232040)	C(130236803:130236953)	D(130238247:130238430)	E(130240348:130240491)	F(130241278:130241298)
1355	ENSMUSG00000028945	A(24842236:24842185)	B(24817831:24817760)	C(24813865:24813798)	D(24808435:24808353)	E(24807804:24807748)	F(24807652:24807605)	G(24807080:24806999)	H(24803756:24803664)
1356	ENSMUSG00000020473	A(5862152:5862398)	B(5863939:5864277)	C(5864824:5864895)	D(5865017:5865088)	E(5865200:5865310)	F(5865385:5865453)	G(5866433:5866510)	H(5866920:5867000)	I(5867098:5867151)	J(5867640:5867749)	K(5867820:5867959)	L(5868297:5868381)	M(5868475:5868619)	N(5868731:5868816)	O(5869065:5869188)	P(5869414:5869610)	Q(5869707:5869886)	R(5870076:5870427)	S(5870514:5870653)	T(5870753:5870852)	U(5871245:5871849)
1360	ENSMUSG00000028938	A(25186105:25186297)	C(25189830:25189947)	D(25195286:25195452)	E(25198412:25198534)	F(25203133:25203382)	G(25210324:25210441)	H(25217502:25217651)	I(25220006:25220160)	J(25220161:25220182)
1361	ENSMUSG00000064202	A(28967632:28967594)	B(28963673:28963551)	C(28963550:28963536)	D(28959728:28959680)	E(28954131:28954090)	F(28948743:28948619)	G(28945831:28945751)	H(28944454:28944224)	I(28941814:28941712)	J(28939169:28939135)	K(28938419:28938232)	L(28928632:28928548)	M(28927750:28927661)
1362	ENSMUSG00000024935	A(28835242:28835332)	B(28879013:28879153)	C(28892835:28892927)	D(28894454:28894568)	E(28896084:28896126)	F(28897507:28897602)	G(28901442:28901626)	H(28902686:28902793)	I(28904612:28904734)	J(28905333:28905527)	K(28909431:28909565)	L(28911654:28911900)
1363	ENSMUSG00000028414	A(53720105:53720209)	B(53729980:53730039)	C(53731132:53731335)	D(53734850:53735127)	E(53737527:53737659)	F(53744619:53744748)	G(53747009:53747142)	H(53748369:53748496)	I(53761174:53761387)
1364	ENSMUSG00000021395	A(51123237:51123288)	B(51127925:51127973)	C(51139357:51139610)	D(51144302:51144535)	E(51148962:51149161)
1365	ENSMUSG00000055296	A(56947411:56946845)	B(56937979:56937862)	C(56936470:56936369)	D(56926293:56926177)	E(56925215:56924979)	F(56923508:56923339)	G(56922410:56922387)	H(56916806:56916702)	I(56912130:56912048)	J(56910247:56910157)	K(56906313:56906215)	L(56904049:56903918)	M(56903247:56903212)	N(56899428:56899306)	O(56899171:56899026)	P(56890900:56890800)	Q(56888709:56888535)	R(56886212:56886018)	S(56880292:56880247)
1366	ENSMUSG00000039270	A(70534822:70534228)	B(70488332:70488131)	C(70456000:70455861)	D(70448806:70448663)	E(70435486:70435217)	F(70433531:70433080)
1367	ENSMUSG00000039853	A(46536080:46535880)	B(46533110:46533015)	C(46523739:46523506)	D(46522144:46521982)	E(46510529:46510437)	F(46507427:46506892)
1368	ENSMUSG00000053317	A(47474751:47474753)	B(47474912:47475009)	C(47480131:47480232)	D(47482975:47483062)
1369	ENSMUSG00000026874	A(35061383:35061319)	B(35057435:35057243)	C(35050566:35050404)	D(35045940:35045870)	E(35045354:35045263)	F(35043270:35043188)	G(35039761:35039671)	H(35039325:35039211)	I(35037727:35037601)	J(35036370:35036255)	K(35036141:35035956)	L(35034611:35034408)	M(35032306:35032097)	N(35031976:35031827)	O(35030466:35030334)	P(35029473:35029402)	Q(35028198:35028001)	R(35026604:35026514)	S(35024958:35024885)	T(35024259:35024120)	U(35019692:35019465)	V(35018156:35018096)	W(35015152:35015063)	X(35013687:35013475)	Y(35013071:35012996)	Z(35010077:35009918)	A1(35008279:35008184)	A2(35006271:35006100)	A3(35003527:35003322)	A4(35000926:35000774)	A5(34997461:34997399)	A6(34996097:34996016)	A7(34995019:34994962)	A8(34991702:34991600)	A9(34991270:34991196)	A10(34991095:34990990)	A11(34989957:34989874)	A12(34989238:34989149)	A13(34986342:34986259)	A14(34984833:34984698)	A15(34983810:34983683)	A16(34983682:34983678)
1370	ENSMUSG00000021390	A(49609184:49609357)	B(49611300:49611393)	C(49615555:49615713)	D(49618093:49618295)	E(49621013:49621108)	F(49622813:49622983)
1371	ENSMUSG00000028356	A(63154055:63153942)	B(63152726:63152584)	C(63151530:63151454)	D(63150444:63150328)	E(63149520:63149419)	F(63148748:63148702)	G(63145346:63145265)	H(63144318:63144151)	I(63143840:63143667)	K(63143400:63143375)
1373	ENSMUSG00000024780	A(28990538:28990669)	B(28995041:28995322)	C(28999261:28999351)	D(29006972:29007087)	E(29007573:29007695)	F(29011889:29012053)	G(29016006:29016104)
1374	ENSMUSG00000016495	A(29358397:29358317)	B(29351174:29351044)	C(29350469:29350360)	D(29349005:29348884)
1375	ENSMUSG00000028458	A(43443435:43443638)	B(43443783:43443904)	C(43444031:43444079)	D(43444573:43444719)	E(43445041:43445123)	F(43445284:43445374)	G(43445523:43445606)	H(43445729:43445818)	I(43445939:43446068)	J(43446614:43447497)
1376	ENSMUSG00000028463	A(43507056:43507395)	B(43508314:43508343)	C(43508603:43508773)	D(43508893:43509035)	E(43509118:43509210)	F(43510197:43510263)	G(43511827:43511984)	H(43512142:43512277)	I(43512412:43512438)	J(43512852:43512933)	K(43513044:43513049)	L(43513050:43513110)
1377	ENSMUSG00000005994	A(80835074:80835458)	B(80837381:80837703)	C(80840600:80840804)	D(80844791:80844958)	E(80846571:80846750)	F(80849730:80849876)	G(80850679:80850884)
1378	ENSMUSG00000028466	A(43562813:43562959)	B(43563050:43563061)	C(43563062:43563206)	D(43563281:43563351)	E(43563469:43563558)	F(43565261:43565367)	G(43565467:43565535)	H(43566120:43566204)	I(43566294:43566378)	J(43566469:43566797)
1379	ENSMUSG00000028468	A(43579394:43579509)	B(43579887:43580023)	C(43580296:43580379)	D(43580477:43580626)	E(43580864:43581010)	F(43581188:43581315)	G(43581487:43581676)	H(43582860:43583083)
1381	ENSMUSG00000015094	A(25403254:25403365)	B(25406215:25406361)	C(25407596:25407736)	D(25407841:25407843)	E(25407844:25408014)	F(25408114:25408180)	G(25408260:25408347)	H(25408607:25408686)	I(25408905:25409001)	J(25409099:25409191)
1382	ENSMUSG00000024897	A(23892806:23894020)	B(23912455:23912550)	C(23915951:23915990)	D(23917553:23917698)	E(23932684:23932716)	F(23933700:23933786)	G(23934775:23934960)	H(23936418:23936597)	I(23937421:23937633)	J(23944011:23944130)	K(23944886:23945026)	L(23945710:23945781)
1384	ENSMUSG00000028488	A(85205577:85205621)	B(85347124:85347192)	C(85355327:85355399)	D(85376341:85376484)	E(85377394:85377527)	F(85379252:85379410)	G(85381405:85381508)	H(85385790:85385920)	I(85387554:85387753)
1385	ENSMUSG00000015090	A(25469673:25469560)	B(25469127:25468988)	C(25468909:25468833)	D(25468188:25468072)	E(25467919:25467818)	F(25467345:25467326)	G(25467325:25467320)
1387	ENSMUSG00000036241	A(41136070:41136246)	B(41174041:41174127)	C(41183245:41183342)	D(41189152:41189286)	E(41190605:41190824)
1388	ENSMUSG00000024750	A(21276435:21276585)	B(21276978:21277089)	C(21277655:21277758)	D(21279625:21279750)	E(21280423:21280571)
1389	ENSMUSG00000029071	A(155847735:155847904)	B(155853418:155853487)	C(155853637:155853758)	D(155853983:155854086)	E(155854330:155854468)	F(155854566:155854659)	G(155854731:155854800)	H(155854886:155855025)	I(155855104:155855180)	J(155855272:155855339)	K(155855467:155855544)	L(155855545:155855619)	M(155856132:155856263)	N(155856362:155856529)	O(155856614:155856820)	P(155857993:155858366)
1390	ENSMUSG00000055044	A(40271441:40271346)	B(40252061:40251910)	C(40249703:40249619)	D(40243599:40243406)	E(40230658:40230507)	F(40223168:40223051)	G(40222771:40222585)
1391	ENSMUSG00000042129	A(116661904:116661843)	B(116659600:116659525)	C(116647709:116647567)	D(116645977:116645886)	E(116645256:116645096)	F(116641786:116641685)	G(116641479:116641428)	H(116640354:116640233)	I(116639538:116639441)	J(116638298:116638238)
1392	ENSMUSG00000025195	A(43912379:43912235)	B(43910847:43910725)	C(43903058:43901070)	D(43875020:43874827)	E(43874257:43874158)	F(43874157:43874128)	G(43870309:43870162)	H(43869606:43869589)	I(43869004:43868805)	J(43867657:43867527)	K(43866693:43866589)	L(43856630:43856502)	M(43855129:43854797)	N(43854312:43854133)	O(43852422:43852224)	P(43850326:43849776)	Q(43848278:43848093)
1393	ENSMUSG00000025198	A(44069384:44069272)	B(44067681:44067600)	C(44063065:44063019)	D(44061904:44061843)	E(44059176:44059051)	F(44056195:44056122)	G(44049180:44049122)	H(44047726:44047635)	I(44040836:44040747)	J(44039252:44039173)	K(44037148:44036927)
1394	ENSMUSG00000024991	A(60790517:60790469)	B(60782358:60782168)	C(60782021:60781885)	D(60781517:60781354)	E(60779557:60779358)	F(60778147:60777939)	G(60776797:60776626)	H(60775855:60775751)	I(60775391:60775293)	J(60774017:60773901)	K(60773692:60773507)	L(60773039:60772692)	M(60772197:60772093)	N(60771757:60771644)	O(60771137:60771015)	P(60770019:60769866)	Q(60768892:60768708)	R(60767663:60767575)	S(60766995:60766334)	T(60764233:60764032)	U(60763264:60763065)	V(60762304:60762081)
1395	ENSMUSG00000037578	A(44192274:44192040)	B(44191534:44191421)	C(44157764:44157637)	D(44157305:44157052)	E(44156065:44155841)	F(44155676:44155448)	G(44154594:44154424)	H(44154245:44154064)	I(44153779:44153659)	J(44152462:44152364)	K(44152154:44152033)	L(44150529:44150412)	M(44149647:44149529)	N(44149276:44149153)	O(44148548:44148507)	P(44148506:44148466)	Q(44147965:44147888)
1396	ENSMUSG00000026726	B(13491813:13491701)	C(13491310:13491181)	D(13489993:13489898)	E(13489357:13489319)	F(13486856:13486755)	G(13486150:13486047)	H(13479196:13479070)	I(13478222:13478060)	J(13476168:13476037)	K(13473500:13473500)	L(13473499:13473398)	M(13469883:13469762)	N(13468900:13468714)	O(13467722:13467610)	P(13466049:13465815)	Q(13459127:13458946)	R(13456767:13456605)	S(13455539:13455349)	T(13447090:13446946)	U(13446146:13445968)	V(13445086:13444921)	W(13444471:13444255)	X(13440545:13440415)	Y(13431004:13430815)	Z(13428768:13428608)	A1(13428018:13427837)	A2(13427108:13426952)	A3(13424859:13424672)	A4(13404116:13403966)	A5(13389020:13388839)	A6(13384044:13383870)	A7(13381927:13381758)	A8(13362362:13362203)	A9(13360370:13360257)	A10(13358229:13358119)	A11(13356712:13356584)	A12(13355700:13355568)	A13(13351077:13350872)	A14(13350035:13349851)	A15(13348192:13348000)	A16(13347720:13347523)	A17(13342581:13342435)	A18(13340332:13340142)	A19(13340006:13339823)	A20(13336262:13336088)	A21(13334953:13334775)	A22(13333555:13333346)	A23(13332453:13332313)
1397	ENSMUSG00000026723	A(13544632:13544569)	B(13533493:13533384)	C(13525694:13525618)	D(13523497:13523426)	E(13522889:13522824)	F(13522147:13522078)	G(13521346:13521263)	H(13520099:13519756)	I(13516716:13516659)	J(13516144:13516015)	K(13511690:13511590)	L(13511589:13511518)
1398	ENSMUSG00000020076	A(62651111:62651025)	B(62647201:62646914)	C(62643372:62643297)	D(62642954:62642776)	E(62640862:62640745)	F(62640632:62640447)	G(62640006:62639861)	H(62634126:62633977)	I(62627682:62627521)	J(62626282:62626163)	K(62625218:62625145)	L(62624927:62624768)	M(62621523:62621389)	N(62619629:62619585)	O(62616516:62616238)
1399	ENSMUSG00000055319	A(128745022:128745178)	B(128750059:128750585)	C(128752706:128752916)	D(128754050:128754243)	E(128755316:128755405)	F(128757763:128757883)	G(128761416:128761505)	H(128762390:128762531)	I(128763941:128764149)	J(128765384:128765502)	K(128766126:128766278)	L(128767567:128767662)	M(128772165:128772170)	N(128772171:128772362)	O(128776771:128776926)	P(128777284:128777386)	Q(128778429:128778614)	R(128779063:128779225)	S(128779636:128779717)
1400	ENSMUSG00000040331	A(130547274:130546992)	B(130545972:130545895)	C(130542810:130542680)	D(130539965:130539814)	E(130539110:130539011)	F(130538252:130538162)	G(130537077:130536983)	H(130535572:130535524)	I(130533861:130533770)	J(130533666:130533592)
1401	ENSMUSG00000020092	A(61356007:61355814)	B(61353035:61352933)	C(61351075:61350896)	D(61350305:61350141)	E(61348694:61348534)	F(61348383:61348308)	G(61347574:61347423)	H(61347137:61347038)	I(61346865:61346761)	J(61344199:61344104)	K(61343756:61343628)	L(61343157:61343041)	M(61342949:61342794)	N(61342501:61342319)	O(61341352:61341212)	P(61341002:61340931)	Q(61339339:61339199)	R(61323379:61323224)	S(61321242:61321090)
1402	ENSMUSG00000021796	A(34447838:34447772)	B(34443981:34443819)	C(34441201:34441099)	D(34434734:34434638)	E(34434478:34434379)	F(34429800:34429656)	G(34425138:34424946)	H(34422857:34422560)	I(34415882:34415707)	J(34414890:34414760)	K(34414669:34414544)
1403	ENSMUSG00000035783	A(34252553:34252425)	B(34251858:34251730)	C(34248534:34248424)	D(34246736:34246652)	E(34246239:34246078)	F(34245103:34244912)	G(34243498:34243317)	H(34241810:34241667)
1405	ENSMUSG00000025213	A(45076682:45076715)	B(45076716:45077213)	C(45078296:45078456)	D(45078561:45078708)	E(45078867:45078967)
1406	ENSMUSG00000040913	A(45660029:45659776)	B(45640521:45640426)	C(45636448:45636263)	D(45635867:45635735)	E(45630959:45630865)	F(45591794:45591729)	G(45579793:45579653)	H(45579262:45579121)	I(45578925:45578806)
1407	ENSMUSG00000056209	A(45749556:45749439)	B(45749142:45749057)	C(45748869:45748750)	D(45748639:45748546)	E(45748280:45748171)
1408	ENSMUSG00000024811	A(36834538:36834736)	B(36845534:36845758)	C(36849289:36849384)	D(36851500:36851536)	E(36852478:36852553)	F(36852802:36852896)	G(36854891:36854957)	H(36857803:36857989)	I(36859055:36859176)	J(36862086:36862177)	K(36862287:36862365)	L(36865952:36866123)	M(36867640:36867719)	N(36871613:36871758)	O(36872423:36872588)	P(36873797:36874016)	Q(36875264:36875373)	R(36876185:36876373)	S(36879235:36879487)	T(36880510:36880592)	U(36881677:36881797)	V(36884066:36884163)	W(36885483:36885557)	X(36887066:36887171)	Y(36888709:36888895)	Z(36889892:36890048)	A1(36890741:36890803)
1409	ENSMUSG00000025229	A(46137482:46137365)	B(46137185:46136983)	C(46136605:46136018)
1410	ENSMUSG00000025224	A(46163530:46163625)	B(46170657:46170723)	C(46246089:46246220)	D(46252114:46252232)	E(46253987:46254095)	F(46254557:46254617)	G(46255653:46255707)	H(46259104:46259251)	I(46259573:46259796)	J(46260713:46260878)	K(46261621:46261832)	L(46262434:46262532)	M(46264779:46264973)	N(46265178:46265367)	O(46265587:46265727)	P(46266025:46266113)	Q(46267203:46267405)	R(46267993:46268116)	S(46268391:46268516)	T(46268779:46268861)	U(46269745:46269981)	V(46270258:46270351)	W(46270674:46270850)	X(46271555:46271619)	Y(46271707:46271830)	Z(46271986:46272057)	A1(46272175:46272269)	A2(46272501:46272654)	A3(46279210:46279435)	A4(46279912:46280072)	A5(46280177:46280423)	A6(46280538:46280743)	A7(46283035:46283185)	A8(46283320:46283450)	A9(46283622:46283723)	A10(46284005:46284118)	A11(46284250:46284430)	A12(46284705:46284833)	A13(46285660:46285940)
1411	ENSMUSG00000025226	A(46328474:46328526)	B(46328675:46328828)	C(46329088:46329593)	D(46330102:46330291)
1412	ENSMUSG00000036748	A(46332691:46332618)	B(46332056:46331913)	C(46331818:46331757)	D(46331673:46331546)	E(46331466:46331290)	F(46331113:46331052)	G(46330980:46330920)	H(46330834:46330688)
1414	ENSMUSG00000021149	A(8995996:8995949)	B(8992815:8992645)	C(8992035:8991932)	D(8991851:8991715)	E(8990798:8990698)	F(8989145:8989053)	G(8987947:8987756)	H(8987314:8987249)	I(8985727:8985638)	J(8985319:8985209)	K(8979979:8979902)	L(8979480:8979429)	M(8978628:8978528)	N(8977433:8977236)	O(8975010:8974945)	P(8974307:8974164)	Q(8973274:8973122)
1415	ENSMUSG00000024234	A(4375622:4375778)	B(4379569:4379741)	C(4380654:4380887)	D(4383189:4383413)	E(4386171:4386382)	F(4386953:4387179)	G(4394974:4395066)	H(4395156:4395229)	I(4396105:4396467)
1416	ENSMUSG00000042694	A(47536349:47536329)	B(47536328:47536196)	C(47528732:47528637)	D(47524755:47524687)	E(47517194:47517189)	F(47517188:47517027)	G(47516214:47516091)	H(47513982:47513811)	I(47510457:47510335)	J(47507878:47507806)	K(47501717:47501560)
1417	ENSMUSG00000024235	A(4349316:4348981)	B(4343189:4343022)	C(4340808:4340547)	D(4339603:4339497)	E(4334769:4334617)	F(4334064:4333818)	G(4332436:4332306)
1418	ENSMUSG00000024868	A(30549379:30549134)	B(30548946:30548778)	C(30547712:30547563)	D(30547438:30547185)
1419	ENSMUSG00000031068	A(137437674:137437771)	B(137444979:137445087)	C(137452697:137452771)	D(137453413:137453614)	E(137459123:137459295)	F(137459481:137459542)	G(137461346:137461403)	H(137462961:137463013)	I(137464098:137464137)	J(137464415:137464507)	K(137467933:137467983)
1420	ENSMUSG00000033799	A(3599964:3599939)	B(3599856:3599837)	C(3599751:3599652)	D(3596877:3596777)	E(3595600:3595497)	F(3594365:3594293)	G(3594193:3594131)	H(3590648:3589941)	I(3588534:3588298)	J(3585373:3584500)	K(3582193:3581752)	L(3577200:3573487)	M(3570437:3570312)	N(3569641:3569488)	O(3568857:3568752)	P(3567617:3567436)	Q(3567032:3566918)	R(3566667:3566664)
1421	ENSMUSG00000024974	A(53600540:53600554)	B(53601483:53601558)	C(53613815:53613853)	D(53615106:53615173)	E(53618069:53618140)	F(53618467:53618546)	G(53618771:53618849)	H(53620589:53620706)	I(53621731:53621906)	J(53622604:53622684)	K(53623052:53623216)	L(53623467:53623588)	M(53624949:53625162)	N(53627851:53627954)	O(53628053:53628152)	P(53628667:53628827)	Q(53629244:53629385)	R(53631487:53631637)	S(53633959:53634111)	T(53635671:53635822)	U(53636381:53636539)	V(53638698:53638805)	W(53639327:53639435)	X(53640762:53641009)	Y(53641098:53641310)	Z(53641525:53641716)	A1(53641861:53642038)	A2(53643844:53643950)	A3(53644707:53644778)
1422	ENSMUSG00000048701	A(70097300:70097581)	B(70142579:70142728)	C(70154708:70154836)	D(70167002:70167105)	E(70169092:70169252)	F(70175011:70175167)	G(70182160:70182260)	H(70187691:70187815)	I(70189078:70189278)
1423	ENSMUSG00000060860	A(4812165:4812163)	B(4811556:4811409)	C(4810612:4810422)	D(4808484:4808155)
1424	ENSMUSG00000021868	A(25694232:25694423)	B(25695473:25695503)	C(25696004:25696092)	D(25697573:25697669)	E(25698266:25698341)	F(25699467:25699602)
1425	ENSMUSG00000048720	A(38836707:38837446)	B(38865616:38865739)	C(38882659:38882774)	D(38895987:38896069)	E(38898869:38898986)	F(38901309:38901415)	G(38907772:38907852)	H(38911007:38911095)	I(38913191:38913262)	J(38913929:38914057)	K(38914304:38914413)	L(38916612:38916870)	M(38917871:38917939)
1426	ENSMUSG00000000724	A(77725281:77725251)	B(77723614:77723550)	C(77722727:77722609)	D(77721030:77720889)	E(77719530:77719388)	F(77718902:77718755)
1427	ENSMUSG00000037857	A(77686228:77686507)	B(77691542:77693254)	C(77705509:77705541)	D(77709683:77709735)
1428	ENSMUSG00000017221	A(98682730:98682937)	B(98685482:98685672)	C(98685934:98686071)	D(98687678:98687814)	E(98690463:98690653)	F(98690916:98691019)	G(98693383:98693497)	H(98693579:98693698)	I(98693805:98693908)	J(98694138:98694293)	K(98695363:98695413)	L(98695523:98695600)
1429	ENSMUSG00000078676	A(98809864:98810091)	B(98810459:98810486)	C(98810898:98810935)	D(98821431:98821583)	E(98821660:98821811)	F(98822361:98822537)	G(98822720:98823399)	H(98827572:98827636)	I(98828555:98828669)	J(98828860:98828958)	K(98829214:98829428)	L(98831288:98831410)	M(98831543:98831566)
1430	ENSMUSG00000034177	A(87664616:87664867)	B(87718378:87718500)	C(87727150:87727224)	D(87727336:87727467)	E(87728026:87728130)	F(87729400:87729561)	G(87730132:87730234)	H(87731027:87732385)	I(87734156:87734199)
[truncated: 13,618 more rows]
[truncated: 103 more columns]
