# Supplementary material for: Assisted transcriptome reconstruction and splicing orthology
Source: BMC Genomics. 2016 Nov 11;17(Suppl 10):786. doi: 10.1186/s12864-016-3103-6 (PMC5123294; doi:10.1186/s12864-016-3103-6)
Supplement: Supplementary file 2 — Results.tar. Compressed folder containing csv files listing the results. (GZ 3942 kb) [file 12864_2016_3103_MOESM2_ESM.gz › Additional_file_2_Results/Details/GeneModels.csv]

GenePairId	HumanEns	MouseEns	HumanModel	MouseModel
0	ENSG00000000005	ENSMUSG00000031250	[A<.>B<.>C<.>D<.>E<.>F<.>G]	[A<.>B<.>C<.>D<.>E<.>F<.>G]
1	ENSG00000000460	ENSMUSG00000041406	[D<.>E<.>F<.>G<.>H<.>I<.>J<.>K<.>L<.>M<.>N<.>O<.>P<.>Q<.>R<.>S<.>T<.>U<.>V<.>W<.>X<.>Y]	[A<.>B<.>CD<.>E<.>F<.>G<.>H<.>I<.>J<.>K<.>L<.>M<.>N<.>O<.>P<.>Q<.>R<.>S<.>T<.>U<.>V<.>W<.>X<.>Y]
2	ENSG00000000938	ENSMUSG00000028874	[A<.>B<.>C<.>D<.>E<.>F<.>G<.>H<.>I<.>J<.>K]	[A<.>B<.>C<.>D<.>E<.>F<.>G<.>H<.>I<.>J<.>K]
4	ENSG00000001461	ENSMUSG00000028803	[A<.>B<.>C<.>D<.>E<.>F<.>G<.>H<.>I<.>J<.>K]	[A<.>B<.>C<.>D<.>E<.>F<.>G<.>H<.>I<.>J<.>K]
5	ENSG00000001561	ENSMUSG00000023961	[B<.>C<.>D]	[AB<.>C<.>D]
7	ENSG00000001629	ENSMUSG00000040351	[A<.>B<.>C<.>D<.>E<.>F<.>G<.>H<.>I<.>J<.>K<.>L<.>M<.>N<.>O<.>P<.>QR<.>S<.>T]	[A<.>B<.>C<.>D<.>E<.>F<.>G<.>H<.>I<.>J<.>K<.>L<.>M<.>N<.>O<.>P<.>R<.>S<.>T]
8	ENSG00000002549	ENSMUSG00000039682	[A<.>B<.>C<.>D<.>E<.>F<.>G<.>H<.>I<.>J<.>K<.>L<.>M]	[A<.>B<.>C<.>D<.>E<.>F<.>G<.>H<.>I<.>J<.>K<.>L<.>M]
9	ENSG00000002587	ENSMUSG00000051022	[A]	[A]
10	ENSG00000002919	ENSMUSG00000020876	[A<.>B<.>C<.>D<.>E<.>F]	[A<.>B<.>C<.>D<.>E<.>F]
11	ENSG00000002933	ENSMUSG00000023367	[B<.>C<.>D<.>E<.>F<.>G]	[AB<.>C<.>D<.>E<.>F<.>G]
12	ENSG00000003756	ENSMUSG00000032580	[A<.>B<.>C<.>D<.>E<.>F<.>G<.>H<.>I<.>J<.>K<.>L<.>M<.>N<.>O<.>P<.>Q<.>R<.>S<.>T<.>U<.>V<.>W<.>X]	[A<.>B<.>C<.>D<.>E<.>F<.>G<.>H<.>I<.>J<.>K<.>L<.>M<.>N<.>O<.>P<.>Q<.>R<.>S<.>T<.>U<.>V<.>W<.>X]
13	ENSG00000003987	ENSMUSG00000039431	[A<.>B<.>C<.>D<.>E<.>F<.>G<.>H<.>I<.>J<.>K<.>L<.>M<.>N]	[A<.>B<.>C<.>D<.>E<.>F<.>G<.>H<.>I<.>J<.>K<.>L<.>M<.>NO]
14	ENSG00000004059	ENSMUSG00000020440	[A<.>B<.>C<.>D<.>E<.>F]	[A<.>B<.>C<.>D<.>E<.>F]
15	ENSG00000004399	ENSMUSG00000030123	[A<.>B<.>C<.>D<.>E<.>F<.>G<.>H<.>I<.>J<.>K<.>L<.>M<.>N<.>O<.>P<.>Q<.>R<.>S<.>T<.>U<.>V<.>W<.>X<.>Y<.>Z<.>A1<.>A2<.>A3<.>A4<.>A5<.>A6<.>A7<.>A8<.>A9<.>A10]	[A<.>B<.>C<.>D<.>E<.>F<.>G<.>H<.>I<.>J<.>K<.>L<.>M<.>N<.>O<.>P<.>Q<.>R<.>S<.>T<.>U<.>V<.>W<.>X<.>Y<.>Z<.>A1<.>A2<.>A3<.>A4<.>A5<.>A6<.>A7<.>A8<.>A9<.>A10]
17	ENSG00000004478	ENSMUSG00000030357	[A<.>B<.>C<.>D<.>E<.>F<.>G<.>H<.>I<.>J]	[A<.>B<.>C<.>D<.>E<.>F<.>G<.>H<.>I<.>J]
18	ENSG00000004776	ENSMUSG00000036854	[A<.>B<.>C]	[A<.>B<.>C]
19	ENSG00000004779	ENSMUSG00000030869	[A<.>B<.>C<.>D]	[A<.>B<.>C<.>D]
20	ENSG00000004799	ENSMUSG00000019577	[A<.>B<.>C<.>D<.>E<.>F<.>G<.>H<.>I<.>J<.>K]	[A<.>B<.>C<.>D<.>E<.>F<.>G<.>H<.>I<.>J<.>K]
21	ENSG00000004809	ENSMUSG00000019834	[A<.>B<.>C<.>D<.>E<.>G<.>H<.>I]	[A<.>B<.>C<.>D<.>E<.>FG<.>H<.>IJ]
22	ENSG00000004848	ENSMUSG00000035277	[A<.>B<.>C<.>D<.>E]	[A<.>B<.>C<.>D<.>E]
23	ENSG00000004939	ENSMUSG00000006574	[A<.>B<.>D<.>E<.>F<.>G<.>H<.>I<.>J<.>K<.>L<.>M<.>N<.>O<.>P<.>Q<.>R<.>S<.>T]	[A<.>C<.>D<.>E<.>F<.>G<.>H<.>I<.>J<.>K<.>L<.>M<.>N<.>O<.>P<.>Q<.>R<.>S<.>T]
24	ENSG00000004961	ENSMUSG00000031352	[A<.>B<.>C<.>D<.>E<.>F]	[A<.>B<.>C<.>D<.>E<.>F]
25	ENSG00000004975	ENSMUSG00000020888	[A<.>B<.>C<.>D<.>E<.>F<.>G<.>H<.>I<.>J<.>K<.>L<.>M<.>N<.>O]	[A<.>B<.>C<.>D<.>E<.>F<.>G<.>H<.>I<.>J<.>K<.>L<.>M<.>N<.>O]
26	ENSG00000005001	ENSMUSG00000045027	[A<.>B<.>C<.>D<.>E<.>FG]	[A<.>B<.>C<.>D<.>E<.>F]
27	ENSG00000005020	ENSMUSG00000059182	[A<.>BC<.>D<.>E<.>F<.>G<.>H<.>I<.>J<.>K<.>L<.>M]	[A<.>C<.>D<.>E<.>F<.>G<.>H<.>I<.>J<.>K<.>L<.>M]
28	ENSG00000005022	ENSMUSG00000016319	[A<.>B<.>C<.>D]	[A<.>B<.>C<.>D]
29	ENSG00000005073	ENSMUSG00000038210	[B<.>C]	[AB<.>C]
30	ENSG00000005075	ENSMUSG00000039771	[A<.>B<.>C<.>D]	[A<.>B<.>C<.>D]
31	ENSG00000005100	ENSMUSG00000040620	[A<.>B<.>C<.>D<.>E<.>F<.>G<.>H<.>I<.>J<.>K<.>L]	[A<.>B<.>C<.>D<.>E<.>F<.>G<.>H<.>I<.>J<.>K<.>L]
32	ENSG00000005238	ENSMUSG00000036002	[A<.>B<.>C<.>D<.>E<.>F<.>G]	[A<.>B<.>C<.>D<.>E<.>F<.>G]
33	ENSG00000005243	ENSMUSG00000018672	[A<.>BC<.>D<.>E<.>F<.>G<.>H<.>I<.>J]	[A<.>C<.>D<.>E<.>F<.>G<.>H<.>I<.>J]
34	ENSG00000005249	ENSMUSG00000002997	[A<.>B<.>C<.>D<.>E<.>F<.>G<.>H<.>I<.>J<.>K]	[A<.>B<.>C<.>D<.>E<.>F<.>G<.>H<.>I<.>J<.>K]
35	ENSG00000005381	ENSMUSG00000009350	[ABC<.>D<.>E<.>F<.>G<.>H<.>I<.>J<.>K<.>L<.>M<.>N]	[C<.>D<.>E<.>F<.>G<.>H<.>I<.>J<.>K<.>L<.>M<.>N]
36	ENSG00000005421	ENSMUSG00000002588	[A<.>B<.>C<.>D<.>E<.>F<.>G<.>H<.>J]	[A<.>B<.>C<.>D<.>E<.>F<.>G<.>I<.>J]
37	ENSG00000005448	ENSMUSG00000030032	[A<.>B<.>C<.>D<.>E<.>F<.>G<.>H<.>I]	[A<.>B<.>C<.>D<.>E<.>F<.>G<.>H<.>I]
38	ENSG00000005483	ENSMUSG00000029004	[A<.>B<.>C<.>D<.>E<.>F<.>G<.>H<.>I<.>J<.>K<.>L<.>M<.>N<.>O<.>P<.>Q<.>R<.>S<.>T<.>U<.>V<.>W<.>X<.>Y]	[A<.>B<.>C<.>D<.>E<.>F<.>G<.>H<.>I<.>J<.>K<.>L<.>M<.>N<.>O<.>P<.>Q<.>R<.>S<.>T<.>U<.>V<.>W<.>X<.>Y]
39	ENSG00000005513	ENSMUSG00000024176	[A<.>B<.>C]	[A<.>B<.>C]
40	ENSG00000005812	ENSMUSG00000022124	[A<.>B<.>C<.>D]	[A<.>B<.>C<.>D]
41	ENSG00000005961	ENSMUSG00000034664	[A<.>B<.>C<.>D<.>E<.>F<.>G<.>H<.>I<.>J<.>K<.>L<.>M<.>N<.>O<.>P<.>Q<.>R<.>S<.>T<.>U<.>V<.>W<.>X<.>Y<.>Z<.>A1<.>A2<.>A3<.>A4]	[A<.>B<.>C<.>D<.>E<.>F<.>G<.>H<.>I<.>J<.>K<.>L<.>M<.>N<.>O<.>P<.>Q<.>R<.>S<.>T<.>U<.>V<.>W<.>X<.>Y<.>Z<.>A1<.>A2<.>A3<.>A4]
42	ENSG00000006007	ENSMUSG00000033917	[A<.>B<.>C<.>D<.>E<.>F]	[A<.>B<.>C<.>D<.>E<.>F]
43	ENSG00000006016	ENSMUSG00000007888	[A<.>B<.>C<.>D<.>E<.>F<.>G<.>H<.>I]	[A<.>B<.>C<.>D<.>E<.>F<.>G<.>H<.>I]
44	ENSG00000006025	ENSMUSG00000038534	[C<.>D<.>E<.>F<.>G<.>H<.>I<.>J<.>K<.>L<.>M<.>N<.>O<.>P<.>Q<.>R<.>S<.>T<.>U<.>V<.>W<.>X]	[A<.>BC<.>D<.>E<.>F<.>G<.>H<.>I<.>J<.>K<.>L<.>M<.>N<.>O<.>P<.>Q<.>R<.>S<.>T<.>U<.>V<.>W<.>X]
45	ENSG00000006042	ENSMUSG00000035413	[A<.>B<.>C<.>D<.>E<.>F]	[A<.>B<.>C<.>D<.>E<.>F]
46	ENSG00000006047	ENSMUSG00000018554	[A<.>B<.>C<.>D<.>E<.>F<.>G<.>H]	[A<.>B<.>C<.>D<.>E<.>F<.>G<.>H]
47	ENSG00000006062	ENSMUSG00000020941	[A<.>B<.>C<.>D<.>E<.>F<.>G<.>H<.>I<.>J<.>K<.>L<.>M<.>N<.>O]	[A<.>B<.>C<.>D<.>E<.>F<.>G<.>H<.>I<.>J<.>K<.>L<.>M<.>N<.>O]
48	ENSG00000006116	ENSMUSG00000066189	[A<.>B<.>C<.>D]	[A<.>B<.>C<.>D]
49	ENSG00000006194	ENSMUSG00000022529	[B<.>C<.>D<.>E<.>F<.>G]	[AB<.>C<.>D<.>E<.>F<.>G]
50	ENSG00000006210	ENSMUSG00000031778	[A<.>B<.>C]	[A<.>B<.>C]
51	ENSG00000006377	ENSMUSG00000029754	[A<.>B<.>C]	[A<.>B<.>C]
52	ENSG00000006451	ENSMUSG00000008859	[A<.>B<.>C<.>D]	[A<.>B<.>C<.>D]
53	ENSG00000006453	ENSMUSG00000038859	[A<.>B<.>C<.>D<.>E<.>F<.>G<.>H<.>I<.>J<.>L<.>M<.>N<.>O]	[A<.>B<.>C<.>D<.>E<.>F<.>G<.>H<.>I<.>K<.>L<.>M<.>N<.>O]
54	ENSG00000006459	ENSMUSG00000042599	[A<.>B<.>C<.>D<.>E<.>F<.>G<.>H<.>I<.>J<.>K<.>L<.>M<.>N<.>O<.>P<.>Q<.>R<.>S<.>T]	[A<.>B<.>C<.>D<.>E<.>F<.>G<.>H<.>I<.>J<.>K<.>L<.>M<.>N<.>O<.>P<.>Q<.>R<.>S<.>T]
55	ENSG00000006530	ENSMUSG00000029916	[A<.>B<.>C<.>D<.>E<.>F<.>G<.>H<.>I<.>J<.>K<.>L<.>M<.>N<.>O]	[A<.>B<.>C<.>D<.>E<.>F<.>G<.>H<.>I<.>J<.>K<.>L<.>M<.>N<.>O]
56	ENSG00000006606	ENSMUSG00000070464	[AB<.>C<.>D]	[B<.>C<.>D]
57	ENSG00000006695	ENSMUSG00000042148	[A<.>B<.>C<.>D<.>E<.>F<.>G]	[A<.>B<.>C<.>D<.>E<.>F<.>G]
58	ENSG00000006740	ENSMUSG00000033389	[A<.>B<.>C<.>D<.>E<.>F<.>G<.>H<.>I<.>J<.>K<.>L<.>M<.>N<.>O<.>P<.>Q<.>R<.>S<.>T<.>V]	[A<.>B<.>C<.>D<.>E<.>F<.>G<.>H<.>I<.>J<.>K<.>L<.>M<.>N<.>O<.>P<.>R<.>S<.>T<.>U]
59	ENSG00000006788	ENSMUSG00000060180	[A<.>B<.>C<.>D<.>E<.>F<.>G<.>H<.>I<.>J<.>K<.>L<.>M<.>N<.>O<.>P<.>Q<.>R<.>S<.>T<.>U<.>V<.>W<.>X<.>Y<.>Z<.>A1<.>A2<.>A3<.>A4<.>A5<.>A6<.>A7<.>A8<.>A9<.>A10<.>A11<.>A12<.>A13]	[A<.>B<.>C<.>D<.>E<.>F<.>G<.>H<.>I<.>J<.>K<.>L<.>M<.>N<.>O<.>P<.>Q<.>R<.>S<.>T<.>U<.>V<.>W<.>X<.>Y<.>Z<.>A1<.>A2<.>A3<.>A4<.>A5<.>A6<.>A7<.>A8<.>A9<.>A10<.>A11<.>A12<.>A13]
60	ENSG00000006831	ENSMUSG00000030168	[A<.>B<.>C<.>D<.>E<.>F<.>G]	[A<.>B<.>C<.>D<.>E<.>F<.>G]
61	ENSG00000007080	ENSMUSG00000007721	[A<.>B<.>D<.>E]	[A<.>C<.>D<.>E]
62	ENSG00000007168	ENSMUSG00000020745	[A<.>B<.>C<.>D<.>E<.>F<.>G<.>H<.>I<.>J]	[A<.>B<.>C<.>D<.>E<.>F<.>G<.>H<.>I<.>J]
63	ENSG00000007171	ENSMUSG00000020826	[A<.>B<.>D<.>E<.>F<.>G<.>H<.>I<.>J<.>K<.>L<.>M<.>N<.>O<.>P<.>Q<.>R<.>S<.>T<.>U<.>V<.>W<.>X<.>Y<.>Z<.>A1]	[A<.>C<.>D<.>E<.>F<.>G<.>H<.>I<.>J<.>K<.>L<.>M<.>N<.>O<.>P<.>Q<.>R<.>S<.>T<.>U<.>V<.>W<.>X<.>Y<.>Z<.>A1]
64	ENSG00000007202	ENSMUSG00000010277	[A<.>B<.>C<.>D<.>E<.>F<.>G<.>H<.>I<.>J<.>K<.>L<.>M<.>N<.>O<.>P<.>Q<.>R<.>S<.>T<.>U<.>V<.>W<.>X<.>Y<.>Z<.>A1<.>A2<.>A3<.>A4<.>A5<.>A6<.>A7<.>A8<.>A9<.>A10<.>A11<.>A12<.>A13]	[A<.>B<.>C<.>D<.>E<.>F<.>G<.>H<.>I<.>J<.>K<.>L<.>M<.>N<.>O<.>P<.>Q<.>R<.>S<.>T<.>U<.>V<.>W<.>X<.>Y<.>Z<.>A1<.>A2<.>A3<.>A4<.>A5<.>A6<.>A7<.>A8<.>A9<.>A10<.>A11<.>A12<.>A13]
65	ENSG00000007314	ENSMUSG00000001027	[A<.>B<.>C<.>D<.>E<.>F<.>G<.>H<.>I<.>J<.>K<.>L<.>M<.>N<.>O<.>P<.>Q<.>R<.>S<.>T<.>U<.>V<.>W<.>X]	[A<.>B<.>C<.>D<.>E<.>F<.>G<.>H<.>I<.>J<.>K<.>L<.>M<.>N<.>O<.>P<.>Q<.>R<.>S<.>T<.>U<.>V<.>W<.>X]
66	ENSG00000007376	ENSMUSG00000041199	[A<.>B<.>C<.>D<.>E]	[A<.>B<.>C<.>D<.>E]
67	ENSG00000007384	ENSMUSG00000020282	[A<.>B<.>C<.>D<.>E<.>F<.>G<.>H<.>I<.>J<.>K<.>L<.>M<.>N<.>O<.>P<.>Q]	[A<.>B<.>C<.>D<.>E<.>F<.>G<.>H<.>I<.>J<.>K<.>L<.>M<.>N<.>O<.>P<.>Q]
68	ENSG00000007520	ENSMUSG00000015126	[A<.>B<.>C<.>D<.>E<.>F]	[A<.>B<.>C<.>D<.>E<.>F]
69	ENSG00000007545	ENSMUSG00000038002	[A<.>B<.>C<.>D<.>E<.>F<.>G<.>H<.>I<.>J<.>K<.>L<.>M<.>N<.>O<.>P<.>Q<.>R<.>S<.>T]	[A<.>B<.>C<.>D<.>E<.>F<.>G<.>H<.>I<.>J<.>K<.>L<.>M<.>N<.>O<.>P<.>Q<.>R<.>S<.>T]
70	ENSG00000007908	ENSMUSG00000026582	[B<.>C<.>D<.>E<.>F<.>G<.>H<.>I<.>J<.>K<.>L<.>M]	[AB<.>C<.>D<.>E<.>F<.>G<.>H<.>I<.>J<.>K<.>L<.>M]
71	ENSG00000007923	ENSMUSG00000039768	[A<.>B<.>C<.>D<.>E<.>F<.>G<.>H<.>I<.>J<.>K<.>L<.>M<.>N<.>O<.>P]	[A<.>B<.>C<.>D<.>E<.>F<.>G<.>H<.>I<.>J<.>K<.>L<.>M<.>N<.>O<.>P]
72	ENSG00000007933	ENSMUSG00000026691	[A<.>B<.>C<.>D<.>E<.>F<.>G<.>H]	[A<.>B<.>C<.>D<.>E<.>F<.>G<.>H]
73	ENSG00000007944	ENSMUSG00000038175	[A<.>B<.>C<.>D<.>E<.>F<.>G]	[A<.>B<.>C<.>D<.>E<.>F<.>G]
74	ENSG00000007968	ENSMUSG00000018983	[A<.>B<.>C<.>D<.>E<.>F<.>G]	[A<.>B<.>C<.>D<.>E<.>F<.>G]
75	ENSG00000008018	ENSMUSG00000014769	[A<.>B<.>C<.>D<.>E<.>F]	[A<.>B<.>C<.>D<.>E<.>F]
76	ENSG00000008086	ENSMUSG00000031292	[A<.>B<.>C<.>D<.>E<.>F<.>G<.>H<.>I<.>J<.>K<.>L<.>M<.>N<.>O<.>P<.>Q<.>R<.>S<.>T]	[A<.>B<.>C<.>D<.>E<.>F<.>G<.>H<.>I<.>J<.>K<.>L<.>M<.>N<.>O<.>P<.>Q<.>U]
77	ENSG00000008118	ENSMUSG00000016179	[A<.>B<.>C<.>D<.>E<.>F<.>G<.>H<.>I<.>J<.>K]	[A<.>B<.>C<.>D<.>E<.>F<.>G<.>H<.>I<.>J<.>K]
78	ENSG00000008197	ENSMUSG00000042596	[A<.>B<.>C<.>D<.>E<.>F<.>G<.>H]	[A<.>B<.>C<.>D<.>E<.>F<.>G<.>H]
79	ENSG00000008226	ENSMUSG00000038060	[A<.>B<.>C<.>D<.>E<.>F<.>G<.>H<.>I<.>J<.>K<.>L<.>M<.>N<.>O<.>P<.>Q<.>R<.>S<.>T<.>U<.>V<.>WX<.>Y<.>Z<.>A1<.>A2<.>A3<.>A5A6<.>A7<.>A8<.>A9<.>A10<.>A11<.>A12<.>A13<.>A14]	[A<.>B<.>C<.>D<.>E<.>F<.>G<.>H<.>I<.>J<.>K<.>L<.>M<.>N<.>O<.>P<.>Q<.>R<.>S<.>T<.>U<.>V<.>X<.>Y<.>Z<.>A1<.>A2<.>A3A4<.>A6<.>A7<.>A8<.>A9<.>A10<.>A11<.>A12<.>A13<.>A14]
80	ENSG00000008283	ENSMUSG00000019590	[A<.>B<.>C<.>D<.>E]	[A<.>B<.>C<.>D<.>E]
81	ENSG00000008300	ENSMUSG00000023473	[AB<.>C<.>DE<.>F<.>G<.>H<.>I<.>J<.>K<.>L<.>M<.>N<.>O<.>P<.>Q<.>R<.>S<.>T<.>U<.>V<.>W<.>X<.>Y<.>Z<.>A1<.>A2<.>A3<.>A4<.>A5<.>A6<.>A7<.>A8<.>A9<.>A10<.>A11]	[B<.>C<.>E<.>F<.>G<.>H<.>I<.>J<.>K<.>L<.>M<.>N<.>O<.>P<.>Q<.>R<.>S<.>T<.>U<.>V<.>W<.>X<.>Y<.>Z<.>A1<.>A2<.>A3<.>A4<.>A5<.>A6<.>A7<.>A8<.>A9<.>A10<.>A11]
82	ENSG00000008311	ENSMUSG00000029695	[A<.>B<.>C<.>D<.>E<.>F<.>G<.>H<.>I<.>J<.>K<.>L<.>M<.>N<.>O<.>P<.>Q<.>R<.>S<.>T<.>U<.>V<.>W]	[A<.>B<.>C<.>D<.>E<.>F<.>G<.>H<.>I<.>J<.>K<.>L<.>M<.>N<.>O<.>P<.>Q<.>R<.>S<.>T<.>U<.>V<.>W]
83	ENSG00000008324	ENSMUSG00000032526	[A<.>B<.>C]	[A<.>B<.>C]
84	ENSG00000008405	ENSMUSG00000020038	[A<.>B<.>C<.>D<.>E<.>F<.>G<.>H<.>I<.>J<.>K<.>LM]<	[A<.>B<.>C<.>D<.>E<.>F<.>G<.>H<.>I<.>J<.>K<.>L]<
85	ENSG00000008438	ENSMUSG00000030413	[AB<.>C<.>D]	[B<.>C<.>E]
86	ENSG00000008513	ENSMUSG00000013846	[AB<.>C<.>D<.>E<.>F<.>G]	[B<.>C<.>D<.>E<.>F<.>G]
87	ENSG00000008516	ENSMUSG00000023903	[B<.>C<.>D<.>E<.>F<.>G<.>H<.>I<.>J<.>KL]	[AB<.>C<.>D<.>E<.>F<.>G<.>H<.>I<.>J<.>K]
88	ENSG00000008735	ENSMUSG00000022619	[A<.>B<.>C<.>D<.>E<.>F<.>G<.>H<.>I<.>J<.>K<.>L]	[A<.>B<.>C<.>D<.>E<.>F<.>G<.>H<.>I<.>J<.>K<.>L]
89	ENSG00000008869	ENSMUSG00000039414	[A<.>B<.>C<.>D<.>E<.>F<.>G<.>H<.>I<.>J<.>K<.>L<.>M<.>N<.>O<.>P<.>Q<.>R<.>S<.>T<.>U<.>V<.>W<.>X<.>Y<.>Z<.>A1<.>A2<.>A3<.>A4<.>A5<.>A6<.>A7<.>A8<.>A9]	[A<.>B<.>C<.>D<.>E<.>F<.>G<.>H<.>I<.>J<.>K<.>L<.>M<.>N<.>O<.>P<.>Q<.>R<.>S<.>T<.>U<.>V<.>W<.>X<.>Y<.>Z<.>A1<.>A2<.>A3<.>A4<.>A5<.>A6<.>A7<.>A8<.>A9]
90	ENSG00000008952	ENSMUSG00000027706	[A<.>B<.>C<.>D<.>E<.>F<.>G<.>H]	[A<.>B<.>C<.>D<.>E<.>F<.>G<.>H]
91	ENSG00000009335	ENSMUSG00000039000	[A<.>B<.>C<.>D<.>E<.>F<.>G<.>H<.>I<.>J<.>K<.>L<.>M<.>N<.>O<.>P<.>Q<.>R<.>S<.>T<.>U<.>V<.>W]	[A<.>B<.>C<.>D<.>E<.>F<.>G<.>H<.>I<.>J<.>K<.>L<.>M<.>N<.>O<.>P<.>Q<.>R<.>S<.>T<.>U<.>V<.>W]
93	ENSG00000009954	ENSMUSG00000002748	[A<.>B<.>C<.>D<.>E<.>F<.>G<.>H<.>I<.>J<.>K<.>L<.>M<.>N<.>O<.>P<.>Q<.>R<.>S]	[A<.>B<.>C<.>D<.>E<.>F<.>G<.>H<.>I<.>J<.>K<.>L<.>M<.>N<.>O<.>P<.>Q<.>R<.>S]
94	ENSG00000010017	ENSMUSG00000038546	[A<.>B<.>C<.>D<.>E<.>F<.>G<.>H<.>I<.>J<.>K<.>L<.>M<.>N]	[A<.>B<.>C<.>D<.>E<.>F<.>G<.>H<.>I<.>J<.>K<.>L<.>M<.>N]
95	ENSG00000010219	ENSMUSG00000030345	[F<.>G<.>H<.>I<.>J<.>K<.>L<.>M<.>N<.>O<.>PQ]	[A<.>B<.>C<.>D<.>EF<.>G<.>H<.>I<.>J<.>K<.>L<.>M<.>N<.>O<.>Q]
96	ENSG00000010256	ENSMUSG00000025651	[A<.>B<.>C<.>D<.>E<.>F<.>G<.>H<.>I<.>J<.>K<.>L<.>M]	[A<.>B<.>C<.>D<.>E<.>F<.>G<.>H<.>I<.>J<.>K<.>L<.>M]
97	ENSG00000010270	ENSMUSG00000003062	[A<.>B<.>C<.>D<.>E<.>F<.>G]	[A<.>B<.>C<.>D<.>E<.>F<.>G]
98	ENSG00000010278	ENSMUSG00000030342	[A<.>B<.>C<.>D<.>E<.>F<.>G<.>H]	[A<.>B<.>C<.>D<.>E<.>F<.>G<.>H]
99	ENSG00000010282	ENSMUSG00000032523	[A<.>B<.>C<.>D<.>E<.>F<.>G<.>H<.>I<.>J<.>K]	[A<.>B<.>C<.>D<.>E<.>F<.>G<.>H<.>I<.>J<.>K]
100	ENSG00000010292	ENSMUSG00000038252	[A<.>B<.>C<.>D<.>E<.>F<.>G<.>H<.>I<.>J<.>K<.>L<.>M<.>N<.>O<.>P<.>Q<.>R<.>S<.>T<.>U<.>V<.>W<.>X<.>Y<.>Z<.>A1<.>A2<.>A3<.>A4<.>A5]	[A<.>B<.>C<.>D<.>E<.>F<.>G<.>H<.>I<.>J<.>K<.>L<.>M<.>N<.>O<.>P<.>Q<.>R<.>S<.>T<.>U<.>V<.>W<.>X<.>Y<.>Z<.>A1<.>A2<.>A3<.>A4<.>A5]
101	ENSG00000010310	ENSMUSG00000030406	[A<.>C<.>D<.>E<.>F<.>G<.>H<.>I<.>J<.>K<.>L<.>M<.>N]	[B<.>C<.>D<.>E<.>F<.>G<.>H<.>I<.>J<.>K<.>L<.>M<.>N]
102	ENSG00000010319	ENSMUSG00000021904	[A<.>B<.>C<.>D<.>E<.>F<.>G<.>H<.>I<.>J<.>K<.>L<.>M<.>N<.>O<.>P]	[A<.>B<.>C<.>D<.>E<.>F<.>G<.>H<.>I<.>J<.>K<.>L<.>M<.>N<.>O<.>P]
104	ENSG00000010610	ENSMUSG00000023274	[A<.>B<.>D<.>E<.>F<.>G<.>H<.>I<.>J]	[A<.>B<.>CD<.>E<.>F<.>G<.>H<.>I<.>J]
105	ENSG00000010818	ENSMUSG00000015501	[A<.>B<.>C<.>D<.>E<.>F]	[A<.>B<.>C<.>D<.>E<.>F]
106	ENSG00000011007	ENSMUSG00000028668	[AB<.>C<.>D<.>E<.>F<.>G<.>H<.>I<.>J<.>K<.>L]	[B<.>C<.>D<.>E<.>F<.>G<.>H<.>I<.>J<.>K<.>L]
107	ENSG00000011009	ENSMUSG00000028670	[A<.>B<.>C<.>D<.>E<.>F<.>G<.>H<.>I]	[A<.>B<.>C<.>D<.>E<.>F<.>G<.>H<.>I]
108	ENSG00000011028	ENSMUSG00000020695	[A<.>B<.>C<.>D<.>E<.>F<.>G<.>H<.>I<.>J<.>K<.>L<.>M<.>N<.>O<.>P<.>Q<.>R<.>S<.>T<.>U<.>V<.>W<.>X<.>Y<.>Z<.>A1<.>A2<.>A3<.>A5]	[A<.>B<.>C<.>D<.>E<.>F<.>G<.>H<.>I<.>J<.>K<.>L<.>M<.>N<.>O<.>P<.>Q<.>R<.>S<.>T<.>U<.>V<.>W<.>X<.>Y<.>Z<.>A1<.>A2<.>A3<.>A4A5]
110	ENSG00000011083	ENSMUSG00000052026	[A<.>B<.>C<.>D<.>E<.>F<.>G<.>H<.>I<.>J<.>K<.>L<.>M<.>N]	[A<.>B<.>C<.>D<.>E<.>F<.>G<.>H<.>I<.>J<.>K<.>L<.>M<.>N]
111	ENSG00000011105	ENSMUSG00000030352	[A<.>B<.>C<.>D<.>E<.>F<.>G]	[A<.>B<.>C<.>D<.>E<.>F<.>G]
114	ENSG00000011258	ENSMUSG00000059474	[A<.>B<.>C<.>E<.>F<.>G<.>H<.>I<.>J<.>K<.>L<.>M<.>N<.>O<.>P]	[A<.>B<.>CD<.>E<.>F<.>G<.>H<.>I<.>J<.>K<.>L<.>M<.>N<.>O<.>P]
115	ENSG00000011260	ENSMUSG00000054079	[A<.>B<.>C<.>D<.>E<.>F<.>G<.>H<.>I<.>J<.>K<.>L<.>M]	[A<.>B<.>C<.>D<.>E<.>F<.>G<.>H<.>I<.>J<.>K<.>L<.>M]
116	ENSG00000011376	ENSMUSG00000035202	[A<.>B<.>C<.>D<.>E<.>F<.>G<.>H<.>I<.>J<.>K<.>L<.>M<.>N<.>O<.>P<.>Q<.>R<.>S<.>T]	[A<.>B<.>C<.>D<.>E<.>F<.>G<.>H<.>I<.>J<.>K<.>L<.>M<.>N<.>O<.>P<.>Q<.>R<.>S<.>T]
118	ENSG00000011485	ENSMUSG00000003099	[A<.>B<.>C<.>D<.>E<.>F<.>G<.>H<.>I<.>J<.>K<.>L<.>M]	[A<.>B<.>C<.>D<.>E<.>F<.>G<.>H<.>I<.>J<.>K<.>L<.>M]
119	ENSG00000011523	ENSMUSG00000044066	[A<.>C<.>D<.>E<.>F]	[B<.>C<.>D<.>E<.>F]
120	ENSG00000011590	ENSMUSG00000006310	[A<.>B<.>C<.>D<.>E]	[A<.>B<.>C<.>D<.>E]
121	ENSG00000011677	ENSMUSG00000031343	[A<.>B<.>C<.>D<.>E<.>F<.>G<.>H<.>I]	[A<.>B<.>C<.>D<.>E<.>F<.>G<.>H<.>I]
122	ENSG00000012232	ENSMUSG00000021978	[A<.>B<.>C<.>D<.>E]	[A<.>B<.>C<.>D<.>E]
123	ENSG00000013016	ENSMUSG00000024065	[A<.>B<.>C<.>D<.>E<.>F]	[A<.>B<.>C<.>D<.>E<.>F]
124	ENSG00000013293	ENSMUSG00000069072	[A<.>B<.>C<.>D<.>E<.>F<.>G]	[A<.>B<.>C<.>D<.>E<.>F<.>G]
125	ENSG00000013297	ENSMUSG00000037625	[A<.>B<.>C]	[A<.>B<.>C]
126	ENSG00000013364	ENSMUSG00000030681	[C<.>D<.>E<.>F<.>G<.>H<.>I<.>J<.>K<.>L<.>M<.>N<.>O<.>PQ]	[A<.>BC<.>D<.>E<.>F<.>G<.>H<.>I<.>J<.>K<.>L<.>M<.>N<.>O<.>P]
127	ENSG00000013392	ENSMUSG00000032417	[A<.>B]	[A<.>B]
128	ENSG00000013523	ENSMUSG00000021257	[A<.>B<.>C<.>D<.>E<.>F<.>G<.>H<.>I<.>J]	[A<.>B<.>C<.>D<.>E<.>F<.>G<.>H<.>I<.>J]
129	ENSG00000013563	ENSMUSG00000019088	[B<.>C<.>DE<.>F<.>G<.>H<.>IJ]	[AB<.>C<.>E<.>F<.>G<.>H<.>I]
130	ENSG00000013583	ENSMUSG00000042770	[A<.>B<.>C<.>D]	[A<.>B<.>C<.>D]
131	ENSG00000013588	ENSMUSG00000046733	[A<.>B<.>C]	[A<.>B<.>C]
132	ENSG00000014123	ENSMUSG00000040359	[A<.>B<.>C<.>D<.>E<.>F<.>G<.>H<.>I<.>J<.>K<.>L<.>M<.>N<.>O<.>P<.>Q<.>R<.>S]	[A<.>B<.>C<.>D<.>E<.>F<.>G<.>H<.>I<.>J<.>K<.>L<.>M<.>N<.>O<.>P<.>Q<.>R<.>S]
133	ENSG00000014164	ENSMUSG00000075600	[A<.>B<.>C<.>D<.>E<.>F<.>G<.>H<.>I<.>J<.>K<.>L]	[A<.>B<.>C<.>D<.>E<.>F<.>G<.>H<.>I<.>J<.>K<.>L]
134	ENSG00000014216	ENSMUSG00000024942	[A<.>B<.>C<.>D<.>E<.>F<.>G<.>H<.>I<.>J<.>K<.>L<.>M<.>N<.>O<.>P<.>Q<.>R<.>S<.>T<.>U]	[A<.>B<.>C<.>D<.>E<.>F<.>G<.>H<.>I<.>J<.>K<.>L<.>M<.>N<.>O<.>P<.>Q<.>R<.>S<.>T<.>U]
135	ENSG00000015133	ENSMUSG00000021182	[A<.>B<.>C<.>D<.>E<.>F<.>G<.>H<.>I<.>J<.>K<.>L<.>M<.>N<.>O<.>P<.>Q<.>R<.>S<.>T<.>U<.>V<.>W<.>X<.>Y<.>Z<.>A1<.>A2<.>A3<.>A4]	[A<.>B<.>C<.>D<.>E<.>F<.>G<.>H<.>I<.>J<.>K<.>L<.>M<.>N<.>O<.>P<.>Q<.>R<.>S<.>T<.>U<.>V<.>W<.>X<.>Y<.>Z<.>A1<.>A2<.>A3<.>A4]
136	ENSG00000015285	ENSMUSG00000031165	[A<.>B<.>C<.>D<.>E<.>F<.>G<.>H<.>I<.>J<.>K<.>L]	[A<.>B<.>C<.>D<.>E<.>F<.>G<.>H<.>I<.>J<.>K<.>L]
137	ENSG00000015413	ENSMUSG00000019278	[A<.>B<.>C<.>D<.>E<.>F<.>G<.>H<.>I<.>J]	[A<.>B<.>C<.>D<.>E<.>F<.>G<.>H<.>I<.>J]
138	ENSG00000015532	ENSMUSG00000020868	[A<.>B<.>C<.>D<.>E<.>F<.>G<.>H<.>I<.>J<.>K]	[A<.>B<.>C<.>D<.>E<.>F<.>G<.>H<.>I<.>J<.>K]
139	ENSG00000015676	ENSMUSG00000053838	[A<.>B<.>C<.>D<.>E<.>F]	[A<.>B<.>C<.>D<.>E<.>F]
140	ENSG00000016082	ENSMUSG00000042258	[A<.>B<.>C<.>D<.>E<.>F]	[A<.>B<.>C<.>D<.>E<.>F]
141	ENSG00000016391	ENSMUSG00000015970	[A<.>B<.>C<.>D<.>E<.>F<.>G]	[A<.>B<.>C<.>D<.>E<.>F<.>G]
142	ENSG00000016490	ENSMUSG00000028255	[A<.>B<.>C<.>D<.>E<.>F<.>G<.>H<.>I<.>J<.>K<.>L<.>M<.>N]	[A<.>B<.>C<.>D<.>E<.>F<.>G<.>H<.>I<.>J<.>K<.>L<.>M<.>NO]
143	ENSG00000016864	ENSMUSG00000021916	[A<.>B<.>C<.>D<.>E<.>F<.>G<.>H<.>I]	[A<.>B<.>C<.>D<.>E<.>F<.>G<.>H<.>I]
144	ENSG00000017483	ENSMUSG00000031170	[C<.>D<.>E<.>F<.>G<.>H<.>I<.>J<.>K<.>L<.>M<.>N<.>O<.>P<.>Q]	[A<.>BC<.>D<.>E<.>F<.>G<.>H<.>I<.>J<.>K<.>L<.>M<.>N<.>O<.>P<.>Q]
145	ENSG00000017797	ENSMUSG00000024096	[A<.>B<.>C<.>D<.>E<.>F<.>G<.>H<.>I]	[A<.>B<.>C<.>D<.>E<.>F<.>G<.>H<.>I]
146	ENSG00000018280	ENSMUSG00000026177	[A<.>B<.>C<.>D<.>E<.>F<.>G<.>H<.>I<.>J<.>K<.>L<.>M<.>N<.>O]	[A<.>B<.>C<.>D<.>E<.>F<.>G<.>H<.>I<.>J<.>K<.>L<.>M<.>N<.>OP]
147	ENSG00000018510	ENSMUSG00000042410	[B<.>C<.>D<.>E<.>F<.>G<.>H<.>I<.>J<.>K<.>L<.>M<.>N<.>O<.>P<.>Q<.>R<.>S<.>T<.>U]	[AB<.>C<.>D<.>E<.>F<.>G<.>H<.>I<.>J<.>K<.>L<.>M<.>N<.>O<.>P<.>Q<.>R<.>S<.>T<.>U]
148	ENSG00000018625	ENSMUSG00000007097	[A<.>B<.>C<.>D<.>E<.>F<.>G<.>H<.>I<.>J<.>K<.>L<.>M<.>N<.>O<.>P<.>Q<.>R<.>S<.>T<.>U<.>V<.>W]	[A<.>B<.>C<.>D<.>E<.>F<.>G<.>H<.>I<.>J<.>K<.>L<.>M<.>N<.>O<.>P<.>Q<.>R<.>S<.>T<.>U<.>V<.>W]
149	ENSG00000018699	ENSMUSG00000024078	[B<.>C<.>D<.>E<.>F<.>G<.>H<.>I<.>J<.>K<.>L<.>M<.>N<.>O<.>P<.>Q<.>R<.>S<.>T<.>U]	[AB<.>C<.>D<.>E<.>F<.>G<.>H<.>I<.>J<.>K<.>L<.>M<.>N<.>O<.>P<.>Q<.>R<.>S<.>T<.>U]
150	ENSG00000019102	ENSMUSG00000001943	[A<.>B<.>C<.>D<.>E<.>F<.>G]	[A<.>B<.>C<.>D<.>E<.>F<.>G]
151	ENSG00000019169	ENSMUSG00000026390	[A<.>B<.>C<.>D<.>EF<.>G<.>H<.>I<.>J<.>K<.>L<.>M<.>N<.>O<.>P<.>Q<.>R]	[A<.>B<.>C<.>D<.>F<.>G<.>H<.>I<.>J<.>K<.>L<.>M<.>N<.>O<.>P<.>Q<.>R]
152	ENSG00000019505	ENSMUSG00000027220	[A<.>B<.>C<.>D<.>E<.>F]	[A<.>B<.>C<.>D<.>E<.>F]
153	ENSG00000019549	ENSMUSG00000022676	[A<.>B<.>C]	[A<.>B<.>C]
154	ENSG00000019995	ENSMUSG00000030967	[A<.>B<.>C<.>D<.>E<.>F<.>G<.>H<.>I]	[A<.>B<.>C<.>D<.>E<.>F<.>G<.>H<.>I]
155	ENSG00000020181	ENSMUSG00000031486	[A<.>B<.>C<.>D<.>E<.>F<.>G<.>H<.>I<.>J<.>K<.>L<.>M<.>N<.>O<.>P<.>Q<.>R<.>S]	[A<.>B<.>C<.>D<.>E<.>F<.>G<.>H<.>I<.>J<.>K<.>L<.>M<.>N<.>O<.>P<.>Q<.>R<.>S]
156	ENSG00000021488	ENSMUSG00000030492	[A<.>B<.>C<.>D<.>E<.>F<.>G<.>H<.>I<.>J<.>K<.>L]	[A<.>B<.>C<.>D<.>E<.>F<.>G<.>H<.>I<.>J<.>K<.>L]
157	ENSG00000022355	ENSMUSG00000010803	[A<.>B<.>C<.>D<.>E<.>F<.>G<.>H<.>I]	[A<.>B<.>C<.>D<.>E<.>F<.>G<.>H<.>I]
158	ENSG00000023191	ENSMUSG00000038650	[A<.>B<.>C<.>D<.>E<.>F<.>G<.>H<.>I]	[A<.>B<.>C<.>D<.>E<.>F<.>G<.>H<.>I]
159	ENSG00000023318	ENSMUSG00000028343	[A<.>B<.>C<.>D<.>E<.>F<.>G<.>H<.>I<.>J<.>K<.>L]	[A<.>B<.>C<.>D<.>E<.>F<.>G<.>H<.>I<.>J<.>K<.>L]
160	ENSG00000023330	ENSMUSG00000032786	[A<.>B<.>C<.>D<.>E<.>F<.>G<.>H<.>I<.>J]	[A<.>B<.>C<.>D<.>E<.>F<.>G<.>H<.>I<.>J]
161	ENSG00000023445	ENSMUSG00000032000	[A<.>B<.>C<.>D<.>E<.>F<.>G<.>H]	[A<.>B<.>C<.>D<.>E<.>F<.>G<.>H]
162	ENSG00000023516	ENSMUSG00000022016	[A<.>B<.>C<.>D<.>E<.>F<.>G<.>H<.>I<.>J<.>K]	[A<.>B<.>C<.>D<.>E<.>F<.>G<.>H<.>I<.>J<.>KL]
163	ENSG00000023608	ENSMUSG00000021113	[B<.>C<.>D<.>E<.>F<.>G<.>H<.>I<.>J<.>L]	[AB<.>C<.>D<.>E<.>F<.>G<.>H<.>I<.>JK<.>L]
164	ENSG00000023734	ENSMUSG00000030224	[A<.>B<.>C<.>D<.>E<.>F<.>G<.>H<.>I<.>J]	[A<.>B<.>C<.>D<.>E<.>F<.>G<.>H<.>I<.>J]
165	ENSG00000023839	ENSMUSG00000025194	[AB<.>C<.>D<.>E<.>F<.>G<.>H<.>I<.>J<.>K<.>L<.>M<.>N<.>O<.>P<.>Q<.>R<.>S<.>T<.>U<.>V<.>W<.>X<.>Y<.>Z<.>A1<.>A2<.>A3<.>A4<.>A5<.>A6<.>A7]	[B<.>C<.>D<.>E<.>F<.>G<.>H<.>I<.>J<.>K<.>L<.>M<.>N<.>O<.>P<.>Q<.>R<.>S<.>T<.>U<.>V<.>W<.>X<.>Y<.>Z<.>A1<.>A2<.>A3<.>A4<.>A5<.>A6<.>A7]
166	ENSG00000023892	ENSMUSG00000002257	[A<.>B<.>C<.>D<.>E<.>F<.>G<.>H<.>I<.>J<.>K]	[A<.>B<.>C<.>D<.>E<.>F<.>G<.>H<.>I<.>J<.>K]
167	ENSG00000023909	ENSMUSG00000028124	[A<.>B<.>C<.>D<.>E<.>F<.>G]	[A<.>B<.>C<.>D<.>E<.>F<.>G]
168	ENSG00000024422	ENSMUSG00000074364	[A<.>B<.>C<.>D<.>E]	[A<.>B<.>C<.>D<.>E]
169	ENSG00000024862	ENSMUSG00000059554	[A<.>BC<.>D<.>E<.>F<.>G]	[C<.>D<.>E<.>F<.>G]
170	ENSG00000025039	ENSMUSG00000028278	[A<.>B<.>C<.>D<.>E<.>F<.>G]	[A<.>B<.>C<.>D<.>E<.>F<.>G]
171	ENSG00000025293	ENSMUSG00000038116	[A<.>B<.>C<.>D<.>E<.>F<.>G<.>H<.>I<.>J<.>K<.>L<.>M<.>N<.>O<.>P<.>Q]	[A<.>B<.>C<.>D<.>E<.>F<.>G<.>H<.>I<.>J<.>K<.>L<.>M<.>N<.>O<.>P<.>Q]
172	ENSG00000025423	ENSMUSG00000025396	[A<.>B<.>C<.>D]	[A<.>B<.>C<.>D]
173	ENSG00000025796	ENSMUSG00000019802	[A<.>B<.>C<.>D<.>E<.>F<.>G<.>H<.>I<.>J<.>K<.>L<.>M<.>N<.>O<.>P<.>Q<.>R<.>S<.>T<.>U]	[A<.>B<.>C<.>D<.>E<.>F<.>G<.>H<.>I<.>J<.>K<.>L<.>M<.>N<.>O<.>P<.>Q<.>R<.>S<.>T<.>U]
174	ENSG00000025800	ENSMUSG00000003731	[A<.>B<.>C<.>D<.>E<.>F<.>G<.>H<.>I<.>J<.>K<.>L<.>M<.>N]	[A<.>B<.>C<.>D<.>E<.>F<.>G<.>H<.>I<.>J<.>K<.>L<.>M<.>N]
175	ENSG00000026025	ENSMUSG00000026728	[A<.>B<.>C<.>D<.>E<.>F<.>G<.>H<.>I]	[A<.>B<.>C<.>D<.>E<.>F<.>G<.>H<.>I]
176	ENSG00000026559	ENSMUSG00000074575	[A<.>B]	[A<.>B]
177	ENSG00000026652	ENSMUSG00000023827	[A<.>B<.>C<.>D<.>E<.>F<.>G<.>H]	[A<.>B<.>C<.>D<.>E<.>F<.>G<.>H]
178	ENSG00000027001	ENSMUSG00000021993	[B<.>C<.>D<.>E<.>F<.>G<.>H<.>I<.>J<.>K<.>L<.>M<.>N<.>O<.>P<.>Q<.>R<.>S<.>T]	[AB<.>C<.>D<.>E<.>F<.>G<.>H<.>I<.>J<.>K<.>L<.>M<.>N<.>O<.>P<.>Q<.>R<.>S<.>T]
179	ENSG00000027075	ENSMUSG00000021108	[A<.>B<.>C<.>D<.>E<.>F<.>G<.>H<.>I<.>J<.>K<.>L<.>M<.>N]	[A<.>B<.>C<.>D<.>E<.>F<.>G<.>H<.>I<.>J<.>K<.>L<.>M<.>N]
180	ENSG00000027644	ENSMUSG00000005640	[A<.>B<.>C<.>D<.>E<.>F<.>G<.>H<.>I<.>J<.>K<.>L<.>M<.>N<.>O<.>P<.>Q<.>R<.>S<.>T<.>U<.>V]	[A<.>B<.>C<.>D<.>E<.>F<.>G<.>H<.>I<.>J<.>K<.>L<.>M<.>N<.>O<.>P<.>Q<.>R<.>S<.>T<.>U<.>V]
181	ENSG00000027697	ENSMUSG00000020009	[A<.>C<.>DE<.>F<.>H<.>I<.>J]	[B<.>C<.>E<.>G<.>H<.>I<.>J]
182	ENSG00000028137	ENSMUSG00000028599	[A<.>B<.>C<.>D<.>E<.>F<.>G<.>H<.>I<.>J]	[A<.>B<.>C<.>D<.>E<.>F<.>G<.>H<.>I<.>JK]
183	ENSG00000028839	ENSMUSG00000071359	[A<.>B<.>C<.>D<.>E<.>F]	[A<.>B<.>C<.>D<.>E<.>F]
184	ENSG00000029559	ENSMUSG00000029306	[A<.>B<.>C<.>D<.>E<.>F]	[A<.>B<.>C<.>D<.>E<.>F]
185	ENSG00000029639	ENSMUSG00000036983	[A<.>B<.>C<.>D<.>E<.>F<.>G]	[A<.>B<.>C<.>D<.>E<.>F<.>G]
186	ENSG00000029993	ENSMUSG00000015217	[A<.>B<.>C<.>D]	[A<.>B<.>C<.>D]
187	ENSG00000030066	ENSMUSG00000051329	[AB<.>C<.>D<.>E<.>F<.>G<.>H<.>I<.>J<.>K<.>L<.>M<.>N<.>O<.>P<.>Q<.>R<.>S<.>T<.>U<.>V<.>W<.>X<.>Y<.>Z<.>A1<.>A2<.>A3<.>A4<.>A5<.>A6<.>A7<.>A8<.>A9<.>A10<.>A11]	[B<.>C<.>D<.>E<.>F<.>G<.>H<.>I<.>J<.>K<.>L<.>M<.>N<.>O<.>P<.>Q<.>R<.>S<.>T<.>U<.>V<.>W<.>X<.>Y<.>Z<.>A1<.>A2<.>A3<.>A4<.>A5<.>A6<.>A7<.>A8<.>A9<.>A10<.>A11]
188	ENSG00000030110	ENSMUSG00000057789	[A<.>B<.>C<.>D<.>E]	[A<.>B<.>C<.>D<.>E]
189	ENSG00000030582	ENSMUSG00000034708	[C<.>D<.>E<.>F<.>G<.>H<.>I<.>J<.>K<.>L<.>M<.>N]	[A<.>BC<.>D<.>E<.>F<.>G<.>H<.>I<.>J<.>K<.>L<.>M<.>N]
190	ENSG00000031081	ENSMUSG00000022799	[A<.>B<.>C<.>D<.>E<.>F<.>G<.>H<.>I<.>J<.>K<.>L]	[A<.>B<.>C<.>D<.>E<.>F<.>G<.>H<.>I<.>J<.>K<.>L]
191	ENSG00000031691	ENSMUSG00000023919	[B<.>C<.>E<.>F<.>G<.>H<.>I<.>J]	[AB<.>C<.>DE<.>F<.>G<.>H<.>I<.>J]
193	ENSG00000033178	ENSMUSG00000035898	[A<.>B<.>C<.>D<.>E<.>F<.>G<.>H<.>I<.>J<.>K<.>L<.>M<.>N<.>O<.>P<.>Q<.>R<.>S<.>T<.>U<.>V<.>W<.>X<.>Y<.>Z<.>A1<.>A2<.>A3<.>A4<.>A5<.>A6<.>A7]	[A<.>B<.>C<.>D<.>E<.>F<.>G<.>H<.>I<.>J<.>K<.>L<.>M<.>N<.>O<.>P<.>Q<.>R<.>S<.>T<.>U<.>V<.>W<.>X<.>Y<.>Z<.>A1<.>A2<.>A3<.>A4<.>A5<.>A6<.>A7A8]
194	ENSG00000033800	ENSMUSG00000032405	[A<.>B<.>C<.>D<.>E<.>F<.>G<.>H<.>I<.>J<.>K<.>L<.>M<.>N]	[A<.>B<.>C<.>D<.>E<.>F<.>G<.>H<.>I<.>J<.>K<.>L<.>M<.>N]
195	ENSG00000034510	ENSMUSG00000079523	[A<.>B]	[A<.>B]
196	ENSG00000034677	ENSMUSG00000022280	[A<.>B<.>C<.>D<.>E<.>F<.>G<.>H<.>I]	[A<.>B<.>C<.>D<.>E<.>F<.>G<.>H<.>I]
197	ENSG00000034713	ENSMUSG00000031950	[A<.>B<.>C<.>D]	[A<.>B<.>C<.>D]
198	ENSG00000034971	ENSMUSG00000026697	[AB<.>C<.>D]	[B<.>C<.>D]
199	ENSG00000035664	ENSMUSG00000032380	[A<.>B<.>C<.>D<.>E<.>F<.>G<.>H<.>I<.>J<.>K]	[A<.>B<.>C<.>D<.>E<.>F<.>G<.>H<.>I<.>J<.>K]
200	ENSG00000035687	ENSMUSG00000015961	[A<.>B<.>C<.>D<.>E<.>F<.>G<.>H<.>I<.>J<.>K<.>L<.>M]	[A<.>B<.>C<.>D<.>E<.>F<.>G<.>H<.>I<.>J<.>K<.>L<.>M]
201	ENSG00000035862	ENSMUSG00000017466	[A<.>B<.>C<.>D<.>E]	[A<.>B<.>C<.>D<.>E]
202	ENSG00000036448	ENSMUSG00000031461	[A<.>B<.>C<.>D<.>E<.>F<.>G<.>H<.>I<.>J<.>K<.>L<.>M<.>N<.>O<.>P<.>Q<.>R<.>S<.>T<.>U<.>V<.>W<.>X<.>Y<.>Z<.>A1<.>A2<.>A3<.>A4<.>A5<.>A6<.>A7<.>A8<.>A9<.>A10A11]	[A<.>B<.>C<.>D<.>E<.>F<.>G<.>H<.>I<.>J<.>K<.>L<.>M<.>N<.>O<.>P<.>Q<.>R<.>S<.>T<.>U<.>V<.>W<.>X<.>Y<.>Z<.>A1<.>A2<.>A3<.>A4<.>A5<.>A6<.>A7<.>A8<.>A9<.>A10]
203	ENSG00000036473	ENSMUSG00000031173	[A<.>B<.>C<.>D<.>E<.>F<.>G<.>H<.>I<.>J]	[A<.>B<.>C<.>D<.>E<.>F<.>G<.>H<.>I<.>J]
204	ENSG00000036530	ENSMUSG00000021259	[A<.>B<.>C<.>D<.>E<.>F<.>G<.>H<.>I<.>J<.>K<.>L<.>M<.>N<.>O]	[A<.>B<.>C<.>D<.>E<.>F<.>G<.>H<.>I<.>J<.>K<.>L<.>M<.>N<.>O]
205	ENSG00000037042	ENSMUSG00000045007	[A<.>B<.>C<.>D<.>E<.>F<.>G<.>H<.>I<.>J<.>K]	[A<.>B<.>C<.>D<.>E<.>F<.>G<.>H<.>I<.>J<.>K]
206	ENSG00000037637	ENSMUSG00000028920	[A<.>B<.>C<.>D<.>E<.>F<.>G<.>H<.>I]	[A<.>B<.>C<.>D<.>E<.>F<.>G<.>H<.>I]
207	ENSG00000037965	ENSMUSG00000001657	[A<.>B]	[A<.>B]
208	ENSG00000038002	ENSMUSG00000031521	[A<.>B<.>C<.>D<.>E<.>F<.>G<.>H<.>I]	[A<.>B<.>C<.>D<.>E<.>F<.>G<.>H<.>I]
209	ENSG00000038382	ENSMUSG00000022263	[A<.>B<.>C<.>D<.>E<.>F<.>G<.>H<.>I<.>J<.>K<.>L<.>M<.>N<.>O<.>P<.>Q<.>R<.>S<.>T<.>U<.>V<.>W<.>X<.>Y<.>Z<.>A1<.>A2<.>A3<.>A4<.>A5<.>A6<.>A7<.>A8<.>A9<.>A10<.>A11<.>A12<.>A13<.>A14<.>A15<.>A16<.>A17<.>A18<.>A19<.>A20<.>A21<.>A22<.>A23<.>A24<.>A25<.>A26<.>A27<.>A28<.>A29<.>A30<.>A31]	[A<.>B<.>C<.>D<.>E<.>F<.>G<.>H<.>I<.>J<.>K<.>L<.>M<.>N<.>O<.>P<.>Q<.>R<.>S<.>T<.>U<.>V<.>W<.>X<.>Y<.>Z<.>A1<.>A2<.>A3<.>A4<.>A5<.>A6<.>A7<.>A8<.>A9<.>A10<.>A11<.>A12<.>A13<.>A14<.>A15<.>A16<.>A17<.>A18<.>A19<.>A20<.>A21<.>A22<.>A23<.>A24<.>A25<.>A26<.>A27<.>A28<.>A29<.>A30<.>A31]
210	ENSG00000039068	ENSMUSG00000000303	[A<.>B<.>CD<.>E<.>F<.>G<.>H<.>I<.>J<.>K<.>L<.>M<.>N<.>O<.>P<.>Q]	[A<.>B<.>C<.>E<.>F<.>G<.>H<.>I<.>J<.>K<.>L<.>M<.>N<.>O<.>P<.>Q]
211	ENSG00000039123	ENSMUSG00000016018	[A<.>B<.>C<.>D<.>E<.>F<.>G<.>H<.>I<.>J<.>K<.>L<.>M<.>N<.>O<.>P<.>Q<.>R<.>S<.>T<.>U<.>V<.>W<.>X<.>Y<.>Z<.>A1]	[A<.>B<.>C<.>D<.>E<.>F<.>G<.>H<.>I<.>J<.>K<.>L<.>M<.>N<.>O<.>P<.>Q<.>R<.>S<.>T<.>U<.>V<.>W<.>X<.>Y<.>Z<.>A1]
212	ENSG00000039139	ENSMUSG00000022262	[A<.>B<.>C<.>D<.>E<.>F<.>G<.>H<.>I<.>J<.>K<.>L<.>M<.>N<.>O<.>P<.>Q<.>R<.>S<.>T<.>U<.>V<.>W<.>X<.>Y<.>Z<.>A1<.>A2<.>A3<.>A4<.>A5<.>A6<.>A7<.>A8<.>A9<.>A10<.>A11<.>A12<.>A13<.>A14<.>A15<.>A16<.>A17<.>A18<.>A19<.>A20<.>A21<.>A22<.>A23<.>A24<.>A25<.>A26<.>A27<.>A28<.>A29<.>A30<.>A31<.>A32<.>A33<.>A34<.>A35<.>A36<.>A37<.>A38<.>A39<.>A40<.>A41<.>A42<.>A43<.>A44<.>A45<.>A46<.>A47<.>A48<.>A49<.>A50<.>A51…	[A<.>B<.>C<.>D<.>E<.>F<.>G<.>H<.>I<.>J<.>K<.>L<.>M<.>N<.>O<.>P<.>Q<.>R<.>S<.>T<.>U<.>V<.>W<.>X<.>Y<.>Z<.>A1<.>A2<.>A3<.>A4<.>A5<.>A6<.>A7<.>A8<.>A9<.>A10<.>A11<.>A12<.>A13<.>A14<.>A15<.>A16<.>A17<.>A18<.>A19<.>A20<.>A21<.>A22<.>A23<.>A24<.>A25<.>A26<.>A27<.>A28<.>A29<.>A30<.>A31<.>A32<.>A33<.>A34<.>A35<.>A36<.>A37<.>A38<.>A39<.>A40<.>A41<.>A42<.>A43<.>A44<.>A45<.>A46<.>A47<.>A48<.>A49<.>A50<.>A51…
213	ENSG00000039319	ENSMUSG00000021706	[A<.>B<.>C<.>D<.>E<.>F<.>G<.>H<.>I<.>J<.>K<.>L<.>M<.>N<.>O<.>P<.>Q]	[A<.>B<.>C<.>D<.>E<.>F<.>G<.>H<.>I<.>J<.>K<.>L<.>M<.>N<.>O<.>P<.>QR]
214	ENSG00000039537	ENSMUSG00000022181	[A<.>B<.>C<.>D<.>E<.>F<.>G<.>H<.>I<.>J<.>K<.>L<.>M<.>N<.>P<.>Q<.>R]	[A<.>B<.>C<.>D<.>E<.>F<.>G<.>H<.>I<.>J<.>K<.>L<.>M<.>N<.>O]
215	ENSG00000039987	ENSMUSG00000052819	[A<.>B<.>C<.>D<.>E<.>F<.>G<.>H<.>I]	[A<.>B<.>C<.>D<.>E<.>F<.>G<.>H<.>I]
216	ENSG00000040275	ENSMUSG00000069910	[A<.>B<.>C<.>D<.>E<.>F<.>G<.>H<.>I<.>J<.>K]	[A<.>B<.>C<.>D<.>E<.>F<.>G<.>H<.>I<.>J<.>K]
217	ENSG00000040608	ENSMUSG00000043811	[A<.>B]	[A<.>B]
218	ENSG00000040731	ENSMUSG00000022321	[A<.>B<.>C<.>D<.>E<.>F<.>G<.>H<.>I<.>J<.>K]	[A<.>B<.>C<.>D<.>E<.>F<.>G<.>H<.>I<.>J<.>K]
219	ENSG00000041353	ENSMUSG00000024511	[A<.>B<.>C<.>D<.>E]	[A<.>B<.>C<.>D<.>E]
220	ENSG00000041802	ENSMUSG00000022538	[A<.>B<.>C<.>D<.>E<.>F<.>G<.>H<.>I<.>J<.>K<.>L<.>M<.>N]	[A<.>B<.>C<.>D<.>E<.>F<.>G<.>H<.>I<.>J<.>K<.>L<.>M<.>N]
221	ENSG00000041982	ENSMUSG00000028364	[A<.>B<.>C<.>D<.>E<.>F<.>G<.>H<.>I<.>J<.>K<.>L<.>M<.>N<.>O<.>P<.>Q<.>R<.>S<.>T<.>U<.>V<.>W<.>X<.>Y<.>Z<.>A1]	[A<.>B<.>C<.>D<.>E<.>F<.>G<.>H<.>I<.>J<.>K<.>M<.>N<.>P<.>Q<.>R<.>S<.>T<.>U<.>V<.>W<.>X<.>Y<.>Z<.>A1]
222	ENSG00000042062	ENSMUSG00000074577	[A<.>B<.>C<.>D<.>E<.>F<.>G<.>H<.>I<.>J<.>K<.>L<.>M<.>N<.>O<.>P<.>Q<.>R<.>S<.>T<.>U]	[A<.>B<.>C<.>D<.>E<.>F<.>G<.>H<.>I<.>J<.>K<.>L<.>M<.>N<.>O<.>P<.>Q<.>R<.>S<.>T<.>U]
223	ENSG00000042088	ENSMUSG00000021177	[A<.>B<.>C<.>D<.>E<.>F<.>G<.>H<.>I<.>J<.>K<.>L<.>M<.>N<.>O]	[A<.>B<.>C<.>D<.>E<.>F<.>G<.>H<.>I<.>J<.>K<.>L<.>M<.>N<.>O]
224	ENSG00000042429	ENSMUSG00000031935	[A<.>B<.>C<.>D<.>E<.>F<.>G<.>H<.>I<.>J<.>K<.>L]	[A<.>B<.>C<.>D<.>E<.>F<.>G<.>H<.>I<.>J<.>K<.>L]
225	ENSG00000042445	ENSMUSG00000056666	[A<.>B<.>C<.>D<.>E<.>F<.>G<.>H<.>I<.>J<.>K]	[A<.>B<.>C<.>D<.>E<.>F<.>G<.>H<.>I<.>J<.>K]
226	ENSG00000042832	ENSMUSG00000053469	[B<.>C<.>D<.>E<.>F<.>G<.>H<.>I<.>J<.>K<.>L<.>M<.>N<.>O<.>P<.>Q<.>R<.>S<.>T<.>U<.>V<.>W<.>X<.>Y<.>Z<.>A1<.>A2<.>A3<.>A4A5<.>A6<.>A7<.>A8<.>A9<.>A10<.>A11A12<.>A13<.>A14<.>A15<.>A16<.>A17<.>A18<.>A19<.>A20<.>A21<.>A22<.>A23<.>A24<.>A25]	[AB<.>C<.>D<.>E<.>F<.>G<.>H<.>I<.>J<.>K<.>L<.>M<.>N<.>O<.>P<.>Q<.>R<.>S<.>T<.>U<.>V<.>W<.>X<.>Y<.>Z<.>A1<.>A2<.>A3<.>A4<.>A6<.>A7<.>A8<.>A9<.>A10<.>A12<.>A13<.>A14<.>A15<.>A16<.>A17<.>A18<.>A19<.>A20<.>A21<.>A22<.>A23<.>A24<.>A25]
227	ENSG00000043039	ENSMUSG00000032033	[A<.>B<.>C<.>D]	[A<.>B<.>C<.>D]
228	ENSG00000043355	ENSMUSG00000061524	[A<.>B<.>C]	[A<.>B<.>C]
230	ENSG00000043514	ENSMUSG00000028653	[A<.>B<.>C<.>D<.>E<.>F<.>G<.>H<.>I<.>J<.>K]	[A<.>B<.>C<.>D<.>E<.>F<.>G<.>H<.>I<.>J<.>K]
231	ENSG00000043591	ENSMUSG00000035283	[A]	[A]
232	ENSG00000044012	ENSMUSG00000032978	[AB<.>C<.>DE]	[B<.>C<.>D]
233	ENSG00000044574	ENSMUSG00000026864	[B<.>C<.>D<.>E<.>F<.>G<.>H<.>I]	[AB<.>C<.>D<.>E<.>F<.>G<.>H<.>I]
235	ENSG00000046651	ENSMUSG00000040586	[B<.>C<.>D<.>E<.>F<.>G<.>H<.>I<.>J<.>K<.>L<.>M<.>N<.>O<.>P<.>Q<.>R<.>T<.>U<.>W<.>X<.>Y<.>Z]	[AB<.>C<.>D<.>E<.>F<.>G<.>H<.>I<.>J<.>K<.>L<.>M<.>N<.>O<.>P<.>Q<.>S<.>T<.>V<.>W<.>X<.>Y<.>Z]
237	ENSG00000047188	ENSMUSG00000034653	[A<.>B<.>C<.>D<.>E<.>F<.>G<.>H<.>I<.>J<.>K<.>L<.>M<.>N<.>O<.>P<.>Q<.>R<.>S<.>T<.>U<.>V<.>W<.>X<.>Y<.>Z<.>A1<.>A2<.>A3]	[A<.>B<.>C<.>D<.>E<.>F<.>G<.>H<.>I<.>J<.>K<.>L<.>M<.>N<.>O<.>P<.>Q<.>R<.>S<.>T<.>U<.>V<.>W<.>X<.>Y<.>Z<.>A1<.>A2<.>A3]
238	ENSG00000047365	ENSMUSG00000037999	[A<.>B<.>C<.>D<.>E<.>F<.>G<.>H<.>I<.>J<.>K<.>L<.>M<.>N<.>O<.>P<.>Q<.>R<.>S<.>T<.>U<.>V<.>W<.>X<.>Y<.>Z<.>A1<.>A2<.>A3<.>A4<.>A5<.>A6]	[A<.>B<.>C<.>D<.>E<.>F<.>G<.>H<.>I<.>J<.>K<.>L<.>M<.>N<.>O<.>P<.>Q<.>R<.>S<.>T<.>U<.>V<.>W<.>X<.>Y<.>Z<.>A1<.>A2<.>A3<.>A4<.>A5<.>A6A7]
240	ENSG00000047578	ENSMUSG00000032743	[A<.>B<.>C<.>D<.>E<.>F<.>G<.>H<.>I<.>J<.>K<.>L<.>M<.>N<.>O<.>P<.>Q<.>R<.>S<.>T<.>U<.>V<.>W<.>X<.>Y<.>Z<.>A1<.>A2]	[A<.>B<.>C<.>D<.>E<.>F<.>G<.>H<.>I<.>J<.>K<.>L<.>M<.>N<.>O<.>P<.>Q<.>R<.>S<.>T<.>U<.>V<.>W<.>X<.>Y<.>Z<.>A1<.>A2]
241	ENSG00000047597	ENSMUSG00000015342	[A<.>B<.>C]	[A<.>B<.>C]
242	ENSG00000047617	ENSMUSG00000038115	[A<.>C<.>D<.>E<.>F<.>G<.>H<.>I<.>J<.>K<.>L<.>M<.>N<.>O<.>P<.>Q<.>R<.>S<.>T<.>U<.>V<.>W<.>X<.>Y<.>Z<.>A1<.>A2]	[B<.>C<.>D<.>E<.>G<.>H<.>I<.>J<.>K<.>L<.>M<.>N<.>O<.>P<.>Q<.>R<.>S<.>T<.>U<.>V<.>W<.>X<.>Y<.>Z<.>A1<.>A2]
243	ENSG00000047621	ENSMUSG00000030347	[A<.>B<.>C<.>D<.>E<.>F<.>G<.>H<.>I<.>J<.>K<.>L<.>M]	[A<.>B<.>C<.>D<.>E<.>F<.>G<.>H<.>I<.>J<.>K<.>L<.>M]
245	ENSG00000047936	ENSMUSG00000019893	[A<.>B<.>C<.>E<.>F<.>G<.>H<.>I<.>J<.>K<.>L<.>M<.>NO<.>P<.>Q<.>R<.>S<.>T<.>U<.>V<.>W<.>X<.>Y<.>Z<.>A1<.>A2A3<.>A4<.>A5<.>A6<.>A7<.>A8<.>A9<.>A10<.>A11<.>A12<.>A13<.>A14<.>A15<.>A16<.>A17<.>A18<.>A19<.>A20]	[A<.>B<.>C<.>D<.>E<.>F<.>G<.>H<.>I<.>J<.>K<.>L<.>M<.>O<.>P<.>Q<.>R<.>S<.>T<.>U<.>V<.>W<.>X<.>Y<.>Z<.>A1<.>A3<.>A4<.>A5<.>A6<.>A7<.>A8<.>A9<.>A10<.>A11<.>A12<.>A13<.>A14<.>A15<.>A16<.>A17<.>A18<.>A19<.>A20]
246	ENSG00000048405	ENSMUSG00000039841	[A<.>B<.>C<.>D<.>E]	[A<.>B<.>C<.>D<.>E]
247	ENSG00000048462	ENSMUSG00000022496	[AB<.>C<.>E]	[B<.>CD<.>E]
248	ENSG00000048545	ENSMUSG00000023982	[A<.>B<.>C<.>D]	[A<.>B<.>C<.>D]
250	ENSG00000049089	ENSMUSG00000028626	[A<.>B<.>C<.>D<.>E<.>F<.>G<.>H<.>I<.>J<.>K<.>L<.>M<.>N<.>O<.>P<.>Q<.>R<.>S<.>T<.>U<.>V<.>W<.>X<.>Y<.>Z<.>A1<.>A2<.>A3<.>A4<.>A5<.>A6]	[A<.>B<.>C<.>D<.>E<.>F<.>G<.>H<.>I<.>J<.>K<.>L<.>M<.>N<.>O<.>P<.>Q<.>R<.>S<.>T<.>U<.>V<.>W<.>X<.>Y<.>Z<.>A1<.>A2<.>A3<.>A4<.>A5<.>A6]
251	ENSG00000049167	ENSMUSG00000021694	[A<.>B<.>C<.>D<.>E<.>F<.>G<.>H<.>I<.>J<.>K<.>L]	[A<.>B<.>C<.>D<.>E<.>F<.>G<.>H<.>I<.>J<.>K<.>L]
252	ENSG00000049192	ENSMUSG00000046169	[A<.>B<.>C<.>D<.>E<.>F<.>G<.>H<.>I<.>J<.>K<.>L<.>M<.>N<.>O<.>P<.>Q<.>R<.>S<.>T<.>U<.>V<.>W<.>X]	[A<.>B<.>C<.>D<.>E<.>F<.>G<.>H<.>I<.>J<.>K<.>L<.>M<.>N<.>O<.>P<.>Q<.>R<.>S<.>T<.>U<.>V<.>W<.>X]
253	ENSG00000049245	ENSMUSG00000028955	[A<.>B<.>C<.>D<.>EF]	[A<.>B<.>C<.>D<.>E]
254	ENSG00000049283	ENSMUSG00000010080	[A<.>B<.>C<.>D<.>E<.>F<.>H<.>I<.>J]	[A<.>B<.>C<.>D<.>E<.>F<.>GH<.>I<.>J]
255	ENSG00000049449	ENSMUSG00000005973	[A<.>B<.>C<.>D<.>E<.>F]	[A<.>B<.>C<.>D<.>E<.>F]
256	ENSG00000049656	ENSMUSG00000021610	[A<.>B<.>C<.>E<.>F<.>G<.>H<.>I<.>J<.>K<.>L<.>M<.>N<.>O<.>P<.>Q<.>R]	[A<.>B<.>C<.>DE<.>F<.>G<.>H<.>I<.>J<.>K<.>L<.>M<.>N<.>O<.>P<.>Q<.>R]
257	ENSG00000050030	ENSMUSG00000046449	[A<.>B<.>C]	[A<.>B<.>C]
258	ENSG00000050165	ENSMUSG00000030772	[A<.>B<.>C<.>D<.>E<.>F<.>G]	[A<.>B<.>C<.>D<.>E<.>F<.>G]
259	ENSG00000050327	ENSMUSG00000033542	[A<.>B<.>C<.>D<.>E<.>F<.>G<.>H<.>I<.>J<.>K<.>L<.>M<.>N]	[A<.>B<.>C<.>D<.>E<.>F<.>G<.>H<.>I<.>J<.>K<.>L<.>M<.>N]
260	ENSG00000050344	ENSMUSG00000029832	[A<.>B<.>C<.>D]	[A<.>B<.>C<.>DE]
261	ENSG00000050393	ENSMUSG00000021371	[A<.>C<.>D<.>E<.>F<.>G<.>H<.>I<.>J]	[B<.>C<.>D<.>E<.>F<.>G<.>H<.>I<.>J]
262	ENSG00000050555	ENSMUSG00000026840	[B<.>C<.>D<.>E<.>F<.>G<.>H<.>I<.>J<.>K<.>L<.>M<.>N<.>O<.>P<.>Q<.>R<.>S<.>T<.>U<.>V<.>W<.>X<.>Z<.>A1<.>A2<.>A3<.>A4A5]	[AB<.>C<.>D<.>E<.>F<.>G<.>H<.>I<.>J<.>K<.>L<.>M<.>N<.>O<.>P<.>Q<.>R<.>S<.>T<.>U<.>V<.>W<.>Y<.>Z<.>A1<.>A2<.>A3<.>A4]
263	ENSG00000050767	ENSMUSG00000063564	[A<.>B<.>C<.>D<.>E<.>F<.>G<.>H<.>I<.>J<.>K<.>L<.>M<.>N<.>O<.>P<.>Q<.>R<.>S<.>T<.>U<.>V<.>W<.>X<.>Y<.>Z<.>A1<.>A2<.>A3]	[A<.>B<.>C<.>D<.>E<.>F<.>G<.>H<.>I<.>J<.>K<.>L<.>M<.>N<.>O<.>P<.>Q<.>R<.>S<.>T<.>U<.>V<.>W<.>X<.>Y<.>Z<.>A1<.>A2<.>A3]
264	ENSG00000051382	ENSMUSG00000032462	[AB<.>C<.>D<.>E<.>F<.>G<.>H<.>I<.>J<.>K<.>L<.>M<.>N<.>O<.>P<.>Q<.>R<.>S<.>T<.>U<.>V<.>W]	[B<.>C<.>D<.>E<.>F<.>G<.>H<.>I<.>J<.>K<.>L<.>M<.>N<.>O<.>P<.>Q<.>R<.>S<.>T<.>U<.>V<.>W]
265	ENSG00000051523	ENSMUSG00000006519	[A<.>B<.>C<.>D<.>E<.>F]	[A<.>B<.>C<.>D<.>E<.>F]
266	ENSG00000051596	ENSMUSG00000025872	[A<.>B<.>C<.>D<.>E<.>F]	[A<.>B<.>C<.>D<.>E<.>F]
267	ENSG00000051620	ENSMUSG00000019853	[A<.>B<.>C<.>D]	[A<.>B<.>C<.>D]
268	ENSG00000052344	ENSMUSG00000030800	[A<.>B<.>C<.>D<.>E<.>FG]	[A<.>B<.>C<.>D<.>E<.>F]
269	ENSG00000052795	ENSMUSG00000061175	[A<.>B<.>C<.>D<.>E<.>F<.>G<.>H<.>I<.>J<.>K<.>L<.>M<.>N<.>O<.>P<.>Q]	[A<.>B<.>C<.>D<.>E<.>F<.>G<.>H<.>I<.>J<.>K<.>L<.>M<.>N<.>O<.>P<.>Q]
270	ENSG00000052850	ENSMUSG00000040310	[A<.>B<.>C<.>D]	[A<.>B<.>C<.>D]
271	ENSG00000053108	ENSMUSG00000036264	[A<.>B<.>C<.>D<.>E<.>F<.>G<.>H<.>I<.>J<.>K<.>L<.>M<.>N<.>O]	[A<.>B<.>C<.>D<.>E<.>F<.>G<.>H<.>I<.>J<.>K<.>L<.>M<.>N<.>O]
272	ENSG00000053328	ENSMUSG00000045555	[A<.>B<.>C<.>D<.>E]	[A<.>B<.>C<.>D<.>E]
273	ENSG00000053371	ENSMUSG00000028743	[A<.>B<.>C<.>D<.>E<.>F<.>G]	[A<.>B<.>C<.>D<.>E<.>F<.>G]
274	ENSG00000053770	ENSMUSG00000036291	[A<.>B<.>C<.>D<.>E<.>F<.>G<.>H]	[A<.>B<.>C<.>D<.>E<.>F<.>G<.>H]
275	ENSG00000053918	ENSMUSG00000009545	[A<.>B<.>C<.>D<.>E<.>F<.>G<.>H<.>I<.>J<.>K<.>L<.>M<.>N<.>O<.>PQ]	[A<.>B<.>C<.>D<.>E<.>F<.>G<.>H<.>I<.>J<.>K<.>L<.>M<.>N<.>O<.>P]
276	ENSG00000054118	ENSMUSG00000043962	[A<.>B<.>C<.>D<.>E<.>F<.>G<.>H<.>I<.>J]	[A<.>B<.>C<.>D<.>E<.>F<.>G<.>H<.>I<.>J]
277	ENSG00000054277	ENSMUSG00000026525	[A<.>B<.>C<.>D]	[A<.>B<.>C<.>D]
278	ENSG00000054282	ENSMUSG00000026504	[A<.>B<.>C<.>D<.>E<.>F<.>G<.>H<.>I<.>J<.>K<.>L<.>M<.>N<.>O<.>P<.>Q<.>R]	[A<.>B<.>C<.>D<.>E<.>F<.>G<.>H<.>I<.>J<.>K<.>L<.>M<.>N<.>O<.>P<.>Q<.>R]
279	ENSG00000054598	ENSMUSG00000050295	[A]	[A]
280	ENSG00000054690	ENSMUSG00000060716	[A<.>B<.>C<.>D<.>E<.>F<.>G<.>H<.>I<.>JK<.>L<.>M<.>N<.>O<.>P<.>Q<.>R<.>S<.>T<.>U<.>V<.>W<.>X<.>Y<.>Z<.>A1<.>A2<.>A3]	[A<.>B<.>C<.>D<.>E<.>F<.>G<.>H<.>I<.>J<.>L<.>M<.>N<.>O<.>P<.>Q<.>R<.>S<.>T<.>U<.>V<.>W<.>X<.>Y<.>Z<.>A1<.>A2<.>A3]
281	ENSG00000054803	ENSMUSG00000067578	[A<.>B<.>C]	[A<.>B<.>C]
282	ENSG00000054967	ENSMUSG00000008318	[B<.>C<.>D<.>E<.>F<.>G<.>H<.>I<.>J<.>K]	[AB<.>C<.>D<.>E<.>F<.>G<.>H<.>I<.>J<.>K]
283	ENSG00000055044	ENSMUSG00000026020	[A<.>B<.>C<.>D<.>E<.>F<.>G<.>H<.>I<.>J<.>K<.>L<.>M<.>N<.>O]	[A<.>B<.>C<.>D<.>E<.>F<.>G<.>H<.>I<.>J<.>K<.>L<.>M<.>N<.>O]
284	ENSG00000055130	ENSMUSG00000029686	[A<.>B<.>C<.>D<.>E<.>F<.>G<.>H<.>I<.>J<.>K<.>L<.>M<.>N<.>O<.>P<.>Q<.>R<.>S<.>T<.>U]	[A<.>B<.>C<.>D<.>E<.>F<.>G<.>H<.>I<.>J<.>K<.>L<.>M<.>N<.>O<.>P<.>Q<.>R<.>S<.>T<.>U]
285	ENSG00000055208	ENSMUSG00000015755	[A<.>B<.>C<.>D<.>E<.>F]	[A<.>B<.>C<.>D<.>E<.>F]
286	ENSG00000055211	ENSMUSG00000040006	[A<.>B<.>C<.>D<.>E<.>F<.>G<.>H]	[A<.>B<.>C<.>D<.>E<.>F<.>G<.>H]
287	ENSG00000055483	ENSMUSG00000033909	[A<.>B<.>C<.>D<.>E<.>F<.>G<.>H<.>I<.>J<.>K<.>L<.>M<.>N<.>O<.>P<.>Q<.>R]	[A<.>B<.>C<.>D<.>E<.>F<.>G<.>H<.>I<.>J<.>K<.>L<.>M<.>N<.>O<.>P<.>Q<.>R]
288	ENSG00000055609	ENSMUSG00000038056	[A<.>B<.>C<.>D<.>E<.>F<.>G<.>H<.>I<.>J<.>K<.>L<.>M<.>N<.>O<.>P<.>Q<.>R<.>S<.>T<.>U<.>V<.>W<.>X<.>Y<.>Z<.>A1<.>A2<.>A3<.>A4<.>A5<.>A6<.>A7<.>A8<.>A9<.>A10<.>A11<.>A12<.>A13<.>A14<.>A15<.>A16<.>A17<.>A18<.>A19<.>A20<.>A21<.>A22<.>A23<.>A24<.>A25<.>A26<.>A27<.>A28<.>A29<.>A30<.>A31<.>A32<.>A33]	[A<.>B<.>C<.>D<.>E<.>F<.>G<.>H<.>I<.>J<.>K<.>L<.>M<.>N<.>O<.>P<.>Q<.>R<.>S<.>T<.>U<.>V<.>W<.>X<.>Y<.>Z<.>A1<.>A2<.>A3<.>A4<.>A5<.>A6<.>A7<.>A8<.>A9<.>A10<.>A11<.>A12<.>A13<.>A14<.>A15<.>A16<.>A17<.>A18<.>A19<.>A20<.>A21<.>A22<.>A23<.>A24<.>A25<.>A26<.>A27<.>A28<.>A29<.>A30<.>A31<.>A32<.>A33]
289	ENSG00000056050	ENSMUSG00000038005	[A<.>B<.>C<.>D<.>E<.>F<.>G<.>H]	[A<.>B<.>C<.>D<.>E<.>F<.>G<.>H]
290	ENSG00000056097	ENSMUSG00000022201	[A<.>B<.>C<.>D<.>E<.>F<.>G<.>H<.>I<.>J<.>K<.>L<.>M<.>N<.>O<.>P<.>Q<.>R<.>S<.>T]	[A<.>B<.>C<.>D<.>E<.>F<.>G<.>H<.>I<.>J<.>K<.>L<.>M<.>N<.>O<.>P<.>Q<.>R<.>S<.>T]
291	ENSG00000056736	ENSMUSG00000015966	[A<.>B<.>C<.>D<.>E<.>F<.>G<.>HI<.>J<.>K<.>L]	[A<.>B<.>C<.>D<.>E<.>F<.>G<.>I<.>J<.>K<.>L]
292	ENSG00000057019	ENSMUSG00000035107	[A<.>B<.>C<.>D<.>E<.>F<.>G<.>H<.>I<.>J<.>K<.>L<.>M<.>N<.>O<.>P]	[A<.>B<.>C<.>D<.>E<.>F<.>G<.>H<.>I<.>J<.>K<.>L<.>M<.>N<.>O<.>P]
293	ENSG00000057757	ENSMUSG00000028669	[A<.>B<.>C<.>D<.>E<.>F]	[A<.>B<.>C<.>D<.>E<.>F]
294	ENSG00000058056	ENSMUSG00000056900	[A<.>B<.>C<.>D<.>E<.>F<.>G<.>H<.>I<.>J<.>K<.>L<.>M<.>N<.>O<.>P<.>Q<.>R<.>S<.>T<.>U]	[A<.>B<.>C<.>D<.>E<.>F<.>G<.>H<.>I<.>J<.>K<.>L<.>M<.>N<.>O<.>P<.>Q<.>R<.>S<.>T<.>U]
296	ENSG00000058262	ENSMUSG00000030082	[A<.>B<.>C<.>D<.>E<.>F<.>G<.>H<.>I<.>J<.>K<.>L]	[A<.>B<.>C<.>D<.>E<.>F<.>G<.>H<.>I<.>J<.>K<.>L]
297	ENSG00000058673	ENSMUSG00000102976	[A<.>B<.>C<.>D<.>E<.>F<.>G<.>H<.>I<.>J<.>K<.>L<.>M<.>N<.>O<.>P]	[A<.>B<.>C<.>D<.>E<.>F<.>G<.>H<.>I<.>K<.>L<.>M<.>N<.>O<.>P]
298	ENSG00000058799	ENSMUSG00000057375	[A<.>B<.>C<.>D<.>E<.>F<.>G<.>H]	[A<.>B<.>C<.>D<.>E<.>F<.>G<.>H]
299	ENSG00000058804	ENSMUSG00000028614	[A<.>B<.>C<.>D<.>E<.>F<.>G<.>H<.>I<.>J<.>K<.>L<.>M<.>N<.>O<.>P<.>Q<.>R]	[A<.>B<.>C<.>D<.>E<.>F<.>G<.>H<.>I<.>J<.>K<.>L<.>M<.>N<.>O<.>P<.>Q<.>R]
300	ENSG00000059378	ENSMUSG00000038507	[A<.>B<.>C<.>D<.>E<.>F<.>G<.>H<.>I<.>J<.>K<.>L]	[A<.>B<.>C<.>D<.>E<.>F<.>G<.>H<.>I<.>J<.>K<.>L]
301	ENSG00000059588	ENSMUSG00000090290	[A<.>B<.>C<.>D<.>E<.>F<.>G<.>H<.>I<.>J<.>KL<.>M<.>N<.>O<.>P<.>Q<.>R<.>S<.>T<.>U<.>V<.>W<.>X<.>Y<.>Z<.>A1<.>A2<.>A3<.>A4<.>A5]	[A<.>B<.>C<.>D<.>E<.>F<.>G<.>H<.>I<.>J<.>L<.>M<.>N<.>O<.>P<.>Q<.>R<.>S<.>T<.>U<.>V<.>W<.>X<.>Y<.>Z<.>A1<.>A2<.>A3<.>A4<.>A5]
302	ENSG00000059691	ENSMUSG00000028085	[A<.>B<.>C<.>D<.>E<.>F<.>G<.>H<.>I<.>J<.>K<.>L<.>M]	[A<.>B<.>C<.>D<.>E<.>F<.>G<.>H<.>I<.>J<.>K<.>L<.>M]
303	ENSG00000060140	ENSMUSG00000032899	[A<.>B<.>C<.>D<.>E<.>F<.>G<.>H<.>I]	[A<.>B<.>C<.>D<.>E<.>F<.>G<.>H<.>I]
304	ENSG00000060491	ENSMUSG00000049401	[A<.>B<.>C<.>D<.>E<.>F<.>GH]	[A<.>B<.>C<.>D<.>E<.>F<.>G]
305	ENSG00000060558	ENSMUSG00000034792	[A<.>B<.>C<.>D<.>E<.>F<.>G]	[A<.>B<.>C<.>D<.>E<.>F<.>G]
306	ENSG00000060688	ENSMUSG00000074088	[A<.>B<.>C<.>D<.>E<.>F<.>G<.>H<.>I<.>J]	[A<.>B<.>C<.>D<.>E<.>F<.>G<.>H<.>I<.>J]
307	ENSG00000060749	ENSMUSG00000074994	[A<.>BC<.>E<.>F<.>G<.>H<.>I<.>J<.>K<.>L<.>M]	[C<.>DE<.>F<.>G<.>H<.>I<.>J<.>K<.>L<.>M]
308	ENSG00000061337	ENSMUSG00000036306	[A<.>B<.>C]	[A<.>B<.>C]
309	ENSG00000061455	ENSMUSG00000069378	[A<.>B<.>C<.>D<.>E<.>F<.>G]	[A<.>B<.>C<.>D<.>E<.>F<.>G]
310	ENSG00000061656	ENSMUSG00000038180	[A<.>B<.>C<.>D<.>E<.>F<.>G<.>H<.>I<.>J<.>K<.>L]	[A<.>B<.>C<.>D<.>E<.>F<.>G<.>H<.>I<.>J<.>K<.>L]
311	ENSG00000062038	ENSMUSG00000061048	[A<.>B<.>C<.>EF<.>G<.>H<.>I<.>J<.>K<.>L<.>M<.>N<.>O<.>P<.>Q<.>R]	[A<.>B<.>D<.>F<.>G<.>H<.>I<.>J<.>K<.>L<.>M<.>N<.>O<.>P<.>Q<.>R]
312	ENSG00000062582	ENSMUSG00000020477	[A<.>B<.>C<.>D]	[A<.>B<.>C<.>D]
313	ENSG00000062716	ENSMUSG00000018171	[A<.>B<.>C<.>D<.>E<.>F<.>G<.>H<.>I<.>J<.>K]	[A<.>B<.>C<.>D<.>E<.>F<.>G<.>H<.>I<.>J<.>K]
314	ENSG00000062725	ENSMUSG00000018481	[A<.>B<.>C<.>D<.>E<.>F<.>G<.>H<.>I<.>J<.>K<.>L<.>M]	[A<.>B<.>C<.>D<.>E<.>F<.>G<.>H<.>I<.>J<.>K<.>L<.>M]
315	ENSG00000062822	ENSMUSG00000038644	[AB<.>C<.>D<.>E<.>F<.>G<.>H<.>I<.>J<.>K<.>L<.>M<.>N<.>O<.>P<.>Q<.>R<.>S<.>T<.>U<.>V<.>W<.>X<.>Y<.>Z<.>A1]	[A<.>C<.>D<.>E<.>F<.>G<.>H<.>I<.>J<.>K<.>L<.>M<.>N<.>O<.>P<.>Q<.>R<.>S<.>T<.>U<.>V<.>W<.>X<.>Y<.>Z<.>A1]
316	ENSG00000063127	ENSMUSG00000070568	[A<.>B<.>C<.>D<.>E<.>F<.>H<.>I<.>J<.>K<.>L]	[G<.>H<.>I<.>J<.>M<.>N]
317	ENSG00000063169	ENSMUSG00000070808	[A<.>B<.>C<.>D<.>E<.>F<.>G<.>H<.>I<.>J<.>K<.>L<.>M]	[A<.>B<.>C<.>D<.>E<.>F<.>G<.>H<.>I<.>J<.>K<.>L<.>M]
318	ENSG00000063180	ENSMUSG00000003273	[A<.>B<.>C<.>D<.>E<.>F<.>G<.>H<.>I]	[A<.>B<.>C<.>D<.>E<.>F<.>G<.>H<.>I]
319	ENSG00000063322	ENSMUSG00000003444	[AB<.>C<.>D<.>E]	[B<.>C<.>D<.>E]
320	ENSG00000063515	ENSMUSG00000022738	[B<.>C<.>D]	[AB<.>C<.>D]
321	ENSG00000063660	ENSMUSG00000034220	[A<.>B<.>C<.>D<.>E<.>F<.>G<.>H<.>I]	[A<.>B<.>C<.>D<.>E<.>F<.>G<.>H<.>I]
322	ENSG00000064102	ENSMUSG00000040250	[A<.>B<.>C<.>D<.>E<.>F<.>G<.>H<.>I<.>J<.>K<.>L<.>M<.>N<.>O<.>Q]	[A<.>B<.>C<.>D<.>E<.>F<.>G<.>H<.>I<.>J<.>K<.>L<.>M<.>N<.>O<.>P<.>Q]
323	ENSG00000064115	ENSMUSG00000040234	[A<.>B<.>C<.>D<.>E<.>F<.>G<.>H<.>I<.>J<.>K<.>L]	[A<.>B<.>C<.>D<.>E<.>F<.>G<.>H<.>I<.>J<.>K<.>L]
324	ENSG00000064195	ENSMUSG00000001510	[A<.>B<.>C]	[A<.>B<.>C]
325	ENSG00000064199	ENSMUSG00000001948	[A<.>B<.>C<.>D]	[A<.>B<.>C<.>D]
326	ENSG00000064205	ENSMUSG00000027656	[A<.>B<.>C<.>D]	[A<.>B<.>C<.>D]
327	ENSG00000064218	ENSMUSG00000042372	[A<.>B]	[A<.>B]
328	ENSG00000064300	ENSMUSG00000000120	[A<.>B<.>C<.>D<.>E<.>F]	[A<.>B<.>C<.>D<.>E<.>F]
329	ENSG00000064313	ENSMUSG00000037343	[A<.>B<.>C<.>D<.>E<.>F<.>G<.>H<.>I<.>J<.>K<.>L<.>M<.>N<.>O<.>P<.>Q<.>R<.>S<.>T<.>U<.>V<.>W<.>X<.>Y<.>Z]	[A<.>B<.>C<.>D<.>E<.>F<.>G<.>H<.>I<.>J<.>K<.>L<.>M<.>N<.>O<.>P<.>Q<.>R<.>S<.>T<.>U<.>V<.>W<.>X<.>Y<.>Z]
330	ENSG00000064547	ENSMUSG00000031861	[AB<.>C]	[B<.>CD]
331	ENSG00000064607	ENSMUSG00000036054	[A<.>B<.>C<.>D<.>E<.>F<.>G<.>H<.>I]<	[A<.>B<.>C<.>D<.>E<.>F<.>G<.>H<.>I]<
332	ENSG00000064652	ENSMUSG00000024535	[A<.>B<.>C<.>D<.>E<.>F<.>G]	[A<.>B<.>C<.>D<.>E<.>F<.>G]
333	ENSG00000064687	ENSMUSG00000035722	[A<.>B<.>C<.>D<.>F<.>H<.>I<.>J<.>K<.>L<.>M<.>N<.>O<.>P<.>Q<.>R<.>S<.>T<.>U<.>V<.>W<.>X<.>A1<.>A2<.>A3<.>A4A6<.>A7<.>A8<.>A10<.>A11<.>A12<.>A13<.>A14<.>A15<.>A16<.>A17<.>A18<.>A19<.>A20<.>A21<.>A22<.>A23<.>A24<.>A25<.>A26<.>A27]	[A<.>B<.>C<.>DE<.>G<.>H<.>I<.>J<.>K<.>L<.>M<.>N<.>O<.>P<.>Q<.>R<.>S<.>T<.>U<.>V<.>W<.>Y<.>ZA1<.>A2<.>A5<.>A6<.>A7<.>A8<.>A9A10<.>A11<.>A12<.>A13<.>A14<.>A15<.>A16<.>A17<.>A18<.>A19<.>A20<.>A21<.>A22<.>A23<.>A24<.>A25<.>A26<.>A27]
334	ENSG00000064703	ENSMUSG00000027905	[A<.>B<.>C<.>D<.>E<.>F<.>G<.>H<.>I<.>J<.>K]	[A<.>B<.>C<.>D<.>E<.>F<.>G<.>H<.>I<.>J<.>K]
335	ENSG00000064961	ENSMUSG00000020232	[A<.>B<.>C<.>D<.>E<.>F<.>G<.>H<.>I]	[A<.>B<.>C<.>D<.>E<.>F<.>G<.>H<.>I]
336	ENSG00000064989	ENSMUSG00000059588	[A<.>B<.>C<.>D<.>E<.>F<.>G<.>H<.>I<.>J<.>K<.>L]	[A<.>B<.>C<.>D<.>E<.>F<.>G<.>H<.>I<.>J<.>K<.>L]
337	ENSG00000065057	ENSMUSG00000041429	[AB<.>C<.>D<.>E<.>F<.>G]	[B<.>C<.>D<.>E<.>F<.>G]
338	ENSG00000065060	ENSMUSG00000039512	[A<.>B<.>C<.>D<.>E<.>F<.>G<.>H<.>I<.>J<.>K<.>L<.>M<.>N<.>O<.>P<.>Q<.>R<.>S<.>T<.>U]	[A<.>B<.>C<.>D<.>E<.>F<.>G<.>H<.>I<.>J<.>K<.>L<.>M<.>N<.>O<.>P<.>Q<.>R<.>S<.>T<.>U]
339	ENSG00000065135	ENSMUSG00000000001	[A<.>B<.>C<.>D<.>E<.>F<.>G<.>H]	[A<.>B<.>C<.>D<.>E<.>F<.>G<.>H]
340	ENSG00000065150	ENSMUSG00000030662	[A<.>BC<.>D<.>E<.>F<.>G<.>H<.>I<.>J<.>K<.>L<.>M<.>N<.>O<.>P<.>Q<.>R<.>S<.>T<.>U<.>V<.>W<.>X<.>Y<.>Z<.>A1<.>A2]	[C<.>D<.>E<.>F<.>G<.>H<.>I<.>J<.>K<.>L<.>M<.>N<.>O<.>P<.>Q<.>R<.>S<.>T<.>U<.>V<.>W<.>X<.>Y<.>Z<.>A1<.>A2]
341	ENSG00000065183	ENSMUSG00000033285	[A<.>B<.>C<.>D<.>E<.>F<.>G<.>H<.>I<.>J<.>K<.>L<.>M<.>N<.>O<.>P<.>Q<.>R<.>S<.>T<.>U<.>V<.>W<.>X<.>Y<.>Z]	[A<.>B<.>C<.>D<.>E<.>F<.>G<.>H<.>I<.>J<.>K<.>L<.>M<.>N<.>O<.>P<.>Q<.>R<.>S<.>T<.>U<.>V<.>W<.>X<.>Y<.>Z]
342	ENSG00000065243	ENSMUSG00000004591	[A<.>B<.>C<.>D<.>E<.>F<.>G<.>H<.>I<.>J<.>K<.>L<.>M<.>N<.>O<.>P<.>Q<.>R<.>S<.>T<.>U<.>V]	[A<.>B<.>C<.>D<.>E<.>F<.>G<.>H<.>I<.>J<.>K<.>L<.>M<.>N<.>O<.>P<.>Q<.>R<.>S<.>T<.>U<.>V]
343	ENSG00000065268	ENSMUSG00000035754	[A<.>B<.>C<.>D<.>E<.>F<.>G<.>H<.>I<.>J]	[A<.>B<.>C<.>D<.>E<.>F<.>G<.>H<.>I<.>J]
344	ENSG00000065308	ENSMUSG00000041779	[A<.>B<.>C<.>D<.>E<.>F<.>G<.>H<.>I<.>J<.>K]	[A<.>B<.>C<.>D<.>E<.>F<.>G<.>H<.>I<.>J<.>K]
345	ENSG00000065320	ENSMUSG00000020902	[A<.>B<.>C<.>D<.>E<.>F]	[A<.>B<.>C<.>D<.>E<.>F]
346	ENSG00000065325	ENSMUSG00000049928	[AB<.>C<.>D<.>E<.>F<.>G<.>H<.>I<.>J<.>K<.>L<.>M<.>N]	[B<.>C<.>D<.>E<.>F<.>G<.>H<.>I<.>J<.>K<.>L<.>M<.>N]
348	ENSG00000065457	ENSMUSG00000031949	[A<.>B<.>C<.>D<.>E<.>F<.>G<.>H<.>I]	[A<.>B<.>C<.>D<.>E<.>F<.>G<.>H<.>I]
349	ENSG00000065485	ENSMUSG00000022844	[A<.>B<.>C<.>D<.>E<.>F<.>G<.>H<.>I<.>J<.>K<.>L<.>M<.>N<.>O<.>P<.>Q]	[A<.>B<.>C<.>D<.>E<.>F<.>G<.>H<.>I<.>J<.>K<.>L<.>M<.>N<.>O<.>P<.>Q]
350	ENSG00000065491	ENSMUSG00000042203	[A<.>B<.>C<.>D<.>E<.>F<.>G<.>H<.>I<.>J<.>K<.>L<.>M]	[A<.>B<.>C<.>D<.>E<.>F<.>G<.>H<.>I<.>J<.>K<.>L<.>M]
351	ENSG00000065526	ENSMUSG00000040761	[A<.>B<.>C<.>D<.>E<.>F<.>G<.>H<.>I<.>J<.>L<.>M<.>N<.>O<.>P]	[A<.>B<.>C<.>D<.>E<.>F<.>G<.>H<.>I<.>J<.>K<.>L<.>M<.>N<.>O<.>P]
352	ENSG00000065548	ENSMUSG00000027091	[A<.>B<.>C<.>D<.>E<.>F<.>G<.>H<.>I<.>J]	[A<.>B<.>C<.>D<.>E<.>F<.>G<.>H<.>I<.>J]
353	ENSG00000065615	ENSMUSG00000032872	[A<.>B<.>C<.>D<.>E<.>F<.>G<.>H<.>I<.>J<.>K<.>L<.>M<.>N<.>O<.>P]	[A<.>B<.>C<.>D<.>E<.>F<.>G<.>H<.>I<.>J<.>K<.>L<.>M<.>N<.>O<.>P]
354	ENSG00000065911	ENSMUSG00000005667	[A<.>B<.>C<.>D<.>E<.>F<.>G<.>H]	[A<.>B<.>C<.>D<.>E<.>F<.>G<.>H]
355	ENSG00000065970	ENSMUSG00000003154	[A<.>B<.>C<.>D<.>E<.>F<.>G<.>H<.>I<.>J]	[A<.>B<.>C<.>D<.>E<.>F<.>G<.>H<.>I<.>J]
356	ENSG00000065978	ENSMUSG00000028639	[A<.>B<.>C<.>D<.>E<.>F<.>G]	[A<.>B<.>C<.>D<.>E<.>F<.>G]
357	ENSG00000066044	ENSMUSG00000040028	[A<.>B<.>C<.>D<.>E]	[A<.>B<.>C<.>D<.>E]
358	ENSG00000066056	ENSMUSG00000033191	[A<.>B<.>C<.>D<.>E<.>F<.>G<.>H<.>I<.>J<.>K<.>L<.>M<.>N<.>O<.>P<.>Q<.>R<.>S<.>T<.>U<.>V<.>W]	[A<.>B<.>C<.>D<.>E<.>F<.>G<.>H<.>I<.>J<.>K<.>L<.>M<.>N<.>O<.>P<.>Q<.>R<.>S<.>T<.>U<.>V<.>W]
359	ENSG00000066185	ENSMUSG00000070806	[A<.>B<.>C<.>D<.>E<.>F<.>G<.>HI]	[A<.>B<.>C<.>D<.>E<.>F<.>G<.>H]
360	ENSG00000066379	ENSMUSG00000036315	[AB<.>C<.>D<.>E]	[B<.>C<.>D<.>E]
361	ENSG00000066422	ENSMUSG00000022601	[A<.>B<.>C<.>D<.>E<.>F<.>G<.>H<.>I<.>J<.>K]	[A<.>B<.>C<.>D<.>E<.>F<.>G<.>H<.>I<.>J<.>K]
362	ENSG00000066455	ENSMUSG00000021192	[A<.>B<.>C<.>D<.>E<.>F<.>G<.>H<.>I<.>J<.>K<.>L]	[A<.>B<.>C<.>D<.>E<.>F<.>G<.>H<.>I<.>J<.>K<.>L]
363	ENSG00000066557	ENSMUSG00000063052	[A<.>B<.>C<.>D<.>E<.>F<.>G<.>H<.>I<.>J<.>K<.>L<.>M<.>N<.>O]	[A<.>B<.>C<.>D<.>E<.>F<.>G<.>H<.>I<.>J<.>K<.>L<.>M<.>N<.>OP]
364	ENSG00000066583	ENSMUSG00000024601	[A<.>B<.>C<.>D<.>E]	[A<.>B<.>C<.>D<.>E]
365	ENSG00000066651	ENSMUSG00000019792	[A<.>B<.>C<.>D<.>E<.>F<.>G<.>H<.>I<.>JK<.>L<.>M<.>N]	[A<.>B<.>C<.>D<.>E<.>F<.>G<.>H<.>I<.>J<.>L<.>M<.>N]
366	ENSG00000066654	ENSMUSG00000030942	[A<.>B<.>C<.>D]	[A<.>B<.>C<.>D]
367	ENSG00000066735	ENSMUSG00000021294	[A<.>B<.>C<.>D<.>E<.>F<.>G<.>H<.>I<.>J<.>K<.>L<.>M<.>O<.>P]	[A<.>B<.>C<.>D<.>E<.>F<.>G<.>H<.>I<.>J<.>K<.>L<.>M<.>N<.>O<.>P]
368	ENSG00000066739	ENSMUSG00000041341	[A<.>B<.>C<.>D<.>E<.>F<.>G<.>H<.>I<.>J<.>K<.>L<.>M<.>N<.>O<.>P<.>Q<.>R<.>S<.>T<.>U<.>V<.>W<.>X<.>Y<.>Z<.>A1<.>A2<.>A3<.>A4<.>A5<.>A6A7<.>A8<.>A9<.>A10<.>A11<.>A12<.>A13<.>A14<.>A15<.>A16<.>A17]	[A<.>B<.>C<.>D<.>E<.>F<.>G<.>H<.>I<.>J<.>K<.>L<.>M<.>N<.>O<.>P<.>Q<.>R<.>S<.>T<.>U<.>V<.>W<.>X<.>Y<.>Z<.>A1<.>A2<.>A3<.>A4<.>A5<.>A7<.>A8<.>A9<.>A10<.>A11<.>A12<.>A13<.>A14<.>A15<.>A16<.>A17]
369	ENSG00000066777	ENSMUSG00000067851	[A<.>B<.>C<.>D<.>E<.>F<.>G<.>H<.>I<.>J<.>K<.>M<.>N<.>O<.>P<.>Q<.>R<.>S<.>T<.>U<.>V<.>W<.>X<.>Y<.>Z<.>A1<.>A2<.>A3<.>A4<.>A5<.>A6<.>A7<.>A8<.>A9<.>A10<.>A11<.>A12<.>A13<.>A14]	[A<.>B<.>C<.>D<.>E<.>F<.>G<.>H<.>I<.>J<.>LM<.>N<.>O<.>P<.>Q<.>R<.>S<.>T<.>U<.>V<.>W<.>X<.>Y<.>Z<.>A1<.>A2<.>A3<.>A4<.>A5<.>A6<.>A7<.>A8<.>A9<.>A10<.>A11<.>A12<.>A13<.>A14]
370	ENSG00000066933	ENSMUSG00000039585	[A<.>B<.>C<.>D<.>E<.>F<.>G<.>H<.>I<.>J<.>K<.>L<.>M<.>N<.>O<.>P<.>Q<.>R<.>S<.>T<.>U<.>V<.>W<.>X<.>Y<.>A1<.>A2<.>A3<.>A4<.>A5<.>A6<.>A7<.>A8<.>A9<.>A10<.>A11<.>A12<.>A13<.>A15<.>A16A17<.>A18]	[A<.>B<.>C<.>D<.>E<.>F<.>G<.>H<.>I<.>J<.>K<.>L<.>M<.>N<.>O<.>P<.>Q<.>R<.>S<.>T<.>U<.>V<.>W<.>X<.>Y<.>Z<.>A1<.>A2<.>A3<.>A4<.>A5<.>A6<.>A7<.>A8<.>A9<.>A10<.>A11<.>A12<.>A13<.>A14<.>A15<.>A16<.>A18]
372	ENSG00000067064	ENSMUSG00000058258	[A<.>B<.>C<.>D<.>E]	[A<.>B<.>C<.>D<.>E]
373	ENSG00000067182	ENSMUSG00000030341	[A<.>B<.>C<.>D<.>E<.>F<.>G<.>H<.>I<.>KL]	[A<.>B<.>C<.>D<.>E<.>F<.>G<.>H<.>J<.>K]
374	ENSG00000067248	ENSMUSG00000042426	[A<.>B<.>C<.>D<.>E<.>F<.>G<.>H<.>I<.>J<.>K<.>L<.>M<.>N<.>O<.>P<.>Q<.>R<.>S<.>T<.>U<.>V<.>W<.>X<.>Y<.>Z<.>A1]	[A<.>B<.>C<.>D<.>E<.>F<.>G<.>H<.>I<.>J<.>K<.>L<.>M<.>N<.>O<.>P<.>Q<.>R<.>S<.>T<.>U<.>V<.>W<.>X<.>Y<.>Z<.>A1]
375	ENSG00000067334	ENSMUSG00000039756	[A<.>B<.>C<.>D<.>E<.>F<.>G]	[A<.>B<.>C<.>D<.>E<.>F<.>G]
376	ENSG00000067365	ENSMUSG00000039345	[AB<.>C<.>D<.>E<.>F<.>G<.>H<.>I<.>J<.>K]	[B<.>C<.>D<.>E<.>F<.>G<.>H<.>I<.>J<.>K]
378	ENSG00000067560	ENSMUSG00000007815	[A<.>B<.>C<.>D]	[A<.>B<.>C<.>D]
379	ENSG00000067704	ENSMUSG00000026618	[A<.>B<.>C<.>D<.>E<.>F<.>G<.>H<.>I<.>J<.>K<.>L<.>M<.>N<.>O<.>P<.>Q<.>R<.>S<.>T<.>U<.>V<.>W]	[A<.>B<.>C<.>D<.>E<.>F<.>G<.>H<.>I<.>J<.>K<.>L<.>M<.>N<.>O<.>P<.>Q<.>R<.>S<.>T<.>U<.>V<.>W]
380	ENSG00000067836	ENSMUSG00000022540	[A<.>B<.>C<.>D<.>E<.>F<.>G<.>H<.>I<.>J<.>K]	[A<.>B<.>C<.>D<.>E<.>F<.>G<.>H<.>I<.>J<.>K]
381	ENSG00000067900	ENSMUSG00000024290	[A<.>B<.>C<.>D<.>E<.>F<.>G<.>H<.>I<.>J<.>K<.>L<.>M<.>N<.>O<.>P<.>Q<.>R<.>S<.>T<.>U<.>V<.>W<.>X<.>Y<.>Z<.>A1<.>A2<.>A3<.>A4<.>A5<.>A6<.>A7]	[A<.>B<.>C<.>D<.>E<.>F<.>G<.>H<.>I<.>J<.>K<.>L<.>M<.>N<.>O<.>P<.>Q<.>R<.>S<.>T<.>U<.>V<.>W<.>X<.>Y<.>Z<.>A1<.>A2<.>A3<.>A4<.>A5<.>A6<.>A7]
382	ENSG00000068001	ENSMUSG00000010047	[A<.>B<.>CD]	[A<.>B<.>C]
383	ENSG00000068024	ENSMUSG00000026313	[A<.>B<.>C<.>D<.>E<.>F<.>G<.>H<.>I<.>J<.>K<.>L<.>M<.>N<.>OP<.>Q<.>R<.>S<.>T<.>U<.>V<.>W<.>X<.>Y<.>Z<.>A1]	[A<.>B<.>C<.>D<.>E<.>F<.>G<.>H<.>I<.>J<.>K<.>L<.>M<.>N<.>O<.>Q<.>R<.>S<.>T<.>U<.>V<.>W<.>X<.>Y<.>Z<.>A1]
384	ENSG00000068079	ENSMUSG00000010358	[A<.>B<.>C<.>DE<.>F<.>G<.>H]	[A<.>B<.>C<.>D<.>F<.>G<.>H]
385	ENSG00000068097	ENSMUSG00000000976	[A<.>B<.>C<.>D<.>E<.>F<.>G<.>H<.>I<.>J<.>K<.>L<.>M<.>N<.>O<.>P<.>Q<.>R<.>S<.>T]	[A<.>B<.>C<.>D<.>E<.>F<.>G<.>H<.>I<.>J<.>K<.>L<.>M<.>N<.>O<.>P<.>Q<.>R<.>S<.>T]
386	ENSG00000068137	ENSMUSG00000035172	[A<.>B<.>C<.>D<.>E<.>F<.>G<.>H<.>I<.>J<.>K<.>L<.>M]	[A<.>B<.>C<.>D<.>E<.>F<.>G<.>H<.>I<.>J<.>K<.>L<.>M]
387	ENSG00000068394	ENSMUSG00000031148	[A<.>B<.>C<.>D<.>E<.>F<.>I<.>J<.>K<.>L<.>M]	[A<.>B<.>C<.>D<.>E<.>FG<.>HI<.>J<.>K<.>L<.>M]
388	ENSG00000068489	ENSMUSG00000020493	[A<.>B<.>C<.>D<.>E<.>F<.>G<.>H<.>I]	[A<.>B<.>C<.>D<.>E<.>F<.>G<.>H<.>I]
389	ENSG00000068654	ENSMUSG00000049553	[A<.>B<.>C<.>D<.>E<.>F<.>H<.>I<.>J<.>K<.>L<.>M<.>N<.>O<.>P<.>Q<.>R<.>S<.>T<.>U<.>V<.>W<.>X<.>Y<.>Z<.>A1<.>A2<.>A3<.>A4<.>A5<.>A6<.>A7<.>A8<.>A9]	[A<.>B<.>C<.>D<.>E<.>F<.>GH<.>I<.>J<.>K<.>L<.>M<.>N<.>O<.>P<.>Q<.>R<.>S<.>T<.>U<.>V<.>W<.>X<.>Y<.>Z<.>A1<.>A2<.>A3<.>A4<.>A5<.>A6<.>A7<.>A8<.>A9]
390	ENSG00000068697	ENSMUSG00000020585	[B<.>C<.>D<.>E<.>F<.>G<.>H]	[AB<.>C<.>D<.>E<.>F<.>G<.>H]
391	ENSG00000068784	ENSMUSG00000024135	[A<.>B<.>C<.>D<.>E<.>F<.>G<.>H<.>I<.>J<.>K<.>L<.>M<.>N<.>O<.>P<.>Q<.>R<.>S<.>T]	[A<.>B<.>C<.>D<.>E<.>F<.>G<.>H<.>I<.>J<.>K<.>L<.>M<.>N<.>O<.>P<.>Q<.>R<.>S<.>T]
392	ENSG00000068831	ENSMUSG00000032946	[A<.>B<.>C<.>D<.>E<.>F<.>G<.>H<.>I<.>J<.>K<.>L<.>M<.>N<.>O]	[A<.>B<.>C<.>D<.>E<.>F<.>G<.>H<.>I<.>J<.>K<.>L<.>M<.>N<.>O]
393	ENSG00000068878	ENSMUSG00000040850	[A<.>B<.>C<.>D<.>E<.>F<.>G<.>H<.>I<.>J<.>K<.>L<.>M<.>N<.>O<.>P<.>Q<.>R<.>S<.>T<.>U<.>V<.>W<.>X<.>Y<.>Z<.>A1<.>A2<.>A3<.>A4<.>A5<.>A6<.>A7<.>A8<.>A9<.>A10<.>A11<.>A12<.>A13<.>A14<.>A15<.>A16<.>A17<.>A18<.>A19<.>A20]	[A<.>B<.>C<.>D<.>E<.>F<.>G<.>H<.>I<.>J<.>K<.>L<.>M<.>N<.>O<.>P<.>Q<.>R<.>S<.>T<.>U<.>V<.>W<.>X<.>Y<.>Z<.>A1<.>A2<.>A3<.>A4<.>A5<.>A6<.>A7<.>A8<.>A9<.>A10<.>A11<.>A12<.>A13<.>A14<.>A15<.>A16<.>A17<.>A18<.>A19<.>A20]
394	ENSG00000068971	ENSMUSG00000024777	[A<.>B<.>C<.>D<.>E<.>F<.>G<.>H<.>I<.>J<.>K<.>L<.>M]	[A<.>B<.>C<.>D<.>E<.>F<.>G<.>H<.>I<.>J<.>K<.>L<.>M]
395	ENSG00000069011	ENSMUSG00000021506	[A<.>B<.>C]	[A<.>B<.>C]
396	ENSG00000069122	ENSMUSG00000056492	[A<.>B<.>C<.>D<.>F<.>G<.>H<.>I<.>J<.>K<.>L<.>M<.>N<.>O<.>P<.>Q<.>R<.>S<.>T<.>U]	[A<.>B<.>C<.>D<.>EF<.>G<.>H<.>I<.>J<.>K<.>L<.>M<.>N<.>O<.>P<.>Q<.>R<.>S<.>T<.>U]
397	ENSG00000069188	ENSMUSG00000041592	[B<.>C<.>D<.>E<.>F<.>G<.>H<.>I<.>J<.>K<.>L<.>M<.>N<.>O<.>P<.>Q<.>R<.>S<.>T<.>U<.>V<.>W<.>X<.>Y<.>Z<.>A1<.>A2<.>A3<.>A4<.>A5<.>A6<.>A7<.>A8<.>A9<.>A10<.>A11<.>A12<.>A13<.>A14<.>A15<.>A16<.>A17<.>A18<.>A19<.>A20]	[AB<.>C<.>D<.>E<.>F<.>G<.>H<.>I<.>J<.>K<.>L<.>M<.>N<.>O<.>P<.>Q<.>R<.>S<.>T<.>U<.>V<.>W<.>X<.>Y<.>Z<.>A1<.>A2<.>A3<.>A4<.>A5<.>A6<.>A7<.>A8<.>A9<.>A10<.>A11<.>A12<.>A13<.>A14<.>A15<.>A16<.>A17<.>A18<.>A19<.>A20]
398	ENSG00000069206	ENSMUSG00000022056	[A<.>B<.>C<.>D<.>E<.>F<.>G<.>H<.>I<.>J<.>K<.>L<.>M<.>N<.>O<.>P<.>Q<.>R<.>S<.>T<.>V<.>W]	[A<.>B<.>C<.>D<.>E<.>F<.>G<.>H<.>I<.>J<.>K<.>L<.>M<.>N<.>O<.>P<.>Q<.>R<.>S<.>T<.>U<.>V<.>WX]
399	ENSG00000069248	ENSMUSG00000039509	[A<.>B<.>C<.>D<.>E<.>F<.>G<.>H<.>I<.>J<.>K<.>L<.>M<.>N<.>O<.>P<.>Q<.>R<.>S<.>T<.>U<.>V<.>W<.>X<.>Y<.>Z]	[A<.>B<.>C<.>D<.>E<.>F<.>G<.>H<.>I<.>J<.>K<.>L<.>M<.>N<.>O<.>P<.>Q<.>R<.>S<.>T<.>U<.>V<.>W<.>X<.>Y<.>Z]
400	ENSG00000069329	ENSMUSG00000031696	[A<.>B<.>C<.>D<.>E<.>F<.>G<.>H<.>I<.>J<.>K<.>L<.>M<.>N<.>O<.>P<.>Q]	[A<.>B<.>C<.>D<.>E<.>F<.>G<.>H<.>I<.>J<.>K<.>L<.>M<.>N<.>O<.>P<.>Q]
401	ENSG00000069345	ENSMUSG00000031701	[A<.>B<.>C<.>D<.>E<.>F<.>G<.>H<.>I]	[A<.>B<.>C<.>D<.>E<.>F<.>G<.>H<.>I]
402	ENSG00000069399	ENSMUSG00000053175	[A<.>B<.>C<.>D<.>E<.>F<.>G<.>H<.>I]	[A<.>B<.>C<.>D<.>E<.>F<.>G<.>H<.>I]
403	ENSG00000069482	ENSMUSG00000024907	[A<.>B<.>C<.>D<.>E]	[A<.>B<.>C<.>D<.>E]
404	ENSG00000069509	ENSMUSG00000025040	[A<.>B<.>C<.>D<.>E]	[A<.>B<.>C<.>D<.>E]
405	ENSG00000069535	ENSMUSG00000040147	[A<.>B<.>C<.>D<.>E<.>F<.>G<.>H<.>I<.>J<.>K<.>L<.>M<.>N<.>O]	[A<.>B<.>C<.>D<.>E<.>F<.>G<.>H<.>I<.>J<.>K<.>L<.>M<.>N<.>OP]
406	ENSG00000069696	ENSMUSG00000025496	[A<.>B<.>C<.>D]	[A<.>B<.>C<.>D]
407	ENSG00000069812	ENSMUSG00000028940	[A<.>B<.>C<.>DE]	[A<.>B<.>C<.>D]
408	ENSG00000069849	ENSMUSG00000032412	[A<.>B<.>C<.>D<.>E<.>F<.>G]	[A<.>B<.>C<.>D<.>E<.>F<.>G]
409	ENSG00000069943	ENSMUSG00000079469	[A<.>C<.>D<.>E<.>F<.>G<.>H<.>I<.>J<.>K<.>L<.>M]	[B<.>C<.>D<.>E<.>F<.>G<.>H<.>I<.>J<.>K<.>L<.>M]
410	ENSG00000069956	ENSMUSG00000042688	[A<.>B<.>C<.>D<.>E]	[A<.>B<.>C<.>D<.>E]
411	ENSG00000069974	ENSMUSG00000032202	[A<.>B<.>C<.>D<.>E]	[A<.>B<.>C<.>D<.>E]
412	ENSG00000070018	ENSMUSG00000030201	[A<.>B<.>C<.>D<.>E<.>F<.>G<.>H<.>I<.>J<.>K<.>L<.>M<.>N<.>O<.>P<.>Q<.>R<.>S<.>T<.>U<.>V<.>W]	[A<.>B<.>C<.>D<.>E<.>F<.>G<.>H<.>I<.>J<.>K<.>L<.>M<.>N<.>O<.>P<.>Q<.>R<.>S<.>T<.>U<.>V<.>W]
413	ENSG00000070061	ENSMUSG00000028431	[A<.>B<.>C<.>D<.>E<.>F<.>G<.>H<.>I<.>J<.>K<.>L<.>M<.>N<.>O<.>P<.>Q<.>R<.>S<.>T<.>U<.>V<.>W<.>X<.>Y<.>Z<.>A1<.>A2<.>A3<.>A4<.>A5<.>A6<.>A7<.>A8<.>A9<.>A10]	[A<.>B<.>C<.>D<.>E<.>F<.>G<.>H<.>I<.>J<.>K<.>L<.>M<.>N<.>O<.>P<.>Q<.>R<.>S<.>T<.>U<.>V<.>W<.>X<.>Y<.>Z<.>A1<.>A2<.>A3<.>A4<.>A5<.>A6<.>A7<.>A8<.>A9<.>A10]
414	ENSG00000070081	ENSMUSG00000030659	[A<.>B<.>C<.>D<.>E<.>F<.>G<.>H<.>I<.>J<.>K<.>L]	[A<.>B<.>C<.>D<.>E<.>F<.>G<.>H<.>I<.>J<.>K<.>L]
415	ENSG00000070193	ENSMUSG00000021732	[A<.>B<.>C]	[A<.>B<.>C]
416	ENSG00000070367	ENSMUSG00000061244	[A<.>B<.>C<.>D<.>E<.>F<.>G<.>H<.>I<.>J<.>K<.>L<.>M<.>N<.>O<.>P<.>Q<.>R]	[A<.>B<.>C<.>D<.>E<.>F<.>G<.>H<.>I<.>J<.>K<.>L<.>M<.>N<.>O<.>P<.>Q<.>R]
417	ENSG00000070404	ENSMUSG00000020325	[A<.>B<.>C<.>D<.>E]	[A<.>B<.>C<.>D<.>E]
418	ENSG00000070423	ENSMUSG00000035890	[A<.>B<.>C<.>D<.>E<.>F<.>G<.>H<.>I]	[A<.>B<.>C<.>D<.>E<.>F<.>G<.>H<.>I]
419	ENSG00000070444	ENSMUSG00000000282	[A<.>B<.>C<.>D<.>E<.>F]	[A<.>B<.>C<.>D<.>E<.>F]
420	ENSG00000070501	ENSMUSG00000031536	[A<.>B<.>C<.>D<.>E<.>F<.>G<.>H<.>I<.>J<.>K<.>L<.>M<.>N]	[A<.>B<.>C<.>D<.>E<.>F<.>G<.>H<.>I<.>J<.>K<.>L<.>M<.>N]
421	ENSG00000070526	ENSMUSG00000009588	[A<.>BD<.>E<.>F<.>G<.>H<.>I<.>J<.>K]	[C<.>D<.>E<.>F<.>G<.>H<.>I<.>J<.>K]
422	ENSG00000070540	ENSMUSG00000041895	[A<.>B<.>C<.>D<.>E<.>F<.>G<.>H<.>I<.>J<.>K<.>L<.>M]	[A<.>B<.>C<.>D<.>E<.>F<.>G<.>H<.>I<.>J<.>K<.>L<.>M]
423	ENSG00000070601	ENSMUSG00000035615	[A<.>B<.>C<.>D<.>E<.>F<.>G<.>H<.>I<.>J<.>K<.>L<.>M<.>N<.>O]	[A<.>B<.>C<.>D<.>E<.>F<.>G<.>H<.>I<.>J<.>K<.>L<.>M<.>N<.>O]
424	ENSG00000070610	ENSMUSG00000028467	[AB<.>C<.>D<.>E<.>F<.>G<.>H<.>I<.>J<.>K<.>L<.>M<.>N<.>O<.>P<.>Q<.>R]	[B<.>C<.>D<.>E<.>F<.>G<.>H<.>I<.>J<.>K<.>L<.>M<.>N<.>O<.>P<.>Q<.>R]
425	ENSG00000070718	ENSMUSG00000031539	[A<.>B<.>C<.>D<.>E<.>F<.>G<.>H]	[A<.>B<.>C<.>D<.>E<.>F<.>G<.>H]
426	ENSG00000070731	ENSMUSG00000057286	[A<.>B<.>C<.>D<.>E<.>F<.>G<.>H<.>I]	[A<.>B<.>C<.>D<.>E<.>F<.>G<.>H<.>I]
427	ENSG00000070759	ENSMUSG00000033985	[A<.>B<.>C<.>D<.>E<.>F<.>G<.>H<.>I<.>J]	[A<.>B<.>C<.>D<.>E<.>F<.>G<.>H<.>I<.>J]
428	ENSG00000070761	ENSMUSG00000031796	[A<.>B<.>C<.>D<.>E<.>F]	[A<.>B<.>C<.>D<.>E<.>F]
429	ENSG00000070770	ENSMUSG00000046707	[A<.>B<.>C<.>D<.>E<.>F<.>G<.>H<.>I<.>J<.>K]	[A<.>B<.>C<.>D<.>E<.>F<.>G<.>H<.>I<.>J<.>K]
430	ENSG00000070778	ENSMUSG00000021009	[A<.>B<.>C<.>D<.>E<.>F<.>G<.>H<.>I<.>J<.>K<.>L<.>M<.>N<.>O<.>P<.>Q<.>R]	[A<.>B<.>C<.>D<.>E<.>F<.>G<.>H<.>I<.>J<.>K<.>L<.>M<.>N<.>O<.>P<.>Q<.>R]
432	ENSG00000071051	ENSMUSG00000066877	[A<.>B<.>C]	[A<.>B<.>C]
433	ENSG00000071189	ENSMUSG00000020590	[B<.>C<.>D<.>E<.>F<.>G<.>H<.>I<.>J<.>K<.>L<.>M<.>N<.>O<.>P<.>Q<.>R<.>S<.>T<.>U<.>V<.>W<.>X<.>Y<.>Z<.>A1]	[AB<.>C<.>D<.>E<.>F<.>G<.>H<.>I<.>J<.>K<.>L<.>M<.>N<.>O<.>P<.>Q<.>R<.>S<.>T<.>U<.>V<.>W<.>X<.>Y<.>Z<.>A1]
434	ENSG00000071205	ENSMUSG00000037148	[A<.>B<.>C<.>D<.>E<.>F<.>G<.>H<.>I<.>J<.>K<.>L<.>M<.>N<.>O<.>P<.>Q<.>R<.>S<.>T<.>U<.>V<.>W]	[A<.>B<.>C<.>D<.>E<.>F<.>G<.>H<.>I<.>J<.>K<.>L<.>M<.>N<.>O<.>P<.>Q<.>R<.>S<.>T<.>U<.>V<.>W]
435	ENSG00000071246	ENSMUSG00000021256	[A<.>B<.>C<.>D<.>E<.>F<.>G]	[A<.>B<.>C<.>D<.>E<.>F<.>G]
436	ENSG00000071539	ENSMUSG00000021569	[A<.>B<.>C<.>D<.>E<.>F<.>G<.>H<.>I<.>J<.>K<.>L<.>M]	[A<.>B<.>C<.>D<.>E<.>F<.>G<.>H<.>I<.>J<.>K<.>L<.>M]
437	ENSG00000071553	ENSMUSG00000019087	[A<.>B<.>C<.>D<.>E<.>F<.>G<.>H<.>I<.>J]	[A<.>B<.>C<.>D<.>E<.>F<.>G<.>H<.>I<.>J]
438	ENSG00000071575	ENSMUSG00000020601	[A<.>B<.>C]	[A<.>B<.>C]
439	ENSG00000071677	ENSMUSG00000090550	[AB<.>C]	[B<.>D]
440	ENSG00000071794	ENSMUSG00000002428	[A<.>B<.>C<.>D<.>E<.>F<.>G<.>H<.>I<.>K<.>L<.>M<.>NO<.>P<.>Q<.>R<.>S<.>T<.>U<.>V<.>W<.>X<.>Y<.>Z<.>A1]	[A<.>B<.>C<.>D<.>E<.>F<.>G<.>H<.>J<.>K<.>L<.>M<.>O<.>P<.>Q<.>R<.>S<.>T<.>U<.>V<.>W<.>X<.>Y<.>Z<.>A1]
441	ENSG00000071859	ENSMUSG00000001962	[A<.>B<.>C<.>D<.>E<.>F<.>G<.>H<.>I<.>J<.>K<.>L<.>M]	[A<.>B<.>C<.>D<.>E<.>F<.>G<.>H<.>I<.>J<.>K<.>L<.>M]
442	ENSG00000071894	ENSMUSG00000034022	[A<.>B<.>C<.>D<.>E<.>F<.>G<.>H<.>I<.>J<.>K<.>L<.>MN<.>O<.>P<.>Q<.>R<.>S<.>T<.>U<.>V<.>W<.>X<.>Y<.>Z<.>A1<.>A2<.>A3<.>A4<.>A5<.>A6<.>A7<.>A8<.>A9<.>A10<.>A11<.>A12]	[A<.>B<.>C<.>D<.>E<.>F<.>G<.>H<.>I<.>J<.>K<.>L<.>N<.>O<.>P<.>Q<.>R<.>S<.>T<.>U<.>V<.>W<.>X<.>Y<.>Z<.>A1<.>A2<.>A3<.>A4<.>A5<.>A6<.>A7<.>A8<.>A9<.>A10<.>A11<.>A12]
443	ENSG00000072080	ENSMUSG00000026295	[A<.>C<.>D<.>E<.>F<.>G<.>H]	[B<.>C<.>D<.>E<.>F<.>G<.>H]
444	ENSG00000072121	ENSMUSG00000066440	[A<.>B<.>C<.>D<.>EF<.>G<.>H<.>I<.>J<.>K<.>L<.>M<.>N<.>O<.>P<.>Q<.>R<.>S<.>T<.>U<.>V<.>W<.>X<.>Y<.>Z<.>A1<.>A2<.>A3<.>A4<.>A5<.>A6<.>A7<.>A8<.>A9<.>A10<.>A11<.>A12<.>A13<.>A14<.>A15<.>A16]	[A<.>B<.>C<.>D<.>F<.>G<.>H<.>I<.>J<.>K<.>L<.>M<.>N<.>O<.>P<.>Q<.>R<.>S<.>T<.>U<.>V<.>W<.>X<.>Y<.>Z<.>A1<.>A2<.>A3<.>A4<.>A5<.>A6<.>A7<.>A8<.>A9<.>A10<.>A11<.>A12<.>A13<.>A14<.>A15<.>A16]
445	ENSG00000072133	ENSMUSG00000025665	[C<.>E<.>G<.>H<.>I<.>J<.>K<.>L<.>M<.>N<.>O<.>P<.>Q<.>R<.>S<.>T<.>U<.>V<.>W<.>X<.>YZ<.>A1]	[A<.>BC<.>D<.>E<.>FG<.>H<.>I<.>J<.>K<.>L<.>M<.>N<.>O<.>P<.>Q<.>R<.>S<.>T<.>U<.>V<.>W<.>X<.>Y<.>A1]
446	ENSG00000072182	ENSMUSG00000033007	[AB<.>C<.>D<.>E<.>G<.>H<.>I<.>J<.>K]	[B<.>C<.>D<.>E<.>F<.>G<.>H<.>I<.>J<.>K]
447	ENSG00000072274	ENSMUSG00000022797	[A<.>B<.>C<.>D<.>F<.>G<.>H<.>I<.>J<.>K<.>L<.>M<.>N<.>O<.>P<.>Q<.>R<.>S]	[A<.>B<.>C<.>D<.>EF<.>G<.>H<.>I<.>J<.>K<.>L<.>M<.>N<.>O<.>P<.>Q<.>R<.>S]
448	ENSG00000072315	ENSMUSG00000041710	[A<.>B<.>C<.>D<.>E<.>F<.>G<.>H<.>I<.>J]	[A<.>B<.>C<.>D<.>E<.>F<.>G<.>H<.>I<.>J]
449	ENSG00000072364	ENSMUSG00000049470	[A<.>B<.>C<.>D<.>E<.>F<.>G<.>H<.>I<.>J<.>K<.>L<.>M<.>N<.>O<.>P<.>Q<.>R<.>S<.>T]	[A<.>B<.>C<.>D<.>E<.>F<.>G<.>H<.>I<.>J<.>K<.>L<.>M<.>N<.>O<.>P<.>Q<.>R<.>S<.>T]
450	ENSG00000072422	ENSMUSG00000019944	[A<.>B<.>C<.>D<.>E<.>F<.>G<.>H<.>I]	[A<.>B<.>C<.>D<.>E<.>F<.>G<.>H<.>I]
451	ENSG00000072657	ENSMUSG00000050663	[A<.>B<.>C<.>D<.>E<.>F<.>G<.>H<.>I<.>J<.>K<.>L<.>M<.>N<.>O<.>P<.>Q<.>R<.>S]	[A<.>B<.>C<.>D<.>E<.>F<.>G<.>H<.>I<.>J<.>K<.>L<.>M<.>N<.>O<.>P<.>Q<.>R<.>S]
452	ENSG00000072786	ENSMUSG00000020272	[A<.>B<.>C<.>D<.>E<.>F<.>G<.>H<.>I<.>J<.>K<.>L<.>M<.>N<.>O<.>P<.>Q<.>R<.>S]	[A<.>B<.>C<.>D<.>E<.>F<.>G<.>H<.>I<.>J<.>K<.>L<.>M<.>N<.>O<.>P<.>Q<.>R<.>S]
453	ENSG00000072818	ENSMUSG00000001588	[A<.>B<.>C<.>D<.>E<.>F<.>G<.>H<.>I<.>J<.>K<.>L<.>M<.>N<.>O<.>P<.>Q<.>R<.>S<.>T<.>U<.>V]	[A<.>B<.>C<.>D<.>E<.>F<.>G<.>H<.>I<.>J<.>K<.>L<.>M<.>N<.>O<.>P<.>Q<.>R<.>S<.>T<.>U<.>V]
454	ENSG00000072954	ENSMUSG00000031791	[A<.>B<.>C<.>D<.>E<.>F]	[A<.>B<.>C<.>D<.>E<.>F]
455	ENSG00000073050	ENSMUSG00000051768	[A<.>B<.>C<.>D<.>E<.>F<.>G<.>H<.>I<.>J<.>K<.>L<.>M<.>N<.>O<.>P<.>Q]	[A<.>B<.>C<.>D<.>E<.>F<.>G<.>H<.>I<.>J<.>K<.>L<.>M<.>N<.>O<.>P<.>Q]
456	ENSG00000073067	ENSMUSG00000029541	[A<.>B<.>C<.>D<.>E<.>F<.>G<.>H<.>I]	[A<.>B<.>C<.>D<.>E<.>F<.>G<.>H<.>I]
457	ENSG00000073111	ENSMUSG00000002870	[A<.>B<.>C<.>D<.>E<.>F<.>G<.>H<.>I<.>J<.>K<.>L<.>M<.>N<.>O<.>P]	[A<.>B<.>C<.>D<.>E<.>F<.>G<.>H<.>I<.>J<.>K<.>L<.>M<.>N<.>O<.>P]
458	ENSG00000073169	ENSMUSG00000035757	[A<.>B<.>C<.>D<.>E<.>F<.>G<.>H<.>I]	[A<.>B<.>C<.>D<.>E<.>F<.>G<.>H<.>I]
459	ENSG00000073584	ENSMUSG00000037935	[A<.>B<.>C<.>D<.>E<.>F<.>G<.>H<.>I<.>J]	[A<.>B<.>C<.>D<.>E<.>F<.>G<.>H<.>I<.>J]
460	ENSG00000073598	ENSMUSG00000018844	[A<.>B<.>C<.>D]	[A<.>B<.>C<.>D]
461	ENSG00000073734	ENSMUSG00000027048	[A<.>B<.>C<.>D<.>E<.>F<.>G<.>H<.>I<.>J<.>K<.>L<.>M<.>N<.>O<.>Q<.>R<.>S<.>T<.>U<.>V<.>W<.>X<.>Y<.>Z<.>A1<.>A2]	[A<.>B<.>C<.>D<.>E<.>F<.>G<.>H<.>I<.>J<.>K<.>L<.>M<.>N<.>O<.>PQ<.>R<.>S<.>T<.>U<.>V<.>W<.>X<.>Y<.>Z<.>A1<.>A2]
462	ENSG00000073754	ENSMUSG00000015854	[A<.>B<.>D<.>E<.>F<.>G]	[A<.>C<.>D<.>E<.>F<.>H]
463	ENSG00000073756	ENSMUSG00000032487	[A<.>B<.>C<.>D<.>E<.>F<.>G<.>H<.>I<.>J]	[A<.>B<.>C<.>D<.>E<.>F<.>G<.>H<.>I<.>J]
464	ENSG00000073861	ENSMUSG00000001444	[A<.>B<.>C<.>D<.>E<.>F]	[A<.>B<.>C<.>D<.>E<.>F]
465	ENSG00000073910	ENSMUSG00000056602	[A<.>B<.>C<.>D<.>E<.>F<.>G<.>H<.>I<.>J<.>K<.>L<.>M<.>N<.>O<.>P<.>Q<.>R<.>S<.>T<.>U<.>V<.>W<.>X<.>Y<.>Z<.>A1<.>A2<.>A3<.>A4<.>A5<.>A6<.>A7<.>A8<.>A9<.>A10<.>A11<.>A12<.>A13<.>A14<.>A15<.>A16<.>A17<.>A18<.>A19<.>A20<.>A21<.>A22<.>A23<.>A24<.>A25<.>A26<.>A27<.>A28<.>A29<.>A30<.>A31<.>A32<.>A33<.>A34<.>A35]	[A<.>B<.>C<.>D<.>E<.>F<.>G<.>H<.>I<.>J<.>K<.>L<.>M<.>N<.>O<.>P<.>Q<.>R<.>S<.>T<.>U<.>V<.>W<.>X<.>Y<.>Z<.>A1<.>A2<.>A3<.>A4<.>A5<.>A6<.>A7<.>A8<.>A9<.>A10<.>A11<.>A12<.>A13<.>A14<.>A15<.>A16<.>A17<.>A18<.>A19<.>A20<.>A21<.>A22<.>A23<.>A24<.>A25<.>A26<.>A27<.>A28<.>A29<.>A30<.>A31<.>A32<.>A33<.>A34<.>A35]
466	ENSG00000073969	ENSMUSG00000034187	[A<.>B<.>C<.>D<.>E<.>F<.>G<.>H<.>I<.>J<.>K<.>L<.>M<.>N<.>O<.>P<.>Q<.>R<.>S<.>T<.>U]	[A<.>B<.>C<.>D<.>E<.>F<.>G<.>H<.>I<.>J<.>K<.>L<.>M<.>N<.>O<.>P<.>Q<.>R<.>S<.>T<.>U]
467	ENSG00000074047	ENSMUSG00000048402	[A<.>B<.>C<.>D<.>E<.>F<.>G<.>HI<.>J<.>K<.>L<.>M<.>N]	[A<.>B<.>C<.>D<.>E<.>F<.>G<.>I<.>J<.>K<.>L<.>M<.>N]
468	ENSG00000074181	ENSMUSG00000038146	[A<.>B<.>C<.>D<.>E<.>F<.>G<.>H<.>I<.>J<.>K<.>L<.>M<.>N<.>O<.>P<.>Q<.>R<.>S<.>T<.>U<.>V<.>W<.>X<.>Y<.>Z<.>A1<.>A2<.>A3<.>A4<.>A5<.>A6<.>A7]	[A<.>B<.>C<.>D<.>E<.>F<.>G<.>H<.>I<.>J<.>K<.>L<.>M<.>N<.>O<.>P<.>Q<.>R<.>S<.>T<.>U<.>V<.>W<.>X<.>Y<.>Z<.>A1<.>A2<.>A3<.>A4<.>A5<.>A6<.>A7]
469	ENSG00000074201	ENSMUSG00000025439	[B<.>C<.>D<.>E<.>F<.>G]	[AB<.>C<.>D<.>E<.>F<.>G]
470	ENSG00000074276	ENSMUSG00000034918	[A<.>B<.>C<.>D<.>F<.>G<.>H<.>I<.>J<.>K<.>L<.>M<.>N<.>O<.>P<.>Q<.>R<.>S<.>T<.>U<.>V<.>W<.>X<.>Y<.>Z<.>A1<.>A2<.>A3<.>A4<.>A5<.>A6A7]	[A<.>B<.>C<.>E<.>F<.>G<.>H<.>I<.>J<.>K<.>L<.>M<.>N<.>O<.>P<.>Q<.>R<.>S<.>T<.>U<.>V<.>W<.>X<.>Y<.>Z<.>A1<.>A2<.>A3<.>A4<.>A5<.>A7]
471	ENSG00000074317	ENSMUSG00000034891	[A<.>B<.>C<.>D<.>E]	[A<.>B<.>C<.>D<.>E]
472	ENSG00000074319	ENSMUSG00000014402	[A<.>B<.>C<.>D<.>E<.>F<.>G<.>H<.>I<.>J]	[A<.>B<.>C<.>D<.>E<.>F<.>G<.>H<.>I<.>J]
473	ENSG00000074356	ENSMUSG00000020783	[A<.>B<.>C<.>D<.>E<.>F<.>G<.>H<.>I<.>J<.>K<.>L<.>M]	[A<.>B<.>C<.>D<.>E<.>F<.>G<.>H<.>I<.>J<.>K<.>L<.>M]
474	ENSG00000074527	ENSMUSG00000020019	[A<.>B<.>C<.>D<.>E<.>F<.>G<.>H<.>I<.>J]	[A<.>B<.>C<.>D<.>E<.>F<.>G<.>H<.>I<.>J]
475	ENSG00000074582	ENSMUSG00000026172	[A<.>B<.>C<.>D<.>E<.>F<.>GH]	[A<.>B<.>C<.>D<.>E<.>F<.>G]
476	ENSG00000074590	ENSMUSG00000020032	[A<.>B<.>C<.>D<.>E<.>F<.>G]	[A<.>B<.>C<.>D<.>E<.>F<.>G]
477	ENSG00000074657	ENSMUSG00000042439	[A<.>B<.>C<.>D<.>E<.>F<.>G<.>H]	[A<.>F<.>G<.>H]
478	ENSG00000074695	ENSMUSG00000041891	[A<.>B<.>C<.>D<.>E<.>F<.>G<.>H<.>I<.>J<.>K<.>L<.>M]	[A<.>B<.>C<.>D<.>E<.>F<.>G<.>H<.>I<.>J<.>K<.>L<.>M]
479	ENSG00000074696	ENSMUSG00000033629	[A<.>B<.>C<.>D<.>E<.>F<.>G<.>H<.>I<.>J<.>K]	[A<.>B<.>C<.>D<.>E<.>F<.>G<.>H<.>I<.>J<.>K]
480	ENSG00000074755	ENSMUSG00000055670	[A<.>B<.>C<.>D<.>E<.>F<.>G<.>H<.>I<.>J<.>K<.>L<.>M<.>N<.>O<.>P<.>R<.>S<.>T<.>U<.>V<.>W<.>X<.>Y<.>Z<.>A1<.>A2<.>A3<.>A4<.>A5<.>A6<.>A7<.>A8<.>A9<.>A10<.>A11<.>A12<.>A13<.>A14<.>A15A16<.>A17<.>A18<.>A19<.>A20<.>A21<.>A22<.>A23<.>A24<.>A25A26<.>A27A28<.>A29<.>A30<.>A31<.>A32<.>A33]	[A<.>B<.>C<.>D<.>E<.>F<.>G<.>H<.>I<.>J<.>K<.>L<.>M<.>N<.>O<.>P<.>QR<.>S<.>T<.>U<.>V<.>W<.>X<.>Y<.>Z<.>A1<.>A2<.>A3<.>A4<.>A5<.>A6<.>A7<.>A8<.>A9<.>A10<.>A11<.>A12<.>A13<.>A14<.>A15<.>A17<.>A18<.>A19<.>A20<.>A21<.>A22<.>A23<.>A24<.>A25<.>A28<.>A29<.>A30<.>A31<.>A32<.>A33]
481	ENSG00000074771	ENSMUSG00000023802	[A<.>B<.>C<.>D<.>E<.>F<.>G<.>H<.>I<.>J<.>K<.>L<.>M]	[A<.>B<.>C<.>D<.>E<.>F<.>G<.>H<.>I<.>J<.>K<.>L<.>M]
482	ENSG00000074842	ENSMUSG00000019579	[A<.>B<.>C<.>D<.>E<.>F]	[A<.>B<.>C<.>D<.>E<.>F]
483	ENSG00000074855	ENSMUSG00000034863	[A<.>B<.>C<.>D<.>E<.>F<.>G<.>H<.>I<.>J<.>K<.>L<.>M<.>N<.>O<.>P<.>Q<.>S]	[A<.>B<.>C<.>D<.>E<.>F<.>G<.>H<.>I<.>J<.>K<.>L<.>M<.>N<.>O<.>P<.>QR]
484	ENSG00000074935	ENSMUSG00000019845	[A<.>B<.>C<.>D<.>E<.>F<.>G<.>H<.>I<.>J<.>K<.>L]	[A<.>B<.>C<.>D<.>E<.>F<.>G<.>H<.>I<.>J<.>K<.>L]
485	ENSG00000075035	ENSMUSG00000063430	[A<.>B<.>C<.>D<.>E<.>F<.>G<.>H]	[A<.>B<.>C<.>D<.>E<.>F<.>G<.>H]
486	ENSG00000075073	ENSMUSG00000020081	[A<.>B<.>C<.>D<.>EF]	[A<.>B<.>C<.>D<.>E]
487	ENSG00000075089	ENSMUSG00000019948	[A<.>B<.>C<.>D<.>E<.>F<.>G<.>H<.>I<.>J<.>K]	[A<.>B<.>C<.>D<.>E<.>F<.>G<.>H<.>I<.>J<.>K]
488	ENSG00000075131	ENSMUSG00000032397	[A<.>B<.>C<.>D<.>E<.>F<.>G]	[A<.>B<.>C<.>D<.>E<.>F<.>H]
489	ENSG00000075188	ENSMUSG00000035351	[A<.>B<.>C<.>D<.>E<.>F<.>G<.>H<.>I]	[A<.>B<.>C<.>D<.>E<.>F<.>G<.>H<.>I]
490	ENSG00000075213	ENSMUSG00000028883	[A<.>B<.>C<.>D<.>E<.>F<.>G<.>H<.>I<.>J<.>K<.>L<.>M<.>N<.>O<.>P<.>Q]	[A<.>B<.>C<.>D<.>E<.>F<.>G<.>H<.>I<.>J<.>K<.>L<.>M<.>N<.>O<.>P<.>Q]
491	ENSG00000075218	ENSMUSG00000022385	[AB<.>C<.>D<.>E<.>F<.>G<.>H<.>I<.>J<.>L<.>M]	[B<.>C<.>D<.>E<.>F<.>G<.>H<.>I<.>JK<.>L<.>M]
492	ENSG00000075223	ENSMUSG00000028780	[A<.>B<.>C<.>D<.>E<.>F<.>G<.>H<.>I<.>J<.>K<.>L<.>M<.>N<.>O<.>P<.>Q]	[A<.>B<.>C<.>D<.>E<.>F<.>G<.>H<.>I<.>J<.>K<.>L<.>M<.>N<.>O<.>P<.>Q]
493	ENSG00000075234	ENSMUSG00000035944	[A<.>C<.>D<.>E<.>F<.>G<.>H<.>I<.>J<.>K<.>L<.>M<.>N<.>O]	[B<.>C<.>D<.>E<.>F<.>G<.>H<.>I<.>J<.>K<.>L<.>M<.>N<.>O]
494	ENSG00000075239	ENSMUSG00000032047	[A<.>B<.>C<.>D<.>E<.>F<.>G<.>H<.>I<.>J<.>K<.>L]	[A<.>B<.>C<.>D<.>E<.>F<.>G<.>H<.>I<.>J<.>K<.>L]
495	ENSG00000075275	ENSMUSG00000016028	[A<.>B<.>C<.>D<.>E<.>F<.>G<.>H<.>I<.>J<.>L<.>M<.>N<.>O<.>P<.>Q<.>R<.>S<.>T<.>U<.>V<.>W<.>X<.>Y<.>Z<.>A1<.>A2<.>A3<.>A4<.>A5<.>A6<.>A7<.>A8<.>A9<.>A10]	[A<.>B<.>C<.>D<.>E<.>F<.>G<.>H<.>I<.>J<.>KL<.>M<.>N<.>O<.>P<.>Q<.>R<.>S<.>T<.>U<.>V<.>W<.>X<.>Y<.>Z<.>A1<.>A2<.>A3<.>A4<.>A5<.>A6<.>A7<.>A8<.>A9<.>A10]
496	ENSG00000075290	ENSMUSG00000036961	[B<.>C<.>D<.>E<.>F<.>G]	[AB<.>C<.>D<.>E<.>F<.>G]
497	ENSG00000075303	ENSMUSG00000054099	[A<.>B<.>C<.>D<.>E<.>F<.>G<.>H<.>I<.>JK]	[A<.>B<.>C<.>D<.>E<.>F<.>G<.>H<.>I<.>J]
498	ENSG00000075336	ENSMUSG00000024645	[A<.>B<.>C<.>D<.>E<.>F]	[A<.>B<.>C<.>D<.>E<.>F]
499	ENSG00000075388	ENSMUSG00000050917	[A<.>B<.>C]	[A<.>B<.>C]
500	ENSG00000075420	ENSMUSG00000039286	[A<.>B<.>C<.>D<.>E<.>F<.>G<.>H<.>I<.>J<.>K<.>L<.>M<.>N<.>O<.>P<.>Q<.>R<.>S<.>T<.>U<.>V<.>W<.>X<.>Y]	[A<.>B<.>C<.>D<.>E<.>F<.>G<.>H<.>I<.>J<.>K<.>L<.>M<.>N<.>O<.>P<.>Q<.>R<.>S<.>T<.>U<.>V<.>W<.>X<.>Y]
501	ENSG00000075426	ENSMUSG00000029135	[A<.>B<.>C<.>D]	[A<.>B<.>C<.>D]
502	ENSG00000075429	ENSMUSG00000040373	[A<.>B<.>C<.>D<.>E]	[A<.>B<.>C<.>D<.>E]
503	ENSG00000075461	ENSMUSG00000020723	[A<.>B<.>C<.>D]	[A<.>B<.>C<.>D]
504	ENSG00000075539	ENSMUSG00000070733	[A<.>B<.>C<.>D<.>E<.>F<.>G<.>H<.>I<.>J<.>K<.>L<.>M<.>N<.>O<.>P<.>Q<.>R<.>S<.>T<.>U<.>V<.>W<.>X<.>Y<.>Z<.>A1<.>A2<.>A3<.>A4<.>A5<.>A6<.>A7<.>A8<.>A9<.>A10<.>A11<.>A12<.>A13<.>A14<.>A15<.>A16<.>A17<.>A18<.>A19<.>A20<.>A21<.>A22<.>A23<.>A24<.>A25<.>A26<.>A27<.>A28<.>A29<.>A30<.>A31<.>A32<.>A33<.>A34<.>A35]	[A<.>B<.>C<.>D<.>E<.>F<.>G<.>H<.>I<.>J<.>K<.>L<.>M<.>N<.>O<.>P<.>Q<.>R<.>S<.>T<.>U<.>V<.>W<.>X<.>Y<.>Z<.>A1<.>A2<.>A3<.>A4<.>A5<.>A6<.>A7<.>A8<.>A9<.>A10<.>A11<.>A12<.>A13<.>A14<.>A15<.>A16<.>A17<.>A18<.>A19<.>A20<.>A21<.>A22<.>A23<.>A24<.>A25<.>A26<.>A27<.>A28<.>A29<.>A30<.>A31<.>A33<.>A34<.>A35]
505	ENSG00000075568	ENSMUSG00000026116	[A<.>B<.>C<.>D<.>E<.>F<.>G<.>H<.>I<.>J<.>K<.>L<.>M<.>N<.>O<.>P<.>Q<.>R<.>S<.>T<.>U<.>V<.>W<.>X<.>Y<.>Z<.>A1<.>A2<.>A3<.>A4<.>A5<.>A6<.>A7<.>A8<.>A9<.>A10<.>A11<.>A12<.>A13<.>A14<.>A15]	[A<.>B<.>C<.>D<.>E<.>F<.>G<.>H<.>I<.>J<.>K<.>L<.>M<.>N<.>O<.>P<.>Q<.>R<.>S<.>T<.>U<.>V<.>W<.>X<.>Y<.>Z<.>A1<.>A2<.>A3<.>A4<.>A5<.>A6<.>A7<.>A8<.>A9<.>A10<.>A11<.>A12<.>A13<.>A14<.>A15]
506	ENSG00000075618	ENSMUSG00000029581	[A<.>B<.>C<.>D<.>E]	[A<.>B<.>C<.>D<.>E]
507	ENSG00000075624	ENSMUSG00000029580	[A<.>B<.>C<.>D<.>E]	[A<.>B<.>C<.>D<.>E]
508	ENSG00000075643	ENSMUSG00000039616	[A<.>B<.>C<.>D<.>E<.>F<.>G<.>H<.>I<.>J<.>K<.>L<.>M<.>N<.>OP]	[A<.>B<.>C<.>D<.>E<.>F<.>G<.>H<.>I<.>J<.>K<.>L<.>M<.>N<.>O]
509	ENSG00000075785	ENSMUSG00000079477	[A<.>B<.>C<.>D<.>E]	[A<.>B<.>C<.>D<.>E]
510	ENSG00000075826	ENSMUSG00000051984	[A<.>B<.>C<.>D<.>E<.>F<.>G<.>H<.>IJ<.>K<.>L<.>M<.>N<.>O<.>P<.>Q<.>R<.>S<.>T<.>U<.>V<.>W<.>Y<.>Z<.>A1]	[A<.>B<.>C<.>D<.>E<.>F<.>G<.>H<.>J<.>K<.>L<.>M<.>N<.>O<.>P<.>Q<.>R<.>S<.>T<.>U<.>V<.>W<.>XY<.>Z<.>A1]
511	ENSG00000075856	ENSMUSG00000018974	[A<.>B<.>C<.>D<.>E<.>F<.>G<.>H<.>I<.>J<.>K<.>L<.>M<.>N<.>O<.>P<.>Q<.>R<.>S]	[A<.>B<.>C<.>D<.>E<.>F<.>G<.>H<.>I<.>J<.>K<.>L<.>M<.>N<.>O<.>P<.>Q<.>R<.>S]
512	ENSG00000075886	ENSMUSG00000067702	[A<.>B<.>C<.>D<.>E]	[A<.>B<.>C<.>D<.>E]
513	ENSG00000075914	ENSMUSG00000025785	[A<.>B<.>C<.>D<.>E<.>F<.>G<.>H]	[A<.>B<.>C<.>D<.>E<.>F<.>G<.>H]
514	ENSG00000076003	ENSMUSG00000026355	[A<.>B<.>C<.>D<.>E<.>F<.>G<.>H<.>I<.>J<.>K<.>L<.>M<.>N<.>O<.>P<.>Q]	[A<.>B<.>C<.>D<.>E<.>F<.>G<.>H<.>I<.>J<.>K<.>L<.>M<.>N<.>O<.>P<.>Q]
515	ENSG00000076043	ENSMUSG00000032026	[A<.>B<.>C<.>D<.>E<.>F<.>G]	[A<.>B<.>C<.>D<.>E<.>F<.>G]
516	ENSG00000076201	ENSMUSG00000036057	[A<.>B<.>C<.>D<.>E<.>F<.>G<.>H<.>I<.>J<.>K<.>L<.>M<.>N<.>O<.>P<.>Q<.>R<.>S<.>T<.>U<.>V<.>W<.>X<.>Y]	[A<.>B<.>C<.>D<.>E<.>F<.>G<.>H<.>I<.>J<.>K<.>L<.>M<.>N<.>O<.>P<.>Q<.>R<.>S<.>T<.>U<.>V<.>W<.>X<.>Y]
517	ENSG00000076258	ENSMUSG00000026692	[A<.>B<.>C<.>D<.>E<.>F<.>G<.>H]	[A<.>B<.>C<.>D<.>E<.>F<.>G<.>HI]
518	ENSG00000076321	ENSMUSG00000026705	[AB<.>C<.>D<.>E<.>F<.>G<.>H<.>I<.>J<.>K<.>L]	[B<.>C<.>D<.>E<.>F<.>G<.>H<.>I<.>J<.>K<.>L]
519	ENSG00000076356	ENSMUSG00000026640	[A<.>B<.>C<.>D<.>E<.>F<.>G<.>H<.>I<.>J<.>K<.>L<.>M<.>N<.>O<.>P<.>Q<.>R<.>S<.>T<.>U<.>V<.>W<.>X<.>Y<.>Z<.>A1<.>A2<.>A3<.>A4<.>A5]	[A<.>B<.>C<.>D<.>E<.>F<.>G<.>H<.>I<.>J<.>K<.>L<.>M<.>N<.>O<.>P<.>Q<.>R<.>S<.>T<.>U<.>V<.>W<.>X<.>Y<.>Z<.>A1<.>A2<.>A3<.>A4<.>A5]
520	ENSG00000076513	ENSMUSG00000041870	[A<.>B<.>C<.>D<.>E<.>F<.>G<.>H<.>I<.>J<.>K<.>L<.>M<.>N<.>O]	[A<.>B<.>C<.>D<.>E<.>F<.>G<.>H<.>I<.>J<.>K<.>L<.>M<.>N<.>O]
521	ENSG00000076555	ENSMUSG00000042010	[A<.>B<.>C<.>D<.>E<.>F<.>G<.>H<.>I<.>J<.>K<.>L<.>M<.>N<.>O<.>P<.>Q<.>R<.>S<.>T<.>U<.>V<.>W<.>X<.>Y<.>Z<.>A1<.>A2<.>A3<.>A4<.>A5<.>A6<.>A7<.>A8<.>A9<.>A10<.>A11<.>A12<.>A13<.>A14<.>A15<.>A16<.>A17<.>A18<.>A19<.>A20<.>A21<.>A22<.>A23<.>A24<.>A25<.>A26]	[A<.>B<.>C<.>D<.>E<.>F<.>G<.>H<.>I<.>J<.>K<.>L<.>M<.>N<.>O<.>P<.>Q<.>R<.>S<.>T<.>U<.>V<.>W<.>X<.>Y<.>Z<.>A1<.>A2<.>A3<.>A4<.>A5<.>A6<.>A7<.>A8<.>A9<.>A10<.>A11<.>A12<.>A13<.>A14<.>A15<.>A16<.>A17<.>A18<.>A19<.>A20<.>A21<.>A22<.>A23<.>A24<.>A25<.>A26]
522	ENSG00000076604	ENSMUSG00000017386	[A<.>B<.>C<.>D<.>E<.>F<.>G]	[A<.>B<.>C<.>D<.>E<.>F<.>G]
523	ENSG00000076641	ENSMUSG00000027508	[A<.>B<.>C<.>D<.>E<.>F]	[A<.>B<.>C<.>D<.>E<.>F]
524	ENSG00000076650	ENSMUSG00000063808	[A<.>B<.>C<.>D<.>E<.>F<.>G<.>H<.>I<.>J<.>K<.>L<.>M<.>N<.>O<.>P<.>Q<.>R<.>S<.>T]	[A<.>B<.>C<.>D<.>E<.>F<.>G<.>H<.>I<.>J<.>K<.>L<.>M<.>N<.>O<.>P<.>Q<.>R<.>S<.>T]
525	ENSG00000076706	ENSMUSG00000032135	[A<.>B<.>C<.>D<.>E<.>F<.>G<.>H<.>I<.>J<.>K<.>L<.>M<.>N<.>O<.>P]	[A<.>B<.>C<.>D<.>E<.>F<.>G<.>H<.>I<.>J<.>K<.>L<.>M<.>N<.>O<.>P]
526	ENSG00000076716	ENSMUSG00000031119	[A<.>B<.>C<.>D<.>E<.>F<.>G<.>H<.>I]	[A<.>B<.>C<.>D<.>E<.>F<.>G<.>H<.>I]
527	ENSG00000076924	ENSMUSG00000019470	[A<.>B<.>C<.>D<.>E<.>F<.>G<.>H<.>I<.>J<.>K<.>L<.>M<.>N<.>O<.>P<.>Q<.>R<.>S]	[A<.>B<.>C<.>D<.>E<.>F<.>G<.>H<.>I<.>J<.>K<.>L<.>M<.>N<.>O<.>P<.>Q<.>R<.>S]
528	ENSG00000077063	ENSMUSG00000000416	[A<.>B<.>C<.>D<.>E<.>F<.>G<.>H<.>I<.>J<.>K<.>L<.>M<.>N<.>O<.>P<.>Q<.>R<.>S<.>T<.>U<.>V<.>W]	[A<.>B<.>C<.>D<.>E<.>F<.>G<.>H<.>I<.>J<.>K<.>L<.>M<.>N<.>O<.>P<.>Q<.>R<.>S<.>T<.>U<.>V<.>W]
529	ENSG00000077080	ENSMUSG00000029712	[A<.>B<.>C<.>D<.>E<.>F<.>G<.>H<.>I<.>J<.>K<.>L<.>M<.>N]	[A<.>B<.>C<.>D<.>E<.>F<.>G<.>H<.>I<.>J<.>K<.>L<.>M<.>N]
530	ENSG00000077097	ENSMUSG00000017485	[A<.>B<.>C<.>D<.>E<.>F<.>G<.>H<.>I<.>J<.>K<.>L<.>M<.>N<.>O<.>P<.>Q<.>R<.>S<.>T<.>U<.>V<.>W<.>X<.>Y<.>Z<.>A1<.>A2<.>A3<.>A4<.>A5<.>A6<.>A7<.>A8<.>A9<.>A10]	[A<.>B<.>C<.>D<.>E<.>F<.>G<.>H<.>I<.>J<.>K<.>L<.>M<.>N<.>O<.>P<.>Q<.>R<.>S<.>T<.>U<.>V<.>W<.>X<.>Y<.>Z<.>A1<.>A2<.>A3<.>A4<.>A5<.>A6<.>A7<.>A8<.>A9<.>A10]
531	ENSG00000077147	ENSMUSG00000025016	[A<.>B<.>C<.>D<.>E<.>F<.>G<.>H<.>I<.>J<.>K<.>L<.>M<.>N<.>O]	[A<.>B<.>C<.>D<.>E<.>F<.>G<.>H<.>I<.>J<.>K<.>L<.>M<.>N<.>O]
532	ENSG00000077152	ENSMUSG00000026429	[A<.>B<.>C<.>D<.>E<.>F]	[A<.>B<.>C<.>D<.>E<.>FG]
533	ENSG00000077274	ENSMUSG00000067276	[A<.>B<.>C<.>D<.>E<.>F<.>G<.>H<.>I<.>J<.>K<.>L]	[A<.>B<.>C<.>D<.>E<.>F<.>G<.>H<.>I<.>J<.>K<.>L]
534	ENSG00000077348	ENSMUSG00000061286	[A<.>B<.>C<.>D<.>E<.>F]	[A<.>B<.>C<.>D<.>E<.>F]
535	ENSG00000077420	ENSMUSG00000026786	[A<.>B<.>C<.>D<.>E<.>F<.>G<.>H<.>I<.>J<.>K<.>M<.>N]	[A<.>B<.>C<.>D<.>E<.>F<.>G<.>H<.>I<.>J<.>K<.>LM<.>N]
536	ENSG00000077458	ENSMUSG00000037808	[A<.>B<.>C<.>D<.>E<.>F<.>G<.>H<.>I<.>J]	[A<.>B<.>C<.>D<.>E<.>F<.>G<.>H<.>I<.>J]
537	ENSG00000077498	ENSMUSG00000004651	[A<.>B<.>C<.>D<.>E]	[A<.>B<.>C<.>D<.>E]
538	ENSG00000077514	ENSMUSG00000030726	[A<.>B<.>C<.>D<.>E<.>F<.>G<.>HI<.>K<.>L<.>M<.>N]	[A<.>B<.>C<.>D<.>E<.>F<.>G<.>H<.>JK<.>L<.>M<.>N]
539	ENSG00000077585	ENSMUSG00000021306	[AB<.>C<.>D<.>E<.>F<.>G<.>H]	[B<.>C<.>D<.>E<.>F<.>G<.>H]
540	ENSG00000077713	ENSMUSG00000037636	[A<.>B<.>C<.>D<.>E]	[A<.>B<.>C<.>D<.>E]
541	ENSG00000077943	ENSMUSG00000026768	[A<.>B<.>C<.>D<.>E<.>F<.>G<.>H<.>I<.>J<.>K<.>L<.>M<.>N<.>O<.>P<.>Q<.>R<.>S<.>T<.>U<.>V<.>W<.>X<.>Y<.>Z<.>A1<.>A2<.>A3<.>A4]	[A<.>B<.>C<.>D<.>E<.>F<.>G<.>H<.>I<.>J<.>K<.>L<.>M<.>N<.>O<.>P<.>Q<.>R<.>S<.>T<.>U<.>V<.>W<.>X<.>Y<.>Z<.>A1<.>A2<.>A3<.>A4]
542	ENSG00000077984	ENSMUSG00000068129	[A<.>C<.>D<.>E]	[B<.>C<.>D<.>E]
543	ENSG00000078070	ENSMUSG00000027709	[A<.>B<.>C<.>D<.>E<.>F<.>G<.>H<.>I<.>J<.>K<.>L<.>M<.>N<.>O<.>P<.>Q<.>R<.>ST]	[A<.>B<.>C<.>D<.>E<.>F<.>G<.>H<.>I<.>J<.>K<.>L<.>M<.>N<.>O<.>P<.>Q<.>R<.>S]
544	ENSG00000078081	ENSMUSG00000041247	[A<.>B<.>C<.>D<.>E<.>F]	[A<.>B<.>C<.>D<.>E<.>F]
545	ENSG00000078177	ENSMUSG00000037795	[A<.>BC<.>D<.>E<.>F<.>G<.>H<.>I<.>J<.>K<.>L<.>M<.>N<.>O<.>P<.>Q]	[C<.>D<.>E<.>F<.>G<.>H<.>I<.>J<.>K<.>L<.>M<.>N<.>O<.>P<.>Q]
546	ENSG00000078237	ENSMUSG00000038028	[A<.>B<.>C<.>D<.>E<.>F]	[A<.>B<.>C<.>D<.>E<.>F]
547	ENSG00000078295	ENSMUSG00000021536	[A<.>B<.>C<.>D<.>E<.>F<.>G<.>H<.>I<.>J<.>K<.>L<.>M<.>N<.>O<.>P<.>Q<.>R<.>S<.>T<.>U<.>V<.>W<.>X<.>Y]	[A<.>B<.>C<.>D<.>E<.>F<.>G<.>H<.>I<.>J<.>K<.>L<.>M<.>N<.>O<.>P<.>Q<.>R<.>S<.>T<.>U<.>V<.>W<.>X<.>Y]
548	ENSG00000078399	ENSMUSG00000038227	[A<.>B]	[A<.>B]
549	ENSG00000078401	ENSMUSG00000021367	[A<.>B<.>C<.>D<.>FG]	[A<.>B<.>C<.>E<.>F]
550	ENSG00000078579	ENSMUSG00000031603	[A<.>B<.>C]	[A<.>B<.>C]
551	ENSG00000078589	ENSMUSG00000050921	[AB]	[B]
553	ENSG00000078725	ENSMUSG00000028351	[A<.>B<.>C<.>D<.>E<.>F<.>G]	[A<.>B<.>C<.>D<.>E<.>F<.>G]
554	ENSG00000078804	ENSMUSG00000038375	[A<.>B<.>C]	[A<.>B<.>C]
555	ENSG00000078814	ENSMUSG00000074652	[A<.>B<.>CD<.>E<.>F<.>G<.>H<.>I<.>J<.>K<.>L<.>M<.>N<.>O<.>P<.>Q<.>R<.>S<.>T<.>U<.>V<.>W<.>X<.>Y<.>Z<.>A1<.>A2<.>A3<.>A4<.>A5<.>A6<.>A7<.>A8<.>A9<.>A10<.>A11<.>A12<.>A13<.>A14<.>A15<.>A16<.>A17<.>A18]	[D<.>E<.>F<.>G<.>H<.>I<.>J<.>K<.>L<.>M<.>N<.>O<.>P<.>Q<.>R<.>S<.>T<.>U<.>V<.>W<.>X<.>Y<.>Z<.>A1<.>A2<.>A3<.>A4<.>A5<.>A6<.>A7<.>A8<.>A9<.>A10<.>A11<.>A12<.>A13<.>A14<.>A15<.>A16<.>A17<.>A18]
556	ENSG00000078898	ENSMUSG00000027481	[A<.>B<.>C<.>D<.>E<.>F<.>G<.>H<.>I<.>J<.>K<.>L<.>M<.>N<.>O]	[A<.>B<.>C<.>D<.>E<.>F<.>G<.>H<.>I<.>J<.>K<.>L<.>M<.>N<.>O]
557	ENSG00000078902	ENSMUSG00000025139	[A<.>B<.>C<.>D<.>E<.>F]	[A<.>B<.>C<.>D<.>E<.>F]
558	ENSG00000079112	ENSMUSG00000028217	[AB<.>C<.>D<.>E<.>F<.>G<.>H<.>I<.>J<.>K<.>L<.>M<.>N<.>O<.>P<.>Q<.>R]	[B<.>C<.>D<.>E<.>F<.>G<.>H<.>I<.>J<.>K<.>L<.>M<.>N<.>O<.>P<.>Q<.>R]
559	ENSG00000079134	ENSMUSG00000024287	[A<.>B<.>C<.>D<.>E<.>F<.>G<.>H<.>I<.>J<.>K<.>L<.>M<.>N<.>O<.>P<.>Q<.>R<.>S<.>T<.>U]	[A<.>B<.>C<.>D<.>E<.>F<.>G<.>H<.>I<.>J<.>K<.>L<.>M<.>N<.>O<.>P<.>Q<.>R<.>S<.>T<.>U]
560	ENSG00000079246	ENSMUSG00000026187	[A<.>C<.>D<.>E<.>F<.>G<.>H<.>I<.>J<.>K<.>L<.>M<.>N<.>O<.>P<.>Q<.>R<.>S<.>T<.>U<.>V]	[B<.>C<.>D<.>E<.>F<.>G<.>H<.>I<.>J<.>K<.>L<.>M<.>N<.>O<.>P<.>Q<.>R<.>S<.>T<.>U<.>V]
561	ENSG00000079257	ENSMUSG00000047557	[A<.>B<.>C<.>D<.>E<.>F]	[A<.>B<.>C<.>D<.>E<.>F]
562	ENSG00000079332	ENSMUSG00000020088	[A<.>B<.>C<.>D<.>E<.>F]	[A<.>B<.>C<.>D<.>E<.>F]
563	ENSG00000079387	ENSMUSG00000033075	[A<.>B<.>C<.>D<.>E<.>F<.>G<.>H<.>I<.>J<.>K<.>L<.>M<.>N<.>O<.>P<.>Q]	[A<.>B<.>C<.>D<.>E<.>F<.>G<.>H<.>I<.>J<.>K<.>L<.>M<.>N<.>O<.>P<.>Q]
564	ENSG00000079462	ENSMUSG00000005447	[A<.>B<.>C<.>D<.>E]	[A<.>B<.>C<.>D<.>E]
565	ENSG00000079482	ENSMUSG00000031214	[A<.>B<.>C<.>D<.>E<.>F<.>G<.>H<.>I<.>J<.>K<.>L<.>M<.>N<.>O<.>P<.>Q<.>R<.>S<.>T<.>U<.>V<.>W]	[A<.>B<.>C<.>D<.>E<.>F<.>G<.>H<.>I<.>J<.>K<.>L<.>M<.>N<.>O<.>P<.>Q<.>R<.>S<.>T<.>U<.>V<.>W]
566	ENSG00000079557	ENSMUSG00000029369	[A<.>B<.>C<.>D<.>E<.>F<.>G<.>H<.>I<.>J<.>K<.>L<.>M<.>N]	[A<.>B<.>C<.>D<.>E<.>F<.>G<.>H<.>I<.>J<.>K<.>L<.>M<.>O]
567	ENSG00000079689	ENSMUSG00000021337	[A<.>B<.>C<.>D<.>E<.>F<.>G<.>H<.>I<.>J<.>K]	[A<.>B<.>C<.>D<.>E<.>F<.>G<.>H<.>I<.>J<.>K]
568	ENSG00000079785	ENSMUSG00000037149	[A<.>B<.>C<.>D<.>E<.>F<.>G<.>H<.>I<.>J<.>K<.>L<.>M<.>N<.>O<.>P<.>Q<.>R<.>S<.>T<.>U<.>V<.>W<.>X<.>Y<.>Z]	[A<.>B<.>C<.>D<.>E<.>F<.>G<.>H<.>I<.>J<.>K<.>L<.>M<.>N<.>O<.>P<.>Q<.>R<.>S<.>T<.>U<.>V<.>W<.>X<.>Y<.>Z]
569	ENSG00000079931	ENSMUSG00000020000	[A<.>B<.>C<.>D<.>E<.>F<.>G<.>H<.>I<.>J<.>K<.>L]	[A<.>B<.>C<.>D<.>E<.>F<.>G<.>H<.>I<.>J<.>K<.>L]
570	ENSG00000079950	ENSMUSG00000019998	[A<.>B<.>C<.>D<.>E<.>F<.>G<.>H<.>I]	[A<.>B<.>C<.>D<.>E<.>F<.>G<.>H<.>I]
571	ENSG00000079999	ENSMUSG00000003308	[A<.>B<.>C<.>D<.>E]	[A<.>B<.>C<.>D<.>E]
572	ENSG00000080007	ENSMUSG00000070291	[A<.>B<.>C<.>D<.>E<.>F<.>G<.>H<.>I<.>J<.>K<.>L<.>M<.>N<.>O<.>P]	[A<.>B<.>C<.>D<.>E<.>F<.>G<.>H<.>I<.>J<.>K<.>L<.>M<.>N<.>O<.>P]
573	ENSG00000080371	ENSMUSG00000020132	[A<.>B<.>C<.>D<.>E<.>F<.>G]	[A<.>B<.>C<.>D<.>E<.>F<.>G]
574	ENSG00000080511	ENSMUSG00000053773	[AB<.>C<.>D<.>E<.>F<.>G]	[B<.>C<.>D<.>E<.>F<.>GH]
575	ENSG00000080573	ENSMUSG00000004098	[A<.>C<.>D<.>E<.>F<.>G<.>H<.>IJ<.>K<.>L<.>M<.>N<.>O<.>P<.>Q<.>R<.>S<.>T<.>U<.>V<.>W<.>X<.>Y<.>Z<.>A1<.>A2<.>A3<.>A4<.>A5<.>A6<.>A7<.>A8<.>A9<.>A10<.>A11<.>A12<.>A13<.>A14<.>A15<.>A16<.>A17<.>A18<.>A19<.>A20<.>A21<.>A22<.>A23<.>A24<.>A25<.>A26<.>A27<.>A28<.>A29<.>A30<.>A31<.>A32<.>A33<.>A34<.>A35<.>A36<.>A37<.>A38<.>A39<.>A40<.>A41<.>A42<.>A43]	[A<.>BC<.>D<.>E<.>F<.>G<.>H<.>J<.>K<.>L<.>M<.>N<.>O<.>P<.>Q<.>R<.>S<.>T<.>U<.>V<.>W<.>X<.>Y<.>Z<.>A1<.>A2<.>A3<.>A4<.>A5<.>A6<.>A7<.>A8<.>A9<.>A10<.>A11<.>A12<.>A13<.>A14<.>A15<.>A16<.>A17<.>A18<.>A19<.>A20<.>A21<.>A22<.>A23<.>A24<.>A25<.>A26<.>A27<.>A28<.>A29<.>A30<.>A31<.>A32<.>A33<.>A34<.>A35<.>A36<.>A37<.>A38<.>A39<.>A40<.>A41<.>A42<.>A43]
576	ENSG00000080608	ENSMUSG00000041360	[B<.>C<.>D<.>E<.>F<.>G<.>H<.>I<.>J<.>K<.>L<.>M<.>N<.>O<.>P<.>Q<.>R]	[AB<.>C<.>D<.>E<.>F<.>G<.>H<.>I<.>J<.>K<.>L<.>M<.>N<.>O<.>P<.>Q<.>R]
577	ENSG00000080819	ENSMUSG00000022742	[A<.>B<.>C<.>D<.>E<.>F<.>G]	[A<.>B<.>C<.>D<.>E<.>F<.>G]
578	ENSG00000080986	ENSMUSG00000024056	[A<.>B<.>C<.>D<.>E<.>F<.>G<.>H<.>I<.>J<.>K<.>L<.>M<.>N<.>O<.>P]	[A<.>B<.>C<.>D<.>E<.>F<.>G<.>H<.>I<.>J<.>K<.>L<.>M<.>N<.>O<.>P]
579	ENSG00000081019	ENSMUSG00000044098	[A<.>B<.>C<.>D<.>E<.>F<.>G]	[A<.>B<.>C<.>D<.>E<.>F<.>G]
580	ENSG00000081051	ENSMUSG00000054932	[A<.>B<.>C<.>D<.>E<.>F<.>G<.>H<.>I<.>J<.>K<.>L<.>M<.>N]	[A<.>B<.>C<.>D<.>E<.>F<.>G<.>H<.>I<.>J<.>K<.>L<.>M<.>N]
581	ENSG00000081052	ENSMUSG00000067158	[AB<.>C<.>D<.>E<.>F<.>G<.>H<.>I<.>J<.>K<.>L<.>M<.>N<.>O<.>P<.>Q<.>R<.>S<.>T<.>U<.>V<.>W<.>X<.>Y<.>Z<.>A1<.>A2<.>A3<.>A4<.>A5<.>A6<.>A7<.>A8<.>A9<.>A10<.>A11<.>A12<.>A13<.>A14<.>A15<.>A16<.>A17<.>A18<.>A19<.>A20<.>A21<.>A22]	[B<.>C<.>D<.>E<.>F<.>G<.>H<.>I<.>J<.>K<.>L<.>M<.>N<.>O<.>P<.>Q<.>R<.>S<.>T<.>U<.>V<.>W<.>X<.>Y<.>Z<.>A1<.>A2<.>A3<.>A4<.>A5<.>A6<.>A7<.>A8<.>A9<.>A10<.>A11<.>A12<.>A13<.>A14<.>A15<.>A16<.>A17<.>A18<.>A19<.>A20<.>A21<.>A22]
582	ENSG00000081087	ENSMUSG00000038280	[A<.>B<.>C<.>D<.>E<.>F]	[A<.>B<.>C<.>D<.>E<.>F]
583	ENSG00000081138	ENSMUSG00000026312	[A<.>B<.>C<.>D<.>E<.>F<.>G<.>H<.>I<.>J<.>K]	[A<.>B<.>C<.>D<.>E<.>F<.>G<.>H<.>I<.>J<.>K]
584	ENSG00000081148	ENSMUSG00000035270	[A<.>BC<.>D<.>E<.>G<.>H<.>J<.>K<.>L<.>M<.>N<.>O<.>P<.>Q<.>R<.>S<.>TU<.>V<.>W]	[A<.>C<.>D<.>E<.>F<.>G<.>I<.>J<.>K<.>L<.>M<.>N<.>O<.>P<.>Q<.>R<.>S<.>U<.>V<.>W]
585	ENSG00000081154	ENSMUSG00000071533	[A<.>B<.>C<.>D<.>E]	[A<.>B<.>C<.>D<.>E]
586	ENSG00000081181	ENSMUSG00000021125	[A<.>B<.>C<.>D<.>E<.>F<.>G<.>H]	[A<.>B<.>C<.>D<.>E<.>F<.>G<.>H]
587	ENSG00000081320	ENSMUSG00000026094	[A<.>B<.>C<.>D<.>E<.>F<.>G]	[A<.>B<.>C<.>D<.>E<.>F<.>G]
588	ENSG00000081479	ENSMUSG00000027070	[A<.>B<.>C<.>D<.>E<.>F<.>G<.>H<.>I<.>J<.>L<.>M<.>N<.>O<.>P<.>Q<.>R<.>S<.>T<.>U<.>V<.>W<.>X<.>Y<.>Z<.>A1<.>A2<.>A3<.>A4<.>A5<.>A6<.>A7<.>A8<.>A9<.>A10<.>A11<.>A12<.>A13<.>A14<.>A15<.>A16<.>A17<.>A18<.>A19<.>A20<.>A21<.>A22<.>A23<.>A24<.>A25<.>A26<.>A27<.>A28<.>A29<.>A30<.>A31<.>A32<.>A33<.>A34<.>A35<.>A36<.>A37<.>A38<.>A39<.>A40<.>A41<.>A42<.>A43<.>A44<.>A45<.>A46<.>A47<.>A48<.>A49A50<.>A51<.>A52<…	[A<.>B<.>C<.>D<.>E<.>F<.>G<.>H<.>I<.>J<.>KL<.>M<.>N<.>O<.>P<.>Q<.>R<.>S<.>T<.>U<.>V<.>W<.>X<.>Y<.>Z<.>A1<.>A2<.>A3<.>A4<.>A5<.>A6<.>A7<.>A8<.>A9<.>A10<.>A11<.>A12<.>A13<.>A14<.>A15<.>A16<.>A17<.>A18<.>A19<.>A20<.>A21<.>A22<.>A23<.>A24<.>A25<.>A26<.>A27<.>A28<.>A29<.>A30<.>A31<.>A32<.>A33<.>A34<.>A35<.>A36<.>A37<.>A38<.>A39<.>A40<.>A41<.>A42<.>A43<.>A44<.>A45<.>A46<.>A47<.>A48<.>A50<.>A51<.>A52<.>…
589	ENSG00000081721	ENSMUSG00000026659	[A<.>B<.>C<.>D<.>E<.>F]	[A<.>B<.>C<.>D<.>E<.>F]
590	ENSG00000081760	ENSMUSG00000029482	[A<.>B<.>C<.>D<.>E<.>F<.>G<.>H<.>I<.>J<.>K<.>L<.>M<.>N<.>O<.>P<.>Q<.>R]	[A<.>B<.>C<.>D<.>E<.>F<.>G<.>H<.>I<.>J<.>K<.>L<.>M<.>N<.>O<.>P<.>Q<.>R]
591	ENSG00000081791	ENSMUSG00000024442	[A<.>B<.>C<.>D<.>E<.>F<.>G<.>H<.>I<.>J<.>K<.>LM]	[A<.>B<.>C<.>D<.>E<.>F<.>G<.>H<.>I<.>J<.>K<.>M]
592	ENSG00000081800	ENSMUSG00000029700	[A<.>B<.>C<.>D<.>E<.>F<.>G<.>H<.>I<.>J<.>K<.>L<.>M<.>N<.>O]	[A<.>B<.>C<.>D<.>E<.>F<.>G<.>H<.>I<.>J<.>K<.>L<.>M<.>N<.>O]
593	ENSG00000081853	ENSMUSG00000103332	[A<.>B<.>C<.>D]	[A<.>B<.>C<.>D]
594	ENSG00000081870	ENSMUSG00000063172	[A<.>B<.>C<.>D<.>EF]	[A<.>B<.>C<.>D<.>E]
595	ENSG00000081913	ENSMUSG00000044340	[A<.>B<.>C<.>D<.>E<.>F<.>G<.>H<.>I<.>J<.>K<.>L<.>M<.>N<.>O<.>P<.>Q]	[A<.>B<.>C<.>D<.>E<.>F<.>G<.>H<.>I<.>J<.>K<.>L<.>M<.>N<.>O<.>P<.>Q]
596	ENSG00000081923	ENSMUSG00000039529	[A<.>B<.>C<.>D<.>E<.>F<.>G<.>H<.>I<.>J<.>K<.>L<.>M<.>N<.>O<.>P<.>Q<.>R<.>S<.>T<.>U<.>V<.>W<.>X<.>Y<.>Z<.>A1]	[A<.>B<.>C<.>D<.>E<.>F<.>G<.>H<.>I<.>J<.>K<.>L<.>M<.>N<.>O<.>P<.>Q<.>R<.>S<.>T<.>U<.>V<.>W<.>X<.>Y<.>Z<.>A1]
597	ENSG00000082068	ENSMUSG00000039828	[A<.>B<.>C<.>D<.>E<.>F<.>G<.>H<.>I<.>J<.>K<.>L<.>M<.>N<.>O<.>P<.>Q<.>R]	[A<.>B<.>C<.>D<.>E<.>F<.>G<.>H<.>I<.>J<.>K<.>L<.>M<.>N<.>O<.>P<.>Q<.>R]
598	ENSG00000082213	ENSMUSG00000022195	[A<.>B<.>C<.>D<.>E<.>F<.>G<.>H<.>I]	[A<.>B<.>C<.>D<.>E<.>F<.>G<.>H<.>IJ]
600	ENSG00000082497	ENSMUSG00000016262	[A<.>B<.>C]	[A<.>B<.>C]
601	ENSG00000082898	ENSMUSG00000020290	[A<.>B<.>C<.>D<.>E<.>F<.>G<.>H<.>I<.>J<.>K<.>L<.>M<.>N<.>O<.>P<.>Q<.>R<.>S<.>T<.>U<.>V<.>W<.>X]	[A<.>B<.>C<.>D<.>E<.>F<.>G<.>H<.>I<.>J<.>K<.>L<.>M<.>N<.>O<.>P<.>Q<.>R<.>S<.>T<.>U<.>V<.>W<.>X]
602	ENSG00000083099	ENSMUSG00000045854	[A<.>B<.>C]	[A<.>B<.>C]
603	ENSG00000083168	ENSMUSG00000031540	[A<.>B<.>C<.>D<.>E<.>F<.>G<.>H<.>I<.>J<.>K<.>L<.>M<.>O<.>P<.>Q]	[A<.>B<.>C<.>D<.>E<.>F<.>G<.>H<.>I<.>J<.>K<.>L<.>MN<.>O<.>P<.>Q]
604	ENSG00000083290	ENSMUSG00000004798	[A<.>B<.>C<.>D<.>E<.>F<.>G<.>H<.>I<.>J<.>K<.>L<.>M<.>N<.>O<.>P<.>Q<.>R<.>S<.>T<.>U<.>V<.>W<.>X<.>Y<.>Z<.>A1]	[A<.>B<.>C<.>D<.>E<.>F<.>G<.>H<.>I<.>J<.>K<.>L<.>M<.>N<.>O<.>P<.>Q<.>R<.>S<.>T<.>U<.>V<.>W<.>X<.>Y<.>Z<.>A1]
605	ENSG00000083307	ENSMUSG00000022286	[A<.>B<.>C<.>D<.>E<.>F<.>G<.>H<.>I<.>J<.>K<.>L<.>M<.>N<.>O<.>PQ]	[A<.>B<.>C<.>D<.>E<.>F<.>G<.>H<.>I<.>J<.>K<.>L<.>M<.>N<.>O<.>P]
606	ENSG00000083444	ENSMUSG00000019055	[A<.>B<.>C<.>D<.>E<.>F<.>G<.>H<.>I<.>J<.>K<.>L<.>M<.>N<.>O<.>P<.>Q<.>R<.>S]	[A<.>B<.>C<.>D<.>E<.>F<.>G<.>H<.>I<.>J<.>K<.>L<.>M<.>N<.>O<.>P<.>Q<.>R<.>S]
607	ENSG00000083535	ENSMUSG00000022064	[A<.>B<.>C<.>D<.>E<.>F<.>G<.>H<.>I<.>J<.>K<.>L<.>M<.>N<.>O<.>P<.>Q]	[A<.>B<.>C<.>D<.>E<.>F<.>G<.>H<.>I<.>J<.>K<.>L<.>M<.>N<.>O<.>P<.>Q]
608	ENSG00000083635	ENSMUSG00000022009	[A<.>C<.>D<.>E<.>F<.>G<.>H<.>I<.>J<.>K]	[B<.>C<.>D<.>E<.>F<.>G<.>H<.>I<.>J<.>K]
609	ENSG00000083642	ENSMUSG00000034021	[A<.>B<.>C<.>D<.>E<.>F<.>G<.>H<.>I<.>J<.>K<.>L<.>M<.>N<.>O<.>P<.>Q<.>R<.>S<.>T<.>U<.>V<.>W<.>X<.>Y<.>Z<.>A1<.>A2<.>A3<.>A4A5<.>A6<.>A7<.>A8<.>A9]	[A<.>B<.>C<.>D<.>E<.>F<.>G<.>H<.>I<.>J<.>K<.>L<.>M<.>N<.>O<.>P<.>Q<.>R<.>S<.>T<.>U<.>V<.>W<.>X<.>Y<.>Z<.>A1<.>A2<.>A3<.>A4<.>A6<.>A7<.>A8<.>A9]
610	ENSG00000083720	ENSMUSG00000022186	[A<.>B<.>C<.>D<.>E<.>F<.>G<.>H<.>I<.>J<.>K<.>L<.>M<.>N<.>O<.>P<.>Q]	[A<.>B<.>C<.>D<.>E<.>F<.>G<.>H<.>I<.>J<.>K<.>L<.>M<.>N<.>O<.>P<.>Q]
611	ENSG00000083782	ENSMUSG00000019936	[A<.>B<.>C<.>D<.>E<.>F]	[A<.>B<.>C<.>D<.>E<.>F]
612	ENSG00000083807	ENSMUSG00000030382	[A<.>B<.>C<.>D<.>E<.>F<.>G<.>H<.>I<.>J]	[A<.>B<.>C<.>D<.>E<.>F<.>G<.>H<.>I<.>J]
613	ENSG00000083845	ENSMUSG00000012848	[A<.>B<.>C<.>D<.>E]	[A<.>B<.>C<.>D<.>E]
614	ENSG00000083857	ENSMUSG00000070047	[A<.>B<.>C<.>D<.>E<.>F<.>G<.>H<.>I<.>J<.>K<.>L<.>M<.>N<.>O<.>P<.>Q<.>R<.>S<.>T<.>U<.>V<.>W<.>X<.>Y<.>Z]	[A<.>B<.>C<.>D<.>E<.>F<.>G<.>H<.>I<.>J<.>K<.>L<.>M<.>N<.>O<.>P<.>Q<.>R<.>S<.>T<.>U<.>V<.>W<.>X<.>Y<.>Z]
615	ENSG00000084073	ENSMUSG00000043207	[A<.>B<.>C<.>D<.>E<.>F<.>G<.>H<.>I<.>J]	[A<.>B<.>C<.>D<.>E<.>F<.>G<.>H<.>I<.>J]
616	ENSG00000084090	ENSMUSG00000027367	[A<.>B<.>C<.>D<.>E<.>F<.>G<.>H]	[A<.>B<.>C<.>D<.>E<.>F<.>G<.>H]
617	ENSG00000084092	ENSMUSG00000036285	[A<.>B<.>C<.>D<.>E<.>F<.>GH]	[A<.>B<.>C<.>D<.>E<.>F<.>G]
618	ENSG00000084093	ENSMUSG00000029249	[A<.>B<.>CD]	[A<.>B<.>C]
619	ENSG00000084444	ENSMUSG00000030207	[A<.>B<.>C<.>D<.>E<.>F<.>G<.>H<.>I<.>J<.>K<.>L<.>M]	[A<.>B<.>C<.>D<.>E<.>F<.>G<.>H<.>I<.>J<.>K<.>L<.>M]
620	ENSG00000084463	ENSMUSG00000030216	[A<.>B<.>C<.>D<.>E<.>F<.>G<.>H<.>I<.>J<.>K]	[A<.>B<.>C<.>D<.>E<.>F<.>G<.>H<.>I<.>J<.>K]
621	ENSG00000084623	ENSMUSG00000028798	[A<.>B<.>C<.>D<.>E<.>F<.>G<.>H<.>I<.>J<.>K]	[A<.>B<.>C<.>D<.>E<.>F<.>G<.>H<.>I<.>J<.>K]
622	ENSG00000084628	ENSMUSG00000078532	[A<.>B<.>C<.>D<.>E<.>F<.>G]	[A<.>B<.>C<.>D<.>E<.>F<.>G]
623	ENSG00000084636	ENSMUSG00000040690	[A<.>B<.>C<.>D<.>E<.>F<.>G<.>H<.>I<.>J<.>K<.>L<.>M<.>N<.>O<.>P<.>Q<.>R<.>S<.>T<.>U<.>W<.>Y<.>Z<.>A1<.>A2<.>A3<.>A4<.>A5<.>A6<.>A7<.>A8<.>A9<.>A10<.>A11<.>A12<.>A13<.>A14<.>A15<.>A16<.>A17<.>A18<.>A19<.>A20<.>A21<.>A22<.>A23<.>A24<.>A25<.>A26<.>A27<.>A28<.>A29<.>A30<.>A31<.>A32<.>A33<.>A34<.>A35<.>A36<.>A37<.>A38A39<.>A40<.>A41<.>A42<.>A43<.>A44<.>A45<.>A46<.>A47]	[A<.>B<.>C<.>D<.>E<.>F<.>G<.>H<.>I<.>J<.>K<.>L<.>M<.>N<.>O<.>P<.>Q<.>R<.>S<.>T<.>V<.>W<.>X<.>Y<.>Z<.>A1<.>A2<.>A3<.>A4<.>A5<.>A6<.>A7<.>A8<.>A9<.>A10<.>A11<.>A12<.>A14<.>A15<.>A16<.>A17<.>A18<.>A19<.>A20<.>A21<.>A22<.>A23<.>A25<.>A26<.>A27<.>A28<.>A29<.>A30<.>A31<.>A32<.>A33<.>A34<.>A35<.>A36<.>A37<.>A39<.>A40<.>A41<.>A42<.>A43<.>A44<.>A45<.>A46<.>A47]
624	ENSG00000084652	ENSMUSG00000053841	[A<.>B<.>C<.>D<.>E<.>F<.>G<.>H<.>I<.>J]	[A<.>B<.>C<.>D<.>E<.>F<.>G<.>H<.>I<.>J]
625	ENSG00000084674	ENSMUSG00000020609	[A<.>B<.>C<.>D<.>E<.>F<.>G<.>H<.>I<.>J<.>K<.>L<.>M<.>N<.>O<.>P<.>Q<.>R<.>S<.>T<.>U<.>V<.>W<.>X<.>Y<.>Z<.>A1<.>A2<.>A3]	[A<.>B<.>C<.>D<.>E<.>F<.>G<.>H<.>I<.>J<.>K<.>L<.>M<.>N<.>O<.>P<.>Q<.>R<.>S<.>T<.>U<.>V<.>W<.>X<.>Y<.>Z<.>A1<.>A2<.>A3]
626	ENSG00000084710	ENSMUSG00000020658	[A<.>B<.>C<.>D<.>E<.>F<.>G<.>H<.>I<.>J<.>K<.>L<.>M<.>N<.>O<.>P<.>Q<.>R<.>S<.>T<.>U<.>V<.>W]	[A<.>B<.>C<.>D<.>E<.>F<.>G<.>H<.>I<.>J<.>K<.>L<.>M<.>N<.>O<.>P<.>Q<.>R<.>S<.>T<.>U<.>V<.>W]
627	ENSG00000084731	ENSMUSG00000020668	[A<.>B<.>C<.>D<.>E<.>F<.>G<.>H]	[A<.>B<.>C<.>D<.>E<.>F<.>G<.>H]
628	ENSG00000084733	ENSMUSG00000020671	[A<.>B<.>C<.>D<.>E<.>F]	[A<.>B<.>C<.>D<.>E<.>F]
629	ENSG00000084734	ENSMUSG00000059434	[A<.>B<.>C<.>D<.>E<.>F<.>G<.>H<.>I<.>J<.>K<.>L<.>M<.>N<.>O<.>P<.>QR<.>S<.>T]	[A<.>B<.>C<.>D<.>E<.>F<.>G<.>H<.>I<.>J<.>K<.>L<.>M<.>N<.>O<.>P<.>Q<.>S<.>T]
630	ENSG00000084754	ENSMUSG00000025745	[A<.>B<.>C<.>D<.>E<.>F<.>G<.>H<.>I<.>J<.>K<.>L<.>M<.>N<.>O<.>P<.>Q<.>R<.>S<.>T]	[A<.>B<.>C<.>D<.>E<.>F<.>G<.>H<.>I<.>J<.>K<.>L<.>M<.>N<.>O<.>P<.>Q<.>R<.>S<.>T]
631	ENSG00000085185	ENSMUSG00000036959	[A<.>B<.>C<.>D<.>E<.>F<.>G<.>I<.>J<.>K<.>L<.>M]	[A<.>B<.>C<.>D<.>E<.>F<.>G<.>H<.>I<.>J<.>K<.>L<.>M]
632	ENSG00000085377	ENSMUSG00000019849	[A<.>B<.>C<.>D<.>E<.>F<.>G<.>H<.>I<.>J<.>K<.>L<.>M<.>N<.>O]	[A<.>B<.>C<.>D<.>E<.>F<.>G<.>H<.>I<.>J<.>K<.>L<.>M<.>N<.>O]
633	ENSG00000085382	ENSMUSG00000038822	[A<.>B<.>C<.>D<.>E<.>F<.>G<.>H<.>I<.>J<.>K<.>L<.>M<.>N<.>O<.>P<.>Q<.>R<.>S<.>T<.>U<.>V<.>W<.>X]	[A<.>B<.>C<.>D<.>E<.>F<.>G<.>H<.>I<.>J<.>K<.>L<.>M<.>N<.>O<.>P<.>Q<.>R<.>S<.>T<.>U<.>V<.>W<.>X]
634	ENSG00000085465	ENSMUSG00000074340	[A<.>B<.>C<.>D<.>E<.>F<.>G<.>H<.>I<.>J<.>K]	[A<.>B<.>C<.>D<.>E<.>F<.>G<.>H<.>I<.>J<.>KL]
635	ENSG00000085644	ENSMUSG00000071256	[A<.>B<.>C<.>E<.>F]	[A<.>B<.>C<.>DE<.>F]
636	ENSG00000085662	ENSMUSG00000001642	[A<.>B<.>C<.>D<.>E<.>F<.>G<.>H<.>I<.>J]	[A<.>B<.>C<.>D<.>E<.>F<.>G<.>H<.>I<.>J]
637	ENSG00000085719	ENSMUSG00000028228	[A<.>B<.>C<.>D<.>E<.>F<.>G<.>H<.>I<.>J<.>K<.>L<.>M<.>N<.>OP]	[A<.>B<.>C<.>D<.>E<.>F<.>G<.>H<.>I<.>J<.>K<.>L<.>M<.>N<.>O]
638	ENSG00000085741	ENSMUSG00000015957	[A<.>B<.>C<.>D<.>E]	[A<.>B<.>C<.>D<.>E]
639	ENSG00000085760	ENSMUSG00000020459	[A<.>B<.>C<.>D<.>E<.>F<.>G<.>H<.>I<.>J<.>K<.>L<.>M]	[A<.>B<.>C<.>D<.>E<.>F<.>G<.>H<.>I<.>J<.>K<.>L<.>M]
640	ENSG00000085788	ENSMUSG00000061313	[A<.>B<.>C<.>D<.>E<.>F<.>G<.>H<.>I<.>J<.>K<.>L<.>M<.>N<.>O<.>P]	[A<.>B<.>C<.>D<.>E<.>F<.>G<.>H<.>I<.>J<.>K<.>L<.>M<.>N<.>O<.>P]
641	ENSG00000085840	ENSMUSG00000028587	[A<.>B<.>C<.>DE<.>F<.>H<.>I<.>K<.>L<.>M<.>N<.>O<.>P<.>Q<.>R<.>S]	[A<.>B<.>C<.>D<.>G<.>H<.>J<.>K<.>L<.>M<.>N<.>O<.>P<.>Q<.>R<.>S]
642	ENSG00000085872	ENSMUSG00000052488	[A<.>B<.>C<.>D<.>E<.>F<.>G<.>H<.>I<.>J<.>K<.>L<.>M<.>N<.>O<.>P<.>QR]	[A<.>B<.>C<.>D<.>E<.>F<.>G<.>H<.>I<.>J<.>K<.>L<.>M<.>N<.>O<.>P<.>Q<.>S]
643	ENSG00000085999	ENSMUSG00000028702	[A<.>B<.>C<.>D<.>E<.>F<.>G<.>H<.>I<.>J<.>K<.>L<.>M<.>N<.>O<.>P<.>Q<.>R]	[A<.>B<.>C<.>D<.>E<.>F<.>G<.>H<.>I<.>J<.>K<.>L<.>M<.>N<.>O<.>P<.>Q<.>R]
644	ENSG00000086061	ENSMUSG00000028410	[A<.>B<.>C<.>D<.>E<.>F<.>G<.>H]	[A<.>B<.>C<.>D<.>E<.>F<.>G<.>H]
645	ENSG00000086062	ENSMUSG00000028413	[A<.>B<.>C<.>D<.>E<.>F]	[A<.>B<.>C<.>D<.>E<.>F]
646	ENSG00000086159	ENSMUSG00000043144	[AB<.>C<.>D<.>EF]	[B<.>C<.>D<.>E<.>G]
647	ENSG00000086189	ENSMUSG00000021692	[A<.>B<.>C<.>D<.>E<.>F<.>G<.>H<.>I<.>J<.>K<.>L]	[A<.>B<.>C<.>D<.>E<.>F<.>G<.>H<.>I<.>J<.>K<.>L]
648	ENSG00000086504	ENSMUSG00000024181	[A<.>B<.>C<.>D<.>E]	[A<.>B<.>C<.>D<.>E]
649	ENSG00000086544	ENSMUSG00000003752	[A<.>B<.>C<.>D<.>E<.>F<.>G]	[A<.>B<.>C<.>D<.>E<.>F<.>G]
650	ENSG00000086570	ENSMUSG00000055333	[A<.>B<.>C<.>D<.>E<.>F<.>G<.>H<.>I<.>J<.>K<.>L<.>M<.>N<.>O<.>P<.>Q<.>R<.>S<.>T<.>U<.>V<.>W]	[A<.>B<.>C<.>D<.>E<.>F<.>G<.>H<.>I<.>J<.>K<.>L<.>M<.>N<.>O<.>P<.>Q<.>R<.>S<.>T<.>U<.>V<.>W]
651	ENSG00000086589	ENSMUSG00000024604	[A<.>B<.>C<.>D<.>E<.>F<.>G<.>H<.>I<.>J<.>K]	[A<.>B<.>C<.>D<.>E<.>F<.>G<.>H<.>I<.>J<.>K]
652	ENSG00000086598	ENSMUSG00000029390	[A<.>B<.>C<.>D]	[A<.>B<.>C<.>D]
653	ENSG00000086619	ENSMUSG00000057069	[A<.>B<.>C<.>D<.>E<.>F<.>G<.>H<.>I<.>J<.>K<.>L<.>M<.>N<.>O<.>P]	[A<.>B<.>C<.>D<.>E<.>F<.>G<.>H<.>I<.>J<.>K<.>L<.>M<.>N<.>O<.>P]
654	ENSG00000086696	ENSMUSG00000031844	[A<.>B<.>C<.>D<.>EF]	[A<.>B<.>C<.>D<.>E]
655	ENSG00000086758	ENSMUSG00000025261	[A<.>B<.>C<.>D<.>E<.>F<.>G<.>H<.>I<.>J<.>K<.>L<.>M<.>N<.>O<.>P<.>Q<.>R<.>S<.>T<.>U<.>V<.>W<.>X<.>Y<.>Z<.>A1<.>A2<.>A3<.>A4<.>A5<.>A6<.>A7<.>A8<.>A9<.>A10<.>A11<.>A12<.>A13<.>A14<.>A15<.>A16<.>A17<.>A19<.>A20<.>A21<.>A22<.>A23<.>A24<.>A25<.>A26<.>A27<.>A28<.>A29<.>A30<.>A31<.>A32<.>A33<.>A34<.>A35<.>A36<.>A37<.>A38<.>A39<.>A40<.>A41<.>A42<.>A43<.>A44<.>A45<.>A46<.>A47<.>A48<.>A49<.>A50<.>A51<.>A52…	[A<.>B<.>C<.>D<.>E<.>F<.>G<.>H<.>I<.>J<.>K<.>L<.>M<.>N<.>O<.>P<.>Q<.>R<.>S<.>T<.>U<.>V<.>W<.>X<.>Y<.>Z<.>A1<.>A2<.>A3<.>A4<.>A5<.>A6<.>A7<.>A8<.>A9<.>A10<.>A11<.>A12<.>A13<.>A14<.>A15<.>A16<.>A17<.>A18A19<.>A20<.>A21<.>A22<.>A23<.>A24<.>A25<.>A26<.>A27<.>A28<.>A29<.>A30<.>A31<.>A32<.>A33<.>A34<.>A35<.>A36<.>A37<.>A38<.>A39<.>A40<.>A41<.>A42<.>A43<.>A44<.>A45<.>A46<.>A47<.>A48<.>A49<.>A50<.>A51<.>…
656	ENSG00000086827	ENSMUSG00000032264	[A<.>B<.>C<.>D<.>E<.>F<.>G<.>H<.>I<.>J<.>K<.>L<.>M<.>N<.>O<.>P]	[A<.>B<.>C<.>D<.>E<.>F<.>G<.>H<.>I<.>J<.>K<.>L<.>M<.>N<.>O<.>P]
657	ENSG00000086967	ENSMUSG00000038670	[A<.>B<.>C<.>D<.>E<.>F<.>G<.>H<.>I<.>J<.>K<.>L<.>M<.>N<.>O<.>P<.>Q<.>R<.>S<.>T<.>U<.>V<.>W<.>X<.>Y<.>Z<.>A1<.>A2]	[A<.>B<.>C<.>D<.>E<.>F<.>G<.>H<.>I<.>J<.>K<.>L<.>M<.>N<.>O<.>P<.>Q<.>R<.>S<.>T<.>U<.>V<.>W<.>X<.>Y<.>Z<.>A1<.>A2]
658	ENSG00000087074	ENSMUSG00000040435	[A<.>B]	[A<.>B]
659	ENSG00000087076	ENSMUSG00000030825	[A<.>B<.>C<.>D<.>E<.>F<.>G<.>H<.>I]	[A<.>B<.>C<.>D<.>E<.>F<.>G<.>H<.>IJ]
660	ENSG00000087077	ENSMUSG00000023348	[A<.>B<.>C<.>D<.>E<.>F<.>G<.>H<.>I]	[A<.>B<.>C<.>D<.>E<.>F<.>G<.>H<.>I]
661	ENSG00000087095	ENSMUSG00000017376	[A<.>B<.>C<.>D<.>E<.>F<.>G<.>H<.>I<.>J<.>K]	[A<.>B<.>C<.>D<.>E<.>F<.>G<.>H<.>I<.>J<.>K]
662	ENSG00000087111	ENSMUSG00000041958	[A<.>B<.>C<.>D<.>E<.>F<.>G<.>H<.>I<.>J<.>K<.>L]	[A<.>B<.>C<.>D<.>E<.>F<.>G<.>H<.>I<.>J<.>K<.>L]
663	ENSG00000087128	ENSMUSG00000054537	[A<.>B<.>C<.>D<.>E<.>F<.>G<.>H<.>I<.>J]	[A<.>B<.>C<.>D<.>E<.>F<.>G<.>H<.>I<.>J]
664	ENSG00000087157	ENSMUSG00000017715	[A<.>B<.>C<.>D<.>E<.>F<.>G<.>H<.>I]	[A<.>B<.>C<.>D<.>E<.>F<.>G<.>H<.>I]
665	ENSG00000087250	ENSMUSG00000031760	[A<.>B<.>C]	[A<.>B<.>C]
666	ENSG00000087253	ENSMUSG00000033192	[A<.>B<.>C<.>D<.>E<.>F<.>G<.>H<.>I<.>J<.>K<.>L<.>M<.>N]	[A<.>B<.>C<.>D<.>E<.>F<.>G<.>H<.>I<.>J<.>K<.>L<.>M<.>N]
667	ENSG00000087299	ENSMUSG00000020988	[A<.>B<.>C<.>D<.>E<.>F<.>G<.>H<.>I<.>J]	[A<.>B<.>C<.>D<.>E<.>F<.>G<.>H<.>I<.>J]
668	ENSG00000087302	ENSMUSG00000021807	[A<.>B<.>C<.>D<.>E<.>F<.>G<.>H]	[A<.>B<.>C<.>D<.>E<.>F<.>G<.>H]
669	ENSG00000087303	ENSMUSG00000021806	[A<.>B<.>C<.>D<>F<.>G<.>H<.>I<.>J<.>K<.>L<.>M<.>N<.>P<.>Q<.>R<.>S<.>T<.>U<.>V<.>W<.>X]	[A<.>B<.>C<.>DEF<.>G<.>H<.>I<.>J<.>K<.>L<.>M<.>N<.>OP<.>Q<.>R<.>S<.>T<.>U<.>V<.>W<.>XY]
670	ENSG00000087338	ENSMUSG00000001157	[A<.>B<.>C<.>D<.>E<.>F<.>G<.>H<.>I<.>J<.>K<.>L<.>M<.>N]	[A<.>B<.>C<.>D<.>E<.>F<.>G<.>H<.>I<.>J<.>K<.>L<.>M<.>NO]
671	ENSG00000087365	ENSMUSG00000024853	[A<.>B<.>C<.>D<.>E<.>F<.>G<.>H<.>I<.>J<.>K<.>L<.>M<.>N<.>O<.>P<.>Q<.>R<.>S<.>T<.>U<.>V]	[A<.>B<.>C<.>D<.>F<.>G<.>H<.>I<.>J<.>K<.>L<.>M<.>N<.>O<.>P<.>Q<.>R<.>S<.>T<.>U<.>V]
672	ENSG00000087448	ENSMUSG00000040102	[A<.>B<.>C]	[A<.>B<.>C]
673	ENSG00000087502	ENSMUSG00000030304	[A<.>B<.>C<.>D<.>E<.>F<.>G<.>H<.>I<.>J<.>K<.>L<.>M]	[A<.>B<.>C<.>D<.>E<.>F<.>G<.>H<.>I<.>J<.>K<.>L<.>M]
674	ENSG00000087842	ENSMUSG00000031379	[A<.>B<.>C<.>D<.>E<.>F<.>G<.>H<.>I]	[A<.>B<.>C<.>D<.>E<.>F<.>G<.>H<.>I]
675	ENSG00000088035	ENSMUSG00000073792	[A<.>B<.>C<.>D<.>E<.>F<.>G<.>H<.>I<.>J<.>K<.>L<.>M<.>N]	[A<.>B<.>C<.>D<.>E<.>F<.>G<.>H<.>I<.>J<.>K<.>L<.>M<.>N]
676	ENSG00000088038	ENSMUSG00000035632	[A<.>B<.>C<.>D<.>E<.>F<.>G<.>H<.>I<.>J<.>K<.>L<.>M<.>N<.>O<.>P<.>Q]	[A<.>B<.>C<.>D<.>E<.>F<.>G<.>H<.>I<.>J<.>K<.>L<.>M<.>N<.>O<.>P<.>Q]
677	ENSG00000088179	ENSMUSG00000026384	[A<.>B<.>C<.>D<.>E<.>F<.>G<.>H<.>I<.>J<.>K<.>L<.>M<.>N<.>O<.>P<.>Q<.>R<.>S<.>T<.>U<.>V<.>W<.>X<.>Y<.>Z]	[A<.>B<.>C<.>D<.>E<.>F<.>G<.>H<.>I<.>J<.>K<.>L<.>M<.>N<.>O<.>P<.>Q<.>R<.>S<.>T<.>U<.>V<.>W<.>X<.>Y<.>Z]
679	ENSG00000088247	ENSMUSG00000007670	[A<.>B<.>C<.>D<.>E<.>F<.>G<.>H<.>I<.>J<.>K<.>L<.>M<.>O<.>P<.>Q<.>R<.>S<.>T<.>V]	[A<.>B<.>C<.>D<.>E<.>F<.>G<.>H<.>I<.>J<.>K<.>LN<.>O<.>P<.>Q<.>R<.>S<.>TU]
680	ENSG00000088256	ENSMUSG00000034781	[A<.>B<.>C<.>D<.>E<.>F<.>G]	[A<.>B<.>C<.>D<.>E<.>F<.>G]
681	ENSG00000088320	ENSMUSG00000000359	[A<.>BC<.>D<.>E]	[A<.>C<.>D<.>E]
682	ENSG00000088325	ENSMUSG00000027469	[A<.>B<.>C<.>D<.>E<.>F<.>G<.>H<.>I<.>J<.>K<.>L<.>M<.>N<.>O<.>P]	[A<.>B<.>C<.>D<.>E<.>F<.>G<.>H<.>I<.>J<.>K<.>L<.>M<.>N<.>O<.>Q]
683	ENSG00000088356	ENSMUSG00000027472	[A<.>B<.>C<.>D<.>E]	[A<.>B<.>C<.>D<.>E]
685	ENSG00000088451	ENSMUSG00000022130	[A<.>B<.>C<.>D<.>E<.>F<.>G<.>H<.>I<.>J<.>K<.>L]	[A<.>B<.>C<.>D<.>E<.>F<.>G<.>H<.>I<.>J<.>K<.>LM]
686	ENSG00000088538	ENSMUSG00000039716	[A<.>B<.>C<.>D<.>E<.>F<.>G<.>H<.>I<.>J<.>K<.>L<.>M<.>N<.>O<.>P<.>Q<.>R<.>S<.>T<.>U<.>V<.>W<.>X<.>Y<.>Z<.>A1<.>A2<.>A3<.>A4<.>A5<.>A6<.>A7<.>A8<.>A9<.>A10<.>A11<.>A12<.>A13<.>A14<.>A15<.>A16<.>A17<.>A18<.>A19<.>A20<.>A21<.>A22<.>A23<.>A24<.>A25<.>A26<.>A27]	[A<.>B<.>C<.>D<.>E<.>F<.>G<.>H<.>I<.>J<.>K<.>L<.>M<.>N<.>O<.>P<.>Q<.>R<.>S<.>T<.>U<.>V<.>W<.>X<.>Y<.>Z<.>A1<.>A2<.>A3<.>A4<.>A5<.>A6<.>A7<.>A8<.>A9<.>A10<.>A11<.>A12<.>A13<.>A14<.>A15<.>A16<.>A17<.>A18<.>A19<.>A20<.>A21<.>A22<.>A23<.>A24<.>A25<.>A26<.>A27]
687	ENSG00000088682	ENSMUSG00000031782	[A<.>B<.>C<.>D<.>E<.>F<.>G<.>H<.>I]	[A<.>B<.>C<.>D<.>E<.>F<.>G<.>H<.>I]
688	ENSG00000088756	ENSMUSG00000024043	[D<.>E<.>F<.>G<.>H<.>I<.>J<.>K<.>L<.>M<.>N<.>O<.>P<.>Q<.>R<.>ST]	[A<.>B<.>CD<.>E<.>F<.>G<.>H<.>I<.>J<.>K<.>L<.>M<.>N<.>O<.>P<.>Q<.>R<.>S]
689	ENSG00000088808	ENSMUSG00000021285	[A<.>B<.>C<.>D<.>E<.>F<.>G<.>H<.>I<.>J<.>K<.>L<.>M<.>N<.>O<.>P<.>Q]	[A<.>B<.>C<.>D<.>E<.>F<.>G<.>H<.>I<.>J<.>K<.>L<.>M<.>N<.>O<.>P<.>Q]
690	ENSG00000088827	ENSMUSG00000027322	[B<.>C<.>D<.>E<.>F<.>G<.>H<.>I<.>J<.>K<.>L<.>M<.>N<.>O<.>P<.>Q<.>R<.>S<.>T<.>U<.>V]	[AB<.>C<.>D<.>E<.>F<.>G<.>H<.>I<.>J<.>K<.>L<.>M<.>N<.>O<.>P<.>Q<.>R<.>S<.>T<.>U<.>W]
691	ENSG00000088881	ENSMUSG00000053552	[A<.>C<.>D<.>E<.>F<.>G<.>H<.>I<.>J<.>K<.>L<.>M<.>N<.>O<.>P<.>Q<.>R]	[BC<.>D<.>E<.>F<.>G<.>H<.>I<.>J<.>K<.>L<.>M<.>N<.>O<.>P<.>Q<.>R]
692	ENSG00000088882	ENSMUSG00000027408	[A<.>B<.>C<.>D<.>E<.>F<.>G<.>H<.>I<.>J<.>K<.>L<.>M<.>N]	[A<.>B<.>C<.>D<.>E<.>F<.>G<.>H<.>I<.>J<.>K<.>L<.>M<.>O]
693	ENSG00000088926	ENSMUSG00000031645	[A<.>B<.>C<.>D<.>E<.>F<.>G<.>H<.>J<.>K<.>L<.>M<.>N<.>O]	[A<.>B<.>C<.>D<.>E<.>F<.>G<.>H<.>IJ<.>K<.>L<.>M<.>N<.>O]
694	ENSG00000088930	ENSMUSG00000027433	[A<.>B<.>C<.>D<.>E<.>F<.>G<.>H<.>I<.>J<.>K<.>L<.>M<.>N<.>O<.>P<.>Q<.>R<.>S<.>T<.>U<.>V<.>W<.>X<.>Y<.>Z<.>A1<.>A2<.>A3<.>A4]	[A<.>B<.>C<.>D<.>E<.>F<.>G<.>H<.>I<.>J<.>K<.>L<.>M<.>N<.>O<.>P<.>Q<.>R<.>S<.>T<.>U<.>V<.>W<.>X<.>Y<.>Z<.>A1<.>A2<.>A3<.>A4]
695	ENSG00000088986	ENSMUSG00000009013	[A<.>B]	[A<.>B]
696	ENSG00000089006	ENSMUSG00000027423	[A<.>B<.>C<.>D<.>E<.>F<.>G<.>H<.>I<.>J<.>K<.>L<.>M]	[A<.>B<.>C<.>D<.>E<.>F<.>G<.>H<.>I<.>J<.>K<.>L<.>M]
697	ENSG00000089048	ENSMUSG00000045624	[A<.>B<.>C<.>D<.>E<.>F<.>G<.>H<.>I<.>J<.>K<.>L<.>M]	[A<.>B<.>C<.>D<.>E<.>F<.>G<.>H<.>I<.>J<.>K<.>L<.>M]
698	ENSG00000089050	ENSMUSG00000027428	[A<.>B<.>C<.>D<.>E]	[A<.>B<.>C<.>D<.>E]
699	ENSG00000089057	ENSMUSG00000027340	[A<.>B<.>C<.>D<.>E<.>F<.>G<.>H<.>I<.>J<.>K<.>L<.>M<.>N<.>O]	[A<.>B<.>C<.>D<.>E<.>F<.>G<.>H<.>I<.>J<.>K<.>L<.>M<.>N<.>O]
700	ENSG00000089091	ENSMUSG00000037259	[A<.>B<.>C<.>D<.>F<.>G<.>H<.>I<.>J<.>L<.>M<.>O<.>P<.>Q<.>R<.>S<.>T<.>U<.>V<.>W]	[A<.>B<.>C<.>D<.>EF<.>G<.>H<.>I<.>J<.>KL<.>M<.>NO<.>P<.>Q<.>R<.>S<.>T<.>U<.>V<.>W]
701	ENSG00000089116	ENSMUSG00000029595	[A<.>B<.>C<.>D<.>E]	[A<.>B<.>C<.>D<.>E]
702	ENSG00000089154	ENSMUSG00000041638	[A<.>B<.>C<.>D<.>E<.>F<.>G<.>H<.>I<.>J<.>K<.>L<.>M<.>N<.>O<.>P<.>Q<.>R<.>S<.>T<.>U<.>V<.>W<.>X<.>Y<.>Z<.>A1<.>A2<.>A3<.>A4<.>A5<.>A6<.>A7<.>A8<.>A9<.>A10<.>A11<.>A12<.>A13<.>A14<.>A15<.>A16<.>A17<.>A18<.>A19<.>A20<.>A21<.>A22<.>A23<.>A24<.>A25<.>A26<.>A27<.>A28<.>A29<.>A30<.>A31<.>A32]	[A<.>B<.>C<.>D<.>E<.>F<.>G<.>H<.>I<.>J<.>K<.>L<.>M<.>N<.>O<.>P<.>Q<.>R<.>S<.>T<.>U<.>V<.>W<.>X<.>Y<.>Z<.>A1<.>A2<.>A3<.>A4<.>A5<.>A6<.>A7<.>A8<.>A9<.>A10<.>A11<.>A12<.>A13<.>A14<.>A15<.>A16<.>A17<.>A18<.>A19<.>A20<.>A21<.>A22<.>A23<.>A24<.>A25<.>A26<.>A27<.>A28<.>A29<.>A30<.>A31<.>A32]
703	ENSG00000089163	ENSMUSG00000029524	[AB<.>C<.>D]	[B<.>C<.>DE<.>F]
704	ENSG00000089199	ENSMUSG00000027350	[A<.>B<.>C<.>D<.>E]	[A<.>B<.>C<.>D<.>E]
705	ENSG00000089289	ENSMUSG00000031221	[A<.>B<.>C<.>D<.>E<.>F]	[A<.>B<.>C<.>D<.>E<.>F]
706	ENSG00000089558	ENSMUSG00000035355	[A<.>B<.>C<.>D<.>E<.>F<.>G<.>H<.>I<.>J<.>K<.>L<.>M<.>N<.>O<.>P]	[A<.>B<.>C<.>D<.>E<.>F<.>G<.>H<.>I<.>J<.>K<.>L<.>M<.>N<.>O<.>P]
707	ENSG00000089692	ENSMUSG00000030124	[A<.>B<.>C<.>D<.>E<.>F<.>G<.>H]	[A<.>B<.>C<.>D<.>E<.>F<.>G<.>H]
708	ENSG00000089693	ENSMUSG00000030120	[A<.>B<.>C<.>D<.>E<.>F<.>G]	[A<.>B<.>C<.>D<.>E<.>F<.>G]
709	ENSG00000089818	ENSMUSG00000030327	[A<.>B<.>C<.>D<.>E<.>F<.>G<.>H]	[A<.>B<.>C<.>D<.>E<.>F<.>G<.>H]
710	ENSG00000089847	ENSMUSG00000054708	[A<.>B<.>C<.>D<.>E<.>F<.>G<.>H<.>I<.>J<.>K<.>L<.>M<.>N<.>O<.>P<.>Q<.>R<.>S<.>T<.>U]	[A<.>C<.>D<.>E<.>F<.>G<.>H<.>I<.>J<.>K<.>L<.>M<.>N<.>O<.>P<.>Q<.>S<.>T<.>U]
711	ENSG00000089902	ENSMUSG00000037896	[A<.>BC<.>D<.>E<.>F<.>G<.>H<.>I<.>J<.>K<.>L<.>M]	[C<.>D<.>E<.>F<.>G<.>H<.>I<.>J<.>K<.>L<.>M]
712	ENSG00000090020	ENSMUSG00000028854	[B<.>C<.>D<.>E<.>F<.>G<.>H<.>I<.>J<.>K<.>L<.>M]	[AB<.>C<.>D<.>E<.>F<.>G<.>H<.>I<.>J<.>K<.>L<.>M]
713	ENSG00000090061	ENSMUSG00000021258	[A<.>B<.>C<.>D<.>E<.>F<.>G<.>H<.>I<.>J]	[A<.>B<.>C<.>D<.>E<.>F<.>G<.>H<.>I<.>J]
714	ENSG00000090104	ENSMUSG00000026358	[A<.>B<.>C<.>D<.>E]	[A<.>B<.>C<.>D<.>E]
715	ENSG00000090266	ENSMUSG00000002416	[A<.>B<.>C]	[A<.>B<.>C]
716	ENSG00000090273	ENSMUSG00000028851	[A<.>B<.>C<.>D<.>E<.>F<.>H<.>I<.>J]	[A<.>B<.>C<.>D<.>EG<.>H<.>I<.>J]
717	ENSG00000090339	ENSMUSG00000037405	[A<.>B<.>C<.>D<.>E<.>F<.>G]	[A<.>B<.>C<.>D<.>E<.>F<.>G]
718	ENSG00000090382	ENSMUSG00000020177	[A<.>B<.>C<.>D]	[A<.>B<.>C<.>D]
720	ENSG00000090432	ENSMUSG00000041241	[A<.>B<.>C<.>D]	[A<.>B<.>C<.>D]
721	ENSG00000090447	ENSMUSG00000005718	[A<.>B<.>C<.>D<.>E<.>F<.>G]	[A<.>B<.>C<.>D<.>E<.>F<.>G]
722	ENSG00000090470	ENSMUSG00000041837	[A<.>B<.>C<.>D<.>E]	[A<.>B<.>C<.>D<.>EF]
723	ENSG00000090520	ENSMUSG00000004460	[A<.>B<.>C<.>D<.>E<.>F<.>G<.>H<.>I<.>J]	[A<.>B<.>C<.>D<.>E<.>F<.>G<.>H<.>I<.>J]
724	ENSG00000090581	ENSMUSG00000035521	[A<.>B<.>C<.>D<.>E<.>F<.>G<.>H<.>I<.>J<.>K]	[A<.>B<.>C<.>D<.>E<.>F<.>G<.>H<.>I<.>J<.>KL]
725	ENSG00000090661	ENSMUSG00000008206	[A<.>B<.>C<.>D<.>E<.>F<.>G<.>H<.>I<.>J]	[A<.>B<.>C<.>D<.>E<.>F<.>G<.>H<.>I<.>J]
726	ENSG00000090674	ENSMUSG00000004567	[A<.>B<.>C<.>D<.>E<.>F<.>G<.>H<.>I<.>J<.>K<.>L<.>M<.>N]	[A<.>B<.>C<.>D<.>E<.>F<.>G<.>H<.>I<.>J<.>K<.>L<.>M<.>N]
727	ENSG00000090776	ENSMUSG00000031217	[A<.>B<.>C<.>D<.>E]	[A<.>B<.>C<.>D<.>E]
728	ENSG00000090857	ENSMUSG00000033624	[AB<.>C<.>D<.>E<.>F<.>G<.>H<.>I<.>J<.>K<.>L<.>M<.>N<.>O<.>P<.>Q<.>R]	[B<.>C<.>D<.>E<.>F<.>G<.>H<.>I<.>J<.>K<.>L<.>M<.>N<.>O<.>P<.>Q<.>R]
729	ENSG00000090861	ENSMUSG00000031960	[A<.>B<.>C<.>D<.>E<.>F<.>G<.>H<.>I<.>J<.>K<.>L<.>M<.>N<.>O<.>P<.>Q<.>R<.>S<.>T]	[A<.>B<.>C<.>D<.>E<.>F<.>G<.>H<.>I<.>J<.>K<.>L<.>M<.>N<.>O<.>P<.>Q<.>R<.>S<.>T]
730	ENSG00000090905	ENSMUSG00000052707	[A<.>B<.>C<.>D<.>E<.>F<.>G<.>H<.>I<.>J<.>K<.>L<.>M<.>N<.>O<.>P<.>Q<.>R<.>S<.>T<.>U<.>V<.>W<.>X<.>Y]	[A<.>B<.>C<.>D<.>E<.>F<.>G<.>H<.>I<.>J<.>K<.>L<.>N<.>O<.>P<.>Q<.>R<.>S<.>T<.>U<.>V<.>W<.>X<.>Y]
731	ENSG00000090971	ENSMUSG00000035285	[A<.>B]	[A<.>B]
732	ENSG00000091010	ENSMUSG00000024497	[A<.>B]	[A<.>B]
733	ENSG00000091136	ENSMUSG00000002900	[C<.>D<.>E<.>F<.>G<.>H<.>I<.>J<.>K<.>L<.>M<.>N<.>O<.>P<.>Q<.>R<.>S<.>T<.>U<.>V<.>W<.>X<.>Y<.>Z<.>A1<.>A2<.>A3<.>A4<.>A5<.>A6<.>A7<.>A8<.>A9]	[ABC<.>D<.>E<.>F<.>G<.>H<.>I<.>J<.>K<.>L<.>M<.>N<.>O<.>P<.>Q<.>R<.>S<.>T<.>U<.>V<.>W<.>X<.>Y<.>Z<.>A1<.>A2<.>A3<.>A4<.>A5<.>A6<.>A7<.>A8<.>A9]
734	ENSG00000091137	ENSMUSG00000020651	[A<.>B<.>C<.>D<.>E<.>F<.>G<.>H<.>I<.>J<.>K<.>L<.>M<.>N<.>O<.>P<.>Q<.>R<.>S<.>T]	[A<.>B<.>C<.>D<.>E<.>F<.>G<.>H<.>I<.>J<.>K<.>L<.>M<.>N<.>O<.>P<.>Q<.>R<.>S<.>T]
735	ENSG00000091138	ENSMUSG00000001225	[A<.>B<.>C<.>D<.>E<.>F<.>G<.>H<.>I<.>J<.>K<.>L<.>M<.>N<.>O<.>P<.>Q<.>R<.>S<.>T]	[A<.>B<.>C<.>D<.>E<.>F<.>G<.>H<.>I<.>J<.>K<.>L<.>M<.>N<.>O<.>P<.>Q<.>R<.>S<.>T]
736	ENSG00000091164	ENSMUSG00000024583	[A<.>B<.>C<.>D<.>E<.>F<.>G<.>H]	[A<.>B<.>C<.>D<.>E<.>F<.>G<.>H]
737	ENSG00000091317	ENSMUSG00000032434	[A<.>B<.>C<.>D]	[A<.>B<.>C<.>D]
738	ENSG00000091482	ENSMUSG00000041476	[AB<.>C<.>D]	[B<.>C<.>D]
739	ENSG00000091483	ENSMUSG00000026526	[A<.>B<.>C<.>D<.>E<.>F<.>G<.>H<.>I<.>J]	[A<.>B<.>C<.>D<.>E<.>F<.>G<.>H<.>I<.>J]
740	ENSG00000091542	ENSMUSG00000042650	[A<.>B<.>C<.>D]	[A<.>B<.>C<.>D]
741	ENSG00000091583	ENSMUSG00000000049	[A<.>B<.>C<.>D<.>E<.>F<.>G<.>H]	[A<.>B<.>C<.>D<.>E<.>F<.>G<.>H]
742	ENSG00000091640	ENSMUSG00000018287	[A<.>B<.>C<.>D<.>E<.>F<.>G]	[A<.>B<.>C<.>D<.>E<.>F<.>G]
743	ENSG00000091656	ENSMUSG00000025255	[A<.>BC<.>D<.>E<.>F<.>G<.>H<.>I<.>J<.>K]	[A<.>C<.>D<.>E<.>F<.>G<.>H<.>I<.>J<.>K]
744	ENSG00000091664	ENSMUSG00000030500	[A<.>B<.>C<.>D<.>E<.>F<.>G<.>H<.>I<.>J<.>K<.>L]	[A<.>B<.>C<.>D<.>E<.>F<.>G<.>H<.>I<.>J<.>K<.>L]
745	ENSG00000091704	ENSMUSG00000054446	[A<.>B<.>C<.>D<.>E<.>F<.>G<.>H<.>I<.>J]	[A<.>B<.>C<.>D<.>E<.>F<.>G<.>H<.>I<.>J]
746	ENSG00000091831	ENSMUSG00000019768	[A<.>B<.>C<.>D<.>E<.>F<.>G<.>H]	[A<.>B<.>C<.>D<.>E<.>F<.>G<.>H]
747	ENSG00000091947	ENSMUSG00000020921	[A<.>B<.>C<.>D]	[A<.>B<.>C<.>D]
748	ENSG00000091986	ENSMUSG00000022665	[A<.>B<.>C<.>D<.>E<.>F<.>G]	[A<.>B<.>C<.>D<.>E<.>F<.>G]
749	ENSG00000092020	ENSMUSG00000021022	[A<.>B<.>C<.>D<.>E<.>F<.>G<.>H<.>I<.>J<.>K<.>L<.>M]	[A<.>B<.>C<.>D<.>E<.>F<.>G<.>H<.>I<.>J<.>K<.>L<.>M]
750	ENSG00000092051	ENSMUSG00000022208	[A<.>B<.>C<.>D<.>E]	[A<.>B<.>C<.>D<.>E]
751	ENSG00000092054	ENSMUSG00000053093	[A<.>B<.>C<.>D<.>E<.>F<.>G<.>H<.>I<.>J<.>K<.>L<.>M<.>N<.>O<.>P<.>Q<.>R<.>S<.>T<.>U<.>V<.>W<.>X<.>Y<.>Z<.>A1<.>A2<.>A3<.>A4<.>A5<.>A6<.>A7<.>A8<.>A9<.>A10<.>A11<.>A12]	[A<.>B<.>C<.>D<.>E<.>F<.>G<.>H<.>I<.>J<.>K<.>L<.>M<.>N<.>O<.>P<.>Q<.>R<.>S<.>T<.>U<.>V<.>W<.>X<.>Y<.>Z<.>A1<.>A2<.>A3<.>A4<.>A5<.>A6<.>A7<.>A8<.>A9<.>A10<.>A11<.>A12]
752	ENSG00000092067	ENSMUSG00000052435	[A<.>B]	[A<.>B]
753	ENSG00000092094	ENSMUSG00000006289	[A<.>B<.>C<.>D<.>E<.>F<.>G<.>H<.>I<.>J<.>K]	[A<.>B<.>C<.>D<.>E<.>F<.>G<.>H<.>I<.>J<.>K]
754	ENSG00000092148	ENSMUSG00000035247	[A<.>B<.>C<.>D<.>E<.>F<.>G<.>H<.>I<.>J<.>K<.>L<.>M<.>N<.>O<.>P<.>Q<.>R<.>S<.>T<.>U<.>V<.>W<.>X<.>Y<.>Z<.>A1<.>A2<.>A3<.>A4<.>A5<.>A6<.>A7<.>A8<.>A9<.>A10<.>A11<.>A12<.>A13<.>A14<.>A15<.>A16]	[A<.>B<.>C<.>D<.>E<.>F<.>G<.>H<.>I<.>J<.>K<.>L<.>M<.>N<.>O<.>P<.>Q<.>R<.>S<.>T<.>U<.>V<.>W<.>X<.>Y<.>Z<.>A1<.>A2<.>A3<.>A4<.>A5<.>A6<.>A7<.>A8<.>A9<.>A10<.>A11<.>A12<.>A13<.>A14<.>A15<.>A16]
755	ENSG00000092201	ENSMUSG00000035726	[A<.>B<.>C<.>D<.>E<.>F<.>G<.>H<.>I<.>J<.>K<.>L<.>M<.>N<.>O<.>P<.>Q<.>R<.>S<.>T<.>U<.>V<.>W<.>X<.>Y<.>Z]	[A<.>B<.>C<.>D<.>E<.>F<.>G<.>H<.>I<.>J<.>K<.>L<.>M<.>N<.>O<.>P<.>Q<.>R<.>S<.>T<.>U<.>V<.>W<.>X<.>Y<.>Z]
756	ENSG00000092203	ENSMUSG00000016831	[A<.>B<.>C<.>D<.>E<.>F<.>G<.>H<.>I]	[A<.>B<.>C<.>D<.>E<.>F<.>G<.>H<.>I]
757	ENSG00000092295	ENSMUSG00000022218	[AB<.>C<.>D<.>E<.>F<.>G<.>H<.>I<.>J<.>K<.>L<.>M<.>N<.>O]	[B<.>C<.>D<.>E<.>F<.>G<.>H<.>I<.>J<.>K<.>L<.>M<.>N<.>O]
758	ENSG00000092377	ENSMUSG00000025246	[A<.>B<.>C<.>D<.>E<.>F<.>G<.>H<.>I<.>J<.>K<.>L<.>M<.>N]	[A<.>B<.>C<.>D<.>E<.>F<.>G<.>H<.>I<.>J<.>K<.>L<.>M<.>NO]
759	ENSG00000092607	ENSMUSG00000027868	[C<.>D<.>E<.>F<.>G<.>H<.>I]	[A<.>BC<.>D<.>E<.>F<.>G<.>H<.>I]
760	ENSG00000092621	ENSMUSG00000053398	[A<.>B<.>C<.>D<.>E<.>F<.>G<.>H<.>I<.>J<.>K<.>L]	[A<.>B<.>C<.>D<.>E<.>F<.>G<.>H<.>I<.>J<.>K<.>L]
761	ENSG00000092758	ENSMUSG00000027570	[A<.>B<.>C<.>D<.>E<.>F<.>G<.>H<.>I<.>J<.>K<.>L<.>M<.>N<.>O<.>P<.>Q<.>R<.>S<.>T<.>U<.>V<.>W<.>X<.>Y<.>Z<.>A1<.>A2<.>A3<.>A4<.>A5<.>A6]	[A<.>B<.>C<.>D<.>E<.>F<.>G<.>H<.>I<.>J<.>K<.>L<.>M<.>N<.>O<.>P<.>Q<.>R<.>S<.>T<.>U<.>V<.>W<.>X<.>Y<.>Z<.>A1<.>A2<.>A3<.>A4<.>A5<.>A6]
762	ENSG00000092820	ENSMUSG00000052397	[A<.>B<.>C<.>D<.>E<.>F<.>G<.>H<.>I<.>J<.>K<.>L<.>M]	[A<.>B<.>C<.>D<.>E<.>F<.>G<.>H<.>I<.>J<.>K<.>L<.>M]
763	ENSG00000092847	ENSMUSG00000041530	[A<.>B<.>C<.>D<.>E<.>F<.>G<.>H<.>I<.>J<.>K<.>L<.>M<.>N<.>O<.>P<.>Q<.>R<.>S]	[A<.>B<.>C<.>D<.>E<.>F<.>G<.>H<.>I<.>J<.>K<.>L<.>M<.>N<.>O<.>P<.>Q<.>R<.>S]
764	ENSG00000092850	ENSMUSG00000028845	[A<.>B<.>C<.>D<.>E<.>F<.>G<.>H<.>I]	[A<.>B<.>C<.>D<.>E<.>F<.>G<.>H<.>I]
765	ENSG00000092929	ENSMUSG00000057948	[A<.>B<.>C<.>D<.>E<.>F<.>G<.>H<.>I<.>J<.>K<.>L<.>M<.>N<.>O<.>PQ<.>R<.>S<.>T<.>U<.>V<.>W<.>X<.>Y<.>Z<.>A1<.>A2<.>A3<.>A4<.>A5<.>A6<.>A7A8]	[A<.>B<.>C<.>D<.>E<.>F<.>G<.>H<.>I<.>J<.>K<.>L<.>M<.>N<.>O<.>P<.>R<.>S<.>T<.>U<.>V<.>W<.>X<.>Y<.>Z<.>A1<.>A2<.>A3<.>A4<.>A5<.>A6<.>A7]
766	ENSG00000093217	ENSMUSG00000035769	[B<.>C<.>D<.>E<.>F<.>G<.>H<.>I<.>J<.>K<.>L<.>M<.>N<.>O<.>P<.>Q<.>R<.>S<.>T]	[AB<.>C<.>D<.>E<.>F<.>G<.>H<.>I<.>J<.>K<.>L<.>M<.>N<.>O<.>P<.>Q<.>R<.>S<.>T]
767	ENSG00000094631	ENSMUSG00000031161	[A<.>B<.>C<.>D<.>E<.>F<.>G<.>H<.>I<.>J<.>K<.>L<.>M<.>N<.>O<.>P<.>Q<.>R<.>S<.>T<.>U<.>V<.>W<.>X<.>Y<.>Z<.>A1<.>A2]	[A<.>B<.>C<.>D<.>E<.>F<.>G<.>H<.>I<.>J<.>K<.>L<.>M<.>N<.>O<.>P<.>Q<.>R<.>S<.>T<.>U<.>V<.>W<.>X<.>Y<.>Z<.>A1<.>A2]
768	ENSG00000094661	ENSMUSG00000071185	[AB]	[A]
769	ENSG00000094880	ENSMUSG00000024370	[A<.>B<.>C<.>D<.>E<.>F<.>G<.>H<.>I<.>J<.>K<.>L<.>M<.>N<.>O<.>P]	[A<.>B<.>C<.>D<.>E<.>F<.>G<.>H<.>I<.>J<.>K<.>L<.>M<.>N<.>O<.>P]
770	ENSG00000094916	ENSMUSG00000009575	[A<.>B<.>C<.>D]	[A<.>B<.>C<.>D]
771	ENSG00000094963	ENSMUSG00000040170	[A<.>B<.>C<.>D<.>E<.>F<.>G<.>H]	[A<.>B<.>C<.>D<.>E<.>F<.>G<.>H]
772	ENSG00000095015	ENSMUSG00000021754	[A<.>B<.>C<.>D<.>E<.>F<.>G<.>H<.>I<.>J<.>K<.>L<.>M<.>N<.>O<.>P<.>Q<.>R<.>S<.>T]	[A<.>B<.>C<.>D<.>E<.>F<.>G<.>H<.>I<.>J<.>K<.>L<.>M<.>N<.>O<.>P<.>Q<.>R<.>S<.>T]
773	ENSG00000095209	ENSMUSG00000028420	[A<.>B<.>C<.>D<.>E<.>F]	[A<.>B<.>C<.>D<.>E<.>FG]
774	ENSG00000095319	ENSMUSG00000052533	[A<.>B<.>C<.>D<.>E<.>F<.>G<.>H<.>I<.>J<.>K<.>L<.>M<.>N<.>O<.>P<.>Q<.>R<.>S<.>T<.>U<.>V<.>W<.>X<.>Y<.>Z<.>A1<.>A2<.>A3<.>A4<.>A5<.>A6<.>A7<.>A8<.>A9<.>A10<.>A11<.>A12<.>A13<.>A14<.>A15<.>A16<.>A17<.>A18]	[A<.>B<.>C<.>D<.>E<.>F<.>G<.>H<.>I<.>J<.>K<.>L<.>M<.>N<.>O<.>P<.>Q<.>R<.>S<.>T<.>U<.>V<.>W<.>X<.>Y<.>Z<.>A1<.>A2<.>A3<.>A4<.>A5<.>A6<.>A7<.>A8<.>A9<.>A10<.>A11<.>A12<.>A13<.>A14<.>A15<.>A16<.>A17<.>A18]
775	ENSG00000095321	ENSMUSG00000026853	[A<.>B<.>C<.>D<.>E<.>F<.>G<.>I<.>J<.>K<.>L<.>M<.>N<.>O]	[A<.>B<.>C<.>D<.>E<.>F<.>H<.>I<.>J<.>K<.>L<.>M<.>N<.>O]
776	ENSG00000095380	ENSMUSG00000028334	[A<.>B<.>C<.>D<.>E<.>F]	[A<.>B<.>C<.>D<.>E<.>F]
777	ENSG00000095485	ENSMUSG00000025200	[A<.>B<.>C<.>D<.>E<.>F<.>G<.>H<.>I<.>J<.>K<.>L<.>M<.>N]	[A<.>B<.>C<.>D<.>E<.>F<.>G<.>H<.>I<.>J<.>K<.>L<.>M<.>NO]
778	ENSG00000095564	ENSMUSG00000040565	[A<.>B<.>C<.>D<.>E<.>F<.>G<.>H<.>I<.>J<.>K<.>L<.>M<.>N<.>O<.>P<.>Q<.>R<.>S<.>T<.>U<.>V<.>W<.>X<.>Y<.>Z<.>A1<.>A2<.>A3<.>A4<.>A5<.>A6<.>A7<.>A8<.>A9<.>A10<.>A11<.>A12]	[A<.>B<.>C<.>D<.>E<.>F<.>G<.>H<.>I<.>J<.>K<.>L<.>M<.>N<.>O<.>P<.>Q<.>R<.>S<.>T<.>U<.>V<.>W<.>X<.>Y<.>Z<.>A1<.>A2<.>A3<.>A4<.>A5<.>A6<.>A7<.>A8<.>A9<.>A10<.>A11<.>A12]
779	ENSG00000095574	ENSMUSG00000040167	[A<.>B<.>C]	[A<.>B<.>C]
780	ENSG00000095587	ENSMUSG00000025013	[A<.>B<.>C<.>E<.>F<.>G<.>H<.>I<.>J<.>K<.>L<.>M<.>N<.>O<.>P<.>Q<.>R<.>S<.>T<.>U<.>V]	[A<.>B<.>D<.>E<.>F<.>G<.>H<.>I<.>J<.>K<.>L<.>M<.>N<.>O<.>P<.>Q<.>R<.>S<.>T<.>U<.>V]
781	ENSG00000095627	ENSMUSG00000025081	[AB<.>C<.>D<.>E<.>F<.>G<.>H<.>I<.>J<.>K<.>L<.>M<.>N<.>O<.>P<.>Q<.>R<.>S<.>T<.>U<.>V<.>W<.>X<.>Y<.>A1]	[B<.>C<.>D<.>E<.>F<.>G<.>H<.>I<.>J<.>K<.>L<.>M<.>N<.>O<.>P<.>Q<.>R<.>S<.>T<.>U<.>V<.>W<.>X<.>YZ]<
782	ENSG00000095739	ENSMUSG00000024232	[A<.>B<.>C]	[A<.>B<.>C]
783	ENSG00000095932	ENSMUSG00000078439	[A<.>B<.>C<.>D]	[A<.>B<.>C<.>E]
784	ENSG00000095951	ENSMUSG00000021366	[A<.>B<.>C<.>D<.>E<.>F<.>G<.>H]	[A<.>B<.>C<.>D<.>E<.>F<.>G<.>H]
785	ENSG00000096063	ENSMUSG00000004865	[A<.>B<.>C<.>D<.>E<.>F<.>G<.>H<.>I<.>J<.>K<.>L<.>M<.>N<.>O<.>P]	[A<.>B<.>C<.>D<.>E<.>F<.>G<.>H<.>I<.>J<.>K<.>L<.>M<.>N<.>O<.>P]
786	ENSG00000096070	ENSMUSG00000063952	[A<.>B<.>C<.>D<.>E<.>F<.>G<.>H<.>I<.>J<.>K<.>L]	[A<.>B<.>C<.>D<.>E<.>F<.>G<.>H<.>I<.>J<.>K<.>L]
787	ENSG00000096384	ENSMUSG00000023944	[A<.>B<.>C<.>D<.>E<.>F<.>G<.>I<.>J<.>K<.>L]	[A<.>B<.>C<.>D<.>E<.>FH<.>I<.>J<.>K<.>L]
788	ENSG00000096401	ENSMUSG00000023932	[A<.>B<.>C<.>D<.>E<.>F<.>G<.>H<.>I<.>J<.>K<.>L<.>M<.>N<.>O<.>P]	[A<.>B<.>C<.>D<.>E<.>F<.>G<.>H<.>I<.>J<.>K<.>L<.>M<.>N<.>O<.>P]
789	ENSG00000096433	ENSMUSG00000042644	[A<.>B<.>C<.>D<.>E<.>F<.>G<.>H<.>I<.>J<.>K<.>L<.>M<.>N<.>O<.>P<.>Q<.>R<.>S<.>T<.>U<.>V<.>W<.>X<.>Y<.>Z<.>A1<.>A2<.>A3<.>A4<.>A5<.>A6<.>A7<.>A8<.>A9<.>A10<.>A11<.>A12<.>A13<.>A14<.>A15<.>A16<.>A17<.>A18<.>A19<.>A20<.>A21<.>A22<.>A23<.>A24<.>A25<.>A26<.>A27<.>A28<.>A29<.>A30<.>A31<.>A32]	[A<.>B<.>C<.>D<.>E<.>F<.>G<.>H<.>I<.>J<.>K<.>L<.>M<.>N<.>O<.>P<.>Q<.>R<.>S<.>T<.>U<.>V<.>W<.>X<.>Y<.>Z<.>A1<.>A2<.>A3<.>A4<.>A5<.>A6<.>A7<.>A8<.>A9<.>A10<.>A11<.>A12<.>A13<.>A14<.>A15<.>A16<.>A17<.>A18<.>A19<.>A20<.>A21<.>A22<.>A23<.>A24<.>A25<.>A26<.>A27<.>A28<.>A29<.>A30<.>A31<.>A32]
790	ENSG00000096654	ENSMUSG00000006720	[A<.>B<.>C<.>D<.>E]	[A<.>B<.>C<.>D<.>EF]
791	ENSG00000096968	ENSMUSG00000024789	[A<.>B<.>C<.>D<.>E<.>F<.>G<.>H<.>I<.>J<.>K<.>L<.>M<.>N<.>O<.>P<.>Q<.>R<.>S<.>T<.>U<.>V<.>W]	[A<.>B<.>C<.>D<.>E<.>F<.>G<.>H<.>I<.>J<.>K<.>L<.>M<.>N<.>O<.>P<.>Q<.>R<.>S<.>T<.>U<.>V<.>W]
792	ENSG00000097096	ENSMUSG00000036863	[B<.>C<.>D<.>E<.>F<.>G<.>H]	[AB<.>C<.>D<.>E<.>F<.>G<.>H]
793	ENSG00000099203	ENSMUSG00000032180	[A<.>B<.>C<.>D]	[A<.>B<.>C<.>D]
794	ENSG00000099219	ENSMUSG00000046324	[A<.>B<.>C<.>D<.>E<.>F<.>G<.>H<.>I<.>J<.>K<.>L<.>M<.>N<.>O]	[A<.>B<.>C<.>D<.>E<.>F<.>G<.>H<.>I<.>J<.>K<.>L<.>M<.>N<.>O]
795	ENSG00000099260	ENSMUSG00000033377	[A<.>B<.>C<.>D<.>E<.>F<.>G<.>H]	[A<.>B<.>C<.>D<.>E<.>F<.>G<.>H]
796	ENSG00000099282	ENSMUSG00000037031	[A<.>B<.>C<.>D<.>E<.>F<.>G<.>H]	[A<.>B<.>C<.>D<.>E<.>F<.>G<.>H]
797	ENSG00000099284	ENSMUSG00000020086	[A<.>B<.>C<.>D<.>E<.>F<.>G<.>H]	[A<.>B<.>C<.>D<.>E<.>F<.>G<.>H]
798	ENSG00000099308	ENSMUSG00000031833	[A<.>B<.>D<.>E<.>F<.>G<.>H<.>I<.>J<.>K<.>L<.>M<.>N<.>O<.>P<.>Q<.>R<.>S<.>T<.>U<.>V<.>W<.>X<.>Y<.>Z<.>A1<.>A2]	[C<.>D<.>E<.>F<.>G<.>H<.>I<.>J<.>K<.>L<.>M<.>N<.>O<.>P<.>Q<.>R<.>S<.>T<.>U<.>V<.>W<.>X<.>Y<.>Z<.>A1<.>A2]
799	ENSG00000099337	ENSMUSG00000046410	[A<.>B<.>C]	[A<.>B<.>C]
800	ENSG00000099341	ENSMUSG00000030591	[A<.>B<.>C<.>D<.>E<.>F<.>G]	[A<.>B<.>C<.>D<.>E<.>F<.>G]
801	ENSG00000099365	ENSMUSG00000030806	[A<.>B<.>C<.>D<.>E<.>F<.>G<.>H<.>I<.>J]	[A<.>B<.>C<.>D<.>E<.>F<.>G<.>H<.>I<.>J]
802	ENSG00000099381	ENSMUSG00000042308	[A<.>B<.>C<.>D<.>E<.>F<.>G<.>H<.>I<.>J<.>K<.>L<.>M<.>N<.>O<.>P<.>Q<.>R]	[A<.>B<.>C<.>D<.>E<.>F<.>G<.>H<.>I<.>J<.>K<.>L<.>M<.>N<.>O<.>P<.>Q<.>R]
803	ENSG00000099617	ENSMUSG00000003070	[A<.>B<.>C<.>D]	[A<.>B<.>C<.>D]
804	ENSG00000099624	ENSMUSG00000003072	[A<.>B<.>C<.>D]	[A<.>B<.>C<.>D]
805	ENSG00000099625	ENSMUSG00000035640	[A<.>B<.>C<.>D<.>E<.>F<.>G<.>HI]	[A<.>B<.>C<.>D<.>E<.>F<.>G<.>H<.>J]
806	ENSG00000099795	ENSMUSG00000033938	[A<.>B<.>C]	[A<.>B<.>C]
807	ENSG00000099800	ENSMUSG00000020219	[A<.>B<.>C]	[A<.>B<.>C]
808	ENSG00000099812	ENSMUSG00000035852	[A<.>B<.>C<.>D]	[A<.>B<.>C<.>D]
809	ENSG00000099817	ENSMUSG00000004667	[A<.>B<.>C<.>E<.>F<.>G<.>H]	[A<.>B<.>DE<.>F<.>G<.>H]
810	ENSG00000099821	ENSMUSG00000020329	[A<.>B<.>C<.>D<.>E<.>F<.>G<.>H<.>I<.>J<.>K<.>L<.>M<.>N<.>O<.>P<.>R<.>S<.>T<.>W<.>X]	[A<.>B<.>C<.>D<.>E<.>F<.>G<.>H<.>I<.>J<.>K<.>L<.>M<.>N<.>O<.>Q<.>R<.>S<.>TU<.>VW<.>X]
811	ENSG00000099822	ENSMUSG00000020331	[A<.>B<.>C<.>D<.>E<.>F<.>G<.>H]	[A<.>B<.>C<.>D<.>E<.>F<.>G<.>H]
812	ENSG00000099860	ENSMUSG00000015312	[A<.>B<.>C<.>D]	[A<.>B<.>C<.>D]
813	ENSG00000099910	ENSMUSG00000022750	[A<.>B<.>C<.>D<.>E<.>F]	[A<.>B<.>C<.>D<.>E<.>F]
814	ENSG00000099937	ENSMUSG00000022766	[A<.>B<.>C<.>D]	[A<.>B<.>C<.>D]
815	ENSG00000099940	ENSMUSG00000022765	[A<.>B<.>C<.>E<.>F]	[A<.>B<.>C<.>DE<.>F]
816	ENSG00000099942	ENSMUSG00000006134	[A<.>B<.>C]	[A<.>B<.>C]
817	ENSG00000099949	ENSMUSG00000022761	[A<.>B<.>C<.>D<.>E<.>F<.>G<.>H<.>I<.>J<.>K<.>L<.>M<.>N<.>O<.>P<.>Q<.>R<.>S<.>T<.>U]	[A<.>B<.>C<.>D<.>E<.>F<.>G<.>H<.>I<.>J<.>K<.>L<.>M<.>N<.>O<.>P<.>Q<.>R<.>S<.>T<.>U]
818	ENSG00000099953	ENSMUSG00000000901	[A<.>B<.>C<.>D<.>E<.>F<.>G<.>H]	[A<.>B<.>C<.>D<.>E<.>F<.>G<.>H]
819	ENSG00000099954	ENSMUSG00000071226	[E<.>F<.>G<.>H<.>I<.>J<.>K<.>L<.>M<.>N<.>OP<.>Q<.>R<.>T<.>U<.>V]	[A<.>B<.>C<.>DE<.>F<.>G<.>H<.>I<.>J<.>K<.>L<.>M<.>N<.>O<.>Q<.>R<.>ST<.>U<.>V]
820	ENSG00000099960	ENSMUSG00000022756	[A<.>B<.>C<.>D]	[A<.>B<.>C<.>D]
821	ENSG00000099977	ENSMUSG00000001666	[A<.>B<.>C]	[A<.>B<.>C]
822	ENSG00000099985	ENSMUSG00000058755	[A<.>B<.>C]	[A<.>B<.>D]
823	ENSG00000099995	ENSMUSG00000002129	[A<.>B<.>C<.>D<.>E<.>F<.>G<.>H<.>I<.>J<.>K<.>L<.>M<.>N<.>O<.>P]	[A<.>B<.>C<.>D<.>E<.>F<.>G<.>H<.>I<.>J<.>K<.>L<.>M<.>N<.>O<.>P]
824	ENSG00000099999	ENSMUSG00000003581	[A<.>B<.>C<.>D<.>E<.>F<.>G<.>H<.>I]	[A<.>B<.>C<.>D<.>E<.>F<.>G<.>H<.>I]
825	ENSG00000100024	ENSMUSG00000033427	[A<.>B<.>C<.>D<.>E<.>F<.>G<.>H<.>I<.>J]	[A<.>B<.>C<.>D<.>E<.>F<.>G<.>H<.>I<.>JK]
826	ENSG00000100027	ENSMUSG00000022773	[A<.>B<.>C<.>D]	[A<.>B<.>C<.>D]
827	ENSG00000100028	ENSMUSG00000020180	[A<.>B<.>C]	[A<.>B<.>C]
828	ENSG00000100030	ENSMUSG00000063358	[A<.>B<.>C<.>D<.>E<.>F<.>G<.>H]	[A<.>B<.>C<.>D<.>E<.>F<.>G<.>H]
829	ENSG00000100034	ENSMUSG00000026181	[A<.>B<.>C<.>D<.>E<.>F<.>G]	[A<.>B<.>C<.>D<.>E<.>F<.>G]
830	ENSG00000100036	ENSMUSG00000048807	[A<.>B]	[A<.>B]
831	ENSG00000100038	ENSMUSG00000022779	[A<.>B<.>C<.>D<.>E<.>F<.>G<.>H<.>I<.>J<.>K<.>L<.>M<.>N<.>O<.>P<.>Q]	[A<.>B<.>C<.>D<.>E<.>F<.>G<.>H<.>I<.>J<.>K<.>L<.>M<.>N<.>O<.>P<.>Q]
832	ENSG00000100053	ENSMUSG00000029352	[A<.>B<.>C<.>D<.>E]	[A<.>B<.>C<.>D<.>E]
833	ENSG00000100055	ENSMUSG00000018008	[A<.>B<.>C<.>D<.>E<.>F<.>G<.>H<.>I<.>J<.>K<.>L<.>MN]	[A<.>B<.>C<.>D<.>E<.>F<.>G<.>H<.>I<.>J<.>K<.>L<.>M]
834	ENSG00000100056	ENSMUSG00000003527	[A<.>B<.>C<.>E<.>F<.>G<.>H<.>I<.>J<.>K]	[A<.>B<.>C<.>DE<.>F<.>G<.>H<.>I<.>J<.>K]
835	ENSG00000100065	ENSMUSG00000033170	[C<.>D<.>E<.>F<.>G<.>H<.>I<.>J<.>K<.>L<.>M<.>N<.>O<.>P<.>Q<.>R<.>S<.>T<.>U<.>V]	[A<.>BC<.>D<.>E<.>F<.>G<.>H<.>I<.>J<.>K<.>L<.>M<.>N<.>O<.>P<.>Q<.>R<.>S<.>T<.>U<.>V]
836	ENSG00000100077	ENSMUSG00000042249	[A<.>B<.>C<.>D<.>E<.>F<.>G<.>H<.>I<.>J<.>K<.>L<.>M<.>N<.>O<.>P<.>Q<.>R<.>S<.>T<.>U]	[A<.>B<.>C<.>D<.>E<.>F<.>G<.>H<.>I<.>J<.>K<.>L<.>M<.>N<.>O<.>P<.>Q<.>R<.>S<.>T<.>U]
837	ENSG00000100078	ENSMUSG00000034579	[A<.>B<.>C<.>D<.>E<.>F<.>G]	[A<.>B<.>C<.>D<.>E<.>F<.>H]
838	ENSG00000100079	ENSMUSG00000043501	[A<.>B<.>C<.>D]	[A<.>B<.>C<.>E]
839	ENSG00000100084	ENSMUSG00000022702	[A<.>B<.>C<.>D<.>E<.>F<.>G<.>H<.>I<.>J<.>K<.>L<.>M<.>N<.>O<.>P<.>Q<.>R<.>S<.>T<.>U<.>V<.>W<.>X<.>Y]	[A<.>B<.>C<.>D<.>E<.>F<.>G<.>H<.>I<.>J<.>K<.>L<.>M<.>N<.>O<.>P<.>Q<.>R<.>S<.>T<.>U<.>V<.>W<.>X<.>Y]
840	ENSG00000100097	ENSMUSG00000068220	[A<.>B<.>C<.>D]	[A<.>B<.>C<.>D]
842	ENSG00000100109	ENSMUSG00000029345	[A<.>B<.>C<.>D<.>E<.>F<.>G<.>H<.>I<.>J<.>K<.>L]	[A<.>B<.>C<.>D<.>E<.>F<.>G<.>H<.>I<.>J<.>K<.>L]
843	ENSG00000100122	ENSMUSG00000029343	[A<.>B<.>C<.>D<.>E]	[A<.>B<.>C<.>D<.>E]
844	ENSG00000100124	ENSMUSG00000033055	[A<.>B<.>C<.>D<.>E<.>F<.>G<.>H]	[A<.>B<.>C<.>D<.>E<.>F<.>G<.>H]
845	ENSG00000100139	ENSMUSG00000033039	[A<.>B<.>C<.>D<.>E<.>F<.>G<.>H<.>I<.>J<.>K<.>L<.>M<.>N<.>O<.>P]	[A<.>B<.>C<.>D<.>E<.>F<.>G<.>H<.>I<.>J<.>K<.>L<.>M<.>N<.>O<.>P]
846	ENSG00000100146	ENSMUSG00000033006	[A<.>B<.>C]	[A<.>B<.>C]
847	ENSG00000100151	ENSMUSG00000068206	[A<.>B<.>C<.>D<.>E<.>F<.>G<.>H<.>I<.>J<.>K<.>L]	[A<.>B<.>C<.>D<.>E<.>F<.>G<.>H<.>I<.>J<.>K<.>L]
848	ENSG00000100154	ENSMUSG00000033209	[A<.>B<.>C<.>D<.>E<.>F<.>G<.>H<.>I<.>J<.>K<.>L<.>M<.>N<.>O<.>P<.>Q<.>R<.>S<.>T<.>U<.>V<.>W]	[A<.>B<.>C<.>D<.>E<.>F<.>G<.>H<.>I<.>J<.>K<.>L<.>M<.>N<.>O<.>P<.>Q<.>R<.>S<.>T<.>U<.>V<.>W]
849	ENSG00000100156	ENSMUSG00000032988	[A<.>B<.>C<.>D]	[A<.>B<.>C<.>DE]
850	ENSG00000100209	ENSMUSG00000043510	[A<.>B<.>C<.>D<.>E<.>F]	[A<.>B<.>C<.>D<.>E<.>F]
851	ENSG00000100216	ENSMUSG00000022427	[A<.>B<.>C<.>D]	[A<.>B<.>C<.>D]
852	ENSG00000100219	ENSMUSG00000020484	[A<.>B<.>C<.>D<.>E]	[A<.>B<.>C<.>D<.>EF]
853	ENSG00000100220	ENSMUSG00000001783	[A<.>B<.>C<.>D<.>E<.>F<.>G<.>H<.>I<.>J<.>K<.>L]	[A<.>B<.>C<.>D<.>E<.>F<.>G<.>H<.>I<.>J<.>K<.>L]
854	ENSG00000100221	ENSMUSG00000022426	[A<.>B<.>C<.>D]	[A<.>B<.>C<.>D]
855	ENSG00000100226	ENSMUSG00000042535	[A<.>B<.>C<.>D<.>E<.>F<.>G<.>H<.>I<.>J<.>K<.>L]	[A<.>B<.>C<.>D<.>E<.>F<.>G<.>H<.>I<.>J<.>K<.>L]
856	ENSG00000100228	ENSMUSG00000020175	[A<.>BC<.>D<.>E<.>F<.>G<.>H<.>JK<.>L<.>M<.>N]	[C<.>D<.>E<.>F<.>G<.>HI<.>K<.>L<.>M<.>N]
857	ENSG00000100234	ENSMUSG00000020044	[A<.>B<.>C<.>D<.>E]	[A<.>B<.>C<.>D<.>E]
858	ENSG00000100246	ENSMUSG00000022420	[A<.>B<.>C]	[A<.>B<.>C]
859	ENSG00000100253	ENSMUSG00000022613	[A<.>B<.>C<.>D<.>E<.>F<.>G<.>H<.>I<.>J]	[A<.>B<.>C<.>D<.>E<.>F<.>G<.>H<.>I<.>J]
860	ENSG00000100258	ENSMUSG00000022614	[A<.>B<.>C<.>D<.>E<.>F<.>G<.>H<.>I<.>J<.>K<.>L<.>M<.>N]	[A<.>B<.>C<.>D<.>E<.>F<.>G<.>H<.>I<.>J<.>K<.>L<.>M<.>N]
861	ENSG00000100271	ENSMUSG00000022442	[A<.>B<.>C<.>D<.>E<.>F<.>G<.>H<.>I]	[A<.>B<.>C<.>D<.>E<.>F<.>G<.>H<.>I]
862	ENSG00000100276	ENSMUSG00000034209	[A<.>B<.>C]	[A<.>B<.>C]
863	ENSG00000100281	ENSMUSG00000034518	[A<.>B<.>C<.>D<.>E<.>F<.>G<.>H<.>I<.>J]	[A<.>B<.>C<.>D<.>E<.>F<.>G<.>H<.>I<.>J]
864	ENSG00000100285	ENSMUSG00000020396	[A<.>B<.>C<.>D]	[A<.>B<.>C<.>D]
865	ENSG00000100288	ENSMUSG00000022617	[A<.>B<.>C<.>D<.>E<.>F<.>G<.>H<.>I<.>J<.>K]	[A<.>B<.>C<.>D<.>E<.>F<.>G<.>H<.>I<.>J<.>K]
866	ENSG00000100290	ENSMUSG00000016758	[A<.>C<.>D<.>F]	[B<.>C<.>E<.>F]
868	ENSG00000100296	ENSMUSG00000034274	[A<.>B<.>C<.>D<.>E<.>F<.>G<.>H<.>I<.>J<.>K<.>L<.>M<.>N<.>O<.>P<.>Q<.>R<.>S]	[A<.>B<.>C<.>D<.>E<.>F<.>G<.>H<.>I<.>J<.>K<.>L<.>M<.>N<.>O<.>P<.>Q<.>R<.>S]
869	ENSG00000100297	ENSMUSG00000005410	[A<.>B<.>C<.>D<.>E<.>F<.>G<.>H<.>I<.>J<.>K<.>L<.>M<.>N<.>O<.>P]	[A<.>B<.>C<.>D<.>E<.>F<.>G<.>H<.>I<.>J<.>K<.>L<.>M<.>N<.>O<.>P]
870	ENSG00000100300	ENSMUSG00000041736	[A<.>B<.>C]	[A<.>B<.>C]
871	ENSG00000100302	ENSMUSG00000034472	[A<.>B]	[A<.>B]
872	ENSG00000100304	ENSMUSG00000016757	[A<.>B<.>C<.>D<.>E<.>F<.>G<.>H<.>I<.>J<.>K<.>L<.>M<.>N]	[A<.>B<.>C<.>D<.>E<.>F<.>G<.>H<.>I<.>J<.>K<.>L<.>M<.>N]
873	ENSG00000100307	ENSMUSG00000053411	[A<.>B<.>C<.>D<.>EF<.>G]	[A<.>B<.>C<.>D<.>F<.>G]
874	ENSG00000100312	ENSMUSG00000022622	[A<.>B<.>C<.>D<.>E]	[A<.>B<.>C<.>D<.>EF]
875	ENSG00000100314	ENSMUSG00000009075	[A<.>B<.>C<.>D<.>E]	[A<.>B<.>C<.>D<.>E]
876	ENSG00000100316	ENSMUSG00000060036	[A<.>B<.>C<.>D<.>E<.>F<.>G<.>H<.>I<.>J]	[A<.>B<.>C<.>D<.>E<.>F<.>G<.>H<.>I<.>J]
877	ENSG00000100319	ENSMUSG00000009076	[A<.>B<.>C<.>D<.>E]	[A<.>B<.>C<.>D<.>E]
878	ENSG00000100344	ENSMUSG00000041653	[A<.>B<.>C<.>D<.>E<.>F<.>H<.>I<.>K]	[A<.>B<.>C<.>D<.>E<.>G<.>H<.>IJ]
879	ENSG00000100345	ENSMUSG00000022443	[A<.>B<.>C<.>D<.>E<.>F<.>G<.>H<.>I<.>J<.>K<.>L<.>M<.>N<.>O<.>P<.>Q<.>R<.>S<.>T<.>U<.>V<.>W<.>X<.>Y<.>Z<.>A1<.>A2<.>A3<.>A4<.>A5<.>A6<.>A7<.>A8<.>A9<.>A10<.>A11<.>A12<.>A13<.>A14]	[A<.>B<.>C<.>D<.>E<.>F<.>G<.>H<.>I<.>J<.>K<.>L<.>M<.>N<.>O<.>P<.>Q<.>R<.>S<.>T<.>U<.>V<.>W<.>X<.>Y<.>Z<.>A1<.>A2<.>A3<.>A4<.>A5<.>A6<.>A7<.>A8<.>A9<.>A10<.>A11<.>A12<.>A13<.>A14A15]
880	ENSG00000100347	ENSMUSG00000022437	[A<.>B<.>C<.>D<.>E<.>F<.>G<.>H<.>I<.>J<.>K<.>L<.>M<.>N<.>O]	[A<.>B<.>C<.>D<.>E<.>F<.>G<.>H<.>I<.>J<.>K<.>L<.>M<.>N<.>O]
881	ENSG00000100348	ENSMUSG00000005354	[A<.>B<.>C]	[A<.>B<.>C]
882	ENSG00000100350	ENSMUSG00000016552	[A<.>B<.>C<.>D<.>E<.>F<.>G<.>H]	[A<.>B<.>C<.>D<.>E<.>F<.>G<.>H]
883	ENSG00000100351	ENSMUSG00000042351	[A<.>B<.>C<.>D<.>E<.>F<.>G]	[A<.>B<.>C<.>D<.>E<.>F<.>G]
884	ENSG00000100353	ENSMUSG00000016554	[A<.>B<.>C<.>D<.>E<.>F<.>G<.>H<.>I<.>J<.>K<.>L<.>M<.>N]	[A<.>B<.>C<.>D<.>E<.>F<.>G<.>H<.>I<.>J<.>K<.>L<.>M<.>N]
885	ENSG00000100362	ENSMUSG00000005716	[A<.>B<.>C<.>D]	[A<.>B<.>C<.>D]
886	ENSG00000100376	ENSMUSG00000022434	[A<.>B<.>C<.>D<.>E<.>F<.>G<.>H]	[A<.>B<.>C<.>D<.>E<.>F<.>G<.>H]
887	ENSG00000100380	ENSMUSG00000022403	[A<.>B<.>C<.>D<.>E<.>F<.>G<.>H<.>I<.>J<.>K<.>L]	[A<.>B<.>C<.>D<.>E<.>F<.>G<.>H<.>I<.>J<.>K<.>L]
888	ENSG00000100385	ENSMUSG00000068227	[A<.>B<.>C<.>D<.>E<.>F<.>G<.>I<.>J]	[A<.>B<.>C<.>D<.>E<.>F<.>H<.>I<.>J]
889	ENSG00000100387	ENSMUSG00000022400	[A<.>B<.>C<.>D<.>E]	[A<.>B<.>C<.>D<.>E]
892	ENSG00000100401	ENSMUSG00000022391	[A<.>B<.>C<.>D<.>E<.>F<.>G<.>H<.>I<.>J<.>K<.>L<.>M<.>N<.>O]	[A<.>B<.>C<.>D<.>E<.>F<.>G<.>H<.>I<.>J<.>K<.>L<.>M<.>N<.>O]
893	ENSG00000100403	ENSMUSG00000022390	[A<.>B<.>C<.>D<.>E<.>F<.>G<.>H<.>I<.>J<.>K<.>L<.>M<.>N<.>O<.>P<.>Q<.>R<.>S<.>T<.>U<.>V]	[A<.>B<.>C<.>D<.>E<.>F<.>G<.>H<.>I<.>J<.>K<.>L<.>M<.>N<.>O<.>P<.>Q<.>R<.>S<.>T<.>U<.>V]
894	ENSG00000100410	ENSMUSG00000061360	[A<.>B<.>C<.>D]	[A<.>B<.>C<.>D]
895	ENSG00000100412	ENSMUSG00000022477	[A<.>B<.>C<.>D<.>E<.>F<.>G<.>H<.>I<.>J<.>K<.>L<.>M<.>N<.>O<.>P<.>Q<.>R]	[A<.>B<.>C<.>D<.>E<.>F<.>G<.>H<.>I<.>J<.>K<.>L<.>M<.>N<.>O<.>P<.>Q<.>R]
896	ENSG00000100418	ENSMUSG00000022472	[A<.>B<.>C<.>D<.>E<.>F]	[A<.>B<.>C<.>D<.>E<.>F]
897	ENSG00000100422	ENSMUSG00000035891	[A<.>B<.>C<.>D<.>E<.>F<.>G<.>H<.>I<.>J<.>K<.>L<.>MN]	[A<.>B<.>C<.>D<.>E<.>F<.>G<.>H<.>I<.>J<.>K<.>L<.>M]
898	ENSG00000100426	ENSMUSG00000034333	[A]	[AB]
899	ENSG00000100427	ENSMUSG00000035805	[A<.>B<.>C<.>D<.>E<.>F<.>G<.>H<.>I<.>J<.>K]	[A<.>B<.>C<.>D<.>E<.>F<.>G<.>H<.>I<.>J<.>K]
900	ENSG00000100441	ENSMUSG00000047153	[A<.>B<.>C<.>D<.>E<.>F<.>G]	[A<.>B<.>C<.>D<.>E<.>F<.>G]
901	ENSG00000100442	ENSMUSG00000020949	[A<.>B<.>C<.>D<.>E<.>F<.>G]	[A<.>B<.>C<.>D<.>E<.>F<.>G]
902	ENSG00000100448	ENSMUSG00000040314	[A<.>B<.>C<.>D<.>E]	[A<.>B<.>C<.>D<.>EF]
903	ENSG00000100473	ENSMUSG00000020953	[A<.>B<.>C<.>D<.>E<.>F<.>G<.>H<.>I<.>J<.>K]	[A<.>B<.>C<.>D<.>E<.>F<.>G<.>H<.>I<.>J<.>K]
904	ENSG00000100485	ENSMUSG00000034801	[A<.>B<.>C<.>D<.>E<.>F<.>G<.>H<.>IJ<.>K<.>L<.>M<.>N<.>O<.>P<.>Q<.>R<.>S<.>T<.>U<.>V<.>W<.>X]	[A<.>B<.>C<.>D<.>E<.>F<.>G<.>H<.>J<.>K<.>L<.>M<.>N<.>O<.>P<.>Q<.>R<.>S<.>T<.>U<.>V<.>W<.>X]
905	ENSG00000100519	ENSMUSG00000021832	[AB<.>C<.>D<.>E<.>F<.>G<.>H<.>I<.>J<.>K<.>L<.>M<.>N<.>O]	[B<.>C<.>D<.>E<.>F<.>G<.>H<.>I<.>J<.>K<.>L<.>M<.>N<.>O]
906	ENSG00000100522	ENSMUSG00000037722	[A<.>B<.>C<.>D<.>E]	[A<.>B<.>C<.>D<.>E]
907	ENSG00000100528	ENSMUSG00000015759	[A<.>B<.>C<.>D<.>E]	[A<.>B<.>C<.>D<.>E]
908	ENSG00000100532	ENSMUSG00000055128	[A<.>B<.>C<.>D<.>E<.>F]	[A<.>B<.>C<.>D<.>E<.>F]
909	ENSG00000100554	ENSMUSG00000021114	[A<.>B<.>C<.>D<.>E<.>F<.>G<.>H<.>I]	[A<.>B<.>C<.>D<.>E<.>F<.>G<.>H<.>I]
910	ENSG00000100558	ENSMUSG00000021118	[A<.>B<.>C<.>D<.>E<.>F<.>G<.>H<.>I]	[A<.>B<.>C<.>D<.>E<.>F<.>G<.>H<.>I]
911	ENSG00000100564	ENSMUSG00000021120	[A<.>B<.>C<.>D]	[A<.>B<.>C<.>D]
912	ENSG00000100565	ENSMUSG00000059114	[A<.>C<.>D<.>E<.>F<.>G<.>H<.>I<.>J<.>K<.>L<.>M<.>N<.>O]	[B<.>C<.>D<.>E<.>F<.>G<.>H<.>I<.>J<.>K<.>L<.>M<.>N<.>P]
913	ENSG00000100568	ENSMUSG00000021124	[A<.>B<.>C<.>D<.>E<.>F]	[A<.>B<.>C<.>D<.>E<.>F]
914	ENSG00000100580	ENSMUSG00000034111	[A<.>B<.>C<.>D<.>E<.>F]	[A<.>B<.>C<.>D<.>E<.>F]
915	ENSG00000100583	ENSMUSG00000090812	[A<.>C<.>D]	[B<.>C<.>DE<.>F]
916	ENSG00000100591	ENSMUSG00000021037	[A<.>B<.>C<.>D<.>E<.>F<.>G<.>H<.>I]	[A<.>B<.>C<.>D<.>E<.>F<.>G<.>H<.>I]
917	ENSG00000100596	ENSMUSG00000021036	[A<.>B<.>C<.>D<.>E<.>F<.>G<.>H<.>I<.>J<.>K<.>L]	[A<.>B<.>C<.>D<.>E<.>F<.>G<.>H<.>I<.>J<.>K<.>L]
918	ENSG00000100600	ENSMUSG00000021190	[A<.>B<.>C<.>D<.>E<.>F<.>G<.>H<.>I<.>J<.>K<.>L<.>M]	[A<.>B<.>C<.>D<.>E<.>F<.>G<.>H<.>I<.>J<.>K<.>L<.>M]
919	ENSG00000100601	ENSMUSG00000079036	[A<.>B<.>C<.>D<.>E<.>F]	[A<.>B<.>C<.>D<.>E<.>F]
920	ENSG00000100603	ENSMUSG00000021039	[A<.>B<.>C<.>D<.>E<.>F<.>G<.>H<.>I<.>J<.>K<.>L<.>M<.>N]	[A<.>B<.>C<.>D<.>E<.>F<.>G<.>H<.>I<.>J<.>K<.>L<.>M<.>N]
921	ENSG00000100612	ENSMUSG00000021094	[A<.>B<.>C<.>D<.>E<.>F<.>G]	[A<.>B<.>C<.>D<.>E<.>F<.>G]
922	ENSG00000100625	ENSMUSG00000034460	[A<.>B<.>C]	[A<.>B<.>C]
923	ENSG00000100626	ENSMUSG00000021130	[A<.>B<.>C<.>D<.>E<.>F<.>G<.>H<.>I<.>J<.>K<.>L<.>M<.>N<.>O]	[A<.>B<.>C<.>D<.>E<.>F<.>G<.>H<.>I<.>J<.>K<.>L<.>M<.>N<.>O]
924	ENSG00000100629	ENSMUSG00000061533	[A<.>B<.>C<.>D<.>E<.>F<.>G<.>H<.>I<.>J<.>K<.>L<.>M<.>N<.>O<.>P<.>Q<.>R<.>S<.>T<.>U<.>V<.>X]	[A<.>B<.>C<.>D<.>E<.>F<.>G<.>H<.>I<.>J<.>K<.>L<.>M<.>N<.>O<.>P<.>Q<.>R<.>S<.>T<.>U<.>V<.>WXY]
925	ENSG00000100632	ENSMUSG00000021131	[A<.>B<.>C<.>D]	[A<.>B<.>C<.>D]
926	ENSG00000100647	ENSMUSG00000021133	[A<.>B<.>C<.>D<.>E]	[A<.>B<.>C<.>D<.>E]
927	ENSG00000100650	ENSMUSG00000021134	[A<.>B<.>C<.>D<.>E<.>F<.>GH]	[A<.>B<.>C<.>D<.>E<.>F<.>H]
928	ENSG00000100652	ENSMUSG00000021135	[A<.>B<.>C<.>D<.>E]	[A<.>B<.>C<.>D<.>EF]
929	ENSG00000100664	ENSMUSG00000021282	[A<.>B<.>C<.>D<.>E<.>F<.>G<.>H<.>I<.>J]	[A<.>B<.>C<.>D<.>E<.>F<.>G<.>H<.>I<.>J]
930	ENSG00000100714	ENSMUSG00000021048	[A<.>B<.>C<.>D<.>E<.>F<.>G<.>H<.>I<.>J<.>K<.>L<.>M<.>N<.>O<.>P<.>Q<.>R<.>S<.>T<.>U<.>V<.>W<.>X<.>Y<.>Z<.>A1]	[A<.>B<.>C<.>D<.>E<.>F<.>G<.>H<.>I<.>J<.>K<.>L<.>M<.>N<.>O<.>P<.>Q<.>R<.>S<.>T<.>U<.>V<.>W<.>X<.>Y<.>Z<.>A1]
931	ENSG00000100726	ENSMUSG00000024170	[A<.>B<.>C<.>D<.>E<.>F<.>G<.>H<.>I<.>K<.>L<.>M<.>N<.>O<.>P<.>Q<.>R<.>S<.>T<.>U]	[A<.>B<.>C<.>D<.>E<.>F<.>G<.>H<.>I<.>JK<.>L<.>M<.>N<.>O<.>P<.>Q<.>R<.>S<.>T<.>UV]
932	ENSG00000100739	ENSMUSG00000041347	[AB]	[A]
933	ENSG00000100744	ENSMUSG00000044715	[C<.>D]	[A<.>BC<.>D]
934	ENSG00000100764	ENSMUSG00000021178	[A<.>B<.>C<.>D<.>E<.>F<.>G<.>H<.>I<.>J<.>K]	[A<.>B<.>C<.>D<.>E<.>F<.>G<.>H<.>I<.>J<.>K]
936	ENSG00000100814	ENSMUSG00000071470	[A<.>B<.>C]	[A<.>B<.>C]
937	ENSG00000100815	ENSMUSG00000021188	[A<.>B<.>C<.>D<.>E<.>F<.>G<.>H<.>I<.>J<.>K<.>L<.>M<.>N<.>O<.>P<.>Q<.>R<.>S<.>T<.>U]	[A<.>B<.>C<.>D<.>E<.>F<.>G<.>H<.>I<.>J<.>K<.>L<.>M<.>N<.>O<.>P<.>Q<.>R<.>S<.>T<.>U]
938	ENSG00000100823	ENSMUSG00000035960	[A<.>B<.>C<.>D]	[A<.>B<.>C<.>D]
939	ENSG00000100836	ENSMUSG00000022194	[A<.>B<.>C<.>D<.>E<.>F<.>G]	[A<.>B<.>C<.>D<.>E<.>F<.>G]
940	ENSG00000100865	ENSMUSG00000021276	[A<.>B<.>C<.>D<.>E]	[A<.>B<.>C<.>D<.>E]
941	ENSG00000100906	ENSMUSG00000021025	[A<.>B<.>C<.>D<.>E<.>F]	[A<.>B<.>C<.>D<.>E<.>F]
942	ENSG00000100908	ENSMUSG00000022217	[A<.>B<.>C<.>D<.>E]	[A<.>B<.>C<.>D<.>E]
943	ENSG00000100916	ENSMUSG00000012076	[A<.>B<.>C<.>D<.>E<.>F<.>G<.>H<.>I<.>J]	[A<.>B<.>C<.>D<.>E<.>F<.>G<.>H<.>I<.>J]
944	ENSG00000100918	ENSMUSG00000002324	[A<.>B<.>C<.>D<.>E<.>F<.>G<.>H<.>K<.>L<.>M<.>N<.>O<.>P<.>Q<.>R<.>S<.>T<.>U]	[A<.>B<.>C<.>D<.>E<.>F<.>G<.>HI<.>JK<.>L<.>M<.>N<.>O<.>P<.>Q<.>R<.>S<.>T<.>U]
945	ENSG00000100934	ENSMUSG00000020986	[A<.>B<.>C<.>D<.>E<.>F<.>G<.>H<.>I<.>J<.>K<.>L<.>M<.>N<.>O<.>P<.>Q<.>R<.>S]	[A<.>B<.>C<.>D<.>E<.>F<.>G<.>H<.>I<.>J<.>K<.>L<.>M<.>N<.>O<.>P<.>Q<.>R<.>S]
946	ENSG00000100941	ENSMUSG00000020994	[A<.>B<.>C<.>D<.>E<.>F<.>G<.>H<.>I]	[A<.>B<.>C<.>D<.>E<.>F<.>G<.>H<.>I]
947	ENSG00000100949	ENSMUSG00000040472	[A<.>B<.>C<.>D<.>E<.>F<.>G<.>H<.>I<.>J<.>K<.>L<.>M<.>N<.>O<.>P]	[A<.>B<.>C<.>D<.>E<.>F<.>G<.>H<.>I<.>J<.>K<.>L<.>M<.>N<.>O<.>P]
948	ENSG00000100982	ENSMUSG00000039849	[A<.>B<.>C<.>D<.>E<.>F<.>G<.>H<.>I<.>J<.>K<.>L<.>M<.>N<.>O]	[A<.>B<.>C<.>D<.>E<.>F<.>G<.>H<.>I<.>J<.>K<.>L<.>M<.>N<.>O]
949	ENSG00000100985	ENSMUSG00000017737	[A<.>B<.>C<.>D<.>E<.>F<.>G<.>H<.>I<.>J<.>K<.>L<.>MN]	[A<.>B<.>C<.>D<.>E<.>F<.>G<.>H<.>I<.>J<.>K<.>L<.>M]
950	ENSG00000100994	ENSMUSG00000033059	[A<.>B<.>C<.>D<.>E<.>F<.>G<.>H<.>I<.>J<.>K<.>L<.>M<.>N<.>O<.>P<.>Q<.>R<.>S<.>T]	[A<.>B<.>C<.>D<.>E<.>F<.>G<.>H<.>I<.>J<.>K<.>L<.>M<.>N<.>O<.>P<.>Q<.>R<.>S<.>T]
951	ENSG00000101000	ENSMUSG00000027611	[A<.>B<.>C<.>D]	[A<.>B<.>C<.>D]
952	ENSG00000101003	ENSMUSG00000027454	[A<.>B<.>C<.>D<.>E<.>F<.>G]	[A<.>B<.>C<.>D<.>E<.>F<.>G]
953	ENSG00000101004	ENSMUSG00000068115	[A<.>B<.>C<.>D<.>E<.>F<.>G<.>H<.>I<.>J<.>K<.>L<.>M<.>N<.>O<.>Q<.>R<.>S<.>T<.>U<.>V<.>W<.>X]	[A<.>B<.>C<.>D<.>E<.>F<.>G<.>H<.>I<.>J<.>K<.>L<.>M<.>N<.>OP<.>Q<.>R<.>S<.>T<.>U<.>V<.>W<.>X]
954	ENSG00000101052	ENSMUSG00000017858	[A<.>B<.>C<.>D<.>E<.>F<.>G<.>H<.>I<.>J<.>K<.>L<.>N]	[A<.>B<.>C<.>D<.>E<.>F<.>G<.>H<.>I<.>J<.>K<.>M]
955	ENSG00000101074	ENSMUSG00000078949	[A<.>B<.>C<.>D<.>E]	[A<.>B<.>C<.>D<.>E]
956	ENSG00000101104	ENSMUSG00000054582	[A<.>B<.>C<.>D<.>E<.>F<.>G<.>H<.>I<.>K<.>L<.>M<.>N<.>O]	[A<.>B<.>C<.>D<.>E<.>F<.>G<.>H<.>I<.>JK<.>L<.>M<.>N<.>O]
957	ENSG00000101109	ENSMUSG00000018209	[A<.>B<.>C<.>D<.>E<.>F<.>G<.>H<.>I<.>J<.>K]	[A<.>B<.>C<.>D<.>E<.>F<.>G<.>H<.>I<.>J<.>K]
958	ENSG00000101126	ENSMUSG00000051149	[A<.>B<.>C]	[A<.>B<.>C]
959	ENSG00000101138	ENSMUSG00000027498	[A<.>B<.>C<.>D<.>E]	[A<.>B<.>C<.>D<.>E]
961	ENSG00000101146	ENSMUSG00000027509	[A<.>B<.>C<.>D<.>E<.>F<.>G<.>H<.>I<.>J<.>K]	[A<.>B<.>C<.>D<.>E<.>F<.>G<.>H<.>I<.>J<.>K]
962	ENSG00000101152	ENSMUSG00000000826	[A<.>B<.>C<.>D]	[A<.>B<.>C<.>D]
963	ENSG00000101158	ENSMUSG00000016253	[AB<.>D<.>E<.>F<.>G<.>H<.>I<.>J<.>K<.>L<.>M<.>N<.>O<.>P<.>Q]	[B<.>CD<.>E<.>F<.>G<.>H<.>I<.>J<.>K<.>L<.>M<.>N<.>O<.>P<.>Q]
964	ENSG00000101160	ENSMUSG00000016256	[A<.>B<.>C<.>D<.>E<.>F]	[A<.>B<.>C<.>D<.>E<.>F]
965	ENSG00000101161	ENSMUSG00000002455	[A<.>B<.>C<.>D<.>E<.>F<.>G<.>H<.>I<.>J<.>K<.>L<.>M<.>N<.>O<.>P<.>Q<.>R<.>S<.>T<.>U]	[A<.>B<.>C<.>D<.>E<.>F<.>G<.>H<.>I<.>J<.>K<.>L<.>M<.>N<.>O<.>P<.>Q<.>R<.>S<.>T<.>U]
966	ENSG00000101162	ENSMUSG00000016255	[A<.>B<.>C<.>D]	[A<.>B<.>C<.>D]
967	ENSG00000101180	ENSMUSG00000039059	[A<.>B<.>C]	[A<.>B<.>C]
968	ENSG00000101181	ENSMUSG00000039069	[A<.>B<.>C<.>D<.>E<.>F]	[A<.>B<.>C<.>D<.>E<.>F]
969	ENSG00000101182	ENSMUSG00000027566	[A<.>B<.>C<.>D<.>E<.>F<.>G]	[A<.>B<.>C<.>D<.>E<.>F<.>G]
970	ENSG00000101187	ENSMUSG00000038963	[A<.>B<.>C<.>D<.>E<.>F<.>G<.>H<.>I<.>J<.>K]	[A<.>B<.>C<.>D<.>E<.>F<.>G<.>H<.>I<.>J<.>K]
971	ENSG00000101188	ENSMUSG00000027568	[A<.>B<.>C<.>D]	[A<.>B<.>C<.>D]
972	ENSG00000101189	ENSMUSG00000027569	[A<.>B<.>C<.>D<.>E]	[A<.>B<.>C<.>D<.>E]
973	ENSG00000101190	ENSMUSG00000038932	[A<.>B<.>C<.>DE<.>F<.>G]	[A<.>B<.>C<.>E<.>F<.>G]
974	ENSG00000101193	ENSMUSG00000027573	[A<.>B<.>C<.>D]	[A<.>B<.>C<.>D]
975	ENSG00000101200	ENSMUSG00000037727	[B<.>C<.>D]	[AB<.>C<.>D]
976	ENSG00000101203	ENSMUSG00000016356	[A<.>C<.>D<.>E<.>F<.>G<.>H<.>I<.>K<.>L<.>M<.>N<.>O<.>P<.>Q<.>R<.>S<.>T<.>V<.>W<.>X<.>Y<.>Z<.>A1<.>A2<.>A3<.>A5<.>A6<.>A7<.>A8<.>A9<.>A10<.>A12<.>A13]	[B<.>C<.>D<.>E<.>F<.>G<.>H<.>I<.>JK<.>L<.>M<.>N<.>O<.>P<.>Q<.>R<.>S<.>T<.>UV<.>W<.>X<.>Y<.>Z<.>A1<.>A2<.>A3<.>A4<.>A5<.>A6<.>A7<.>A8<.>A9<.>A10A11<.>A12<.>A14]
977	ENSG00000101204	ENSMUSG00000027577	[A<.>B<.>C<.>D<.>E<.>F]	[A<.>B<.>C<.>D<.>E<.>F]
978	ENSG00000101210	ENSMUSG00000016349	[A<.>B<.>C<.>D<.>E<.>F<.>G]	[A<.>B<.>C<.>D<.>E<.>F<.>G]
979	ENSG00000101216	ENSMUSG00000038705	[A<.>B<.>C<.>D<.>E<.>F<.>G<.>H<.>I]	[A<.>B<.>C<.>D<.>E<.>F<.>G<.>H<.>I]
980	ENSG00000101222	ENSMUSG00000027329	[A<.>B<.>C<.>D<.>E<.>F<.>G]	[A<.>B<.>C<.>D<.>E<.>F<.>G]
981	ENSG00000101230	ENSMUSG00000074766	[A<.>B<.>C<.>D<.>E<.>F]	[A<.>B<.>C<.>D<.>E<.>F]
982	ENSG00000101251	ENSMUSG00000074764	[A<.>B<.>C<.>D<.>E<.>F<.>G<.>H<.>I<.>J<.>K<.>L<.>M<.>N<.>O<.>Q<.>S<.>T]	[A<.>B<.>C<.>D<.>E<.>F<.>G<.>H<.>I<.>J<.>K<.>L<.>M<.>N<.>O<.>P<.>Q<.>R<.>S<.>T]
983	ENSG00000101265	ENSMUSG00000027339	[A<.>B<.>C<.>D<.>F<.>G<.>H<.>I<.>J<.>K]	[A<.>B<.>C<.>DE<.>F<.>G<.>H<.>I<.>J<.>K]
984	ENSG00000101280	ENSMUSG00000027460	[A<.>B<.>C<.>D<.>F<.>G<.>H<.>I<.>J]	[A<.>B<.>C<.>E<.>F<.>G<.>H<.>I<.>J]
985	ENSG00000101292	ENSMUSG00000050558	[A<.>B]	[A<.>B]
986	ENSG00000101306	ENSMUSG00000027470	[A<.>B<.>C<.>D<.>E<.>F<.>G<.>H<.>I<.>J<.>K<.>L]	[A<.>B<.>C<.>D<.>E<.>F<.>G<.>H<.>I<.>J<.>K<.>L]
987	ENSG00000101310	ENSMUSG00000027429	[A<.>B<.>C<.>D<.>E<.>F<.>G<.>H<.>I<.>J<.>K<.>L<.>M<.>N<.>O<.>P<.>Q<.>R<.>S]	[A<.>B<.>C<.>D<.>E<.>F<.>G<.>H<.>I<.>J<.>K<.>L<.>M<.>N<.>O<.>P<.>Q<.>R<.>S]
988	ENSG00000101311	ENSMUSG00000027356	[A<.>B<.>C<.>D<.>E<.>F<.>G<.>H<.>I<.>J<.>K<.>L<.>M<.>N]	[A<.>B<.>C<.>D<.>E<.>F<.>G<.>H<.>I<.>J<.>K<.>L<.>M<.>N]
989	ENSG00000101323	ENSMUSG00000027261	[A<.>B<.>C<.>D<.>E<.>F<.>G<.>H]	[A<.>B<.>C<.>D<.>E<.>F<.>G<.>H]
990	ENSG00000101327	ENSMUSG00000027400	[A<.>BC]	[A<.>B]
991	ENSG00000101331	ENSMUSG00000027474	[A<.>B<.>C<.>D<.>E<.>F<.>G<.>H]<	[A<.>B<.>C<.>D<.>E<.>F<.>G<.>HI<.>J]
992	ENSG00000101337	ENSMUSG00000068040	[A<.>B<.>C<.>D<.>E<.>F<.>G<.>H<.>I<.>J<.>K<.>L<.>M<.>N<.>O<.>P<.>Q<.>R]	[A<.>B<.>C<.>D<.>E<.>F<.>G<.>H<.>I<.>J<.>K<.>L<.>M<.>N<.>O<.>P<.>Q<.>R]
993	ENSG00000101342	ENSMUSG00000074628	[A<.>B<.>C<.>D<.>E<.>F]	[A<.>B<.>C<.>D<.>E<.>F]
994	ENSG00000101349	ENSMUSG00000039913	[A<.>B<.>C<.>D<.>E<.>F<.>G<.>H]	[A<.>B<.>C<.>D<.>E<.>F<.>G<.>H]
995	ENSG00000101350	ENSMUSG00000027475	[A<.>B<.>C<.>D<.>E<.>F<.>G<.>H]	[A<.>B<.>C<.>D<.>E<.>F<.>G<.>H]
996	ENSG00000101361	ENSMUSG00000027405	[A<.>B<.>C<.>D<.>E<.>F<.>G<.>H<.>I<.>J<.>K<.>L]	[A<.>B<.>C<.>D<.>E<.>F<.>G<.>H<.>I<.>J<.>K<.>L]
997	ENSG00000101363	ENSMUSG00000063019	[A<.>B]	[A<.>B]
998	ENSG00000101367	ENSMUSG00000027479	[A<.>B<.>C<.>D<.>E<.>F]	[A<.>B<.>C<.>D<.>E<.>F]
999	ENSG00000101384	ENSMUSG00000027276	[A<.>B<.>C<.>D<.>E<.>F<.>G<.>H<.>I<.>J<.>K<.>L<.>M<.>N<.>O<.>P<.>Q<.>R<.>S<.>T<.>U<.>V<.>W<.>X<.>Y<.>Z]	[A<.>B<.>C<.>D<.>E<.>F<.>G<.>H<.>I<.>J<.>K<.>L<.>M<.>N<.>O<.>P<.>Q<.>R<.>S<.>T<.>U<.>V<.>W<.>X<.>Y<.>Z]
1000	ENSG00000101400	ENSMUSG00000027488	[A<.>B<.>C<.>D<.>E<.>F<.>G<.>H]	[A<.>B<.>C<.>D<.>E<.>F<.>G<.>H]
1001	ENSG00000101405	ENSMUSG00000027301	[A<.>B<.>C]	[A<.>B<.>C]
1002	ENSG00000101407	ENSMUSG00000027650	[A<.>B<.>C<.>D<.>E<.>F<.>G]	[A<.>B<.>C<.>D<.>E<.>F<.>G]
1003	ENSG00000101421	ENSMUSG00000038467	[A<.>B<.>C<.>D<.>E]	[A<.>B<.>C<.>D<.>E]
1004	ENSG00000101425	ENSMUSG00000052922	[AB<.>C<.>D<.>E<.>F<.>G<.>H<.>I<.>J<.>K<.>M<.>O<.>P<.>Q<.>R]	[B<.>C<.>D<.>E<.>F<.>G<.>H<.>I<.>J<.>KL<.>M<.>NO<.>P<.>Q<.>R]
1005	ENSG00000101438	ENSMUSG00000037771	[A<.>B]	[A<.>B]
1006	ENSG00000101439	ENSMUSG00000027447	[A<.>B<.>C]	[A<.>B<.>C]
1007	ENSG00000101440	ENSMUSG00000027596	[A<.>B<.>C]	[A<.>B<.>C]
1008	ENSG00000101442	ENSMUSG00000037761	[A<.>B<.>C<.>D<.>E<.>F<.>G<.>H<.>I]	[A<.>B<.>C<.>D<.>E<.>F<.>G<.>H<.>I]
1010	ENSG00000101446	ENSMUSG00000074596	[A<.>B]	[A<.>C]
1011	ENSG00000101447	ENSMUSG00000027654	[AB<.>C<.>D<.>E]	[B<.>C<.>D<.>E]
1012	ENSG00000101457	ENSMUSG00000017299	[A<.>B<.>C<.>D<.>E<.>F<.>G<.>H<.>I<.>J<.>K<.>L<.>M]	[A<.>B<.>C<.>D<.>E<.>F<.>G<.>H<.>I<.>J<.>K<.>L<.>M]
1013	ENSG00000101463	ENSMUSG00000074736	[A<.>B<.>C]	[A<.>B<.>C]
1014	ENSG00000101464	ENSMUSG00000038383	[A<.>B<.>C<.>D<.>E<.>F<.>G<.>H<.>I<.>J<.>K<.>L]	[A<.>B<.>C<.>D<.>E<.>F<.>G<.>H<.>I<.>J<.>K<.>L]
1015	ENSG00000101470	ENSMUSG00000017300	[A<.>B<.>C<.>D<.>E<.>F]	[A<.>B<.>C<.>D<.>E<.>F]
1016	ENSG00000101473	ENSMUSG00000017307	[A<.>B<.>C<.>D<.>E<.>F]	[A<.>B<.>C<.>D<.>E<.>F]
1017	ENSG00000101474	ENSMUSG00000033096	[A<.>B<.>C<.>D<.>E<.>F<.>G<.>H<.>I]	[A<.>B<.>C<.>D<.>E<.>F<.>G<.>H<.>I]
1018	ENSG00000101493	ENSMUSG00000058881	[A<.>B<.>D<.>E<.>F]	[A<.>B<.>CD<.>E<.>F]
1019	ENSG00000101542	ENSMUSG00000050840	[A<.>B<.>C<.>D<.>E<.>F<.>G<.>H<.>I<.>J<.>K]	[A<.>B<.>C<.>D<.>E<.>F<.>G<.>H<.>I<.>J<.>K]
1020	ENSG00000101544	ENSMUSG00000053950	[A<.>B<.>C]	[A<.>B<.>CD]
1021	ENSG00000101596	ENSMUSG00000024054	[A<.>B<.>C<.>D<.>E<.>F<.>G<.>H<.>I<.>J<.>K<.>L<.>M<.>N<.>O<.>P<.>Q<.>R<.>S<.>T<.>U<.>V<.>W<.>X<.>Y<.>Z<.>A1<.>A2<.>A3<.>A4<.>A5<.>A6<.>A7<.>A8<.>A9<.>A10<.>A11<.>A12<.>A13<.>A14<.>A15<.>A16<.>A17<.>A18<.>A19<.>A20<.>A21<.>A22]	[A<.>B<.>C<.>D<.>E<.>F<.>G<.>H<.>I<.>J<.>K<.>L<.>M<.>N<.>O<.>P<.>Q<.>R<.>S<.>T<.>U<.>V<.>W<.>X<.>Y<.>Z<.>A1<.>A2<.>A3<.>A4<.>A5<.>A6<.>A7<.>A8<.>A9<.>A10<.>A11<.>A12<.>A13<.>A14<.>A15<.>A16<.>A17<.>A18<.>A19<.>A20<.>A21<.>A23]
1022	ENSG00000101639	ENSMUSG00000024542	[A<.>B<.>C<.>D<.>E<.>FG<.>H<.>I<.>J<.>K<.>L<.>M<.>N<.>O<.>P<.>Q<.>R<.>S<.>T<.>U<.>V<.>W<.>X<.>Y<.>Z<.>A1<.>A2<.>A3<.>A4<.>A5<.>A6<.>A7<.>A8<.>A10<.>A11<.>A12<.>A13<.>A14<.>A15<.>A16<.>A17<.>A18<.>A19<.>A20]	[A<.>B<.>C<.>D<.>E<.>F<.>H<.>I<.>J<.>K<.>L<.>M<.>N<.>O<.>P<.>Q<.>R<.>S<.>T<.>U<.>V<.>W<.>X<.>Y<.>Z<.>A1<.>A2<.>A3<.>A4<.>A5<.>A6<.>A7<.>A8<.>A9A10<.>A11<.>A12<.>A13<.>A14<.>A15<.>A16<.>A17<.>A18<.>A19<.>A20]
1023	ENSG00000101680	ENSMUSG00000032796	[B<.>C<.>D<.>E<.>F<.>G<.>H<.>I<.>J<.>K<.>L<.>M<.>N<.>O<.>P<.>Q<.>R<.>S<.>T<.>U<.>V<.>W<.>X<.>Y<.>Z<.>A1<.>A2<.>A3<.>A4<.>A5<.>A6<.>A7<.>A8<.>A9<.>A10<.>A11<.>A12<.>A13<.>A14<.>A15<.>A16<.>A17<.>A18<.>A19<.>A20<.>A21<.>A22<.>A23<.>A24<.>A25<.>A26<.>A27<.>A28<.>A29<.>A30<.>A31<.>A32<.>A33<.>A34<.>A35<.>A36<.>A37<.>A38]	[AB<.>C<.>D<.>E<.>F<.>G<.>H<.>I<.>J<.>K<.>L<.>M<.>N<.>O<.>P<.>Q<.>R<.>S<.>T<.>U<.>V<.>W<.>X<.>Y<.>Z<.>A1<.>A2<.>A3<.>A4<.>A5<.>A6<.>A7<.>A8<.>A9<.>A10<.>A11<.>A12<.>A13<.>A14<.>A15<.>A16<.>A17<.>A18<.>A19<.>A20<.>A21<.>A22<.>A23<.>A24<.>A25<.>A26<.>A27<.>A28<.>A29<.>A30<.>A31<.>A32<.>A33<.>A34<.>A35<.>A36<.>A37<.>A38]
1024	ENSG00000101695	ENSMUSG00000033107	[A<.>BC<.>D<.>E<.>F<.>G]	[C<.>D<.>E<.>F<.>G]
1025	ENSG00000101752	ENSMUSG00000024294	[A<.>B<.>C<.>D<.>E<.>F<.>G<.>H<.>I<.>J<.>K<.>L<.>M<.>N<.>O<.>P<.>Q<.>R<.>S<.>T<.>U]	[A<.>B<.>C<.>D<.>E<.>F<.>G<.>H<.>I<.>J<.>K<.>L<.>M<.>N<.>O<.>P<.>Q<.>R<.>S<.>T<.>U]
1026	ENSG00000101782	ENSMUSG00000024404	[A<.>B<.>C<.>D<.>E<.>F<.>G<.>H<.>I<.>J<.>K<.>L<.>M]	[A<.>B<.>C<.>D<.>E<.>F<.>G<.>H<.>I<.>J<.>K<.>L<.>M]
1027	ENSG00000101850	ENSMUSG00000025333	[A<.>B<.>C<.>D<.>E<.>F<.>G<.>H<.>I]	[A<.>B<.>C<.>D<.>E<.>F<.>G<.>H<.>I]
1028	ENSG00000101868	ENSMUSG00000006678	[A<.>C<.>D<.>E<.>F<.>G<.>H<.>I<.>J<.>K<.>L<.>M<.>N<.>O<.>P<.>Q<.>R<.>S<.>T<.>U<.>V<.>W<.>X<.>Y<.>Z<.>A1<.>A2<.>A3<.>A4<.>A5<.>A6<.>A7<.>A8<.>A9<.>A10<.>A11<.>A12]	[AB<.>C<.>D<.>E<.>F<.>G<.>H<.>I<.>J<.>K<.>L<.>M<.>N<.>O<.>P<.>Q<.>R<.>S<.>T<.>U<.>V<.>W<.>X<.>Y<.>Z<.>A1<.>A2<.>A3<.>A4<.>A5<.>A6<.>A7<.>A8<.>A9<.>A10<.>A11<.>A12]
1029	ENSG00000101882	ENSMUSG00000016409	[A<.>B<.>C<.>E<.>F<.>G<.>H<.>I<.>J]	[A<.>B<.>C<.>DE<.>F<.>G<.>H<.>I<.>J]
1030	ENSG00000101890	ENSMUSG00000042282	[A<.>B<.>C<.>D<.>E<.>F<.>G<.>H<.>I<.>J<.>K<.>L<.>M<.>N<.>O<.>P<.>Q<.>R]	[A<.>B<.>C<.>D<.>E<.>F<.>G<.>H<.>I<.>J<.>K<.>L<.>M<.>N<.>O<.>P<.>Q<.>R]
1031	ENSG00000101981	ENSMUSG00000031138	[A<.>B<.>C<.>D<.>E<.>F<.>G<.>H]	[A<.>B<.>C<.>D<.>E<.>F<.>G<.>H]
1032	ENSG00000101986	ENSMUSG00000031378	[A<.>B<.>C<.>D<.>E<.>F<.>G<.>H<.>I<.>J]	[A<.>B<.>C<.>D<.>E<.>F<.>G<.>H<.>I<.>J]
1033	ENSG00000101997	ENSMUSG00000031143	[A<.>B<.>C<.>D<.>E<.>F<.>G<.>H<.>I<.>J<.>K<.>L<.>M<.>N<.>O<.>P<.>Q]	[A<.>B<.>C<.>D<.>E<.>F<.>G<.>H<.>I<.>J<.>K<.>L<.>M<.>N<.>O<.>P<.>Q]
1034	ENSG00000102003	ENSMUSG00000031144	[A<.>B<.>C<.>D<.>E<.>F]	[A<.>B<.>C<.>D<.>E<.>F]
1035	ENSG00000102010	ENSMUSG00000031377	[C<.>D<.>E<.>F<.>G<.>H<.>IJ<.>K<.>L<.>M<.>N<.>O<.>P<.>Q<.>R<.>S<.>T<.>U]	[A<.>BC<.>D<.>E<.>F<.>G<.>H<.>J<.>K<.>L<.>M<.>N<.>O<.>P<.>Q<.>R<.>S<.>T<.>U]
1036	ENSG00000102034	ENSMUSG00000031103	[A<.>B<.>C<.>D<.>E<.>F<.>G<.>H]	[A<.>B<.>C<.>D<.>E<.>F<.>G<.>H]
1037	ENSG00000102053	ENSMUSG00000035045	[A<.>B<.>C<.>D<.>E]	[A<.>B<.>C<.>D<.>E]
1038	ENSG00000102057	ENSMUSG00000009731	[A<.>B<.>C<.>D<.>E<.>F]	[A<.>B<.>C<.>D<.>E<.>F]
1039	ENSG00000102096	ENSMUSG00000031155	[B<.>C<.>D<.>E<.>F<.>G]	[AB<.>C<.>D<.>E<.>F<.>G]
1040	ENSG00000102104	ENSMUSG00000031293	[A<.>B<.>C<.>D<.>E<.>F]	[A<.>B<.>C<.>D<.>E<.>F]
1041	ENSG00000102109	ENSMUSG00000039278	[A<.>B<.>C]	[A<.>B<.>C]
1042	ENSG00000102119	ENSMUSG00000001964	[A<.>B<.>C<.>D<.>E<.>F]	[A<.>B<.>C<.>D<.>E<.>FG]
1043	ENSG00000102145	ENSMUSG00000031162	[A<.>B<.>C<.>D<.>E]	[A<.>B<.>C<.>D<.>E]
1044	ENSG00000102158	ENSMUSG00000031232	[A<.>B<.>C<.>D<.>E<.>F<.>G<.>H<.>I<.>J]	[A<.>B<.>C<.>D<.>E<.>F<.>G<.>H<.>I<.>J]
1045	ENSG00000102174	ENSMUSG00000057457	[A<.>B<.>C<.>D<.>E<.>F<.>G<.>H<.>I<.>J<.>K<.>L<.>M<.>N<.>O<.>P<.>Q<.>R<.>S<.>T<.>U<.>V]	[A<.>B<.>C<.>D<.>E<.>F<.>G<.>H<.>I<.>J<.>K<.>L<.>M<.>N<.>O<.>P<.>Q<.>R<.>S<.>T<.>U<.>V]
1046	ENSG00000102178	ENSMUSG00000015290	[A<.>B<.>C<.>D]	[A<.>B<.>C<.>D]
1047	ENSG00000102189	ENSMUSG00000036499	[A<.>B<.>C<.>D<.>E<.>F<.>G<.>H<.>I<.>J<.>K<.>L<.>M<.>N<.>O<.>P<.>Q<.>R<.>S<.>T<.>U<.>V<.>W<.>X<.>Y<.>Z<.>A1<.>A2<.>A3]	[A<.>B<.>C<.>D<.>E<.>F<.>G<.>H<.>I<.>J<.>K<.>L<.>M<.>N<.>O<.>P<.>Q<.>R<.>S<.>T<.>U<.>V<.>W<.>X<.>Y<.>Z<.>A1<.>A2<.>A3]
1048	ENSG00000102195	ENSMUSG00000056380	[B<.>C]	[AB<.>C]
1049	ENSG00000102221	ENSMUSG00000037315	[B<.>C<.>D<.>E<.>F<.>G<.>H<.>I<.>J<.>K]	[AB<.>C<.>D<.>E<.>F<.>G<.>H<.>I<.>J<.>K]
1050	ENSG00000102226	ENSMUSG00000031066	[AB<.>C<.>D<.>E<.>F<.>G<.>H<.>I<.>J<.>K<.>L<.>M<.>N<.>O<.>P<.>Q<.>R<.>S<.>T<.>U<.>V]	[B<.>C<.>D<.>E<.>F<.>G<.>H<.>I<.>J<.>K<.>L<.>M<.>N<.>O<.>P<.>Q<.>R<.>S<.>T<.>U<.>V]
1051	ENSG00000102239	ENSMUSG00000031130	[A<.>B<.>C]	[A<.>B<.>C]
1052	ENSG00000102241	ENSMUSG00000067873	[A<.>B<.>C<.>D<.>E<.>F<.>G<.>H<.>I]	[A<.>B<.>C<.>D<.>E<.>F<.>G<.>H<.>I]
1053	ENSG00000102243	ENSMUSG00000031131	[A<.>D<.>E<.>F]	[A<.>B<.>C<.>D<.>E<.>G]
1054	ENSG00000102245	ENSMUSG00000031132	[A<.>B<.>C<.>D<.>E]	[A<.>B<.>C<.>D<.>E]
1055	ENSG00000102265	ENSMUSG00000001131	[B<.>C<.>D<.>E<.>FG]	[AB<.>C<.>D<.>E<.>F]
1056	ENSG00000102287	ENSMUSG00000031340	[A<.>C<.>D<.>E<.>F<.>G<.>H<.>I<.>J]	[A<.>BC<.>D<.>E<.>F<.>G<.>H<.>I<.>J]
1057	ENSG00000102302	ENSMUSG00000025265	[A<.>B<.>C<.>D<.>E<.>F<.>G<.>H<.>I<.>J<.>K<.>L<.>M<.>N<.>O<.>P<.>Q<.>R]	[A<.>B<.>C<.>D<.>E<.>F<.>G<.>H<.>I<.>J<.>K<.>L<.>M<.>N<.>O<.>P<.>Q<.>R]
1058	ENSG00000102316	ENSMUSG00000025268	[A<.>B<.>C<.>D<.>E<.>F<.>G<.>H<.>I<.>J<.>K]	[A<.>B<.>C<.>D<.>E<.>F<.>G<.>H<.>I<.>J<.>K]
1059	ENSG00000102359	ENSMUSG00000031253	[B<.>C<.>D<.>E<.>F<.>G<.>H<.>I<.>J<.>K]	[AB<.>C<.>D<.>E<.>F<.>G<.>H<.>I<.>J<.>K]
1060	ENSG00000102384	ENSMUSG00000031262	[A<.>B<.>C<.>D<.>E<.>F<.>G<.>H<.>I<.>J<.>K<.>L<.>M<.>N<.>O<.>P<.>Q<.>R<.>S<.>T]	[A<.>B<.>C<.>D<.>E<.>F<.>G<.>H<.>I<.>J<.>K<.>L<.>M<.>N<.>O<.>P<.>Q<.>R<.>S<.>TU]
1062	ENSG00000102401	ENSMUSG00000049047	[A]	[A]
1063	ENSG00000102452	ENSMUSG00000000197	[A<.>B<.>C<.>D<.>E<.>F<.>G<.>H<.>I<.>J<.>K<.>L<.>M<.>N<.>O<.>P<.>Q<.>R<.>S<.>T<.>U<.>V<.>W<.>X<.>Y<.>Z<.>A1<.>A2<.>A3<.>A4<.>A5<.>A6<.>A7<.>A8<.>A9<.>A10<.>A11<.>A12<.>A13<.>A14<.>A15<.>A16<.>A17]	[A<.>B<.>C<.>D<.>E<.>F<.>G<.>H<.>I<.>J<.>K<.>L<.>M<.>N<.>O<.>P<.>Q<.>R<.>S<.>T<.>U<.>V<.>W<.>X<.>Y<.>Z<.>A1<.>A2<.>A3<.>A4<.>A5<.>A6<.>A7<.>A8<.>A9<.>A10<.>A11<.>A12<.>A13<.>A14<.>A15<.>A16<.>A17]
1064	ENSG00000102471	ENSMUSG00000053253	[A<.>B<.>C<.>D<.>E<.>F<.>G]	[A<.>B<.>C<.>D<.>E<.>F<.>G]
1065	ENSG00000102547	ENSMUSG00000021981	[A<.>B<.>C<.>D<.>E<.>F<.>G<.>H]	[A<.>B<.>C<.>D<.>E<.>F<.>G<.>H]
1066	ENSG00000102575	ENSMUSG00000001348	[A<.>B<.>C<.>D]	[A<.>B<.>C<.>D]
1067	ENSG00000102580	ENSMUSG00000022136	[A<.>B<.>C<.>D<.>E<.>F<.>G<.>H<.>I<.>J<.>K<.>L]	[A<.>B<.>C<.>D<.>E<.>F<.>G<.>H<.>I<.>J<.>K<.>L]
1068	ENSG00000102595	ENSMUSG00000042104	[AB<.>C<.>D<.>E<.>F<.>G<.>H<.>I<.>J<.>K<.>L<.>M<.>N<.>O<.>P<.>Q<.>R<.>S<.>T<.>U<.>V<.>W<.>X<.>Y<.>Z<.>A1<.>A2<.>A3<.>A4<.>A5<.>A6<.>A7<.>A8<.>A9<.>A10<.>A11<.>A12<.>A13<.>A14]	[B<.>C<.>D<.>E<.>F<.>G<.>H<.>I<.>J<.>K<.>L<.>M<.>N<.>O<.>P<.>Q<.>R<.>S<.>T<.>U<.>V<.>W<.>X<.>Y<.>Z<.>A1<.>A2<.>A3<.>A4<.>A5<.>A6<.>A7<.>A8<.>A9<.>A10<.>A11<.>A12<.>A13<.>A14]
1069	ENSG00000102678	ENSMUSG00000021974	[A<.>B<.>C]	[A<.>B<.>C]
1070	ENSG00000102683	ENSMUSG00000035296	[A<.>B<.>C<.>D<.>E<.>F<.>G]	[A<.>B<.>C<.>D<.>E<.>F<.>G]
1071	ENSG00000102699	ENSMUSG00000054509	[A<.>B<.>C<.>D<.>E<.>G<.>H<.>I<.>J<.>K<.>L<.>M<.>N<.>O<.>P<.>Q<.>R<.>S<.>T<.>U<.>V<.>W<.>X<.>Y<.>Z<.>A1<.>A2<.>A3<.>A4<.>A6<.>A7<.>A8<.>A9]	[A<.>B<.>C<.>D<.>F<.>G<.>H<.>I<.>J<.>K<.>L<.>M<.>N<.>O<.>P<.>Q<.>R<.>S<.>T<.>U<.>V<.>W<.>X<.>Y<.>Z<.>A1<.>A2<.>A3<.>A4<.>A5<.>A6<.>A7<.>A8<.>A9]
1072	ENSG00000102738	ENSMUSG00000031533	[AB<.>C<.>D<.>E<.>F<.>G<.>H]	[A<.>C<.>D<.>E<.>F<.>G<.>H]
1073	ENSG00000102753	ENSMUSG00000021929	[A<.>B<.>C<.>D<.>E<.>F<.>G<.>H<.>I<.>J<.>K<.>L<.>M<.>N<.>O<.>P<.>Q]	[A<.>B<.>C<.>D<.>E<.>F<.>G<.>H<.>I<.>J<.>K<.>L<.>M<.>N<.>O<.>P<.>Q]
1074	ENSG00000102760	ENSMUSG00000022018	[A<.>B<.>C<.>D<.>E]	[A<.>B<.>C<.>D<.>E]
1075	ENSG00000102781	ENSMUSG00000041298	[A<.>B<.>C<.>D<.>E<.>F<.>G<.>H<.>I<.>J]	[A<.>B<.>C<.>D<.>E<.>F<.>G<.>H<.>I<.>J]
1076	ENSG00000102794	ENSMUSG00000022126	[A<.>B<.>C<.>D<.>E]	[A<.>B<.>C<.>D<.>EF]
1077	ENSG00000102802	ENSMUSG00000029659	[A<.>B<.>C<.>D<.>E]	[A<.>B<.>C<.>D<.>E]
1078	ENSG00000102805	ENSMUSG00000022125	[AB<.>C<.>D<.>E]	[B<.>C<.>D<.>E]
1079	ENSG00000102837	ENSMUSG00000022026	[A<.>B<.>C<.>D<.>G]	[A<.>B<.>C<.>D<.>E<.>F<.>GH]
1080	ENSG00000102870	ENSMUSG00000045639	[A<.>B]	[A<.>B]
1081	ENSG00000102871	ENSMUSG00000031887	[A<.>B<.>C<.>D]	[A<.>B<.>C<.>D]
1082	ENSG00000102879	ENSMUSG00000030707	[A<.>B<.>C<.>D<.>E<.>F<.>G<.>H<.>I<.>J]	[A<.>B<.>C<.>D<.>E<.>F<.>G<.>H<.>I<.>J]
1083	ENSG00000102886	ENSMUSG00000030703	[A<.>B<.>C<.>D<.>E<.>F<.>G<.>H<.>I<.>J]	[A<.>B<.>C<.>D<.>E<.>F<.>G<.>H<.>I<.>JK]
1084	ENSG00000102890	ENSMUSG00000014791	[AB<.>C<.>D<.>E<.>F<.>G<.>H<.>I<.>J<.>K<.>L<.>M<.>N<.>O<.>P<.>Q<.>R<.>S<.>T<.>U]	[B<.>C<.>D<.>E<.>F<.>G<.>H<.>I<.>J<.>K<.>L<.>M<.>N<.>O<.>P<.>Q<.>R<.>S<.>T<.>U]
1085	ENSG00000102891	ENSMUSG00000031757	[A<.>B<.>C]	[A<.>B<.>C]
1086	ENSG00000102897	ENSMUSG00000030922	[A<.>B<.>C]	[A<.>B<.>C]
1087	ENSG00000102901	ENSMUSG00000036672	[A<.>B<.>C<.>D<.>E<.>F<.>H<.>J<.>KL<.>M<.>O<.>P<.>Q]	[A<.>B<.>C<.>D<.>E<.>G<.>H<.>IJ<.>L<.>N<.>O<.>P<.>Q]
1088	ENSG00000102921	ENSMUSG00000031652	[A<.>B<.>C<.>D<.>E<.>F<.>G]	[A<.>B<.>C<.>D<.>E<.>F<.>G]
1089	ENSG00000102924	ENSMUSG00000031654	[A<.>B<.>C]	[A<.>B<.>C]
1090	ENSG00000102934	ENSMUSG00000031775	[A<.>B<.>C<.>D]	[A<.>B<.>C<.>D]
1091	ENSG00000102962	ENSMUSG00000031779	[A<.>B<.>CD]	[A<.>B<.>C]
1092	ENSG00000102967	ENSMUSG00000031730	[A<.>B<.>C<.>D<.>E<.>F<.>G<.>H<.>I]	[A<.>B<.>C<.>D<.>E<.>F<.>G<.>H<.>I]
1093	ENSG00000102970	ENSMUSG00000031780	[B<.>C<.>DE]	[AB<.>C<.>D]
1094	ENSG00000102978	ENSMUSG00000031783	[A<.>B<.>C<.>D<.>E<.>F<.>G<.>H<.>I]	[A<.>B<.>C<.>D<.>E<.>F<.>G<.>H<.>I]
1095	ENSG00000102996	ENSMUSG00000031790	[A<.>B<.>C<.>D<.>E<.>F<.>G<.>H<.>I<.>J]	[A<.>B<.>C<.>D<.>E<.>F<.>G<.>H<.>I<.>J]
1096	ENSG00000103018	ENSMUSG00000031924	[AB<.>C<.>D<.>E<.>F]	[B<.>C<.>D<.>E<.>F]
1097	ENSG00000103024	ENSMUSG00000073435	[A<.>B<.>C<.>D<.>E]	[A<.>B<.>C<.>D<.>E]
1098	ENSG00000103035	ENSMUSG00000039067	[A<.>B<.>C<.>D<.>E<.>F<.>G]	[A<.>B<.>C<.>D<.>E<.>F<.>G]
1099	ENSG00000103043	ENSMUSG00000010936	[A<.>B<.>C<.>D<.>E<.>F<.>G<.>H<.>I<.>J<.>K<.>L<.>M<.>N<.>O<.>P<.>Q<.>R<.>S]	[A<.>B<.>C<.>D<.>E<.>F<.>G<.>H<.>I<.>J<.>K<.>L<.>M<.>N<.>O<.>P<.>Q<.>R<.>S]
1100	ENSG00000103047	ENSMUSG00000041949	[A<.>B<.>C<.>D<.>E<.>F<.>G<.>H<.>I<.>J<.>K<.>L<.>M<.>N<.>O<.>P<.>Q<.>R]	[A<.>B<.>C<.>D<.>E<.>F<.>G<.>H<.>I<.>J<.>K<.>L<.>M<.>N<.>O<.>P<.>Q<.>R]
1101	ENSG00000103056	ENSMUSG00000031906	[A<.>B<.>C<.>D<.>E<.>F<.>G]	[A<.>B<.>C<.>D<.>E<.>F<.>G]
1102	ENSG00000103061	ENSMUSG00000033106	[A<.>B<.>C<.>D<.>E]	[A<.>B<.>C<.>D<.>E]
1103	ENSG00000103064	ENSMUSG00000031904	[A<.>B<.>C<.>D<.>E<.>F<.>G<.>H<.>I]	[A<.>B<.>C<.>D<.>E<.>F<.>G<.>H<.>I]
1104	ENSG00000103066	ENSMUSG00000031903	[A<.>B<.>C<.>D<.>E<.>F]	[A<.>B<.>C<.>D<.>E<.>F]
1105	ENSG00000103067	ENSMUSG00000084128	[A<.>B<.>C<.>D<.>E<.>F<.>G<.>H<.>I<.>J<.>K<.>L<.>M<.>N<.>O]	[A<.>B<.>C<.>D<.>E<.>F<.>G<.>H<.>I<.>J<.>K<.>L<.>M<.>N<.>O]
1106	ENSG00000103089	ENSMUSG00000033579	[A<.>B<.>C<.>D<.>E<.>F<.>G]	[A<.>B<.>C<.>D<.>E<.>F<.>G]
1108	ENSG00000103154	ENSMUSG00000031837	[A<.>B<.>C<.>D<.>E<.>F<.>G<.>H<.>I<.>J<.>L<.>M<.>N]	[A<.>B<.>C<.>D<.>E<.>F<.>G<.>H<.>I<.>J<.>KL<.>M<.>N]
1109	ENSG00000103174	ENSMUSG00000023143	[A<.>B<.>C<.>D<.>E<.>F<.>G<.>H<.>I<.>J]	[A<.>B<.>C<.>D<.>E<.>F<.>G<.>H<.>I<.>J]
1110	ENSG00000103175	ENSMUSG00000023336	[AB<.>C<.>D<.>E<.>F<.>G]	[B<.>C<.>D<.>E<.>F<.>G]
1111	ENSG00000103184	ENSMUSG00000091712	[A<.>B<.>C<.>D<.>E<.>F<.>G<.>H<.>I<.>J<.>K<.>L<.>M<.>N<.>O]	[A<.>B<.>C<.>D<.>E<.>F<.>G<.>H<.>I<.>J<.>K<.>L<.>M<.>N<.>O]
1112	ENSG00000103187	ENSMUSG00000031827	[A<.>B<.>C<.>D]	[A<.>B<.>C<.>D]
1113	ENSG00000103222	ENSMUSG00000023088	[A<.>B<.>C<.>D<.>E<.>F<.>G<.>H<.>I<.>J<.>K<.>L<.>M<.>N<.>O<.>P<.>Q<.>R<.>S<.>T<.>U<.>V<.>X<.>Y<.>Z<.>A1<.>A2<.>A3<.>A4<.>A5<.>A6]	[A<.>B<.>C<.>D<.>E<.>F<.>G<.>H<.>I<.>J<.>K<.>L<.>M<.>N<.>O<.>P<.>Q<.>R<.>S<.>T<.>U<.>V<.>WX<.>Y<.>Z<.>A1<.>A2<.>A3<.>A4<.>A5<.>A6]
1114	ENSG00000103227	ENSMUSG00000002279	[A<.>B<.>C<.>D<.>E<.>F<.>G<.>I<.>J<.>K<.>L]	[A<.>B<.>C<.>D<.>E<.>F<.>GH<.>I<.>J<.>K<.>LM]
1115	ENSG00000103241	ENSMUSG00000042812	[A<.>B]	[A<.>B]
1116	ENSG00000103257	ENSMUSG00000040010	[A<.>B<.>D<.>E<.>F<.>G<.>H<.>I<.>J<.>K]	[A<.>BC<.>D<.>E<.>F<.>G<.>H<.>I<.>J<.>K]
1117	ENSG00000103260	ENSMUSG00000002274	[A<.>B<.>C<.>D]	[A<.>B<.>C<.>D]
1118	ENSG00000103269	ENSMUSG00000025735	[A<.>B<.>C<.>D<.>E<.>F<.>G<.>H]	[A<.>B<.>C<.>D<.>E<.>F<.>G<.>H]
1119	ENSG00000103275	ENSMUSG00000015120	[A<.>B<.>C<.>D<.>E<.>F]	[A<.>B<.>C<.>D<.>E<.>F]
1120	ENSG00000103316	ENSMUSG00000030905	[A<.>B<.>C<.>D<.>E<.>F<.>G<.>H]	[A<.>B<.>C<.>D<.>E<.>F<.>G<.>H]
1121	ENSG00000103319	ENSMUSG00000035064	[A<.>B<.>C<.>D<.>E<.>F<.>G<.>H<.>I<.>J<.>K<.>L<.>M<.>N<.>O<.>P<.>Q]	[A<.>B<.>C<.>D<.>E<.>F<.>G<.>H<.>I<.>J<.>K<.>L<.>M<.>N<.>O<.>P<.>Q]
1122	ENSG00000103326	ENSMUSG00000037326	[A<.>B<.>C<.>D<.>E<.>F<.>G<.>H<.>I<.>J<.>K]	[A<.>B<.>C<.>D<.>E<.>F<.>G<.>H<.>I<.>J<.>K]
1123	ENSG00000103335	ENSMUSG00000014444	[A<.>B<.>C<.>D<.>E<.>F<.>G<.>H<.>I<.>J<.>L<.>M<.>N<.>O<.>P<.>Q<.>R<.>S<.>T<.>U<.>V<.>W<.>X<.>Y<.>Z<.>A1<.>A2<.>A3<.>A4<.>A5<.>A6<.>A7<.>A8<.>A9<.>A10<.>A11<.>A12<.>A13<.>A14<.>A16<.>A17<.>A18<.>A19<.>A20<.>A21<.>A22<.>A23<.>A24<.>A25<.>A26<.>A27]	[A<.>B<.>C<.>D<.>E<.>F<.>G<.>H<.>I<.>K<.>L<.>M<.>N<.>O<.>P<.>Q<.>R<.>S<.>T<.>U<.>V<.>W<.>X<.>Y<.>Z<.>A1<.>A2<.>A3<.>A4<.>A5<.>A6<.>A7<.>A8<.>A9<.>A10<.>A11<.>A12<.>A13<.>A14A15<.>A16<.>A17<.>A18<.>A19<.>A20<.>A21<.>A22<.>A23<.>A24<.>A25<.>A26<.>A27]
1124	ENSG00000103353	ENSMUSG00000030870	[B<.>C<.>D<.>E<.>F<.>G<.>H]	[AB<.>C<.>D<.>E<.>F<.>G<.>H]
1125	ENSG00000103355	ENSMUSG00000049620	[A<.>B<.>D<.>E<.>F<.>G]	[A<.>C<.>D<.>E<.>F<.>G]
1126	ENSG00000103365	ENSMUSG00000030872	[A<.>B<.>C<.>D<.>E<.>F<.>G<.>H<.>I<.>J<.>K<.>L<.>M<.>N<.>O<.>P<.>Q]	[A<.>B<.>C<.>D<.>E<.>F<.>G<.>H<.>I<.>J<.>K<.>L<.>M<.>N<.>O<.>P<.>Q]
1127	ENSG00000103375	ENSMUSG00000030762	[A<.>B<.>C<.>D<.>E<.>F]	[A<.>B<.>C<.>D<.>E<.>F]
1128	ENSG00000103404	ENSMUSG00000063317	[A<.>B<.>C<.>D<.>E<.>F<.>G<.>H<.>I<.>J<.>K<.>L<.>M<.>N<.>O<.>P]	[A<.>B<.>C<.>D<.>E<.>F<.>G<.>H<.>I<.>J<.>K<.>L<.>M<.>N<.>O<.>P]
1130	ENSG00000103489	ENSMUSG00000030657	[A<.>B<.>C<.>D<.>E<.>F<.>G<.>H<.>I<.>J<.>K<.>L]	[A<.>B<.>C<.>D<.>E<.>F<.>G<.>H<.>I<.>J<.>K<.>L]
1131	ENSG00000103522	ENSMUSG00000030745	[A<.>B<.>C<.>D<.>E<.>F<.>G<.>H]	[A<.>B<.>C<.>D<.>E<.>F<.>G<.>H]
1132	ENSG00000103653	ENSMUSG00000032312	[A<.>B<.>C<.>D<.>E<.>F<.>G<.>H<.>I<.>J<.>K<.>L]	[A<.>B<.>C<.>D<.>E<.>F<.>G<.>H<.>I<.>J<.>K<.>L]
1133	ENSG00000103657	ENSMUSG00000038664	[A<.>B<.>C<.>D<.>E<.>F<.>G<.>H<.>I<.>J<.>K<.>L<.>M<.>N<.>O<.>P<.>Q<.>R<.>S<.>T<.>U<.>V<.>W<.>X<.>Y<.>Z<.>A1<.>A2<.>A3<.>A4<.>A5<.>A6<.>A7<.>A8<.>A9<.>A10<.>A11<.>A12<.>A13<.>A14<.>A15<.>A16<.>A17<.>A18<.>A19<.>A20<.>A21<.>A22<.>A23<.>A24<.>A25<.>A26<.>A27<.>A28<.>A29<.>A30<.>A31<.>A32<.>A33<.>A34<.>A35<.>A36<.>A37<.>A38<.>A39<.>A40<.>A41<.>A42<.>A43<.>A44<.>A45<.>A46<.>A47<.>A48<.>A49<.>A50<.>A51]	[A<.>B<.>C<.>D<.>E<.>F<.>G<.>H<.>I<.>J<.>K<.>L<.>M<.>N<.>O<.>P<.>Q<.>R<.>S<.>T<.>U<.>V<.>W<.>X<.>Y<.>Z<.>A1<.>A2<.>A3<.>A4<.>A5<.>A6<.>A7<.>A8<.>A9<.>A10<.>A11<.>A12<.>A13<.>A14<.>A15<.>A16<.>A17<.>A18<.>A19<.>A20<.>A21<.>A22<.>A23<.>A24<.>A25<.>A26<.>A27<.>A28<.>A29<.>A30<.>A31<.>A32<.>A33<.>A34<.>A35<.>A36<.>A37<.>A38<.>A39<.>A40<.>A41<.>A42<.>A43<.>A44<.>A45<.>A46<.>A47<.>A48<.>A49<.>A50<.>A51]
1134	ENSG00000103707	ENSMUSG00000059183	[A<.>B<.>C<.>D<.>E<.>F<.>G<.>H<.>I]	[A<.>B<.>C<.>D<.>E<.>F<.>G<.>H<.>IJ]
1135	ENSG00000103740	ENSMUSG00000032281	[A<.>B<.>C<.>D<.>E<.>F<.>G<.>H<.>I<.>J<.>K<.>L<.>M<.>N]	[A<.>B<.>C<.>D<.>E<.>F<.>G<.>H<.>I<.>J<.>K<.>L<.>M<.>N]
1136	ENSG00000103742	ENSMUSG00000032816	[A<.>B<.>C<.>D<.>E<.>F<.>G<.>H<.>I<.>K<.>L<.>M<.>N<.>O<.>P<.>Q<.>R<.>S<.>T<.>U]	[A<.>B<.>C<.>D<.>E<.>F<.>G<.>H<.>I<.>JK<.>L<.>M<.>N<.>O<.>P<.>Q<.>R<.>S<.>T<.>UV]
1137	ENSG00000103811	ENSMUSG00000032359	[A<.>B<.>C<.>D<.>E<.>F<.>G<.>H<.>I<.>J<.>K<.>L]	[A<.>B<.>C<.>D<.>E<.>F<.>G<.>H<.>I<.>J<.>K<.>L]
1139	ENSG00000103888	ENSMUSG00000052353	[A<.>B<.>C<.>D<.>E<.>F<.>G<.>H<.>I<.>J<.>K<.>L<.>M<.>N<.>O<.>P<.>Q<.>R<.>S<.>T<.>U<.>V<.>W<.>X<.>Y<.>Z<.>A1<.>A2]	[A<.>B<.>C<.>D<.>E<.>F<.>G<.>H<.>I<.>J<.>K<.>L<.>M<.>N<.>O<.>P<.>Q<.>R<.>S<.>T<.>U<.>V<.>W<.>X<.>Y<.>Z<.>A1<.>A2]
1140	ENSG00000103932	ENSMUSG00000034032	[B<.>C<.>D<.>E<.>F<.>G<.>I<.>J<.>K<.>L<.>M<.>N<.>O<.>P<.>Q<.>R<.>S<.>T<.>U<.>V<.>W<.>X<.>Y<.>Z]	[AB<.>C<.>D<.>E<.>F<.>GH<.>I<.>J<.>K<.>L<.>M<.>N<.>O<.>P<.>Q<.>R<.>S<.>T<.>U<.>V<.>W<.>X<.>Y<.>Z]
1141	ENSG00000103966	ENSMUSG00000027293	[A<.>B<.>C<.>D<.>E<.>F]	[A<.>B<.>C<.>D<.>E<.>F]
1142	ENSG00000104043	ENSMUSG00000060131	[B<.>C<.>D<.>E<.>F<.>G<.>H<.>I<.>J<.>K<.>L<.>M<.>O<.>P<.>Q<.>R<.>S<.>T<.>U<.>V<.>W<.>X<.>Y<.>Z<.>A1<.>A2<.>A3]	[AB<.>C<.>D<.>E<.>F<.>G<.>H<.>I<.>J<.>K<.>L<.>M<.>NO<.>P<.>Q<.>R<.>S<.>T<.>U<.>V<.>W<.>X<.>Y<.>Z<.>A1<.>A2<.>A3]
1143	ENSG00000104047	ENSMUSG00000023330	[A<.>B<.>C<.>D]	[A<.>B<.>C<.>D]
1144	ENSG00000104059	ENSMUSG00000030518	[A<.>B<.>C<.>D<.>E<.>F<.>G<.>H<.>I<.>J<.>K]	[A<.>B<.>C<.>D<.>E<.>F<.>G<.>H<.>I<.>K]
1145	ENSG00000104129	ENSMUSG00000034278	[A<.>B<.>C<.>D<.>E<.>F<.>G<.>H<.>I<.>J<.>K]	[A<.>B<.>C<.>D<.>E<.>F<.>G<.>H<.>I<.>J<.>K]
1146	ENSG00000104140	ENSMUSG00000034226	[A<.>B<.>C]	[A<.>B<.>C]
1147	ENSG00000104142	ENSMUSG00000034216	[A<.>B<.>C<.>D<.>E]	[A<.>B<.>C<.>D<.>E]
1148	ENSG00000104147	ENSMUSG00000072980	[A<.>B<.>C<.>D<.>E]	[A<.>B<.>C<.>D<.>EF<.>G]
1149	ENSG00000104164	ENSMUSG00000005804	[A<.>B<.>C<.>D<.>E]	[A<.>B<.>C<.>D<.>E]
1150	ENSG00000104213	ENSMUSG00000031595	[A<.>B<.>C<.>D<.>E<.>F]	[A<.>B<.>C<.>D<.>E<.>F]
1151	ENSG00000104219	ENSMUSG00000039470	[A<.>B<.>C<.>D<.>E<.>F<.>G<.>H<.>I<.>J<.>K<.>L]	[A<.>B<.>C<.>D<.>E<.>F<.>G<.>H<.>I<.>J<.>K<.>L]
1152	ENSG00000104221	ENSMUSG00000031487	[A<.>B<.>C<.>D]	[A<.>B<.>C<.>D]
1153	ENSG00000104267	ENSMUSG00000027562	[A<.>B<.>C<.>D<.>E<.>F<.>G]	[A<.>B<.>C<.>D<.>E<.>F<.>G]
1154	ENSG00000104290	ENSMUSG00000007989	[A<.>B<.>C<.>D<.>E<.>F]	[A<.>B<.>C<.>D<.>E<.>FG]
1155	ENSG00000104312	ENSMUSG00000041135	[A<.>B<.>C<.>D<.>E<.>F<.>G<.>H<.>I<.>J<.>K]	[A<.>B<.>C<.>D<.>E<.>F<.>G<.>H<.>I<.>J<.>K]
1156	ENSG00000104320	ENSMUSG00000028224	[A<.>B<.>C<.>D<.>E<.>F<.>G<.>H<.>I<.>J<.>K<.>L<.>M<.>N<.>O<.>P]	[A<.>B<.>C<.>D<.>E<.>F<.>G<.>H<.>I<.>J<.>K<.>L<.>M<.>N<.>O<.>P]
1157	ENSG00000104321	ENSMUSG00000032769	[A<.>B<.>C<.>D<.>E<.>F<.>G<.>H<.>I<.>J<.>K<.>L<.>M<.>N<.>O<.>P<.>Q<.>R<.>S<.>T<.>U<.>V<.>W<.>X<.>Y<.>Z<.>A1]	[A<.>B<.>C<.>D<.>E<.>F<.>G<.>H<.>I<.>J<.>K<.>L<.>M<.>N<.>O<.>P<.>Q<.>R<.>S<.>T<.>U<.>V<.>W<.>X<.>Y<.>Z<.>A1A2]
1159	ENSG00000104325	ENSMUSG00000028223	[A<.>B<.>C<.>D<.>E<.>F<.>G<.>H<.>I<.>J]	[A<.>B<.>C<.>D<.>E<.>F<.>G<.>H<.>I<.>J]
1160	ENSG00000104327	ENSMUSG00000028222	[A<.>B<.>C<.>D<.>E<.>F<.>G<.>H<.>I<.>J<.>K]	[A<.>B<.>C<.>D<.>E<.>F<.>G<.>H<.>I<.>J<.>K]
1161	ENSG00000104331	ENSMUSG00000066324	[A<.>B<.>C<.>D<.>EF]	[A<.>B<.>C<.>D<.>E]
1162	ENSG00000104332	ENSMUSG00000031548	[A<.>B<.>C]	[A<.>B<.>C]
1163	ENSG00000104341	ENSMUSG00000022257	[AB<.>C<.>D<.>E<.>F<.>G<.>H]	[B<.>C<.>D<.>E<.>F<.>G<.>H]
1166	ENSG00000104371	ENSMUSG00000031535	[A<.>B<.>C<.>DE]	[A<.>B<.>C<.>D]
1167	ENSG00000104408	ENSMUSG00000022336	[A<.>B<.>C<.>D<.>E<.>F<.>G<.>H<.>I<.>J<.>K<.>L<.>M]	[A<.>B<.>C<.>D<.>E<.>F<.>G<.>H<.>I<.>J<.>K<.>L<.>M]
1168	ENSG00000104412	ENSMUSG00000022337	[A<.>B<.>C<.>D<.>E<.>F<.>G<.>H<.>I<.>J<.>K]	[A<.>B<.>C<.>D<.>E<.>F<.>G<.>H<.>I<.>J<.>K]
1169	ENSG00000104427	ENSMUSG00000043542	[A<.>B<.>C<.>D<.>EF<.>G<.>H<.>I<.>J]	[A<.>B<.>C<.>D<.>E<.>G<.>H<.>I<.>J]
1171	ENSG00000104472	ENSMUSG00000068391	[A<.>B<.>CD]	[A<.>B<.>C]
1172	ENSG00000104490	ENSMUSG00000051359	[A<.>B<.>C]	[A<.>B<.>C]
1173	ENSG00000104518	ENSMUSG00000022575	[A<.>B<.>C<.>D<.>E<.>F<.>H<.>I<.>J<.>K]	[A<.>B<.>C<.>D<.>E<.>G<.>H<.>I<.>J<.>K]
1174	ENSG00000104522	ENSMUSG00000022570	[A<.>B<.>C<.>D<.>E<.>F<.>G<.>H<.>I<.>J]	[A<.>B<.>C<.>D<.>E<.>F<.>G<.>H<.>I<.>J]
1175	ENSG00000104524	ENSMUSG00000022571	[AB<.>C<.>E<.>F<.>G<.>HI]	[B<.>D<.>E<.>F<.>G<.>H]
1176	ENSG00000104549	ENSMUSG00000022351	[A<.>B<.>C<.>D<.>E<.>F<.>G<.>H<.>I<.>J<.>K]	[A<.>B<.>C<.>D<.>E<.>F<.>G<.>H<.>I<.>J<.>K]
1177	ENSG00000104626	ENSMUSG00000031527	[A<.>C<.>D<.>E<.>F<.>G<.>H]	[B<.>C<.>D<.>E<.>F<.>G<.>H]
1178	ENSG00000104643	ENSMUSG00000035078	[A<.>B<.>C<.>D<.>E<.>F<.>G<.>H<.>I<.>JK]	[A<.>B<.>C<.>D<.>E<.>F<.>G<.>H<.>I<.>J]
1179	ENSG00000104695	ENSMUSG00000009630	[A<.>B<.>C<.>D<.>E<.>F<.>G]	[A<.>B<.>C<.>D<.>E<.>F<.>G]
1180	ENSG00000104714	ENSMUSG00000051978	[A<.>B<.>C<.>DE<.>F<.>G]	[A<.>B<.>C<.>D<.>F<.>G]
1181	ENSG00000104738	ENSMUSG00000022673	[A<.>B<.>C<.>D<.>E<.>F<.>G<.>H<.>I<.>J<.>K<.>L<.>M<.>N<.>O<.>P]	[A<.>B<.>C<.>D<.>E<.>F<.>G<.>H<.>I<.>J<.>K<.>L<.>M<.>N<.>O<.>P]
1182	ENSG00000104760	ENSMUSG00000031594	[A<.>B<.>C<.>D<.>E<.>F<.>G]	[A<.>B<.>C<.>D<.>E<.>F<.>G]
1183	ENSG00000104765	ENSMUSG00000022051	[A<.>B<.>C<.>D<.>E<.>F]	[A<.>B<.>C<.>D<.>E<.>F]
1184	ENSG00000104783	ENSMUSG00000054342	[A<.>B<.>C<.>D<.>E<.>F<.>G<.>H]	[A<.>B<.>C<.>D<.>E<.>F<.>G<.>H]
1185	ENSG00000104805	ENSMUSG00000030824	[A<.>B<.>C<.>D<.>E<.>F<.>G<.>H<.>I<.>J<.>K<.>L]	[A<.>B<.>C<.>D<.>E<.>F<.>G<.>H<.>I<.>J<.>K<.>L]
1186	ENSG00000104808	ENSMUSG00000011382	[A<.>B<.>C<.>D<.>E<.>F<.>G]	[A<.>B<.>C<.>D<.>E<.>F<.>G]
1187	ENSG00000104823	ENSMUSG00000053898	[A<.>B<.>C<.>D<.>E<.>F<.>G<.>H<.>I<.>J]	[A<.>B<.>C<.>D<.>E<.>F<.>G<.>H<.>I<.>J]
1188	ENSG00000104833	ENSMUSG00000062591	[A<.>B<.>C<.>DE]	[A<.>B<.>C<.>D]
1190	ENSG00000104866	ENSMUSG00000051403	[A<.>B<.>C<.>D<.>E<.>F<.>G<.>H<.>I<.>J<.>K<.>L]	[A<.>B<.>C<.>D<.>E<.>F<.>G<.>H<.>I<.>J<.>K<.>L]
1191	ENSG00000104870	ENSMUSG00000003420	[A<.>C<.>E<.>F<.>G<.>H]	[B<.>CD<.>E<.>F<.>G<.>H]
1192	ENSG00000104872	ENSMUSG00000003423	[A<.>B<.>C<.>D<.>E<.>F<.>G<.>H<.>I]	[A<.>B<.>C<.>D<.>E<.>F<.>G<.>H<.>I]
1193	ENSG00000104879	ENSMUSG00000030399	[A<.>BC<.>D<.>E<.>F<.>G<.>H]	[C<.>D<.>E<.>F<.>G<.>H]
1194	ENSG00000104881	ENSMUSG00000040734	[A<.>B<.>C<.>D<.>E<.>F<.>G<.>H<.>I<.>J<.>K<.>L]	[A<.>B<.>C<.>D<.>E<.>F<.>G<.>H<.>I<.>J<.>K<.>L]
1195	ENSG00000104885	ENSMUSG00000061589	[A<.>B<.>C<.>D<.>E<.>F<.>G<.>H<.>I<.>J<.>K<.>L<.>M<.>N<.>O<.>P<.>Q<.>R<.>S<.>T<.>U<.>V<.>W<.>X<.>Y<.>Z<.>A1<.>A2]	[A<.>B<.>C<.>D<.>E<.>F<.>G<.>H<.>I<.>J<.>K<.>L<.>M<.>N<.>O<.>P<.>Q<.>R<.>S<.>T<.>U<.>V<.>W<.>X<.>Y<.>Z<.>A1<.>A2]
1196	ENSG00000104888	ENSMUSG00000070570	[A<.>B<.>C<.>D<.>E<.>F<.>G<.>H<.>I<.>J<.>K<.>L]	[A<.>B<.>C<.>D<.>E<.>F<.>G<.>H<.>I<.>J<.>K<.>L]
1197	ENSG00000104889	ENSMUSG00000052926	[A<.>B<.>C<.>D<.>E<.>F<.>G<.>H]	[A<.>B<.>C<.>D<.>E<.>F<.>G<.>H]
1198	ENSG00000104892	ENSMUSG00000040714	[A<.>B<.>C<.>D<.>E<.>F<.>G<.>H<.>I<.>K<.>L<.>M]	[A<.>B<.>C<.>D<.>E<.>F<.>G<.>H<.>J<.>K<.>L<.>M]
1199	ENSG00000104897	ENSMUSG00000020211	[A<.>B<.>C<.>D<.>E<.>F<.>G<.>H]	[A<.>B<.>C<.>D<.>E<.>F<.>G<.>H]
1200	ENSG00000104899	ENSMUSG00000035262	[A<.>B<.>C<.>D<.>E]	[A<.>B<.>C<.>D<.>E]
1201	ENSG00000104901	ENSMUSG00000030792	[A<.>BC<.>D<.>E<.>F]	[C<.>D<.>E<.>FG]
1202	ENSG00000104903	ENSMUSG00000034041	[A<.>B<.>C]	[A<.>B<.>C]
1203	ENSG00000104918	ENSMUSG00000012705	[A<.>B<.>C]	[A<.>B<.>D]
1204	ENSG00000104921	ENSMUSG00000005540	[A<.>B<.>C<.>D<.>EF<.>H<.>I<.>J<.>K<.>LM]	[A<.>B<.>C<.>D<.>F<.>G<.>H<.>I<.>J<.>K<.>L]
1205	ENSG00000104960	ENSMUSG00000038502	[A<.>B<.>C<.>D<.>E<.>F<.>G<.>H<.>I<.>J<.>K<.>L]	[A<.>B<.>C<.>D<.>E<.>F<.>G<.>H<.>I<.>J<.>K<.>L]
1206	ENSG00000104967	ENSMUSG00000030411	[B<.>C<.>D<.>E]	[AB<.>C<.>D<.>E]
1207	ENSG00000104969	ENSMUSG00000004937	[A<.>B<.>D<.>E<.>F<.>G<.>H<.>I<.>J<.>K]	[A<.>B<.>CD<.>E<.>F<.>G<.>H<.>I<.>J<.>K]
1208	ENSG00000104973	ENSMUSG00000002968	[A<.>B<.>C<.>D<.>E<.>F<.>G<.>H<.>I<.>J<.>K<.>L<.>M<.>N<.>O<.>P<.>Q<.>R]	[A<.>B<.>C<.>D<.>E<.>F<.>G<.>H<.>I<.>J<.>K<.>L<.>M<.>N<.>O<.>P<.>Q<.>R]
1210	ENSG00000104979	ENSMUSG00000019362	[A<.>B<.>C]	[A<.>B<.>C]
1211	ENSG00000104980	ENSMUSG00000002949	[A<.>B<.>C<.>D<.>E<.>F<.>G<.>H<.>I<.>J<.>K<.>L<.>M]	[A<.>B<.>C<.>D<.>E<.>F<.>G<.>H<.>I<.>J<.>K<.>L<.>M]
1212	ENSG00000104983	ENSMUSG00000074358	[A<.>B<.>C<.>D<.>E<.>F<.>G<.>H<.>I<.>J<.>K<.>L<.>MN]	[A<.>B<.>C<.>D<.>E<.>F<.>G<.>H<.>I<.>J<.>K<.>L<.>M]
1213	ENSG00000104998	ENSMUSG00000005465	[A<.>C<.>D<.>E<.>F<.>G<.>H<.>I<.>J<.>K<.>L<.>M<.>O<.>P]	[B<.>C<.>D<.>E<.>F<.>G<.>H<.>I<.>J<.>K<.>L<.>M<.>NO<.>Q]
1214	ENSG00000105011	ENSMUSG00000005470	[A<.>B<.>C<.>D]	[A<.>B<.>C<.>D]
1215	ENSG00000105058	ENSMUSG00000003039	[A<.>B<.>C<.>D]	[A<.>B<.>C<.>D]
1216	ENSG00000105063	ENSMUSG00000052296	[A<.>B<.>C<.>D<.>E<.>F<.>G<.>H<.>I<.>J<.>K<.>L<.>M<.>N<.>O<.>P<.>Q<.>R<.>S<.>T<.>U<.>V<.>W]	[A<.>B<.>C<.>D<.>E<.>F<.>G<.>H<.>I<.>J<.>K<.>L<.>M<.>N<.>O<.>P<.>Q<.>R<.>S<.>T<.>U<.>V<.>W]
1217	ENSG00000105122	ENSMUSG00000052142	[B<.>C<.>D<.>E<.>F<.>G<.>H<.>I<.>J<.>K<.>L<.>M<.>N<.>O<.>P<.>Q<.>R]	[AB<.>C<.>D<.>E<.>F<.>G<.>H<.>I<.>J<.>K<.>L<.>M<.>N<.>O<.>P<.>Q<.>RS]
1219	ENSG00000105131	ENSMUSG00000037577	[B<.>D<.>E<.>F<.>G<.>H<.>I]	[ABC<.>D<.>E<.>F<.>G<.>H<.>I]
1220	ENSG00000105135	ENSMUSG00000032763	[A<.>B<.>C<.>D<.>E<.>F<.>G<.>H<.>I<.>J<.>K<.>L<.>M<.>N<.>O]	[A<.>B<.>C<.>D<.>E<.>F<.>G<.>H<.>I<.>J<.>K<.>L<.>M<.>N<.>O]
1221	ENSG00000105141	ENSMUSG00000005355	[A<.>C<.>D<.>E<.>F<.>G]	[B<.>C<.>D<.>E<.>F<.>G]
1222	ENSG00000105171	ENSMUSG00000030423	[A<.>B<.>CD<.>E<.>F<.>G<.>H]	[A<.>B<.>D<.>E<.>F<.>G<.>H]
1223	ENSG00000105173	ENSMUSG00000002068	[AB<.>C<.>D<.>E<.>F<.>G<.>H<.>I<.>J<.>K<.>L]	[B<.>C<.>D<.>E<.>F<.>G<.>H<.>I<.>J<.>K<.>L]
1224	ENSG00000105185	ENSMUSG00000030417	[A<.>B<.>C<.>D<.>E<.>F]	[A<.>B<.>C<.>D<.>E<.>FG]
1225	ENSG00000105193	ENSMUSG00000037563	[A<.>B<.>C<.>D<.>E]	[A<.>B<.>C<.>D<.>E]
1226	ENSG00000105197	ENSMUSG00000003438	[AB<.>C<.>D<.>E<.>F<.>G<.>H<.>I<.>J<.>K<.>L]	[B<.>C<.>D<.>E<.>F<.>G<.>H<.>I<.>J<.>K<.>L]
1228	ENSG00000105221	ENSMUSG00000004056	[A<.>B<.>C<.>D<.>E<.>F<.>G<.>H<.>I<.>J<.>K<.>L<.>M]	[A<.>B<.>C<.>D<.>E<.>F<.>G<.>H<.>I<.>J<.>K<.>L<.>M]
1229	ENSG00000105223	ENSMUSG00000003363	[A<.>B<.>C<.>D<.>E<.>F<.>G<.>H<.>I<.>J<.>K]	[A<.>B<.>C<.>D<.>E<.>F<.>G<.>H<.>I<.>J<.>K]
1230	ENSG00000105229	ENSMUSG00000004934	[A<.>B<.>C<.>D<.>E<.>F<.>G<.>H<.>I<.>J<.>K]	[A<.>B<.>C<.>D<.>E<.>F<.>G<.>H<.>I<.>J<.>K]
1231	ENSG00000105246	ENSMUSG00000003206	[A<.>B<.>C<.>D<.>E]	[A<.>B<.>C<.>D<.>EF]
1232	ENSG00000105248	ENSMUSG00000003208	[A<.>B<.>C<.>D<.>E<.>F<.>G<.>I]	[A<.>B<.>C<.>D<.>E<.>F<.>H<.>J]
1233	ENSG00000105251	ENSMUSG00000039154	[A<.>C<.>D<.>E<.>F<.>G]	[A<.>BC<.>D<.>E<.>F<.>GH]
1234	ENSG00000105255	ENSMUSG00000011589	[A<.>B<.>C<.>D<.>E<.>F<.>G<.>H<.>I<.>J<.>K<.>L<.>M]	[A<.>B<.>C<.>D<.>E<.>F<.>G<.>H<.>I<.>J<.>K<.>L<.>M]
1235	ENSG00000105258	ENSMUSG00000019738	[A<.>B<.>C<.>D<.>E<.>F]	[A<.>B<.>C<.>D<.>E<.>F]
1236	ENSG00000105270	ENSMUSG00000013921	[A<.>B<.>C<.>D<.>E<.>F<.>G<.>H<.>I<.>J<.>K<.>L<.>M]	[A<.>B<.>C<.>D<.>E<.>F<.>G<.>H<.>I<.>J<.>K<.>L<.>M]
1237	ENSG00000105290	ENSMUSG00000006651	[A<.>B<.>C<.>D<.>E<.>F<.>G<.>H<.>I<.>J<.>K<.>L<.>MN<.>O<.>P<.>Q<.>R]	[A<.>B<.>C<.>D<.>E<.>F<.>G<.>H<.>I<.>J<.>K<.>L<.>N<.>O<.>P<.>Q<.>R]
1238	ENSG00000105298	ENSMUSG00000034889	[B<.>C<.>E<.>F<.>G<.>H<.>I<.>J<.>K<.>L]	[AB<.>DE<.>F<.>G<.>H<.>I<.>J<.>K<.>L]
1239	ENSG00000105329	ENSMUSG00000002603	[A<.>B<.>C<.>D<.>E<.>F<.>G]	[A<.>B<.>C<.>D<.>E<.>F<.>G]
1240	ENSG00000105339	ENSMUSG00000036661	[D<.>E<.>F<.>G<.>H<.>I<.>J<.>K<.>L<.>M<.>N<.>O<.>P<.>Q<.>R<.>S<.>T<.>U<.>V<.>W<.>X<.>Y]	[A<.>BCD<.>E<.>F<.>G<.>H<.>I<.>J<.>K<.>L<.>M<.>N<.>O<.>P<.>Q<.>R<.>S<.>T<.>U<.>V<.>W<.>X<.>Y]
1241	ENSG00000105372	ENSMUSG00000040952	[A<.>B<.>C<.>D<.>E]	[A<.>B<.>C<.>D<.>E]
1242	ENSG00000105373	ENSMUSG00000041560	[A<.>B<.>C<.>D<.>E<.>F<.>G<.>H<.>I<.>J<.>K<.>L<.>M]	[A<.>B<.>C<.>D<.>E<.>F<.>G<.>H<.>I<.>J<.>K<.>L<.>M]
1243	ENSG00000105374	ENSMUSG00000004612	[A<.>B<.>C<.>D]	[A<.>B<.>C<.>D]
1244	ENSG00000105376	ENSMUSG00000032174	[A<.>B<.>C<.>D<.>E<.>F<.>G<.>H<.>I<.>J<.>K]	[A<.>B<.>C<.>D<.>E<.>F<.>G<.>H<.>I<.>J<.>K]
1245	ENSG00000105397	ENSMUSG00000032175	[B<.>C<.>D<.>F<.>GH<.>I<.>J<.>K<.>L<.>M<.>N<.>O<.>P<.>Q<.>R<.>S<.>T<.>U<.>V<.>W<.>X<.>Y<.>Z]	[AB<.>C<.>D<.>EF<.>G<.>I<.>J<.>K<.>L<.>M<.>N<.>O<.>P<.>Q<.>R<.>S<.>T<.>U<.>V<.>W<.>X<.>Y<.>Z]
1246	ENSG00000105401	ENSMUSG00000019471	[A<.>B<.>C<.>D<.>E<.>F<.>G<.>H]	[A<.>B<.>C<.>D<.>E<.>F<.>G<.>H]
1247	ENSG00000105402	ENSMUSG00000006024	[A<.>B<.>C<.>D<.>E<.>F<.>G<.>H<.>I<.>J<.>K]	[A<.>B<.>C<.>D<.>E<.>F<.>G<.>H<.>I<.>J<.>K]
1248	ENSG00000105404	ENSMUSG00000003380	[A<.>B<.>C<.>D<.>E]	[A<.>B<.>C<.>D<.>E]
1249	ENSG00000105428	ENSMUSG00000044526	[A]	[B]
1250	ENSG00000105438	ENSMUSG00000002778	[A<.>B<.>C<.>D<.>E]	[A<.>B<.>C<.>D<.>E]
1251	ENSG00000105443	ENSMUSG00000003269	[A<.>B<.>C<.>D<.>E<.>F<.>G<.>H<.>I<.>J<.>K<.>L]	[A<.>B<.>C<.>D<.>E<.>F<.>G<.>H<.>I<.>J<.>K<.>L]
1252	ENSG00000105447	ENSMUSG00000053801	[A<.>B<.>C<.>D<.>E<.>F<.>G]	[A<.>B<.>C<.>D<.>E<.>F<.>G]
1253	ENSG00000105464	ENSMUSG00000002771	[A<.>B<.>C<.>D<.>E<.>F<.>G<.>H<.>I<.>J<.>K<.>L]	[A<.>B<.>C<.>D<.>E<.>F<.>G<.>H<.>I<.>J<.>K<.>L]
1254	ENSG00000105472	ENSMUSG00000004473	[A<.>B<.>C<.>D]	[A<.>B<.>C<.>D]
1255	ENSG00000105479	ENSMUSG00000040189	[B<.>C<.>D<.>E<.>F<.>G<.>H<.>I<.>J<.>K<.>L<.>M<.>N]	[AB<.>C<.>D<.>E<.>F<.>G<.>H<.>I<.>J<.>K<.>L<.>M<.>NO]
1256	ENSG00000105507	ENSMUSG00000005649	[A<.>B<.>C<.>D<.>E<.>F]	[A<.>B<.>C<.>D<.>E<.>F]
1257	ENSG00000105514	ENSMUSG00000019066	[A<.>B<.>C<.>D]	[A<.>B<.>C<.>D]
1258	ENSG00000105516	ENSMUSG00000059824	[A<.>B<.>C<.>D]	[A<.>B<.>C<.>D]
1259	ENSG00000105518	ENSMUSG00000040883	[A<.>B<.>C]	[A<.>B<.>C]
1260	ENSG00000105523	ENSMUSG00000054161	[A<.>B<.>C<.>D<.>E]	[A<.>B<.>C<.>D<.>E]
1261	ENSG00000105538	ENSMUSG00000044562	[A<.>B<.>C<.>D<.>E<.>F<.>H<.>I<.>J<.>K<.>L]	[A<.>B<.>C<.>D<.>E<.>F<.>GH<.>I<.>J<.>K<.>L]
1262	ENSG00000105550	ENSMUSG00000030827	[A<.>B<.>C]	[A<.>B<.>C]
1263	ENSG00000105556	ENSMUSG00000042570	[A<.>B<.>C<.>D<.>EF<.>G<.>H<.>I<.>J<.>K<.>L<.>MN<.>O<.>P]	[A<.>B<.>C<.>D<.>F<.>G<.>H<.>I<.>J<.>K<.>L<.>M<.>O<.>P]
1264	ENSG00000105568	ENSMUSG00000007564	[A<.>B<.>C<.>D<.>E<.>F<.>G<.>H<.>I<.>J<.>K<.>L<.>M<.>N<.>O]	[A<.>B<.>C<.>D<.>E<.>F<.>G<.>H<.>I<.>J<.>K<.>L<.>M<.>N<.>O]
1265	ENSG00000105583	ENSMUSG00000059355	[A<.>B<.>C<.>D]	[A<.>B<.>C<.>D]
1266	ENSG00000105605	ENSMUSG00000069806	[A<.>B<.>C<.>D<.>E]	[A<.>B<.>C<.>D<.>E]
1267	ENSG00000105607	ENSMUSG00000003809	[B<.>C<.>E<.>F<.>G<.>H<.>I<.>J<.>K<.>L<.>M]	[AB<.>D<.>E<.>F<.>G<.>H<.>I<.>J<.>K<.>L<.>M]
1268	ENSG00000105610	ENSMUSG00000054191	[B<.>C<.>D]	[AB<.>C<.>D]
1269	ENSG00000105612	ENSMUSG00000003812	[B<.>C<.>D<.>E<.>F<.>GH]	[AB<.>C<.>D<.>E<.>F<.>G]
1270	ENSG00000105613	ENSMUSG00000053693	[A<.>B<.>C<.>D<.>E<.>F<.>G<.>H<.>I<.>J<.>K<.>L<.>M<.>N<.>O<.>P<.>Q<.>R<.>S<.>T<.>U<.>V<.>W<.>X<.>Y<.>Z]	[A<.>B<.>C<.>D<.>E<.>F<.>G<.>H<.>I<.>J<.>K<.>L<.>M<.>N<.>O<.>P<.>Q<.>R<.>S<.>T<.>U<.>V<.>W<.>X<.>Y<.>Z]
1271	ENSG00000105617	ENSMUSG00000078813	[A<.>B<.>C<.>D]	[A<.>B<.>C<.>D]
1272	ENSG00000105639	ENSMUSG00000031805	[A<.>B<.>C<.>D<.>E<.>F<.>G<.>H<.>I<.>J<.>K<.>L<.>M<.>N<.>O<.>P<.>Q<.>R<.>S<.>T<.>U<.>V<.>WX]	[A<.>B<.>C<.>D<.>E<.>F<.>G<.>H<.>I<.>J<.>K<.>L<.>M<.>N<.>O<.>P<.>Q<.>R<.>S<.>T<.>U<.>V<.>W]
1273	ENSG00000105641	ENSMUSG00000000792	[A<.>B<.>C<.>D<.>E<.>F<.>G<.>H<.>I<.>J<.>K<.>L<.>M<.>N<.>O]	[A<.>B<.>C<.>D<.>E<.>F<.>G<.>H<.>I<.>J<.>K<.>L<.>M<.>N<.>O]
1274	ENSG00000105642	ENSMUSG00000002908	[A<.>B<.>C<.>D<.>E<.>F<.>G<.>H<.>I]	[A<.>B<.>C<.>D<.>E<.>F<.>G<.>H<.>J]
1275	ENSG00000105649	ENSMUSG00000031840	[A<.>B<.>C<.>D]	[A<.>B<.>C<.>D]
1276	ENSG00000105656	ENSMUSG00000070002	[A<.>B<.>C<.>D<.>E<.>F<.>G<.>H<.>J<.>K<.>L<.>M]	[A<.>B<.>C<.>D<.>E<.>F<.>G<.>I<.>J<.>K<.>L<.>M]
1278	ENSG00000105671	ENSMUSG00000057788	[A<.>B<.>C<.>D<.>E<.>F<.>G<.>H<.>I<.>J<.>K<.>L<.>M]	[A<.>B<.>C<.>D<.>E<.>F<.>G<.>H<.>I<.>J<.>K<.>L<.>M]
1279	ENSG00000105696	ENSMUSG00000035964	[A<.>B<.>C<.>D<.>E<.>F<.>G<.>H]	[A<.>B<.>C<.>D<.>E<.>F<.>G<.>H]
1280	ENSG00000105697	ENSMUSG00000050440	[A<.>B<.>C]	[A<.>B<.>C]
1281	ENSG00000105700	ENSMUSG00000055553	[A<.>B<.>C<.>D]	[A<.>B<.>C<.>D]
1282	ENSG00000105705	ENSMUSG00000011306	[A<.>B<.>C<.>DE<.>F<.>G<.>H<.>I<.>J<.>K<.>L<.>M<.>N<.>O]	[A<.>B<.>C<.>E<.>F<.>G<.>H<.>I<.>J<.>K<.>L<.>M<.>N<.>O]
1283	ENSG00000105717	ENSMUSG00000031860	[A<.>B<.>C<.>D<.>E<.>F<.>G<.>H]	[A<.>B<.>C<.>D<.>E<.>F<.>G<.>H]
1284	ENSG00000105723	ENSMUSG00000057177	[A<.>B<.>C<.>D<.>E<.>F<.>G<.>H<.>I<.>J<.>K]	[A<.>B<.>C<.>D<.>E<.>F<.>G<.>H<.>I<.>J<.>K]
1285	ENSG00000105726	ENSMUSG00000031862	[A<.>B<.>C<.>D<.>E<.>F<.>G<.>H<.>I<.>J<.>K<.>L<.>M<.>N<.>O<.>P<.>Q<.>R<.>S<.>T<.>U<.>V<.>W<.>X<.>Y<.>Z]	[A<.>B<.>C<.>D<.>E<.>F<.>G<.>H<.>I<.>J<.>K<.>L<.>M<.>N<.>O<.>P<.>Q<.>R<.>S<.>T<.>U<.>V<.>W<.>X<.>Y<.>Z]
1286	ENSG00000105732	ENSMUSG00000045252	[A]	[A]
1287	ENSG00000105738	ENSMUSG00000030583	[A<.>B<.>C<.>D<.>E<.>F<.>G<.>H<.>I<.>J<.>K<.>L<.>M<.>N<.>O<.>P<.>Q<.>R<.>S<.>T]	[A<.>B<.>C<.>D<.>E<.>F<.>G<.>H<.>I<.>J<.>K<.>L<.>M<.>N<.>O<.>P<.>Q<.>R<.>S<.>T]
1288	ENSG00000105755	ENSMUSG00000064254	[A<.>B<.>C<.>D<.>E<.>F<.>G]	[A<.>B<.>C<.>D<.>E<.>F<.>G]
1289	ENSG00000105767	ENSMUSG00000054793	[A<.>B<.>C<.>D<.>E<.>F<.>G<.>H<.>I]	[A<.>B<.>C<.>D<.>E<.>F<.>G<.>H<.>I]
1290	ENSG00000105771	ENSMUSG00000002210	[A<.>B<.>C<.>D<.>E<.>F<.>G<.>H<.>I<.>J<.>K<.>L<.>M]	[A<.>B<.>C<.>D<.>E<.>F<.>G<.>H<.>I<.>J<.>K<.>L<.>M]
1291	ENSG00000105778	ENSMUSG00000029787	[A<.>B<.>C<.>D<.>E<.>F<.>G<.>H<.>I<.>J<.>K<.>L<.>M<.>N<.>O<.>P]	[A<.>B<.>C<.>D<.>E<.>F<.>G<.>H<.>I<.>J<.>K<.>L<.>M<.>N<.>O<.>P]
1292	ENSG00000105810	ENSMUSG00000040274	[A<.>B<.>C<.>D<.>E<.>F<.>G]	[A<.>B<.>C<.>D<.>E<.>F<.>G]
1293	ENSG00000105819	ENSMUSG00000029017	[A<.>B<.>C<.>D<.>E<.>F<.>G<.>H<.>I<.>J<.>K<.>L<.>M]	[A<.>B<.>C<.>D<.>E<.>F<.>G<.>H<.>I<.>J<.>K<.>L<.>M]
1294	ENSG00000105825	ENSMUSG00000029664	[A<.>B<.>C<.>D<.>E]	[A<.>B<.>C<.>D<.>F]
1295	ENSG00000105829	ENSMUSG00000032757	[A<.>B<.>C<.>D]	[A<.>B<.>C<.>D]
1296	ENSG00000105835	ENSMUSG00000020572	[A<.>B<.>C<.>D<.>E<.>F<.>G<.>H<.>I<.>J<.>K]	[A<.>B<.>C<.>D<.>E<.>F<.>G<.>H<.>I<.>J<.>K]
1297	ENSG00000105849	ENSMUSG00000020561	[A<.>B<.>C<.>DE]	[A<.>B<.>C<.>D]
1298	ENSG00000105851	ENSMUSG00000020573	[A<.>B<.>C<.>D<.>E<.>F<.>G<.>H<.>I<.>J]	[A<.>B<.>C<.>D<.>E<.>F<.>G<.>H<.>I<.>J]
1299	ENSG00000105852	ENSMUSG00000029759	[A<.>B<.>C<.>D<.>E<.>F<.>G<.>H<.>I]	[A<.>B<.>C<.>D<.>E<.>F<.>G<.>H<.>I]
1300	ENSG00000105855	ENSMUSG00000025321	[A<.>B<.>C<.>D<.>E<.>F<.>G<.>H<.>I<.>J<.>K<.>L<.>M<.>N]	[A<.>B<.>C<.>D<.>E<.>F<.>G<.>H<.>I<.>J<.>K<.>L<.>M<.>N]
1301	ENSG00000105865	ENSMUSG00000020648	[A<.>B<.>C<.>D<.>E<.>F]	[A<.>B<.>C<.>D<.>E<.>FG]
1302	ENSG00000105866	ENSMUSG00000025323	[A<.>B<.>C<.>D<.>E<.>F]	[A<.>B<.>C<.>D<.>E<.>F]
1303	ENSG00000105875	ENSMUSG00000058486	[A<.>B<.>C<.>D<.>E<.>F<.>G<.>I<.>J<.>K<.>L<.>M<.>N<.>O<.>P]	[A<.>B<.>C<.>D<.>E<.>F<.>G<.>HI<.>J<.>K<.>L<.>M<.>N<.>O<.>P]
1304	ENSG00000105877	ENSMUSG00000018581	[AB<.>C<.>D<.>E<.>F<.>G<.>H<.>I<.>J<.>K<.>L<.>M<.>N<.>O<.>P<.>Q<.>R<.>S<.>T<.>U<.>V<.>W<.>X<.>Y<.>Z<.>A1<.>A2<.>A3<.>A4<.>A5<.>A6<.>A7<.>A8<.>A9<.>A10<.>A11<.>A12<.>A13<.>A14<.>A15A16<.>A17A18<.>A19<.>A20<.>A21<.>A22<.>A23<.>A24<.>A25<.>A26<.>A27<.>A28<.>A29<.>A30<.>A31<.>A32<.>A33<.>A34<.>A35<.>A36<.>A37<.>A38<.>A39A40<.>A42<.>A43<.>A44<.>A45<.>A46<.>A47<.>A48<.>A49<.>A50<.>A51<.>A52<.>A53<.>A54…	[B<.>C<.>D<.>E<.>F<.>G<.>H<.>I<.>J<.>K<.>L<.>M<.>N<.>O<.>P<.>Q<.>R<.>S<.>T<.>U<.>V<.>W<.>X<.>Y<.>Z<.>A1<.>A2<.>A3<.>A4<.>A5<.>A6<.>A7<.>A8<.>A9<.>A10<.>A11<.>A12<.>A13<.>A14<.>A15<.>A18<.>A19<.>A20<.>A21<.>A22<.>A23<.>A24<.>A25<.>A26<.>A27<.>A28<.>A29<.>A30<.>A31<.>A32<.>A33<.>A34<.>A35<.>A36<.>A37<.>A38<.>A39<.>A41A42<.>A43<.>A44<.>A45<.>A46<.>A47<.>A48<.>A49<.>A50<.>A51<.>A52<.>A53<.>A54<.>A55<…
1305	ENSG00000105887	ENSMUSG00000029840	[A<.>B<.>C<.>D]	[A<.>B<.>C<.>D]
1306	ENSG00000105894	ENSMUSG00000029838	[A<.>B<.>C<.>D]	[A<.>B<.>C<.>D]
1308	ENSG00000105954	ENSMUSG00000029831	[A<.>B<.>C]	[A<.>B<.>C]
1309	ENSG00000105983	ENSMUSG00000010721	[A<.>B<.>C<.>D<.>E<.>F<.>G<.>H<.>I<.>J<.>K<.>L<.>M<.>N<.>O<.>P<.>Q]	[A<.>B<.>C<.>D<.>E<.>F<.>G<.>H<.>I<.>J<.>K<.>L<.>M<.>N<.>O<.>P<.>Q]
1310	ENSG00000105989	ENSMUSG00000010797	[A<.>B<.>C<.>D<.>E]	[A<.>B<.>C<.>D<.>E]
1311	ENSG00000105996	ENSMUSG00000014704	[A<.>B]	[A<.>B]
1312	ENSG00000105997	ENSMUSG00000079560	[A<.>B]	[A<.>B]
1313	ENSG00000106004	ENSMUSG00000038253	[A<.>B]	[A<.>B]
1314	ENSG00000106006	ENSMUSG00000043219	[A<.>B]	[A<.>B]
1315	ENSG00000106025	ENSMUSG00000029669	[A<.>B<.>C<.>D<.>E<.>F<.>G]	[A<.>B<.>C<.>D<.>E<.>F<.>G]
1316	ENSG00000106038	ENSMUSG00000005503	[A<.>B<.>C]	[A<.>B<.>C]
1317	ENSG00000106049	ENSMUSG00000029776	[A<.>B<.>C<.>D<.>E<.>F<.>G<.>H]	[A<.>B<.>C<.>D<.>E<.>F<.>G<.>H]
1318	ENSG00000106066	ENSMUSG00000052955	[A<.>B<.>C<.>D<.>E<.>F<.>G<.>H<.>I<.>J<.>K<.>L]	[A<.>B<.>C<.>D<.>E<.>F<.>G<.>H<.>I<.>J<.>K<.>L]
1319	ENSG00000106080	ENSMUSG00000038074	[A<.>B<.>C<.>D]	[A<.>B<.>C<.>D]
1320	ENSG00000106100	ENSMUSG00000038058	[A<.>B<.>C<.>D<.>E<.>F<.>G<.>H<.>I<.>J<.>K]	[A<.>B<.>C<.>D<.>E<.>F<.>G<.>H<.>I<.>J<.>K]
1321	ENSG00000106105	ENSMUSG00000029777	[A<.>B<.>C<.>D<.>E<.>F<.>G<.>H<.>I<.>J<.>K<.>L<.>M<.>N<.>O<.>P<.>Q]	[A<.>B<.>C<.>D<.>E<.>F<.>G<.>H<.>I<.>J<.>K<.>L<.>M<.>N<.>O<.>P<.>Q]
1322	ENSG00000106125	ENSMUSG00000038022	[A<.>B<.>C<.>D<.>E<.>F<.>G<.>H<.>I<.>K<.>L<.>M<.>N<.>O<.>P<.>Q<.>R<.>S]	[A<.>B<.>C<.>D<.>E<.>F<.>G<.>H<.>I<.>JK<.>L<.>M<.>N<.>O<.>P<.>Q<.>R<.>S]
1323	ENSG00000106128	ENSMUSG00000004654	[A<.>B<.>C<.>D<.>E<.>F<.>G<.>H<.>I<.>J<.>K<.>L<.>M]	[A<.>B<.>C<.>D<.>E<.>F<.>G<.>H<.>I<.>J<.>K<.>L<.>M]
1324	ENSG00000106153	ENSMUSG00000070493	[A<.>B<.>C<.>D]	[A<.>B<.>C<.>D]
1325	ENSG00000106178	ENSMUSG00000004814	[A<.>B<.>C]	[A<.>B<.>C]
1326	ENSG00000106211	ENSMUSG00000004951	[A<.>B<.>CD]	[A<.>B<.>C]
1327	ENSG00000106236	ENSMUSG00000059991	[A<.>B<.>C<.>D<.>E]	[A<.>B<.>C<.>D<.>E]
1328	ENSG00000106244	ENSMUSG00000029623	[A<.>B<.>C<.>D<.>E<.>F]	[A<.>B<.>C<.>D<.>E<.>F]
1329	ENSG00000106263	ENSMUSG00000056076	[A<.>B<.>C<.>D<.>E<.>F<.>G<.>H<.>I<.>J<.>K<.>L<.>M<.>N<.>O<.>P<.>Q<.>R]	[A<.>B<.>C<.>D<.>E<.>F<.>G<.>H<.>I<.>J<.>K<.>L<.>M<.>N<.>O<.>P<.>Q<.>R]
1330	ENSG00000106266	ENSMUSG00000029560	[A<.>BC<.>D<.>E<.>F<.>G<.>H<.>I<.>J<.>K<.>L]	[A<.>C<.>D<.>E<.>F<.>G<.>H<.>I<.>J<.>K<.>L]
1331	ENSG00000106302	ENSMUSG00000029680	[A<.>B<.>C]	[A<.>B<.>C]
1332	ENSG00000106327	ENSMUSG00000029716	[A<.>B<.>C<.>D<.>E<.>F<.>G<.>H<.>I<.>J<.>K<.>L<.>M<.>N<.>O<.>P<.>Q<.>R]	[A<.>B<.>C<.>D<.>E<.>F<.>G<.>H<.>I<.>J<.>K<.>L<.>M<.>N<.>O<.>P<.>Q<.>R]
1333	ENSG00000106328	ENSMUSG00000029707	[A<.>B<.>C<.>D<.>E<.>F]<	[A<.>B<.>C<.>D<.>E<.>F]<
1334	ENSG00000106333	ENSMUSG00000029718	[A<.>B<.>C<.>D<.>E<.>F<.>G<.>H<.>IJ]	[A<.>B<.>C<.>D<.>E<.>F<.>G<.>H<.>I]
1335	ENSG00000106346	ENSMUSG00000051306	[A<.>B<.>C<.>D<.>E<.>F<.>G<.>H<.>I<.>J<.>K<.>L<.>M<.>N<.>O<.>P]	[A<.>B<.>C<.>D<.>E<.>F<.>G<.>H<.>I<.>J<.>K<.>L<.>M<.>N<.>O<.>P]
1336	ENSG00000106366	ENSMUSG00000037411	[A<.>B<.>C<.>D<.>E<.>F<.>G<.>H]	[A<.>B<.>C<.>D<.>E<.>F<.>G<.>H]
1337	ENSG00000106367	ENSMUSG00000004849	[A<.>B<.>C<.>D<.>E]	[A<.>B<.>C<.>D<.>E]
1338	ENSG00000106392	ENSMUSG00000042460	[A<.>B<.>C]	[A<.>B<.>C]
1339	ENSG00000106397	ENSMUSG00000004846	[A<.>B<.>C<.>D<.>E<.>F<.>G<.>H<.>I<.>J<.>K<.>L<.>M<.>N<.>O<.>P<.>Q<.>R<.>S]	[A<.>B<.>C<.>D<.>E<.>F<.>G<.>H<.>I<.>J<.>K<.>L<.>M<.>N<.>O<.>P<.>Q<.>R<.>S]
1340	ENSG00000106399	ENSMUSG00000012483	[A<.>B<.>C<.>D]	[A<.>B<.>C<.>D]
1341	ENSG00000106404	ENSMUSG00000001739	[A<.>B<.>C<.>D<.>EF]	[A<.>B<.>C<.>D<.>E]
1342	ENSG00000106460	ENSMUSG00000029571	[A<.>B<.>C<.>D<.>E<.>F<.>G]	[A<.>B<.>C<.>D<.>E<.>F<.>G]
1343	ENSG00000106483	ENSMUSG00000021319	[A<.>B<.>C<.>D<.>E<.>F]	[A<.>B<.>C<.>D<.>E<.>FG]
1344	ENSG00000106511	ENSMUSG00000036144	[A<.>B<.>C]	[A<.>B<.>C]
1346	ENSG00000106537	ENSMUSG00000020577	[A<.>B<.>C<.>D<.>E<.>F]	[A<.>B<.>C<.>D<.>E<.>F]
1347	ENSG00000106538	ENSMUSG00000009281	[A<.>C<.>D<.>E]	[B<.>C<.>D<.>F]
1348	ENSG00000106541	ENSMUSG00000020581	[A<.>B<.>C<.>D<.>E<.>F<.>G]	[A<.>B<.>C<.>D<.>E<.>F<.>G]
1349	ENSG00000106546	ENSMUSG00000019256	[A<.>B<.>C<.>D<.>E<.>F<.>G<.>H<.>I<.>J<.>KL]	[A<.>B<.>C<.>D<.>E<.>F<.>G<.>H<.>I<.>J<.>K]
1350	ENSG00000106554	ENSMUSG00000053768	[A<.>B<.>C<.>D<.>E<.>F<.>G<.>H]	[A<.>B<.>C<.>D<.>E<.>F<.>G<.>H]
1351	ENSG00000106571	ENSMUSG00000021318	[A<.>B<.>C<.>D<.>E<.>F<.>G<.>H<.>I<.>J<.>K<.>L<.>M<.>N]	[A<.>B<.>C<.>D<.>E<.>F<.>G<.>H<.>I<.>J<.>K<.>L<.>M<.>N]
1352	ENSG00000106591	ENSMUSG00000015672	[A<.>B<.>C]	[A<.>B<.>C]
1353	ENSG00000106605	ENSMUSG00000001999	[A<.>B<.>C<.>D<.>E<.>F<.>G]	[A<.>B<.>C<.>D<.>E<.>F<.>GH]
1354	ENSG00000106609	ENSMUSG00000053094	[A<.>B<.>C<.>D<.>E<.>F]	[A<.>B<.>C<.>D<.>E<.>F]
1355	ENSG00000106615	ENSMUSG00000028945	[A<.>B<.>C<.>D<.>E<.>F<.>G<.>H]	[A<.>B<.>C<.>D<.>E<.>F<.>G<.>H]
1356	ENSG00000106624	ENSMUSG00000020473	[A<.>B<.>C<.>D<.>E<.>F<.>G<.>H<.>I<.>J<.>K<.>L<.>M<.>N<.>O<.>P<.>Q<.>R<.>S<.>T<.>U]	[A<.>B<.>C<.>D<.>E<.>F<.>G<.>H<.>I<.>J<.>K<.>L<.>M<.>N<.>O<.>P<.>Q<.>R<.>S<.>T<.>U]
1360	ENSG00000106648	ENSMUSG00000028938	[AB<.>C<.>D<.>E<.>F<.>G<.>H<.>I]	[A<.>C<.>D<.>E<.>F<.>G<.>H<.>IJ]
1361	ENSG00000106686	ENSMUSG00000064202	[A<.>BC<.>G<.>H<.>I<.>J<.>K<.>L<.>M]	[C<.>D<.>E<.>F<.>G<.>H<.>I<.>J<.>K<.>L<.>M]
1362	ENSG00000106688	ENSMUSG00000024935	[A<.>B<.>C<.>D<.>E<.>F<.>G<.>H<.>I<.>J<.>K<.>L]	[A<.>B<.>C<.>D<.>E<.>F<.>G<.>H<.>I<.>J<.>K<.>L]
1363	ENSG00000106692	ENSMUSG00000028414	[A<.>B<.>C<.>D<.>E<.>F<.>G<.>H<.>I]	[A<.>B<.>C<.>D<.>E<.>F<.>G<.>H<.>I]
1364	ENSG00000106723	ENSMUSG00000021395	[A<.>B<.>C<.>D<.>E]	[A<.>B<.>C<.>D<.>E]
1365	ENSG00000106771	ENSMUSG00000055296	[A<.>B<.>C<.>D<.>E<.>F<.>G<.>H<.>I<.>J<.>K<.>L<.>N<.>O<.>P<.>Q<.>R<.>S]	[A<.>B<.>C<.>D<.>E<.>F<.>H<.>I<.>J<.>K<.>L<.>M<.>N<.>O<.>P<.>Q<.>R<.>S]
1366	ENSG00000106780	ENSMUSG00000039270	[A<.>B<.>C<.>D<.>E<.>F]	[A<.>B<.>C<.>D<.>E<.>F]
1367	ENSG00000106785	ENSMUSG00000039853	[A<.>B<.>C<.>D<.>E<.>F]	[A<.>B<.>C<.>D<.>E<.>F]
1368	ENSG00000106803	ENSMUSG00000053317	[A<.>B<.>C<.>D]	[A<.>B<.>C<.>D]
1369	ENSG00000106804	ENSMUSG00000026874	[A<.>B<.>C<.>D<.>E<.>F<.>G<.>H<.>I<.>J<.>K<.>L<.>M<.>N<.>O<.>P<.>Q<.>R<.>S<.>T<.>U<.>V<.>W<.>X<.>Y<.>Z<.>A1<.>A2<.>A3<.>A4<.>A5<.>A6<.>A7<.>A8<.>A9<.>A10<.>A11<.>A12<.>A13<.>A14<.>A15]	[A<.>B<.>C<.>D<.>E<.>F<.>G<.>H<.>I<.>J<.>K<.>L<.>M<.>N<.>O<.>P<.>Q<.>R<.>S<.>T<.>U<.>V<.>W<.>X<.>Y<.>Z<.>A1<.>A2<.>A3<.>A4<.>A5<.>A6<.>A7<.>A8<.>A9<.>A10<.>A11<.>A12<.>A13<.>A14<.>A15A16]
1370	ENSG00000106809	ENSMUSG00000021390	[A<.>B<.>C<.>D<.>E<.>F]	[A<.>B<.>C<.>D<.>E<.>F]
1371	ENSG00000106927	ENSMUSG00000028356	[A<.>B<.>C<.>D<.>E<.>F<.>G<.>H<.>I<.>J]	[A<.>B<.>C<.>D<.>E<.>F<.>G<.>H<.>I<.>K]
1373	ENSG00000106993	ENSMUSG00000024780	[A<.>B<.>C<.>D<.>E<.>F<.>G]	[A<.>B<.>C<.>D<.>E<.>F<.>G]
1374	ENSG00000107020	ENSMUSG00000016495	[A<.>B<.>C<.>D]	[A<.>B<.>C<.>D]
1375	ENSG00000107140	ENSMUSG00000028458	[A<.>B<.>C<.>D<.>E<.>F<.>G<.>H<.>I<.>J]	[A<.>B<.>C<.>D<.>E<.>F<.>G<.>H<.>I<.>J]
1376	ENSG00000107159	ENSMUSG00000028463	[A<.>B<.>C<.>D<.>E<.>F<.>G<.>H<.>I<.>J<.>L]	[A<.>B<.>C<.>D<.>E<.>F<.>G<.>H<.>I<.>J<.>KL]
1377	ENSG00000107165	ENSMUSG00000005994	[A<.>B<.>C<.>D<.>E<.>F<.>G]	[A<.>B<.>C<.>D<.>E<.>F<.>G]
1378	ENSG00000107175	ENSMUSG00000028466	[A<.>C<.>D<.>E<.>F<.>G<.>H<.>I<.>J]	[A<.>BC<.>D<.>E<.>F<.>G<.>H<.>I<.>J]
1379	ENSG00000107185	ENSMUSG00000028468	[A<.>B<.>C<.>D<.>E<.>F<.>G<.>H]	[A<.>B<.>C<.>D<.>E<.>F<.>G<.>H]
1381	ENSG00000107281	ENSMUSG00000015094	[A<.>B<.>C<.>E<.>F<.>G<.>H<.>I<.>J]	[A<.>B<.>C<.>DE<.>F<.>G<.>H<.>I<.>J]
1382	ENSG00000107282	ENSMUSG00000024897	[A<.>B<.>C<.>D<.>E<.>F<.>G<.>H<.>I<.>J<.>K<.>L]	[A<.>B<.>C<.>D<.>E<.>F<.>G<.>H<.>I<.>J<.>K<.>L]
1384	ENSG00000107295	ENSMUSG00000028488	[A<.>B<.>C<.>D<.>E<.>F<.>G<.>H<.>I]	[A<.>B<.>C<.>D<.>E<.>F<.>G<.>H<.>I]
1385	ENSG00000107317	ENSMUSG00000015090	[A<.>B<.>C<.>D<.>E<.>FG]<	[A<.>B<.>C<.>D<.>E<.>F]
1387	ENSG00000107341	ENSMUSG00000036241	[A<.>B<.>C<.>D<.>E]	[A<.>B<.>C<.>D<.>E]
1388	ENSG00000107372	ENSMUSG00000024750	[A<.>B<.>C<.>D<.>E]	[A<.>B<.>C<.>D<.>E]
1389	ENSG00000107404	ENSMUSG00000029071	[A<.>B<.>C<.>D<.>E<.>F<.>G<.>H<.>I<.>J<.>K<.>M<.>N<.>O<.>P]	[A<.>B<.>C<.>D<.>E<.>F<.>G<.>H<.>I<.>J<.>KL<.>M<.>N<.>O<.>P]
1390	ENSG00000107438	ENSMUSG00000055044	[A<.>B<.>C<.>D<.>E<.>F<.>G]	[A<.>B<.>C<.>D<.>E<.>F<.>G]
1391	ENSG00000107551	ENSMUSG00000042129	[A<.>B<.>C<.>D<.>E<.>F<.>G<.>H<.>I<.>J]	[A<.>B<.>C<.>D<.>E<.>F<.>G<.>H<.>I<.>J]
1392	ENSG00000107554	ENSMUSG00000025195	[A<.>B<.>C<.>D<.>E<.>G<.>H<.>I<.>J<.>K<.>L<.>M<.>N<.>O<.>P<.>Q]	[A<.>B<.>C<.>D<.>EF<.>G<.>I<.>J<.>K<.>L<.>M<.>N<.>O<.>P<.>Q]
1393	ENSG00000107566	ENSMUSG00000025198	[A<.>B<.>C<.>D<.>E<.>F<.>G<.>H<.>I<.>J<.>K]	[A<.>B<.>C<.>D<.>E<.>F<.>G<.>H<.>I<.>J<.>K]
1394	ENSG00000107581	ENSMUSG00000024991	[A<.>B<.>C<.>D<.>E<.>F<.>G<.>H<.>I<.>J<.>K<.>L<.>M<.>N<.>O<.>P<.>Q<.>R<.>S<.>T<.>U<.>V]	[A<.>B<.>C<.>D<.>E<.>F<.>G<.>H<.>I<.>J<.>K<.>L<.>M<.>N<.>O<.>P<.>Q<.>R<.>S<.>T<.>U<.>V]
1395	ENSG00000107593	ENSMUSG00000037578	[A<.>B<.>C<.>D<.>E<.>F<.>G<.>H<.>I<.>J<.>K<.>L<.>M<.>N<.>OP<.>Q]	[A<.>B<.>C<.>D<.>E<.>F<.>G<.>H<.>I<.>J<.>K<.>L<.>M<.>N<.>O]
1396	ENSG00000107611	ENSMUSG00000026726	[AB<.>C<.>D<.>E<.>F<.>G<.>H<.>I<.>J<.>KL<.>M<.>N<.>O<.>P<.>Q<.>R<.>S<.>T<.>U<.>V<.>W<.>X<.>Y<.>Z<.>A1<.>A2<.>A3<.>A4<.>A5<.>A6<.>A7<.>A8<.>A9<.>A10<.>A11<.>A12<.>A13<.>A14<.>A15<.>A16<.>A17<.>A18<.>A19<.>A20<.>A21<.>A22<.>A23<.>A24<.>A25<.>A26<.>A27<.>A28<.>A29<.>A30<.>A31<.>A32<.>A33<.>A34<.>A35<.>A36<.>A37<.>A38<.>A39<.>A40<.>A41<.>A42<.>A43]	[B<.>C<.>D<.>E<.>F<.>G<.>H<.>I<.>J<.>L<.>M<.>N<.>O<.>P<.>Q<.>R<.>S<.>T<.>U<.>V<.>W<.>X<.>Y<.>Z<.>A1<.>A2<.>A3<.>A4<.>A5<.>A6<.>A7<.>A8<.>A9<.>A10<.>A11<.>A12<.>A13<.>A14<.>A15<.>A16<.>A17<.>A18<.>A19<.>A20<.>A21<.>A22<.>A23<.>A24<.>A25<.>A26<.>A27<.>A28<.>A29<.>A30<.>A31<.>A32<.>A33<.>A34<.>A35<.>A36<.>A37<.>A38<.>A39<.>A40<.>A41<.>A42<.>A43]
1397	ENSG00000107614	ENSMUSG00000026723	[A<.>B<.>C<.>D<.>E<.>F<.>G<.>H<.>I<.>J<.>K]	[A<.>B<.>C<.>D<.>E<.>F<.>G<.>H<.>I<.>J<.>KL]
1398	ENSG00000107625	ENSMUSG00000020076	[A<.>B<.>C<.>D<.>E<.>F<.>G<.>H<.>I<.>J<.>K<.>L<.>M<.>N<.>O]	[A<.>B<.>C<.>D<.>E<.>F<.>G<.>H<.>I<.>J<.>K<.>L<.>M<.>N<.>O]
1399	ENSG00000107651	ENSMUSG00000055319	[A<.>B<.>C<.>D<.>E<.>F<.>G<.>H<.>I<.>J<.>K<.>L<.>N<.>O<.>P<.>Q<.>R<.>S]	[A<.>B<.>C<.>D<.>E<.>F<.>G<.>H<.>I<.>J<.>K<.>L<.>MN<.>O<.>P<.>Q<.>R<.>S]
1400	ENSG00000107672	ENSMUSG00000040331	[A<.>B<.>C<.>D<.>E<.>F<.>G<.>H<.>I<.>J]	[A<.>B<.>C<.>D<.>E<.>F<.>G<.>H<.>I<.>J]
1401	ENSG00000107719	ENSMUSG00000020092	[A<.>B<.>C<.>D<.>E<.>F<.>G<.>H<.>I<.>J<.>K<.>L<.>M<.>N<.>O<.>P<.>Q<.>R<.>S]	[A<.>B<.>C<.>D<.>E<.>F<.>G<.>H<.>I<.>J<.>K<.>L<.>M<.>N<.>O<.>P<.>Q<.>R<.>S]
1402	ENSG00000107779	ENSMUSG00000021796	[A<.>B<.>C<.>D<.>E<.>F<.>G<.>H<.>I<.>J<.>K]	[A<.>B<.>C<.>D<.>E<.>F<.>G<.>H<.>I<.>J<.>K]
1403	ENSG00000107796	ENSMUSG00000035783	[A<.>B<.>C<.>D<.>E<.>F<.>G<.>H]	[A<.>B<.>C<.>D<.>E<.>F<.>G<.>H]
1405	ENSG00000107821	ENSMUSG00000025213	[B<.>C<.>D<.>E]	[AB<.>C<.>D<.>E]
1406	ENSG00000107829	ENSMUSG00000040913	[A<.>B<.>C<.>D<.>E<.>F<.>G<.>H<.>I]	[A<.>B<.>C<.>D<.>E<.>F<.>G<.>H<.>I]
1407	ENSG00000107833	ENSMUSG00000056209	[A<.>B<.>C<.>D<.>E]	[A<.>B<.>C<.>D<.>E]
1408	ENSG00000107854	ENSMUSG00000024811	[A<.>B<.>C<.>D<.>E<.>F<.>G<.>H<.>I<.>J<.>K<.>L<.>M<.>N<.>O<.>P<.>Q<.>R<.>S<.>T<.>U<.>V<.>W<.>X<.>Y<.>Z<.>A1A2]	[A<.>B<.>C<.>D<.>E<.>F<.>G<.>H<.>I<.>J<.>K<.>L<.>M<.>N<.>O<.>P<.>Q<.>R<.>S<.>T<.>U<.>V<.>W<.>X<.>Y<.>Z<.>A1]
1409	ENSG00000107859	ENSMUSG00000025229	[A<.>B<.>C]	[A<.>B<.>C]
1410	ENSG00000107862	ENSMUSG00000025224	[A<.>B<.>C<.>D<.>E<.>F<.>G<.>H<.>I<.>J<.>K<.>L<.>M<.>N<.>O<.>P<.>Q<.>R<.>S<.>T<.>U<.>V<.>W<.>X<.>Y<.>Z<.>A1<.>A2<.>A3<.>A4<.>A5<.>A6<.>A7<.>A8<.>A9<.>A10<.>A11<.>A12<.>A13]	[A<.>B<.>C<.>D<.>E<.>F<.>G<.>H<.>I<.>J<.>K<.>L<.>M<.>N<.>O<.>P<.>Q<.>R<.>S<.>T<.>U<.>V<.>W<.>X<.>Y<.>Z<.>A1<.>A2<.>A3<.>A4<.>A5<.>A6<.>A7<.>A8<.>A9<.>A10<.>A11<.>A12<.>A13]
1411	ENSG00000107872	ENSMUSG00000025226	[A<.>B<.>C<.>D]	[A<.>B<.>C<.>D]
1412	ENSG00000107874	ENSMUSG00000036748	[A<.>B<.>C<.>D<.>E<.>F<.>G<.>H]	[A<.>B<.>C<.>D<.>E<.>F<.>G<.>H]
1414	ENSG00000107937	ENSMUSG00000021149	[A<.>B<.>C<.>D<.>E<.>F<.>G<.>H<.>I<.>J<.>K<.>L<.>M<.>N<.>O<.>P<.>Q]	[A<.>B<.>C<.>D<.>E<.>F<.>G<.>H<.>I<.>J<.>K<.>L<.>M<.>N<.>O<.>P<.>Q]
1415	ENSG00000107951	ENSMUSG00000024234	[A<.>B<.>C<.>D<.>E<.>F<.>G<.>H<.>I]	[A<.>B<.>C<.>D<.>E<.>F<.>G<.>H<.>I]
1416	ENSG00000107960	ENSMUSG00000042694	[B<.>C<.>D<.>F<.>G<.>H<.>I<.>J<.>K]	[AB<.>C<.>D<.>EF<.>G<.>H<.>I<.>J<.>K]
1417	ENSG00000107968	ENSMUSG00000024235	[A<.>B<.>C<.>D<.>E<.>F<.>G]	[A<.>B<.>C<.>D<.>E<.>F<.>G]
1418	ENSG00000107984	ENSMUSG00000024868	[A<.>B<.>C<.>D]	[A<.>B<.>C<.>D]
1419	ENSG00000108010	ENSMUSG00000031068	[A<.>B<.>C<.>D<.>E<.>F<.>G<.>H<.>I<.>J<.>K]	[A<.>B<.>C<.>D<.>E<.>F<.>G<.>H<.>I<.>J<.>K]
1420	ENSG00000108021	ENSMUSG00000033799	[A<.>B<.>C<.>D<.>E<.>F<.>G<.>H<.>I<.>J<.>K<.>L<.>M<.>N<.>O<.>P<.>Q<.>R]	[A<.>B<.>C<.>D<.>E<.>F<.>G<.>H<.>I<.>J<.>K<.>L<.>M<.>N<.>O<.>P<.>Q<.>R]
1421	ENSG00000108055	ENSMUSG00000024974	[A<.>B<.>C<.>D<.>E<.>F<.>G<.>H<.>I<.>J<.>K<.>L<.>M<.>N<.>O<.>P<.>Q<.>R<.>S<.>T<.>U<.>V<.>W<.>X<.>Y<.>Z<.>A1<.>A2<.>A3]	[A<.>B<.>C<.>D<.>E<.>F<.>G<.>H<.>I<.>J<.>K<.>L<.>M<.>N<.>O<.>P<.>Q<.>R<.>S<.>T<.>U<.>V<.>W<.>X<.>Y<.>Z<.>A1<.>A2<.>A3]
1422	ENSG00000108091	ENSMUSG00000048701	[A<.>B<.>C<.>D<.>E<.>F<.>G<.>H<.>I]	[A<.>B<.>C<.>D<.>E<.>F<.>G<.>H<.>I]
1423	ENSG00000108106	ENSMUSG00000060860	[A<.>B<.>C<.>D]	[A<.>B<.>C<.>D]
1424	ENSG00000108179	ENSMUSG00000021868	[A<.>B<.>C<.>D<.>E<.>F]	[A<.>B<.>C<.>D<.>E<.>F]
1425	ENSG00000108239	ENSMUSG00000048720	[A<.>B<.>C<.>D<.>E<.>F<.>G<.>H<.>I<.>J<.>K<.>L<.>M]	[A<.>B<.>C<.>D<.>E<.>F<.>G<.>H<.>I<.>J<.>K<.>L<.>M]
1426	ENSG00000108255	ENSMUSG00000000724	[A<.>B<.>C<.>D<.>E<.>F]	[A<.>B<.>C<.>D<.>E<.>F]
1427	ENSG00000108256	ENSMUSG00000037857	[A<.>B<.>C<.>D]	[A<.>B<.>C<.>D]
1428	ENSG00000108344	ENSMUSG00000017221	[A<.>B<.>C<.>D<.>E<.>F<.>G<.>H<.>I<.>J<.>K<.>L]	[A<.>B<.>C<.>D<.>E<.>F<.>G<.>H<.>I<.>J<.>K<.>L]
1429	ENSG00000108349	ENSMUSG00000078676	[A<.>B<.>C<.>D<.>E<.>F<.>G<.>H<.>I<.>J<.>K<.>L<.>M]	[A<.>B<.>C<.>D<.>E<.>F<.>G<.>H<.>I<.>J<.>K<.>L<.>M]
1430	ENSG00000108375	ENSMUSG00000034177	[A<.>B<.>C<.>D<.>E<.>F<.>G<.>H<.>I]	[A<.>B<.>C<.>D<.>E<.>F<.>G<.>H<.>I]
1431	ENSG00000108379	ENSMUSG00000000125	[A<.>B<.>C<.>D]	[A<.>B<.>C<.>D]
1432	ENSG00000108381	ENSMUSG00000020774	[A<.>B<.>C<.>D<.>E<.>F]	[A<.>B<.>C<.>D<.>E<.>F]
1433	ENSG00000108389	ENSMUSG00000018401	[A<.>B<.>C<.>D<.>E<.>F<.>G<.>H<.>I<.>J<.>K<.>L<.>M<.>N<.>O<.>P<.>Q<.>R]	[A<.>B<.>C<.>D<.>E<.>F<.>G<.>H<.>I<.>J<.>K<.>L<.>M<.>N<.>O<.>P<.>Q<.>R]
1434	ENSG00000108405	ENSMUSG00000020787	[A<.>B<.>C<.>D<.>E<.>F<.>G<.>H<.>I<.>J<.>K<.>L]	[A<.>B<.>C<.>D<.>E<.>F<.>G<.>H<.>I<.>J<.>K<.>L]
1435	ENSG00000108439	ENSMUSG00000018659	[A<.>B<.>C<.>D<.>E<.>F<.>G]	[A<.>B<.>C<.>D<.>E<.>F<.>G]
1436	ENSG00000108468	ENSMUSG00000018666	[A<.>B<.>C<.>D]	[A<.>B<.>C<.>D]
1437	ENSG00000108474	ENSMUSG00000014245	[A<.>B<.>C<.>D<.>E<.>F<.>G]	[A<.>B<.>C<.>D<.>E<.>F<.>G]
1438	ENSG00000108479	ENSMUSG00000020766	[A<.>B<.>C<.>D<.>E<.>F<.>G<.>H]	[A<.>B<.>C<.>D<.>E<.>F<.>G<.>H]
1439	ENSG00000108506	ENSMUSG00000018068	[A<.>BC<.>D<.>E<.>F<.>G<.>H<.>I<.>J<.>K<.>L<.>M<.>N<.>O<.>P<.>Q<.>R<.>S<.>T<.>U<.>V<.>W<.>X<.>Y<.>Z]	[C<.>D<.>E<.>F<.>G<.>H<.>I<.>J<.>K<.>L<.>M<.>N<.>O<.>P<.>Q<.>R<.>S<.>T<.>U<.>V<.>W<.>X<.>Y<.>Z]
1440	ENSG00000108510	ENSMUSG00000034297	[A<.>B<.>C<.>D<.>E<.>F<.>G<.>H<.>I<.>J<.>K<.>L<.>M<.>N<.>O<.>P<.>Q<.>R<.>S<.>T<.>U<.>V<.>W<.>X<.>Y<.>Z<.>A1<.>A2<.>A3<.>A4]	[A<.>B<.>C<.>D<.>E<.>F<.>G<.>H<.>I<.>J<.>K<.>L<.>M<.>N<.>O<.>P<.>Q<.>R<.>S<.>T<.>U<.>V<.>W<.>X<.>Y<.>Z<.>A1<.>A2<.>A3<.>A4]
1441	ENSG00000108511	ENSMUSG00000000690	[A<.>B]	[A<.>B]
1442	ENSG00000108518	ENSMUSG00000018293	[A<.>B<.>C]	[A<.>B<.>C]
1443	ENSG00000108523	ENSMUSG00000040746	[A<.>B<.>C<.>D<.>E<.>F<.>G<.>H<.>I]	[A<.>B<.>C<.>D<.>E<.>F<.>G<.>H<.>I]
1444	ENSG00000108556	ENSMUSG00000014609	[A<.>B<.>C<.>D<.>E<.>F<.>G<.>H<.>I<.>J<.>K<.>LM]	[A<.>B<.>C<.>D<.>E<.>F<.>G<.>H<.>I<.>J<.>K<.>L]
1445	ENSG00000108557	ENSMUSG00000062115	[A<.>B<.>C<.>D]	[A<.>B<.>C<.>DE]
1446	ENSG00000108561	ENSMUSG00000018446	[A<.>B<.>C<.>D<.>E<.>F]	[A<.>B<.>C<.>D<.>E<.>F]
1447	ENSG00000108576	ENSMUSG00000020838	[A<.>B<.>C<.>D<.>E<.>F<.>G<.>H<.>I<.>J<.>K<.>L<.>M]	[A<.>B<.>C<.>D<.>E<.>F<.>G<.>H<.>I<.>J<.>K<.>L<.>M]
1448	ENSG00000108578	ENSMUSG00000020840	[A<.>B<.>C<.>D<.>E<.>F<.>G<.>H<.>I<.>J<.>K<.>L]	[A<.>B<.>C<.>D<.>E<.>F<.>G<.>H<.>I<.>J<.>K<.>L]
1449	ENSG00000108588	ENSMUSG00000078622	[A<.>B<.>C<.>D<.>E<.>F<.>G<.>H<.>I<.>J<.>K<.>L]	[A<.>B<.>C<.>D<.>E<.>F<.>G<.>H<.>I<.>J<.>K<.>L]
1450	ENSG00000108590	ENSMUSG00000020801	[A<.>B<.>C<.>D]	[A<.>B<.>C<.>D]
1451	ENSG00000108591	ENSMUSG00000020537	[A<.>B<.>C<.>D<.>E<.>F<.>G<.>H<.>I<.>J<.>K<.>L<.>M]	[A<.>B<.>C<.>D<.>E<.>F<.>G<.>H<.>I<.>J<.>K<.>L<.>M]
1452	ENSG00000108592	ENSMUSG00000020706	[A<.>B<.>C<.>D<.>E<.>F<.>G<.>H<.>I<.>J<.>K<.>L<.>M<.>N<.>O<.>P<.>Q<.>R<.>S<.>T]	[A<.>B<.>C<.>D<.>E<.>F<.>G<.>H<.>I<.>J<.>K<.>L<.>M<.>N<.>O<.>P<.>Q<.>R<.>S<.>T]
1453	ENSG00000108599	ENSMUSG00000047804	[A<.>B<.>C<.>D<.>E<.>F<.>G<.>H<.>I<.>J<.>K<.>L<.>M<.>N<.>O]	[A<.>B<.>C<.>D<.>E<.>F<.>G<.>H<.>I<.>J<.>K<.>L<.>M<.>N<.>O]
1454	ENSG00000108602	ENSMUSG00000019102	[A<.>B<.>C<.>D<.>E<.>F<.>G<.>H<.>I<.>J]	[A<.>B<.>C<.>D<.>E<.>F<.>G<.>H<.>I<.>J]
1455	ENSG00000108622	ENSMUSG00000001029	[A<.>B<.>C<.>DE]	[A<.>B<.>C<.>D]
1456	ENSG00000108639	ENSMUSG00000048277	[A<.>B<.>C<.>D]	[A<.>B<.>C<.>D]
1457	ENSG00000108651	ENSMUSG00000035575	[A<.>B<.>C<.>D<.>E<.>F<.>G<.>H<.>I<.>J<.>K<.>L<.>M<.>N<.>O<.>P<.>Q<.>R<.>ST]	[A<.>B<.>C<.>D<.>E<.>F<.>G<.>H<.>I<.>J<.>K<.>L<.>M<.>N<.>O<.>P<.>Q<.>R<.>S]
1458	ENSG00000108654	ENSMUSG00000020719	[A<.>B<.>C<.>D<.>E<.>F<.>G<.>H<.>I<.>J<.>K<.>L<.>M]	[A<.>B<.>C<.>D<.>E<.>F<.>G<.>H<.>I<.>J<.>K<.>L<.>M]
1459	ENSG00000108666	ENSMUSG00000057181	[A<.>B<.>C<.>D<.>E<.>F<.>G<.>H<.>I<.>JK]	[A<.>B<.>C<.>D<.>E<.>F<.>G<.>H<.>I<.>J]
1460	ENSG00000108671	ENSMUSG00000017428	[A<.>B<.>C<.>D<.>E<.>F<.>G<.>H<.>I<.>J<.>K<.>L<.>M]<	[A<.>B<.>C<.>D<.>E<.>F<.>G<.>H<.>I<.>J<.>K<.>L<.>M]<
1461	ENSG00000108679	ENSMUSG00000033880	[A<.>B<.>C<.>D<.>E]	[A<.>B<.>C<.>D<.>E]
1462	ENSG00000108688	ENSMUSG00000035373	[A<.>B<.>C]	[A<.>B<.>C]
1463	ENSG00000108691	ENSMUSG00000035385	[A<.>B<.>C]	[A<.>B<.>D]
1464	ENSG00000108702	ENSMUSG00000020702	[AB<.>C<.>E]	[B<.>D<.>F]
1465	ENSG00000108733	ENSMUSG00000018733	[A<.>B<.>C]	[A<.>B<.>C]
1466	ENSG00000108759	ENSMUSG00000046095	[A<.>B<.>C<.>D<.>E<.>F<.>G]	[A<.>B<.>C<.>D<.>E<.>F<.>G]
1467	ENSG00000108771	ENSMUSG00000017830	[A<.>B<.>C<.>D<.>E<.>F<.>G<.>H<.>I<.>J<.>K<.>L]	[A<.>B<.>C<.>D<.>E<.>F<.>G<.>H<.>I<.>J<.>K<.>L]
1468	ENSG00000108784	ENSMUSG00000001751	[A<.>B<.>C<.>D<.>E<.>F]	[A<.>B<.>C<.>D<.>E<.>F]
1469	ENSG00000108786	ENSMUSG00000019301	[A<.>B<.>C<.>D<.>E<.>F]	[A<.>B<.>C<.>D<.>E<.>FG]
1470	ENSG00000108797	ENSMUSG00000017167	[A<.>B<.>C<.>D<.>E<.>F<.>G<.>H<.>I<.>J<.>K<.>L<.>M<.>N<.>O<.>P<.>Q<.>R<.>S<.>T<.>U<.>V<.>W<.>X]	[A<.>B<.>C<.>D<.>E<.>F<.>G<.>H<.>I<.>J<.>K<.>L<.>M<.>N<.>O<.>P<.>Q<.>R<.>S<.>T<.>U<.>V<.>W<.>X]
1471	ENSG00000108799	ENSMUSG00000006920	[C<.>D<.>E<.>F<.>G<.>H<.>I<.>J<.>K<.>L<.>M<.>N<.>O<.>P<.>Q<.>R<.>S<.>T<.>U]	[A<.>BC<.>D<.>E<.>F<.>G<.>H<.>I<.>J<.>K<.>L<.>M<.>N<.>O<.>P<.>Q<.>R<.>S<.>T<.>U]
1472	ENSG00000108819	ENSMUSG00000038976	[A<.>B<.>C<.>D<.>E<.>F<.>G<.>H<.>I<.>J]	[A<.>B<.>C<.>D<.>E<.>F<.>G<.>H<.>I<.>J]
1473	ENSG00000108821	ENSMUSG00000001506	[A<.>B<.>C<.>E<.>F<.>G<.>H<.>I<.>J<.>K<.>L<.>M<.>N<.>O<.>P<.>Q<.>R<.>S<.>T<.>U<.>V<.>W<.>X<.>Y<.>Z<.>A1<.>A2<.>A3<.>A4<.>A5<.>A6<.>A7<.>A8<.>A9<.>A10<.>A11<.>A12<.>A13<.>A14<.>A15<.>A16<.>A17<.>A18<.>A19<.>A20<.>A21<.>A22<.>A23<.>A24<.>A25<.>A26]	[A<.>B<.>D<.>E<.>F<.>G<.>H<.>I<.>J<.>K<.>L<.>M<.>N<.>O<.>P<.>Q<.>R<.>S<.>T<.>U<.>V<.>W<.>X<.>Y<.>Z<.>A1<.>A2<.>A3<.>A4<.>A5<.>A6<.>A7<.>A8<.>A9<.>A10<.>A11<.>A12<.>A13<.>A14<.>A15<.>A16<.>A17<.>A18<.>A19<.>A20<.>A21<.>A22<.>A23<.>A24<.>A25<.>A26]
1474	ENSG00000108826	ENSMUSG00000024414	[A<.>B<.>C<.>D]	[A<.>B<.>C<.>D]
1475	ENSG00000108828	ENSMUSG00000034993	[A<.>B<.>C<.>D<.>E<.>F]	[A<.>B<.>C<.>D<.>E<.>F]
1476	ENSG00000108829	ENSMUSG00000020869	[A<.>B<.>C<.>D<.>E<.>F<.>G]	[A<.>B<.>C<.>D<.>E<.>F<.>G]
1477	ENSG00000108830	ENSMUSG00000001313	[A<.>B<.>C<.>D<.>E]	[A<.>B<.>C<.>D<.>E]
1478	ENSG00000108839	ENSMUSG00000000320	[A<.>B<.>C<.>D<.>E<.>F<.>G<.>H<.>I<.>J<.>K<.>L<.>M<.>N]	[A<.>B<.>C<.>D<.>E<.>F<.>G<.>H<.>I<.>J<.>K<.>L<.>M<.>N]
1479	ENSG00000108848	ENSMUSG00000020863	[A<.>B<.>C<.>D<.>E<.>F<.>G<.>H<.>I<.>JK]	[A<.>B<.>C<.>D<.>E<.>F<.>G<.>H<.>I<.>J<.>L]
1480	ENSG00000108849	ENSMUSG00000017316	[A<.>B<.>D]	[A<.>BC]
1481	ENSG00000108854	ENSMUSG00000018363	[A<.>B<.>C<.>D<.>E<.>F<.>G<.>H<.>I<.>J<.>K<.>L<.>M<.>N<.>O<.>P<.>Q<.>R<.>S]	[A<.>B<.>C<.>D<.>E<.>F<.>G<.>H<.>I<.>J<.>K<.>L<.>M<.>N<.>O<.>P<.>Q<.>R<.>S]
1482	ENSG00000108861	ENSMUSG00000003518	[A<.>B<.>C]	[A<.>B<.>C]
1483	ENSG00000108878	ENSMUSG00000020722	[A<.>B<.>C<.>D]	[A<.>B<.>C<.>D]
1484	ENSG00000108924	ENSMUSG00000003949	[A<.>B<.>C<.>D]	[A<.>B<.>C<.>D]
1485	ENSG00000108947	ENSMUSG00000003934	[A<.>B<.>C<.>D<.>E]	[A<.>B<.>C<.>D<.>E]
1486	ENSG00000108950	ENSMUSG00000020614	[A<.>B<.>C<.>D<.>E<.>F<.>G<.>H<.>I<.>J<.>K]	[A<.>B<.>C<.>D<.>E<.>F<.>G<.>H<.>I<.>J<.>K]
1487	ENSG00000108953	ENSMUSG00000020849	[A<.>B<.>C<.>D<.>E<.>F]	[A<.>B<.>C<.>D<.>E<.>F]
1488	ENSG00000108960	ENSMUSG00000003948	[A<.>B<.>C<.>D<.>E<.>F<.>G]	[A<.>B<.>C<.>D<.>E<.>F<.>G]
1489	ENSG00000108963	ENSMUSG00000078789	[AB<.>C<.>D<.>E<.>F<.>G<.>H<.>I<.>J<.>K<.>L<.>M]	[B<.>C<.>D<.>E<.>F<.>G<.>H<.>I<.>J<.>K<.>L<.>M]
1490	ENSG00000108984	ENSMUSG00000020623	[A<.>B<.>C<.>D<.>E<.>F<.>G<.>H<.>I<.>J<.>K<.>L]	[A<.>B<.>C<.>D<.>E<.>F<.>G<.>H<.>I<.>J<.>K<.>L]
1491	ENSG00000109016	ENSMUSG00000042569	[A<.>B<.>C<.>D<.>E<.>F<.>G]	[A<.>B<.>C<.>D<.>E<.>F<.>G]
1492	ENSG00000109047	ENSMUSG00000020907	[A<.>B<.>C]	[A<.>B<.>C]
1493	ENSG00000109061	ENSMUSG00000056328	[A<.>B<.>C<.>D<.>E<.>F<.>G<.>H<.>I<.>J<.>K<.>L<.>M<.>N<.>O<.>P<.>Q<.>R<.>S<.>T<.>U<.>V<.>W<.>X<.>Y<.>Z<.>A1<.>A2<.>A3<.>A4<.>A5<.>A6<.>A7<.>A8<.>A9<.>A10<.>A11<.>A12]	[A<.>B<.>C<.>D<.>E<.>F<.>G<.>H<.>I<.>J<.>K<.>L<.>M<.>N<.>O<.>P<.>Q<.>R<.>S<.>T<.>U<.>V<.>W<.>X<.>Y<.>Z<.>A1<.>A2<.>A3<.>A4<.>A5<.>A6<.>A7<.>A8<.>A9<.>A10<.>A11<.>A12]
1494	ENSG00000109062	ENSMUSG00000020733	[AB<.>C<.>D<.>E<.>F<.>G]	[A<.>C<.>D<.>E<.>F<.>G]
1495	ENSG00000109063	ENSMUSG00000020908	[A<.>B<.>C<.>D<.>E<.>F<.>G<.>H<.>I<.>J<.>K<.>L<.>M<.>N<.>O<.>P<.>Q<.>R<.>S<.>T<.>U<.>V<.>W<.>X<.>Y<.>Z<.>A1<.>A2<.>A3<.>A4<.>A5<.>A6<.>A7<.>A8<.>A9<.>A10<.>A11<.>A12<.>A13]	[A<.>B<.>C<.>D<.>E<.>F<.>G<.>H<.>I<.>J<.>K<.>L<.>M<.>N<.>O<.>P<.>Q<.>R<.>S<.>T<.>U<.>V<.>W<.>X<.>Y<.>Z<.>A1<.>A2<.>A3<.>A4<.>A5<.>A6<.>A7<.>A8<.>A9<.>A10<.>A11<.>A12<.>A13]
1497	ENSG00000109072	ENSMUSG00000017344	[A<.>B<.>C<.>D<.>E<.>F<.>G<.>H]	[A<.>B<.>C<.>D<.>E<.>F<.>G<.>H]
1498	ENSG00000109079	ENSMUSG00000017615	[A<.>B<.>C<.>D<.>E<.>F]	[A<.>B<.>C<.>D<.>E<.>F]
1499	ENSG00000109084	ENSMUSG00000037278	[A<.>B<.>C]	[A<.>B<.>C]
1500	ENSG00000109089	ENSMUSG00000050910	[A<.>B<.>C<.>D<.>E]	[A<.>B<.>C<.>D<.>E]
1501	ENSG00000109099	ENSMUSG00000018217	[A<.>B<.>C<.>D]	[A<.>B<.>C<.>D]
1502	ENSG00000109101	ENSMUSG00000002057	[A<.>B<.>D<.>E<.>F<.>G<.>H<.>I]	[A<.>B<.>CD<.>E<.>F<.>G<.>H<.>I]
1503	ENSG00000109107	ENSMUSG00000017390	[A<.>B<.>C<.>D<.>E<.>F<.>G<.>H]	[A<.>B<.>C<.>D<.>E<.>F<.>G<.>H]
1504	ENSG00000109111	ENSMUSG00000002052	[A<.>B<.>C<.>D<.>E<.>F<.>G<.>H<.>I<.>J<.>K<.>L<.>M<.>N<.>O<.>P<.>Q<.>R<.>S<.>T<.>U<.>V<.>W<.>X<.>Y<.>Z<.>A1<.>A2<.>A3<.>A4<.>A5<.>A6<.>A7<.>A8<.>A9<.>A10]	[A<.>B<.>C<.>D<.>E<.>F<.>G<.>H<.>I<.>J<.>K<.>L<.>M<.>N<.>O<.>P<.>Q<.>R<.>S<.>T<.>U<.>V<.>W<.>X<.>Y<.>Z<.>A1<.>A2<.>A3<.>A4<.>A5<.>A6<.>A7<.>A8<.>A9<.>A10]
1505	ENSG00000109132	ENSMUSG00000012520	[A<.>B<.>C]	[A<.>B<.>C]
1506	ENSG00000109158	ENSMUSG00000029211	[A<.>B<.>C<.>D<.>E<.>F<.>G<.>H<.>I]	[A<.>B<.>C<.>D<.>E<.>F<.>G<.>H<.>I]
1507	ENSG00000109193	ENSMUSG00000029272	[A<.>B<.>C<.>D<.>E<.>F<.>G]	[A<.>B<.>C<.>D<.>E<.>F<.>G]
1508	ENSG00000109205	ENSMUSG00000009580	[A<.>B<.>C<.>D<.>E<.>F<.>G<.>H<.>I<.>J]	[A<.>B<.>C<.>D<.>E<.>F<.>G<.>H<.>I<.>J]
1509	ENSG00000109220	ENSMUSG00000029229	[A<.>B<.>C<.>D<.>E<.>F]	[A<.>B<.>C<.>D<.>E<.>F]
1510	ENSG00000109265	ENSMUSG00000036377	[A<.>B<.>C<.>D<.>EF<.>G<.>H<.>I]	[A<.>B<.>C<.>D<.>E<.>G<.>H<.>I]
1511	ENSG00000109321	ENSMUSG00000029378	[A<.>B<.>C<.>D<.>E]	[A<.>B<.>C<.>D<.>E]
1512	ENSG00000109323	ENSMUSG00000028164	[A<.>B<.>C<.>D<.>E<.>F<.>G<.>H<.>I<.>J<.>K<.>L<.>M<.>N<.>O<.>P<.>Q]	[A<.>B<.>C<.>D<.>E<.>F<.>G<.>H<.>I<.>J<.>K<.>L<.>M<.>N<.>O<.>P<.>Q]
1513	ENSG00000109390	ENSMUSG00000037152	[A<.>B<.>C]	[A<.>B<.>C]
1514	ENSG00000109424	ENSMUSG00000031710	[A<.>B<.>C<.>D<.>E<.>F]	[A<.>B<.>C<.>D<.>E<.>F]
1515	ENSG00000109445	ENSMUSG00000031711	[A<.>B<.>C<.>D<.>E<.>F<.>G<.>H<.>I]	[A<.>B<.>C<.>D<.>E<.>F<.>G<.>H<.>IJ]
1516	ENSG00000109471	ENSMUSG00000027720	[A<.>B<.>C<.>D]	[A<.>B<.>C<.>DE]
1517	ENSG00000109472	ENSMUSG00000037852	[A<.>B<.>C<.>D<.>E<.>F<.>G<.>H<.>I]	[A<.>B<.>C<.>D<.>E<.>F<.>G<.>H<.>I]
1518	ENSG00000109475	ENSMUSG00000062006	[A<.>B<.>C<.>D]	[A<.>B<.>C<.>D]
1520	ENSG00000109519	ENSMUSG00000029198	[A<.>B<.>C<.>D]	[A<.>B<.>C<.>D]
1521	ENSG00000109534	ENSMUSG00000028010	[A<.>B<.>C<.>D<.>E<.>F]	[A<.>B<.>C<.>D<.>E<.>F]
1522	ENSG00000109536	ENSMUSG00000031590	[A<.>B<.>C<.>D<.>E<.>F<.>G<.>H<.>I]	[A<.>B<.>C<.>D<.>E<.>F<.>G<.>H<.>I]
1523	ENSG00000109610	ENSMUSG00000072941	[A]	[A]
1524	ENSG00000109618	ENSMUSG00000029173	[A<.>B<.>C<.>D<.>E<.>F<.>G<.>H<.>I<.>J<.>K]	[A<.>B<.>C<.>D<.>E<.>F<.>G<.>H<.>I<.>J<.>K]
1526	ENSG00000109684	ENSMUSG00000039315	[A<.>B<.>C<.>D<.>E<.>F<.>G<.>H<.>I<.>J<.>K<.>L<.>N<.>O<.>P<.>Q<.>R<.>S]	[A<.>B<.>C<.>D<.>E<.>F<.>G<.>H<.>I<.>J<.>K<.>L<.>MN<.>O<.>P<.>Q<.>R<.>ST]
1527	ENSG00000109705	ENSMUSG00000049691	[A<.>B]	[A<.>B]
1528	ENSG00000109736	ENSMUSG00000001082	[A<.>B<.>C<.>D<.>E<.>F<.>G<.>H<.>I<.>J<.>K<.>L]	[A<.>B<.>C<.>D<.>E<.>F<.>G<.>H<.>I<.>J<.>K<.>L]
1529	ENSG00000109743	ENSMUSG00000029082	[A<.>C<.>D<.>E<.>F<.>G<.>H<.>I<.>J]	[B<.>C<.>D<.>E<.>F<.>G<.>H<.>I<.>J]
1530	ENSG00000109756	ENSMUSG00000062232	[B<.>C<.>D<.>E<.>F<.>G<.>H<.>I<.>J<.>K<.>L<.>M<.>N<.>O<.>P<.>Q<.>R<.>S<.>T<.>U<.>V<.>W<.>X<.>Y]	[A<.>C<.>D<.>E<.>F<.>G<.>H<.>I<.>J<.>K<.>L<.>M<.>N<.>O<.>P<.>Q<.>R<.>S<.>T<.>U<.>V<.>W<.>X<.>Y]
1531	ENSG00000109762	ENSMUSG00000038291	[A<.>B<.>C<.>D<.>E<.>F<.>G<.>H<.>I<.>J<.>K<.>L<.>M<.>N<.>O<.>P<.>Q<.>R]	[A<.>B<.>C<.>D<.>E<.>F<.>G<.>H<.>I<.>J<.>K<.>L<.>M<.>N<.>O<.>P<.>Q<.>R]
1532	ENSG00000109771	ENSMUSG00000031637	[A<.>B<.>C<.>D<.>E<.>F<.>G<.>H]	[A<.>B<.>C<.>D<.>E<.>F<.>G<.>H]
1533	ENSG00000109775	ENSMUSG00000031634	[A<.>BC<.>D<.>E<.>F<.>G<.>H<.>I<.>J<.>K<.>L<.>M]	[C<.>D<.>E<.>F<.>G<.>H<.>I<.>J<.>K<.>L<.>M]
1534	ENSG00000109787	ENSMUSG00000029178	[A<.>B<.>C<.>D<.>E]	[A<.>B<.>C<.>D<.>E]
1535	ENSG00000109794	ENSMUSG00000070044	[E<.>F<.>G<.>H<.>I<.>K<.>L<.>M<.>N<.>OP<.>Q]	[A<.>B<.>C<.>DE<.>F<.>G<.>H<.>I<.>JK<.>L<.>M<.>N<.>P<.>Q]
1536	ENSG00000109805	ENSMUSG00000015880	[A<.>B<.>C<.>D<.>E<.>F<.>G<.>H<.>I<.>J<.>K<.>L<.>M<.>N<.>O<.>P<.>Q<.>R<.>ST<.>U<.>V]	[A<.>B<.>C<.>D<.>E<.>F<.>G<.>H<.>I<.>J<.>K<.>L<.>M<.>N<.>O<.>P<.>Q<.>R<.>T<.>U<.>V]
1537	ENSG00000109819	ENSMUSG00000029167	[A<.>B<.>C<.>D<.>E<.>F<.>G<.>H<.>I<.>J<.>K<.>L<.>M]	[A<.>B<.>C<.>D<.>E<.>F<.>G<.>H<.>I<.>J<.>K<.>L<.>M]
1538	ENSG00000109832	ENSMUSG00000032101	[A<.>B<.>C<.>D<.>E<.>F<.>G<.>H<.>I<.>J<.>K<.>L]	[A<.>B<.>C<.>D<.>E<.>F<.>G<.>H<.>I<.>J<.>K<.>L]
1539	ENSG00000109846	ENSMUSG00000032060	[A<.>B<.>C]	[A<.>B<.>C]
1540	ENSG00000109906	ENSMUSG00000066687	[A<.>B<.>C<.>D<.>E<.>F]	[A<.>B<.>C<.>D<.>E<.>F]
1541	ENSG00000109917	ENSMUSG00000032078	[A<.>B<.>C<.>D<.>E<.>F<.>G<.>H<.>I<.>J<.>K<.>L<.>M<.>N]	[A<.>B<.>C<.>D<.>E<.>F<.>G<.>H<.>I<.>J<.>K<.>L<.>M<.>N]
1542	ENSG00000109919	ENSMUSG00000027282	[A<.>B<.>C<.>D<.>E<.>F<.>G<.>H<.>I<.>J<.>K<.>L<.>M]	[A<.>B<.>C<.>D<.>E<.>F<.>G<.>H<.>I<.>J<.>K<.>L<.>M]
1543	ENSG00000109920	ENSMUSG00000008200	[B<.>C<.>D<.>E<.>F<.>G<.>H<.>I<.>J<.>K<.>L<.>M<.>N<.>O<.>P<.>Q<.>R]	[AB<.>C<.>D<.>E<.>F<.>G<.>H<.>I<.>J<.>K<.>L<.>M<.>N<.>O<.>P<.>Q<.>R]
1544	ENSG00000109927	ENSMUSG00000037705	[A<.>B<.>C<.>D<.>E<.>F<.>G<.>H<.>I<.>J<.>K<.>L<.>M<.>N<.>O<.>P<.>Q<.>R<.>S<.>T<.>U<.>V<.>W]	[A<.>B<.>C<.>D<.>E<.>F<.>G<.>H<.>I<.>J<.>K<.>L<.>M<.>N<.>O<.>P<.>Q<.>R<.>S<.>T<.>U<.>V<.>W]
1545	ENSG00000109929	ENSMUSG00000032018	[A<.>B<.>C<.>D]	[A<.>B<.>C<.>D]
1546	ENSG00000109991	ENSMUSG00000027071	[A<.>B<.>C<.>D<.>E<.>F<.>G<.>H<.>I<.>J<.>K<.>L]	[A<.>B<.>C<.>D<.>E<.>F<.>G<.>H<.>I<.>J<.>K<.>L]
1547	ENSG00000110046	ENSMUSG00000024773	[A<.>B<.>C<.>D<.>E<.>G<.>H<.>I<.>J<.>K<.>L<.>M<.>N<.>O<.>P<.>Q<.>R<.>S<.>TU<.>V<.>W<.>X<.>Y<.>Z<.>A1<.>A2<.>A3<.>A4<.>A5<.>A6<.>A7<.>A8<.>A9<.>A10<.>A11<.>A12<.>A13<.>A14<.>A15<.>A16<.>A17]	[A<.>B<.>C<.>D<.>FG<.>H<.>I<.>J<.>K<.>L<.>M<.>N<.>O<.>P<.>Q<.>R<.>S<.>U<.>V<.>W<.>X<.>Y<.>Z<.>A1<.>A2<.>A3<.>A4<.>A5<.>A6<.>A7<.>A8<.>A9<.>A10<.>A11<.>A12<.>A13<.>A14<.>A15<.>A16<.>A17]
1548	ENSG00000110048	ENSMUSG00000024687	[A<.>B<.>C<.>D<.>E<.>F<.>G<.>H<.>I<.>J<.>K<.>L<.>M<.>N]	[A<.>B<.>C<.>D<.>E<.>F<.>G<.>H<.>I<.>J<.>K<.>L<.>M<.>N]
1549	ENSG00000110063	ENSMUSG00000032040	[A<.>B<.>C<.>D<.>E<.>F]	[A<.>B<.>C<.>D<.>E<.>FG]
1550	ENSG00000110092	ENSMUSG00000070348	[A<.>B<.>C<.>D<.>E]	[A<.>B<.>C<.>D<.>E]
1551	ENSG00000110104	ENSMUSG00000024732	[A<.>B<.>C<.>D]	[A<.>B<.>C<.>D]
1552	ENSG00000110108	ENSMUSG00000034659	[A<.>B<.>C]	[A<.>B<.>C]
1554	ENSG00000110169	ENSMUSG00000030895	[A<.>BC<.>D<.>E<.>F<.>G<.>H<.>I<.>J<.>K]	[A<.>C<.>D<.>E<.>F<.>G<.>H<.>I<.>J<.>K]
1555	ENSG00000110195	ENSMUSG00000001827	[A<.>B<.>C<.>D]	[A<.>B<.>C<.>D]
1556	ENSG00000110218	ENSMUSG00000031934	[A<.>B<.>C<.>D<.>E]	[A<.>B<.>C<.>D<.>E]
1557	ENSG00000110237	ENSMUSG00000032875	[A<.>B<.>C<.>D<.>E<.>F<.>G<.>H<.>I<.>J<.>K<.>L<.>M<.>N<.>O<.>P<.>Q<.>R<.>S<.>T<.>U]	[A<.>B<.>C<.>D<.>E<.>F<.>G<.>H<.>I<.>J<.>K<.>L<.>M<.>N<.>O<.>P<.>Q<.>R<.>S<.>T<.>U]
1558	ENSG00000110243	ENSMUSG00000032079	[AB<.>C<.>E]	[B<.>D<.>EF]
1559	ENSG00000110244	ENSMUSG00000032080	[A<.>B<.>C]	[A<.>B<.>C]
1560	ENSG00000110274	ENSMUSG00000043987	[A<.>B<.>C<.>D<.>E<.>F<.>G<.>H<.>I<.>J<.>LM<.>N<.>O<.>P<.>Q<.>R<.>S<.>T<.>U<.>V<.>W<.>X<.>Y<.>Z<.>A1A2<.>A3<.>A4A5<.>A6<.>A7<.>A8<.>A9]	[A<.>B<.>C<.>D<.>E<.>F<.>G<.>H<.>I<.>K<.>M<.>P<.>Q<.>R<.>S<.>T<.>U<.>V<.>W<.>X<.>Y<.>Z<.>A2<.>A3<.>A4<.>A6<.>A7<.>A8<.>A9]
1561	ENSG00000110315	ENSMUSG00000030788	[A<.>B<.>C<.>D<.>E]	[A<.>B<.>C<.>D<.>E]
1562	ENSG00000110318	ENSMUSG00000040729	[A<.>B<.>C<.>D<.>E<.>F<.>G<.>H<.>I<.>J<.>K]	[A<.>B<.>C<.>D<.>E<.>F<.>G<.>H<.>I<.>J<.>L]
1563	ENSG00000110324	ENSMUSG00000032089	[A<.>B<.>C<.>D<.>EF<.>G<.>H]	[A<.>B<.>C<.>D<.>F<.>G<.>H]
1564	ENSG00000110328	ENSMUSG00000038296	[A<.>B<.>C<.>D<.>E<.>F<.>H<.>I<.>J<.>K<.>L]	[A<.>B<.>C<.>D<.>E<.>FG<.>H<.>I<.>J<.>K<.>L]
1565	ENSG00000110367	ENSMUSG00000032097	[A<.>B<.>C<.>D<.>E<.>F<.>G<.>H<.>I<.>J<.>K<.>L]	[A<.>B<.>C<.>D<.>E<.>F<.>G<.>H<.>I<.>J<.>K<.>L]
1566	ENSG00000110375	ENSMUSG00000041523	[A<.>B<.>C<.>D<.>E]	[A<.>B<.>C<.>D<.>E]
1567	ENSG00000110395	ENSMUSG00000034342	[A<.>B<.>C<.>D<.>E<.>F<.>G<.>H<.>I<.>J<.>K<.>L<.>M<.>N<.>O<.>P]	[A<.>B<.>C<.>D<.>E<.>F<.>G<.>H<.>I<.>K<.>L<.>M<.>N<.>O<.>P]
1568	ENSG00000110427	ENSMUSG00000068373	[C<.>D<.>E<.>F<.>G<.>H<.>I<.>J<.>K<.>L<.>M<.>NO<.>P<.>Q<.>R<.>S<.>T<.>U<.>V<.>W]	[A<.>B<.>D<.>E<.>F<.>G<.>H<.>I<.>J<.>K<.>L<.>M<.>O<.>P<.>Q<.>R<.>S<.>T<.>U<.>V<.>W]
1569	ENSG00000110446	ENSMUSG00000024737	[A<.>B<.>C<.>D<.>E<.>F<.>G<.>H]	[A<.>B<.>C<.>D<.>E<.>F<.>G<.>H]
1571	ENSG00000110628	ENSMUSG00000000154	[AB<.>C<.>D<.>E<.>F<.>G<.>H<.>I<.>J<.>K]	[B<.>C<.>D<.>E<.>F<.>G<.>H<.>I<.>J<.>K]
1572	ENSG00000110660	ENSMUSG00000042195	[A<.>B<.>C<.>D<.>E<.>F<.>G<.>H]	[A<.>B<.>C<.>D<.>E<.>F<.>G<.>H]
1573	ENSG00000110696	ENSMUSG00000030663	[A<.>B<.>C<.>D<.>E]	[A<.>B<.>C<.>D<.>E]
1574	ENSG00000110700	ENSMUSG00000090862	[A<.>B<.>C<.>D<.>E<.>F]	[A<.>B<.>C<.>D<.>E<.>F]
1575	ENSG00000110711	ENSMUSG00000024847	[A<.>B<.>C<.>D<.>E<.>F]	[A<.>B<.>C<.>D<.>E<.>F]
1576	ENSG00000110717	ENSMUSG00000059734	[A<.>B<.>C<.>D<.>E<.>F]	[A<.>B<.>C<.>D<.>E<.>F]
1577	ENSG00000110777	ENSMUSG00000032053	[A<.>B<.>C<.>D<.>E]	[A<.>B<.>C<.>D<.>E]
1578	ENSG00000110811	ENSMUSG00000023191	[A<.>B<.>C<.>D<.>E<.>F<.>G<.>H<.>I<.>J<.>K<.>L<.>M<.>N<.>O]	[A<.>B<.>C<.>D<.>E<.>F<.>G<.>H<.>I<.>J<.>K<.>L<.>M<.>N<.>O]
1579	ENSG00000110844	ENSMUSG00000023007	[A<.>BC<.>D<.>E<.>F<.>G<.>H<.>I<.>J<.>K<.>L<.>M<.>N<.>O<.>P<.>Q<.>R<.>S<.>T<.>U<.>V<.>W<.>Y<.>Z<.>A1<.>A2]	[C<.>D<.>E<.>F<.>G<.>H<.>I<.>J<.>K<.>L<.>M<.>N<.>O<.>P<.>Q<.>R<.>S<.>T<.>U<.>V<.>WX<.>Y<.>Z<.>A1<.>A2]
1580	ENSG00000110848	ENSMUSG00000030156	[A<.>B<.>C<.>D<.>E]	[A<.>B<.>C<.>D<.>E]
1581	ENSG00000110851	ENSMUSG00000035529	[A<.>BC<.>D<.>E<.>F<.>H<.>I<.>J<.>K<.>L<.>M]	[C<.>D<.>E<.>F<.>GH<.>I<.>J<.>K<.>L<.>M]
1582	ENSG00000110871	ENSMUSG00000041733	[A<.>B<.>C<.>D<.>E<.>F<.>G]	[A<.>B<.>C<.>D<.>E<.>F<.>G]
1583	ENSG00000110900	ENSMUSG00000030351	[A<.>B<.>C<.>D<.>E<.>F<.>G]	[A<.>B<.>C<.>D<.>E<.>F<.>G]
1584	ENSG00000110925	ENSMUSG00000044636	[A<.>B<.>C<.>D]	[A<.>B<.>C<.>D]
1585	ENSG00000110944	ENSMUSG00000025383	[A<.>B<.>C<.>D]	[A<.>B<.>C<.>DE]
1586	ENSG00000110955	ENSMUSG00000025393	[A<.>B<.>C<.>D<.>E<.>F<.>G<.>H<.>I<.>J]	[A<.>B<.>C<.>D<.>E<.>F<.>G<.>H<.>I<.>J]
1587	ENSG00000110975	ENSMUSG00000063260	[A<.>B<.>C<.>D<.>E<.>F<.>G]	[A<.>B<.>C<.>D<.>E<.>F<.>G]
1588	ENSG00000111011	ENSMUSG00000029422	[A<.>B<.>C<.>D<.>E<.>F<.>G<.>I<.>J<.>K]	[A<.>B<.>C<.>D<.>E<.>F<.>G<.>HI<.>J<.>K]
1589	ENSG00000111012	ENSMUSG00000006724	[A<.>B<.>C<.>D<.>E<.>F<.>G<.>H<.>I]	[A<.>B<.>C<.>D<.>E<.>F<.>G<.>H<.>I]
1590	ENSG00000111046	ENSMUSG00000035923	[A<.>B<.>C]	[A<.>B<.>C]
1591	ENSG00000111049	ENSMUSG00000000435	[A<.>B<.>C]	[A<.>B<.>C]
1592	ENSG00000111057	ENSMUSG00000023043	[A<.>B<.>C<.>D<.>E<.>F<.>G]	[A<.>B<.>C<.>D<.>E<.>F<.>G]
1593	ENSG00000111142	ENSMUSG00000036112	[A<.>B<.>C<.>D<.>E<.>F<.>G<.>H<.>I<.>J<.>K]	[A<.>B<.>C<.>D<.>E<.>F<.>G<.>H<.>I<.>J<.>K]
1594	ENSG00000111181	ENSMUSG00000030109	[C<.>D<.>E<.>F<.>G<.>H<.>I<.>J<.>K<.>L<.>M<.>N<.>O<.>P]	[A<.>BC<.>D<.>E<.>F<.>G<.>H<.>I<.>J<.>K<.>L<.>M<.>N<.>O<.>P]
1596	ENSG00000111203	ENSMUSG00000001518	[A<.>B<.>C<.>D<.>E<.>F<.>G<.>H<.>I<.>J<.>K<.>L]	[A<.>B<.>C<.>D<.>E<.>F<.>G<.>H<.>I<.>J<.>K<.>L]
1597	ENSG00000111229	ENSMUSG00000029465	[A<.>B<.>C<.>D<.>E<.>F<.>G]	[A<.>B<.>C<.>D<.>E<.>F<.>G]
1598	ENSG00000111241	ENSMUSG00000000183	[A<.>B<.>C]	[A<.>B<.>C]
1599	ENSG00000111245	ENSMUSG00000013936	[A<.>B<.>C<.>D<.>E<.>F<.>G]	[A<.>B<.>C<.>D<.>E<.>F<.>G]
1600	ENSG00000111249	ENSMUSG00000042589	[A<.>B<.>CD<.>E<.>F<.>G<.>H<.>I<.>J<.>K<.>L<.>M<.>N<.>O<.>P<.>Q<.>R<.>S<.>T<.>U<.>V<.>W]	[D<.>E<.>F<.>G<.>H<.>I<.>J<.>K<.>L<.>M<.>N<.>O<.>P<.>Q<.>R<.>S<.>T<.>U<.>V<.>W]
1601	ENSG00000111254	ENSMUSG00000030344	[A<.>B<.>C]	[A<.>B<.>C]
1602	ENSG00000111261	ENSMUSG00000032718	[A<.>B<.>C]	[A<.>B<.>C]
1603	ENSG00000111262	ENSMUSG00000047976	[A]	[A]
1604	ENSG00000111266	ENSMUSG00000030203	[A<.>B<.>C<.>D<.>E<.>F]	[A<.>B<.>C<.>D<.>E<.>F]
1605	ENSG00000111269	ENSMUSG00000032652	[A<.>B<.>C<.>E]	[A<.>B<.>C<.>D]
1606	ENSG00000111276	ENSMUSG00000003031	[A<.>B]	[A<.>B]
1607	ENSG00000111300	ENSMUSG00000042719	[A<.>B<.>C<.>D<.>E<.>F<.>G<.>H<.>I<.>J<.>K<.>L<.>M<.>N<.>O<.>P<.>Q<.>R<.>S<.>T<.>U<.>V<.>W<.>X]	[A<.>B<.>C<.>D<.>E<.>F<.>G<.>H<.>I<.>J<.>K<.>L<.>M<.>N<.>O<.>P<.>Q<.>R<.>S<.>T<.>U<.>V<.>W<.>X]
1608	ENSG00000111331	ENSMUSG00000032661	[A<.>C<.>D<.>E<.>F<.>G<.>H<.>I<.>J<.>K<.>L<.>M<.>N<.>O<.>P<.>Q]	[B<.>C<.>D<.>E<.>F<.>G<.>H<.>I<.>J<.>K<.>L<.>M<.>N<.>O<.>P<.>Q]
1609	ENSG00000111339	ENSMUSG00000030217	[AB<.>C<.>D]	[B<.>C<.>DE]
1610	ENSG00000111348	ENSMUSG00000030220	[A<.>B<.>C<.>D<.>E]	[A<.>B<.>C<.>D<.>E]
1612	ENSG00000111412	ENSMUSG00000032840	[A<.>B<.>C<.>D<.>E]	[A<.>B<.>C<.>D<.>E]
1613	ENSG00000111432	ENSMUSG00000081683	[A]	[A]
1614	ENSG00000111452	ENSMUSG00000044017	[A<.>B<.>C<.>E<.>F<.>G<.>H<.>J<.>K<.>L<.>M<.>N<.>O<.>P<.>Q<.>R<.>S<.>T<.>U<.>V<.>W<.>X<.>Y<.>Z<.>A1]	[A<.>B<.>C<.>D<.>E<.>F<.>G<.>I<.>J<.>K<.>L<.>M<.>N<.>O<.>P<.>Q<.>R<.>S<.>T<.>U<.>V<.>W<.>X<.>Y<.>Z<.>A1]
1615	ENSG00000111490	ENSMUSG00000052302	[A<.>B<.>C<.>D<.>E<.>F<.>G<.>H<.>I<.>J<.>K<.>L]	[A<.>B<.>C<.>D<.>E<.>F<.>G<.>H<.>I<.>J<.>K<.>L]
1616	ENSG00000111530	ENSMUSG00000020114	[A<.>B<.>C<.>D<.>E<.>F<.>G<.>H<.>I<.>J<.>K<.>L<.>M<.>N<.>O]	[A<.>B<.>C<.>D<.>E<.>F<.>G<.>H<.>I<.>J<.>K<.>L<.>M<.>N<.>O]
1617	ENSG00000111537	ENSMUSG00000055170	[A<.>B<.>D<.>EF]	[A<.>C<.>D<.>E]
1618	ENSG00000111581	ENSMUSG00000052798	[A<.>B<.>C<.>D<.>E<.>F<.>G<.>H<.>I<.>J<.>K<.>L<.>M<.>N<.>O<.>P<.>Q<.>R<.>S<.>T<.>U<.>V<.>W<.>X<.>Y<.>Z<.>A1<.>A2]	[A<.>B<.>C<.>D<.>E<.>F<.>G<.>H<.>I<.>J<.>K<.>L<.>M<.>N<.>O<.>P<.>Q<.>R<.>S<.>T<.>U<.>V<.>W<.>X<.>Y<.>Z<.>A1<.>A2]
1619	ENSG00000111615	ENSMUSG00000063334	[A<.>C<.>D<.>E<.>F<.>G<.>H<.>I<.>J<.>K]	[B<.>C<.>D<.>E<.>F<.>G<.>H<.>I<.>J<.>K]
1620	ENSG00000111639	ENSMUSG00000030335	[A<.>B<.>C]	[A<.>B<.>C]
1621	ENSG00000111670	ENSMUSG00000035311	[A<.>B<.>C<.>D<.>E<.>F<.>G<.>H<.>I<.>J<.>K<.>L<.>M<.>N<.>O<.>P<.>Q<.>R<.>S<.>T<.>U]	[A<.>B<.>C<.>D<.>E<.>F<.>G<.>H<.>I<.>J<.>K<.>L<.>M<.>N<.>O<.>P<.>Q<.>R<.>S<.>T<.>U]
1622	ENSG00000111671	ENSMUSG00000038451	[A<.>B]	[A<.>B]
1623	ENSG00000111684	ENSMUSG00000004270	[A<.>B<.>C<.>D<.>E<.>F<.>G<.>H<.>I<.>J<.>K<.>L]	[A<.>B<.>C<.>D<.>E<.>F<.>G<.>H<.>I<.>J<.>K<.>L]
1624	ENSG00000111696	ENSMUSG00000054027	[AB<.>C<.>D<.>E<.>F<.>G<.>H<.>I<.>J<.>K<.>L<.>M<.>N<.>O]	[B<.>C<.>D<.>E<.>F<.>G<.>H<.>I<.>J<.>K<.>L<.>M<.>N<.>O]
1625	ENSG00000111701	ENSMUSG00000040613	[A<.>B<.>C<.>D<.>EF]	[A<.>B<.>C<.>D<.>E]
1626	ENSG00000111711	ENSMUSG00000030245	[A<.>B<.>C<.>D<.>E]	[A<.>B<.>C<.>D<.>E]
1627	ENSG00000111713	ENSMUSG00000030244	[A<.>B<.>C<.>D<.>E<.>F<.>G<.>H<.>I<.>J<.>K<.>L<.>M<.>N<.>O<.>P]	[A<.>B<.>C<.>D<.>E<.>F<.>G<.>H<.>I<.>J<.>K<.>L<.>M<.>N<.>O<.>P]
1628	ENSG00000111716	ENSMUSG00000030246	[A<.>B<.>C<.>D<.>E<.>F<.>G]	[A<.>B<.>C<.>D<.>E<.>F<.>G]
1629	ENSG00000111725	ENSMUSG00000029513	[A<.>B<.>C<.>D<.>E<.>F<.>G]	[A<.>B<.>C<.>D<.>E<.>F<.>G]
1630	ENSG00000111726	ENSMUSG00000030282	[A<.>B<.>C<.>D<.>E<.>F<.>G<.>H]	[A<.>B<.>C<.>D<.>E<.>F<.>G<.>H]
1631	ENSG00000111727	ENSMUSG00000020246	[A<.>B<.>C<.>D<.>E<.>F<.>G<.>H<.>I<.>J<.>K<.>L<.>M<.>N<.>OP]	[A<.>B<.>C<.>D<.>E<.>F<.>G<.>H<.>I<.>J<.>L<.>M<.>N<.>O<.>Q]
1632	ENSG00000111728	ENSMUSG00000030283	[A<.>B<.>C<.>D<.>E]	[A<.>B<.>C<.>D<.>E]
1633	ENSG00000111732	ENSMUSG00000040627	[A<.>B<.>C<.>D<.>E]	[A<.>B<.>C<.>D<.>E]
1634	ENSG00000111775	ENSMUSG00000041697	[B<.>C<.>D]	[AB<.>C<.>D]
1635	ENSG00000111786	ENSMUSG00000029538	[A<.>B<.>C<.>D]	[A<.>B<.>C<.>D]
1636	ENSG00000111802	ENSMUSG00000035958	[A<.>C<.>D<.>E<.>F<.>G<.>H]	[B<.>C<.>D<.>E<.>F<.>G<.>H]
1638	ENSG00000111817	ENSMUSG00000039497	[A<.>B<.>C<.>D<.>E]	[A<.>B<.>C<.>D<.>E]
1639	ENSG00000111845	ENSMUSG00000038683	[A<.>B<.>C<.>D<.>E<.>F<.>G<.>H<.>I<.>J]	[A<.>B<.>C<.>D<.>E<.>F<.>G<.>H<.>I<.>K]
1640	ENSG00000111875	ENSMUSG00000019857	[A<.>B<.>C<.>D]	[A<.>B<.>C<.>D]
1641	ENSG00000111885	ENSMUSG00000003746	[A<.>B<.>C<.>D<.>E<.>F<.>G<.>H<.>I<.>J<.>K<.>L]	[A<.>B<.>C<.>D<.>E<.>F<.>G<.>H<.>I<.>J<.>K<.>L]
1642	ENSG00000111886	ENSMUSG00000023267	[B<.>C<.>D<.>E<.>F<.>G<.>H<.>I<.>J]	[AB<.>C<.>D<.>E<.>F<.>G<.>H<.>I<.>J]
1643	ENSG00000111897	ENSMUSG00000019877	[A<.>B<.>C<.>D<.>E<.>F<.>H<.>I<.>J<.>K]	[A<.>B<.>C<.>D<.>E<.>GH<.>I<.>J<.>K]
1644	ENSG00000111906	ENSMUSG00000000295	[A<.>B<.>C<.>D<.>E<.>F]	[A<.>B<.>C<.>D<.>E<.>F]
1645	ENSG00000111911	ENSMUSG00000019791	[A<.>B<.>C<.>D<.>E]	[A<.>B<.>C<.>D<.>E]
1646	ENSG00000111961	ENSMUSG00000015305	[A<.>B<.>C<.>D<.>E<.>F<.>G<.>H<.>I<.>J<.>K<.>L<.>M<.>N<.>O<.>P<.>Q<.>R<.>S<.>T]	[A<.>B<.>C<.>D<.>E<.>F<.>G<.>H<.>I<.>J<.>K<.>L<.>M<.>N<.>O<.>P<.>Q<.>R<.>S<.>T]
1647	ENSG00000111962	ENSMUSG00000047712	[A<.>B<.>C<.>D<.>E<.>F<.>G<.>H]	[A<.>B<.>C<.>D<.>E<.>F<.>G<.>H]
1648	ENSG00000112077	ENSMUSG00000023926	[A<.>B<.>C<.>D<.>E<.>F<.>G<.>H<.>I<.>J]	[A<.>B<.>C<.>D<.>E<.>F<.>G<.>H<.>I<.>JK]
1649	ENSG00000112079	ENSMUSG00000024006	[A<.>B<.>C<.>D<.>E<.>F<.>G<.>H<.>I<.>J<.>K<.>L<.>M]	[A<.>B<.>C<.>D<.>E<.>F<.>G<.>H<.>I<.>J<.>K<.>L<.>M]
1650	ENSG00000112110	ENSMUSG00000057388	[A<.>B<.>C<.>D]	[A<.>B<.>C<.>D]
1651	ENSG00000112115	ENSMUSG00000025929	[A<.>B<.>C]	[A<.>B<.>C]
1652	ENSG00000112116	ENSMUSG00000041872	[A<.>C<.>DE]	[B<.>C<.>D]
1653	ENSG00000112139	ENSMUSG00000043557	[A<.>B<.>C<.>D<.>E<.>F<.>G<.>H<.>I<.>J<.>K<.>L<.>M<.>N<.>O<.>P<.>Q]	[A<.>B<.>C<.>D<.>E<.>F<.>G<.>H<.>I<.>J<.>K<.>M<.>N<.>O<.>P<.>Q]
1654	ENSG00000112144	ENSMUSG00000009828	[A<.>B<.>C<.>D<.>E<.>F<.>G<.>H<.>I<.>J<.>K<.>L<.>M]	[A<.>B<.>C<.>D<.>E<.>F<.>G<.>H<.>I<.>J<.>K<.>L<.>M]
1655	ENSG00000112159	ENSMUSG00000058006	[A<.>B<.>C<.>D<.>E<.>F<.>G<.>H<.>I<.>J<.>K<.>L<.>M<.>N<.>O<.>P<.>Q<.>R<.>S<.>T<.>U<.>V<.>W<.>X<.>Y<.>Z<.>A1<.>A2<.>A3<.>A4<.>A5<.>A6<.>A7<.>A8<.>A9<.>A10<.>A11<.>A12<.>A13<.>A14<.>A15<.>A16<.>A17<.>A18<.>A19<.>A20<.>A21<.>A22<.>A23<.>A24<.>A25<.>A26<.>A27<.>A28<.>A29<.>A30<.>A31<.>A32<.>A33<.>A34<.>A35<.>A36<.>A37<.>A38<.>A39<.>A40<.>A41<.>A42<.>A43<.>A44<.>A45<.>A46<.>A47<.>A48<.>A49<.>A50<.>A51…	[A<.>B<.>C<.>D<.>E<.>F<.>G<.>H<.>I<.>J<.>K<.>L<.>M<.>N<.>O<.>P<.>Q<.>R<.>S<.>T<.>U<.>V<.>W<.>X<.>Y<.>Z<.>A1<.>A2<.>A3<.>A4<.>A5<.>A6<.>A7<.>A8<.>A9<.>A10<.>A11<.>A12<.>A13<.>A14<.>A15<.>A16<.>A17<.>A18<.>A19<.>A20<.>A21<.>A22<.>A23<.>A24<.>A25<.>A26<.>A27<.>A28<.>A29<.>A30<.>A31<.>A32<.>A33<.>A34<.>A35<.>A36<.>A37<.>A38<.>A39<.>A40<.>A41<.>A42<.>A43<.>A44<.>A45<.>A46<.>A47<.>A48<.>A49<.>A50<.>A51…
1656	ENSG00000112164	ENSMUSG00000024027	[A<.>B<.>C<.>D<.>E<.>F<.>G<.>H<.>I<.>J<.>K<.>L<.>M]	[A<.>B<.>C<.>D<.>E<.>F<.>G<.>H<.>I<.>J<.>K<.>L<.>M]
1657	ENSG00000112175	ENSMUSG00000032179	[A<.>B<.>C<.>D<.>E<.>F<.>G]	[A<.>B<.>C<.>D<.>E<.>F<.>G]
1658	ENSG00000112182	ENSMUSG00000040270	[A<.>B<.>C<.>D]	[A<.>B<.>C<.>D]
1659	ENSG00000112186	ENSMUSG00000021373	[A<.>B<.>C<.>D<.>E<.>F<.>G<.>H<.>I<.>J<.>K<.>L]	[A<.>B<.>C<.>D<.>E<.>F<.>G<.>H<.>I<.>J<.>K<.>L]
1660	ENSG00000112195	ENSMUSG00000071068	[B<.>C<.>DE<.>F<.>G]	[AB<.>C<.>D<.>F<.>H]
1661	ENSG00000112208	ENSMUSG00000042215	[A<.>B<.>C]	[A<.>B<.>C]
1662	ENSG00000112210	ENSMUSG00000004768	[A<.>B<.>C<.>D<.>E<.>F]	[A<.>B<.>C<.>D<.>E<.>F]
1663	ENSG00000112212	ENSMUSG00000023995	[A<.>B<.>CD]	[A<.>B<.>C]
1664	ENSG00000112214	ENSMUSG00000028259	[A<.>B<.>C<.>D<.>E]	[A<.>B<.>C<.>D<.>E]
1665	ENSG00000112218	ENSMUSG00000040372	[A]	[A]
1666	ENSG00000112232	ENSMUSG00000026058	[A<.>B<.>C<.>D<.>E<.>F<.>G<.>H<.>I]	[A<.>B<.>C<.>D<.>E<.>F<.>G<.>H<.>I]
1667	ENSG00000112234	ENSMUSG00000040410	[A<.>B<.>C<.>D<.>E<.>F<.>G]	[A<.>B<.>C<.>D<.>E<.>F<.>G]
1668	ENSG00000112238	ENSMUSG00000040478	[B<.>C<.>D<.>E]	[AB<.>C<.>D<.>E]
1669	ENSG00000112245	ENSMUSG00000026064	[A<.>B<.>C<.>D<.>E]	[A<.>B<.>C<.>D<.>E]
1670	ENSG00000112246	ENSMUSG00000019913	[A<.>B<.>C<.>D<.>E<.>F<.>G<.>H<.>I<.>J<.>K]	[A<.>B<.>C<.>D<.>E<.>F<.>G<.>H<.>I<.>J<.>K]
1671	ENSG00000112273	ENSMUSG00000045835	[A]	[B]
1672	ENSG00000112276	ENSMUSG00000071317	[A<.>B<.>C<.>D<.>E<.>F<.>G]	[A<.>B<.>C<.>D<.>E<.>F<.>G]
1673	ENSG00000112290	ENSMUSG00000019831	[A<.>B<.>C<.>D<.>E<.>F<.>G<.>H]	[A<.>B<.>C<.>D<.>E<.>F<.>G<.>H]
1674	ENSG00000112293	ENSMUSG00000021340	[A<.>B<.>C<.>D<.>E<.>F<.>G<.>H<.>I<.>J<.>K<.>M<.>N<.>O<.>P<.>Q<.>R<.>S<.>T<.>U<.>V<.>W<.>X<.>Y<.>Z]	[A<.>B<.>C<.>D<.>E<.>F<.>G<.>H<.>I<.>J<.>K<.>LM<.>N<.>O<.>P<.>Q<.>R<.>S<.>T<.>U<.>V<.>W<.>X<.>Y<.>Z]
1675	ENSG00000112297	ENSMUSG00000019866	[A<.>B<.>C<.>D<.>E<.>F<.>G<.>H<.>I<.>J<.>K<.>L<.>M<.>N<.>O<.>P<.>Q<.>R<.>S<.>TU]	[A<.>B<.>C<.>D<.>E<.>F<.>G<.>H<.>I<.>J<.>K<.>L<.>M<.>N<.>O<.>P<.>Q<.>R<.>S<.>T]
1676	ENSG00000112299	ENSMUSG00000037440	[A<.>B<.>C<.>D<.>E<.>F<.>GH]	[A<.>B<.>C<.>D<.>E<.>F<.>G]
1677	ENSG00000112306	ENSMUSG00000061983	[A<.>B<.>C<.>D<.>E]	[A<.>B<.>C<.>D<.>E]
1678	ENSG00000112308	ENSMUSG00000019132	[A<.>B<.>C<.>D<.>EF]	[A<.>B<.>C<.>D<.>E]
1679	ENSG00000112309	ENSMUSG00000026156	[A<.>B<.>C<.>D]	[A<.>B<.>C<.>D]
1680	ENSG00000112312	ENSMUSG00000006715	[A<.>B<.>C<.>D<.>E<.>F]	[A<.>B<.>C<.>D<.>E<.>F]
1681	ENSG00000112320	ENSMUSG00000038248	[A<.>B<.>C<.>D<.>E<.>F]	[A<.>B<.>C<.>D<.>E<.>F]
1682	ENSG00000112343	ENSMUSG00000064140	[A<.>B<.>C<.>D<.>E<.>F]	[A<.>B<.>C<.>D<.>E<.>FG]
1683	ENSG00000112365	ENSMUSG00000019826	[A<.>B<.>C<.>D<.>E<.>F]	[A<.>B<.>C<.>D<.>E<.>FG]
1685	ENSG00000112378	ENSMUSG00000019851	[A<.>B<.>C]	[A<.>B<.>C]
1686	ENSG00000112379	ENSMUSG00000019852	[A<.>B<.>C<.>D<.>E<.>F<.>G<.>H<.>I<.>J<.>K<.>L<.>M<.>N<.>O<.>P<.>Q<.>R<.>S<.>T<.>U<.>V<.>W<.>X<.>Y<.>Z<.>A1<.>A2<.>A3<.>A4<.>A5<.>A6<.>A7<.>A8]	[A<.>B<.>C<.>D<.>E<.>F<.>G<.>H<.>I<.>J<.>K<.>L<.>M<.>N<.>O<.>P<.>Q<.>R<.>S<.>T<.>U<.>V<.>W<.>X<.>Y<.>Z<.>A1<.>A2<.>A3<.>A4<.>A5<.>A6<.>A7<.>A8]
1687	ENSG00000112394	ENSMUSG00000019838	[A<.>B<.>C<.>D<.>E<.>F]	[A<.>B<.>C<.>D<.>E<.>F]
1688	ENSG00000112406	ENSMUSG00000039879	[A<.>B<.>C<.>D]	[A<.>B<.>C<.>D]
1689	ENSG00000112425	ENSMUSG00000055493	[A<.>B<.>C<.>D]	[A<.>B<.>C<.>D]
1690	ENSG00000112462	ENSMUSG00000029184	[A]	[A]
1691	ENSG00000112473	ENSMUSG00000024327	[A<.>B<.>C<.>D<.>E<.>F<.>G]	[A<.>B<.>C<.>D<.>E<.>F<.>G]
1692	ENSG00000112486	ENSMUSG00000040899	[A<.>BC]	[C]
1693	ENSG00000112499	ENSMUSG00000040966	[A<.>B<.>C<.>D<.>E<.>F<.>G<.>H<.>I<.>J<.>KL]	[A<.>B<.>C<.>D<.>E<.>F<.>G<.>H<.>I<.>J<.>K]
1694	ENSG00000112539	ENSMUSG00000023873	[A<.>B<.>C<.>D<.>E<.>F<.>GH<.>I<.>J]	[A<.>B<.>C<.>D<.>E<.>F<.>H<.>I<.>K<.>L]
1695	ENSG00000112541	ENSMUSG00000023868	[A<.>B<.>C<.>D<.>E<.>F<.>G<.>H<.>I<.>J<.>K<.>L<.>M<.>N<.>O<.>P<.>Q<.>R<.>S<.>T<.>U<.>V]	[A<.>B<.>C<.>D<.>E<.>F<.>G<.>H<.>I<.>J<.>K<.>L<.>M<.>N<.>O<.>P<.>Q<.>R<.>S<.>T<.>U<.>VW]
1696	ENSG00000112578	ENSMUSG00000023988	[A<.>B<.>C<.>D<.>E<.>F<.>G]	[A<.>B<.>C<.>D<.>E<.>F<.>G]
1697	ENSG00000112599	ENSMUSG00000023979	[A<.>B<.>C<.>D]	[A<.>B<.>C<.>D]
1698	ENSG00000112619	ENSMUSG00000023978	[A<.>B<.>C]	[A<.>B<.>C]
1699	ENSG00000112624	ENSMUSG00000036568	[A<.>B<.>C<.>D<.>E<.>F<.>G<.>H<.>I<.>J<.>K]	[A<.>B<.>C<.>D<.>E<.>F<.>G<.>H<.>I<.>J<.>K]
1700	ENSG00000112658	ENSMUSG00000015605	[A<.>B<.>C<.>D<.>E<.>F<.>G]	[A<.>B<.>C<.>D<.>E<.>F<.>G]
1701	ENSG00000112659	ENSMUSG00000040327	[A<.>B<.>C<.>D<.>E<.>G<.>H<.>I<.>J<.>K<.>L<.>M<.>N<.>O<.>P<.>Q<.>R<.>S<.>T<.>U<.>V<.>W<.>X<.>Y<.>Z<.>A1<.>A2<.>A3<.>A4<.>A5<.>A6<.>A7<.>A8<.>A9<.>A10<.>A11<.>A12<.>A13<.>A14<.>A15]	[A<.>B<.>C<.>D<.>EF<.>G<.>H<.>I<.>J<.>K<.>L<.>M<.>N<.>O<.>P<.>Q<.>R<.>S<.>T<.>U<.>V<.>W<.>X<.>Y<.>Z<.>A1<.>A2<.>A3<.>A4<.>A5<.>A6<.>A7<.>A8<.>A9<.>A10<.>A11<.>A12<.>A13<.>A14<.>A15]
1702	ENSG00000112685	ENSMUSG00000021357	[A<.>B<.>C<.>D<.>E<.>F<.>G<.>H<.>I<.>J<.>K<.>L<.>M<.>N<.>O<.>P<.>Q<.>R<.>S<.>T<.>U<.>V<.>W<.>X<.>Y<.>Z<.>A1]	[A<.>B<.>C<.>D<.>E<.>F<.>G<.>H<.>I<.>J<.>K<.>L<.>M<.>N<.>O<.>P<.>Q<.>R<.>S<.>T<.>U<.>V<.>W<.>X<.>Y<.>Z<.>A1]
1703	ENSG00000112695	ENSMUSG00000032330	[AB<.>C<.>D<.>E]	[B<.>C<.>D<.>E]
1704	ENSG00000112739	ENSMUSG00000021413	[A<.>B<.>C<.>D<.>E<.>F<.>G<.>H<.>I<.>J<.>K<.>L<.>M<.>N<.>O]	[A<.>B<.>C<.>D<.>E<.>F<.>G<.>H<.>I<.>J<.>K<.>L<.>M<.>N<.>O]
1705	ENSG00000112796	ENSMUSG00000023960	[A<.>B<.>C]	[A<.>B<.>C]
1706	ENSG00000112799	ENSMUSG00000021423	[A<.>B<.>C<.>D<.>E]	[A<.>B<.>C<.>D<.>E]
1707	ENSG00000112812	ENSMUSG00000006179	[A<.>B<.>C<.>D<.>E<.>F<.>G<.>H<.>I<.>J<.>K<.>LM]	[A<.>B<.>C<.>D<.>E<.>F<.>G<.>H<.>I<.>J<.>K<.>L]
1709	ENSG00000112837	ENSMUSG00000032419	[A<.>B<.>C<.>D<.>E<.>F<.>G<.>H]	[A<.>B<.>C<.>D<.>E<.>F<.>G<.>H]
1710	ENSG00000112852	ENSMUSG00000051599	[A]	[A]
1711	ENSG00000112877	ENSMUSG00000021572	[A<.>B<.>C<.>D<.>E<.>F<.>G<.>H<.>I<.>J<.>K<.>L]	[A<.>B<.>C<.>D<.>E<.>F<.>G<.>H<.>I<.>J<.>K<.>L]
1712	ENSG00000112893	ENSMUSG00000024085	[A<.>B<.>C<.>D<.>E<.>F<.>G<.>H<.>I<.>J<.>K<.>L<.>M<.>N<.>O<.>P<.>Q<.>R<.>S<.>T<.>U<.>V]	[A<.>B<.>C<.>D<.>E<.>F<.>G<.>H<.>I<.>J<.>K<.>L<.>M<.>N<.>O<.>P<.>Q<.>R<.>S<.>T<.>U<.>VW]
1713	ENSG00000112902	ENSMUSG00000022231	[A<.>B<.>C<.>D<.>E<.>F<.>G<.>H<.>I<.>J<.>K<.>L<.>M<.>N<.>O<.>P<.>Q<.>R<.>S<.>T<.>U]	[A<.>B<.>C<.>D<.>E<.>F<.>G<.>H<.>I<.>J<.>K<.>L<.>M<.>N<.>O<.>P<.>Q<.>R<.>S<.>T<.>U]
1714	ENSG00000112936	ENSMUSG00000079105	[A<.>B<.>C<.>D<.>E<.>F<.>G<.>I<.>J<.>L<.>M<.>N<.>O<.>P<.>Q<.>S<.>T<.>U]	[A<.>B<.>C<.>D<.>E<.>F<.>G<.>HI<.>K<.>L<.>M<.>N<.>O<.>P<.>Q<.>RS<.>T<.>U]
1715	ENSG00000112972	ENSMUSG00000093930	[A<.>B<.>C<.>D<.>E<.>F<.>G<.>H<.>I]	[A<.>B<.>C<.>D<.>E<.>F<.>G<.>H<.>I]
1716	ENSG00000112981	ENSMUSG00000035984	[A<.>B<.>C<.>D<.>EF]	[A<.>B<.>C<.>D<.>E]
1717	ENSG00000112984	ENSMUSG00000003779	[A<.>B<.>C<.>D<.>E<.>F<.>G<.>H<.>I<.>J<.>K<.>L<.>M<.>N<.>O<.>P<.>Q<.>R]	[A<.>B<.>C<.>D<.>E<.>F<.>G<.>H<.>I<.>J<.>K<.>L<.>M<.>N<.>O<.>P<.>Q<.>R]
1718	ENSG00000112996	ENSMUSG00000021731	[A<.>B<.>C<.>D<.>E]	[A<.>B<.>C<.>D<.>EF]
1719	ENSG00000113013	ENSMUSG00000024359	[A<.>B<.>C<.>D<.>E<.>F<.>G<.>H<.>I<.>J<.>K<.>L<.>M<.>N<.>O<.>P<.>Q]	[A<.>B<.>C<.>D<.>E<.>F<.>G<.>H<.>I<.>J<.>K<.>L<.>M<.>N<.>O<.>P<.>Q]
1720	ENSG00000113068	ENSMUSG00000024346	[A<.>B<.>C<.>D]	[A<.>B<.>C<.>D]
1721	ENSG00000113070	ENSMUSG00000024486	[A<.>B<.>C<.>D<.>E]	[A<.>B<.>C<.>D<.>E]
1722	ENSG00000113083	ENSMUSG00000024529	[A<.>B<.>C<.>D<.>E<.>F<.>G]	[A<.>B<.>C<.>D<.>E<.>F<.>G]
1723	ENSG00000113088	ENSMUSG00000042385	[AB<.>C<.>D<.>E<.>F]	[B<.>C<.>D<.>E<.>F]
1724	ENSG00000113100	ENSMUSG00000025370	[A<.>B<.>C<.>D<.>E<.>F<.>G<.>H<.>I<.>J<.>K]	[A<.>B<.>C<.>D<.>E<.>F<.>G<.>H<.>I<.>J<.>KL]
1726	ENSG00000113194	ENSMUSG00000025873	[A<.>B<.>C<.>D<.>E<.>F<.>G<.>H<.>I<.>J<.>K]	[A<.>B<.>C<.>D<.>E<.>F<.>G<.>H<.>I<.>J<.>K]
1727	ENSG00000113196	ENSMUSG00000037335	[A<.>B]	[A<.>B]
1728	ENSG00000113212	ENSMUSG00000047033	[AB]	[A]
1729	ENSG00000113248	ENSMUSG00000073591	[A]	[AB]
1730	ENSG00000113262	ENSMUSG00000000617	[A<.>B<.>C<.>D<.>E<.>F<.>G<.>H<.>I<.>J]	[A<.>B<.>C<.>D<.>E<.>F<.>G<.>H<.>I<.>J]
1732	ENSG00000113312	ENSMUSG00000041278	[A<.>B<.>C<.>D<.>E<.>F<.>G]	[A<.>B<.>C<.>D<.>E<.>F<.>G]
1733	ENSG00000113328	ENSMUSG00000020326	[A<.>B<.>C<.>D<.>E]	[A<.>B<.>C<.>D<.>E]
1734	ENSG00000113356	ENSMUSG00000035834	[A<.>B<.>C<.>D<.>E<.>F<.>G]	[A<.>B<.>C<.>D<.>E<.>F<.>G]
1735	ENSG00000113361	ENSMUSG00000039385	[A<.>B<.>C<.>D<.>E<.>F<.>G<.>H<.>I<.>J<.>K]	[A<.>B<.>C<.>D<.>E<.>F<.>G<.>H<.>I<.>J<.>K]
1736	ENSG00000113368	ENSMUSG00000024590	[A<.>B<.>C<.>D<.>E<.>F<.>G<.>H<.>I<.>J<.>K]	[A<.>B<.>C<.>D<.>E<.>F<.>G<.>H<.>I<.>J<.>K]
1737	ENSG00000113369	ENSMUSG00000074794	[A<.>B<.>C<.>D<.>E<.>F<.>G<.>H]	[A<.>B<.>C<.>D<.>E<.>F<.>G<.>H]
1738	ENSG00000113384	ENSMUSG00000022200	[A<.>B<.>C<.>D]	[A<.>B<.>C<.>D]
1739	ENSG00000113387	ENSMUSG00000022205	[A<.>B<.>C<.>D]	[A<.>B<.>C<.>D]
1740	ENSG00000113396	ENSMUSG00000024600	[A<.>B<.>C<.>D<.>E<.>F<.>G<.>H<.>I<.>J]	[A<.>B<.>C<.>D<.>E<.>F<.>G<.>H<.>I<.>J]
1741	ENSG00000113460	ENSMUSG00000022247	[A<.>B<.>C<.>D<.>E<.>F<.>G<.>H<.>I<.>J]	[A<.>B<.>C<.>D<.>E<.>F<.>G<.>H<.>I<.>J]
1742	ENSG00000113504	ENSMUSG00000017756	[A<.>B<.>C<.>D<.>E<.>F<.>G<.>H<.>I<.>J<.>K<.>L<.>M<.>N<.>O<.>P<.>Q<.>R<.>S<.>T<.>U<.>V<.>W<.>X]	[A<.>B<.>C<.>D<.>E<.>F<.>G<.>H<.>I<.>J<.>K<.>L<.>M<.>N<.>O<.>P<.>Q<.>R<.>S<.>T<.>U<.>V<.>W<.>X]
1743	ENSG00000113522	ENSMUSG00000020380	[A<.>B<.>C<.>D<.>E<.>F<.>G<.>H<.>I<.>J<.>K<.>L<.>M<.>N<.>O<.>P<.>Q<.>R<.>S<.>T<.>U<.>V<.>W<.>X<.>Y]	[A<.>B<.>C<.>D<.>E<.>F<.>G<.>H<.>I<.>J<.>K<.>L<.>M<.>N<.>O<.>P<.>Q<.>R<.>S<.>T<.>U<.>V<.>W<.>X<.>Y]
1744	ENSG00000113525	ENSMUSG00000036117	[A<.>B<.>C<.>D]	[A<.>B<.>C<.>D]
1745	ENSG00000113552	ENSMUSG00000052102	[A<.>B<.>C<.>D<.>E<.>F]	[A<.>B<.>C<.>D<.>E<.>F]
1746	ENSG00000113555	ENSMUSG00000024440	[A<.>B<.>C<.>DE]	[A<.>B<.>C<.>D]
1747	ENSG00000113575	ENSMUSG00000020349	[A<.>B<.>C<.>D<.>E<.>F<.>G]	[A<.>B<.>C<.>D<.>E<.>F<.>G]
1748	ENSG00000113583	ENSMUSG00000036275	[AB<.>C<.>D]	[A<.>C<.>D]
1749	ENSG00000113600	ENSMUSG00000022149	[A<.>CD<.>E<.>F<.>G<.>H<.>I<.>J<.>L<.>MN<.>O]	[B<.>D<.>E<.>F<.>G<.>H<.>I<.>K<.>L<.>M]<
1750	ENSG00000113621	ENSMUSG00000021497	[AB<.>C<.>D<.>E<.>F]	[B<.>C<.>D<.>E<.>F]
1751	ENSG00000113638	ENSMUSG00000022151	[A<.>B<.>C<.>D]	[A<.>B<.>C<.>D]
1752	ENSG00000113643	ENSMUSG00000018848	[A<.>B<.>C<.>D<.>E<.>F<.>G<.>H<.>I<.>J<.>K<.>L<.>M<.>N<.>O]	[A<.>B<.>C<.>D<.>E<.>F<.>G<.>H<.>I<.>J<.>K<.>L<.>M<.>N<.>O]
1753	ENSG00000113658	ENSMUSG00000021540	[A<.>B<.>C<.>D<.>E<.>F]	[A<.>B<.>C<.>D<.>E<.>F]
1754	ENSG00000113716	ENSMUSG00000024622	[A<.>B<.>C<.>D<.>E<.>FGH<.>I<.>J<.>K<.>L<.>M<.>N<.>O<.>P<.>Q<.>R<.>S<.>T<.>U]	[A<.>B<.>C<.>D<.>E<.>F<>H<.>I<.>J<.>K<.>L<.>M<.>N<.>O<.>P<.>Q<.>R<.>S<.>T<.>U]
1755	ENSG00000113719	ENSMUSG00000001576	[A<.>B<.>C<.>D<.>E<.>F<.>G<.>H<.>I<.>J]	[A<.>B<.>C<.>D<.>E<.>F<.>G<.>H<.>I<.>J]
1756	ENSG00000113721	ENSMUSG00000024620	[A<.>B<.>C<.>D<.>E<.>F<.>G<.>H<.>J<.>K<.>L<.>M<.>N<.>O<.>P<.>Q<.>R<.>S<.>T<.>U<.>V<.>W]	[A<.>B<.>C<.>D<.>E<.>F<.>G<.>H<.>IJ<.>K<.>L<.>M<.>N<.>O<.>P<.>Q<.>R<.>S<.>T<.>U<.>V<.>W]
1757	ENSG00000113722	ENSMUSG00000024619	[A<.>B<.>C]	[A<.>B<.>C]
1758	ENSG00000113732	ENSMUSG00000015575	[A<.>B<.>C]	[A<.>B<.>C]
1759	ENSG00000113739	ENSMUSG00000020303	[A<.>B<.>C<.>D]	[A<.>B<.>C<.>D]
1760	ENSG00000113805	ENSMUSG00000030075	[A<.>B<.>C<.>D<.>E<.>F<.>G<.>H<.>I<.>J<.>K<.>L<.>M<.>N<.>O<.>P<.>Q<.>R<.>S<.>T<.>U<.>V]	[A<.>B<.>C<.>D<.>E<.>F<.>G<.>H<.>I<.>J<.>K<.>L<.>M<.>N<.>O<.>P<.>Q<.>R<.>S<.>T<.>U<.>V]
1761	ENSG00000113811	ENSMUSG00000042682	[A<.>B<.>C<.>D<.>E]	[A<.>B<.>C<.>D<.>E]
1762	ENSG00000113812	ENSMUSG00000015971	[A<.>B<.>C<.>D<.>E<.>F<.>G<.>H<.>I<.>J<.>K<.>L<.>M]	[A<.>B<.>C<.>D<.>E<.>F<.>G<.>H<.>I<.>J<.>K<.>L<.>M]
1763	ENSG00000113845	ENSMUSG00000002846	[A<.>B<.>C<.>D<.>E<.>F<.>G]	[A<.>B<.>C<.>D<.>E<.>F<.>G]
1764	ENSG00000113905	ENSMUSG00000022877	[B<.>C<.>D<.>E<.>F<.>G<.>H]	[AB<.>C<.>D<.>E<.>F<.>G<.>H]
1765	ENSG00000113924	ENSMUSG00000022821	[A<.>B<.>C<.>D<.>E<.>F<.>G<.>H<.>I<.>J<.>K<.>L<.>M<.>N]	[A<.>B<.>C<.>D<.>E<.>F<.>G<.>H<.>I<.>J<.>K<.>L<.>M<.>N]
1766	ENSG00000113946	ENSMUSG00000038148	[AB<.>C<.>D<.>E<.>F]	[B<.>C<.>D<.>E<.>F]
1767	ENSG00000113966	ENSMUSG00000022722	[A<.>B<.>C<.>D<.>E<.>F<.>G]	[A<.>B<.>C<.>D<.>E<.>F<.>G]
1768	ENSG00000113971	ENSMUSG00000032558	[A<.>B<.>C<.>D<.>E<.>F<.>G<.>H<.>I<.>J<.>K<.>L<.>M<.>N<.>O<.>P<.>Q<.>R<.>S<.>T<.>U<.>V<.>W<.>X<.>Y<.>Z<.>A1]	[A<.>B<.>C<.>D<.>E<.>F<.>G<.>H<.>I<.>J<.>K<.>L<.>M<.>N<.>O<.>P<.>Q<.>R<.>S<.>T<.>U<.>V<.>W<.>X<.>Y<.>Z<.>A1]
1769	ENSG00000114021	ENSMUSG00000022751	[A<.>B<.>C<.>D<.>E<.>F<.>G<.>H<.>I<.>J]	[A<.>B<.>C<.>D<.>E<.>F<.>G<.>H<.>I<.>J]
1770	ENSG00000114023	ENSMUSG00000003955	[A<.>B<.>C<.>D<.>E]	[A<.>B<.>C<.>D<.>E]
1771	ENSG00000114030	ENSMUSG00000022905	[A<.>B<.>C<.>D<.>E<.>F<.>G<.>H<.>I<.>J<.>K<.>L<.>M]	[A<.>B<.>C<.>D<.>E<.>F<.>G<.>H<.>I<.>J<.>K<.>L<.>M]
1772	ENSG00000114113	ENSMUSG00000032454	[A<.>B<.>C<.>D]	[A<.>B<.>C<.>D]
1773	ENSG00000114166	ENSMUSG00000000708	[AB<.>C<.>D<.>E<.>F<.>G<.>H<.>I<.>J<.>K<.>L<.>M<.>N<.>O<.>P<.>Q<.>R<.>S]	[B<.>C<.>D<.>E<.>F<.>G<.>H<.>I<.>J<.>K<.>L<.>M<.>N<.>O<.>P<.>Q<.>R<.>S]
1774	ENSG00000114200	ENSMUSG00000027792	[A<.>B<.>C]	[A<.>B<.>C]
1775	ENSG00000114209	ENSMUSG00000027835	[A<.>B<.>C<.>D<.>E<.>F<.>G]	[A<.>B<.>C<.>D<.>E<.>F<.>G]
1776	ENSG00000114268	ENSMUSG00000025648	[A<.>B<.>C<.>D<.>E<.>F<.>G<.>H<.>I<.>J<.>K<.>L<.>M<.>N]	[A<.>B<.>C<.>D<.>E<.>F<.>G<.>H<.>I<.>J<.>K<.>L<.>M<.>N]
1777	ENSG00000114270	ENSMUSG00000025650	[A<.>B<.>C<.>D<.>E<.>F<.>G<.>H<.>I<.>J<.>K<.>L<.>M<.>N<.>O<.>P<.>Q<.>R<.>S<.>T<.>U<.>V<.>W<.>X<.>Y<.>Z<.>A1<.>A2<.>A3<.>A4<.>A5<.>A6<.>A7<.>A8<.>A9<.>A10<.>A11<.>A12<.>A13<.>A14<.>A15<.>A16<.>A17<.>A18<.>A19<.>A20A21<.>A22<.>A23<.>A24<.>A25<.>A26<.>A27<.>A28<.>A29<.>A30<.>A31<.>A32<.>A33<.>A34<.>A35<.>A36<.>A37<.>A38<.>A39<.>A40<.>A41<.>A42<.>A43<.>A44<.>A45<.>A46<.>A47<.>A48<.>A49<.>A50<.>A51<.>…	[A<.>B<.>C<.>D<.>E<.>F<.>G<.>H<.>I<.>J<.>K<.>L<.>M<.>N<.>O<.>P<.>Q<.>R<.>S<.>T<.>U<.>V<.>W<.>X<.>Y<.>Z<.>A1<.>A2<.>A3<.>A4<.>A5<.>A6<.>A7<.>A8<.>A9<.>A10<.>A11<.>A12<.>A13<.>A14<.>A15<.>A16<.>A17<.>A18<.>A19<.>A20<.>A22<.>A23<.>A24<.>A25<.>A26<.>A27<.>A28<.>A29<.>A30<.>A31<.>A32<.>A33<.>A34<.>A35<.>A36<.>A37<.>A38<.>A39<.>A40<.>A41<.>A42<.>A43<.>A44<.>A45<.>A46<.>A47<.>A48<.>A49<.>A50<.>A51<.>A52…
1778	ENSG00000114302	ENSMUSG00000032601	[A<.>B<.>C<.>D<.>E<.>F<.>G<.>H<.>I<.>J<.>K]	[A<.>B<.>C<.>D<.>E<.>F<.>G<.>H<.>I<.>J<.>K]
1779	ENSG00000114315	ENSMUSG00000022528	[A<.>B<.>C<.>D]	[A<.>B<.>C<.>D]
1780	ENSG00000114331	ENSMUSG00000049076	[A<.>B<.>C<.>D<.>E<.>F<.>G<.>H<.>I<.>J<.>K<.>L<.>M<.>N<.>O<.>P<.>Q<.>R<.>S<.>T<.>U<.>V<.>W]	[A<.>B<.>C<.>D<.>E<.>F<.>G<.>H<.>I<.>J<.>K<.>L<.>M<.>N<.>O<.>P<.>Q<.>R<.>S<.>T<.>U<.>V<.>W]
1781	ENSG00000114349	ENSMUSG00000034837	[A<.>B<.>C<.>D<.>E<.>F<.>G<.>H]	[A<.>B<.>C<.>D<.>E<.>F<.>G<.>H]
1782	ENSG00000114374	ENSMUSG00000069044	[A<.>B<.>C<.>D<.>E<.>F<.>G<.>H<.>I<.>J<.>K<.>L<.>M<.>N<.>O<.>P<.>Q<.>R<.>S<.>T<.>U<.>V<.>W<.>X<.>Y<.>Z<.>A1<.>A2<.>A3<.>A4<.>A5<.>A6<.>A7<.>A8<.>A9<.>A10<.>A11<.>A12<.>A13<.>A14<.>A15<.>A16<.>A17<.>A18]	[A<.>B<.>C<.>D<.>E<.>F<.>G<.>H<.>I<.>J<.>K<.>L<.>M<.>N<.>O<.>P<.>Q<.>R<.>S<.>T<.>U<.>V<.>W<.>X<.>Y<.>Z<.>A1<.>A2<.>A3<.>A4<.>A5<.>A6<.>A7<.>A8<.>A9<.>A10<.>A11<.>A12<.>A13<.>A14<.>A15<.>A16<.>A17<.>A18]
1783	ENSG00000114383	ENSMUSG00000010054	[A<.>B<.>C]	[A<.>B<.>C]
1784	ENSG00000114388	ENSMUSG00000010057	[A<.>B<.>C<.>D<.>E<.>F<.>G<.>H<.>I<.>J<.>K]	[A<.>B<.>C<.>D<.>E<.>F<.>G<.>H<.>I<.>J<.>K]
1785	ENSG00000114391	ENSMUSG00000098274	[A<.>B<.>C<.>D<.>E<.>F]	[A<.>B<.>C<.>D<.>E<.>F]
1786	ENSG00000114423	ENSMUSG00000022637	[A<.>B<.>C<.>D<.>E<.>F<.>G<.>H<.>I<.>J<.>K<.>L<.>M<.>N<.>O<.>P<.>Q<.>R]	[A<.>B<.>C<.>D<.>E<.>F<.>G<.>H<.>I<.>J<.>K<.>L<.>M<.>N<.>P<.>Q<.>R]
1787	ENSG00000114446	ENSMUSG00000032965	[A<.>B<.>C<.>D<.>E<.>F<.>G<.>H<.>I<.>J<.>K]	[A<.>B<.>C<.>D<.>E<.>F<.>G<.>H<.>I<.>J<.>K]
1788	ENSG00000114450	ENSMUSG00000027669	[A<.>B<.>C<.>D<.>E<.>F<.>G<.>H<.>I]	[A<.>B<.>C<.>D<.>E<.>F<.>G<.>H<.>IJ]
1790	ENSG00000114487	ENSMUSG00000022652	[A<.>B<.>C<.>D<.>E<.>F<.>G<.>H<.>I<.>J<.>K<.>L<.>M<.>N<.>O<.>P<.>Q<.>R<.>T<.>U<.>V<.>W<.>X<.>Y<.>Z<.>A1<.>A2<.>A3A4]	[A<.>B<.>C<.>D<.>E<.>F<.>G<.>H<.>I<.>J<.>K<.>L<.>M<.>N<.>O<.>P<.>Q<.>S<.>T<.>V<.>W<.>X<.>Y<.>Z<.>A1<.>A2<.>A3]
1791	ENSG00000114491	ENSMUSG00000022814	[A<.>B<.>C<.>D<.>E<.>F]	[A<.>B<.>C<.>D<.>E<.>FG]
1792	ENSG00000114520	ENSMUSG00000022808	[A<.>B<.>C<.>D<.>E<.>F<.>G<.>H<.>I<.>J<.>K<.>L<.>M<.>N]	[A<.>B<.>C<.>D<.>E<.>F<.>G<.>H<.>I<.>J<.>K<.>L<.>M<.>N]
1793	ENSG00000114541	ENSMUSG00000030064	[A<.>B<.>C<.>D<.>E<.>F<.>G<.>H<.>I<.>J<.>K<.>L<.>M<.>N<.>O<.>P<.>Q<.>R<.>S<.>T<.>U<.>V<.>W]	[B<.>C<.>D<.>E<.>F<.>G<.>H<.>I<.>J<.>K<.>L<.>M<.>N<.>O<.>P<.>Q<.>R<.>S<.>T<.>U<.>V<.>W]
1794	ENSG00000114554	ENSMUSG00000030084	[A<.>B<.>C<.>D<.>E<.>F<.>G<.>H<.>I<.>J<.>K<.>L<.>M<.>N<.>O<.>P<.>Q<.>R<.>S<.>T<.>U<.>V<.>W<.>X<.>Y<.>Z<.>A1<.>A2<.>A3<.>A4<.>A5]	[A<.>B<.>C<.>D<.>E<.>F<.>G<.>H<.>I<.>J<.>K<.>L<.>M<.>N<.>O<.>P<.>Q<.>R<.>S<.>T<.>U<.>V<.>W<.>X<.>Y<.>Z<.>A1<.>A2<.>A3<.>A4<.>A5]
1795	ENSG00000114573	ENSMUSG00000052459	[A<.>B<.>C<.>D<.>E<.>F<.>G<.>H<.>I<.>J<.>K<.>L<.>M<.>N]	[A<.>B<.>C<.>D<.>E<.>F<.>G<.>H<.>I<.>J<.>K<.>L<.>M<.>N]
1796	ENSG00000114631	ENSMUSG00000033152	[A<.>BC<.>D<.>E<.>F<.>G<.>H<.>I]	[C<.>D<.>E<.>F<.>G<.>H<.>I]
1797	ENSG00000114638	ENSMUSG00000049436	[A<.>B<.>C<.>D<.>E<.>F<.>G]	[A<.>B<.>C<.>D<.>E<.>F<.>G]
1798	ENSG00000114648	ENSMUSG00000054792	[A<.>B<.>C<.>D<.>E<.>F<.>G<.>H<.>I<.>J]	[A<.>B<.>C<.>D<.>E<.>F<.>G<.>H<.>I<.>J]
1799	ENSG00000114650	ENSMUSG00000032485	[A<.>B<.>C<.>D<.>E<.>F<.>G<.>H<.>I<.>J<.>K<.>L<.>M<.>N<.>O<.>PQ<.>R<.>S<.>T<.>U<.>V<.>W]	[A<.>B<.>C<.>D<.>E<.>F<.>G<.>H<.>I<.>J<.>K<.>L<.>M<.>N<.>O<.>Q<.>R<.>S<.>T<.>U<.>V<.>W]
1800	ENSG00000114654	ENSMUSG00000068263	[AB<.>C<.>D<.>EF<.>G<.>H<.>I<.>J]	[B<.>C<.>D<.>E<.>G<.>H<.>I<.>J]
1801	ENSG00000114686	ENSMUSG00000032563	[A<.>B<.>C<.>D<.>E<.>F<.>G<.>H<.>I<.>J]	[A<.>B<.>C<.>D<.>E<.>F<.>G<.>H<.>I<.>J]
1802	ENSG00000114735	ENSMUSG00000032579	[A<.>B<.>C<.>D<.>E<.>F<.>G<.>H<.>I<.>J]	[A<.>B<.>C<.>D<.>E<.>F<.>G<.>H<.>I<.>J]
1803	ENSG00000114738	ENSMUSG00000032577	[A<.>B<.>C<.>D<.>E<.>F<.>G<.>H<.>I<.>J]	[A<.>B<.>C<.>D<.>E<.>F<.>G<.>H<.>I<.>J]
1804	ENSG00000114739	ENSMUSG00000061393	[A<.>B<.>C<.>D<>F<.>G<.>H<.>I<.>J<.>K<.>L]	[A<.>B<.>C<.>DEF<.>G<.>H<.>I<.>J<.>K<.>L]
1805	ENSG00000114742	ENSMUSG00000032512	[A<.>B<.>C<.>D<.>E<.>F<.>G<.>H<.>I<.>J<.>K<.>L<.>M<.>N<.>O<.>P<.>Q<.>R<.>S]	[A<.>B<.>C<.>D<.>E<.>F<.>G<.>H<.>I<.>J<.>K<.>L<.>M<.>N<.>O<.>P<.>Q<.>R<.>S]
1806	ENSG00000114744	ENSMUSG00000036513	[A<.>B<.>C<.>D<.>E]	[A<.>B<.>C<.>D<.>E]
1807	ENSG00000114767	ENSMUSG00000041506	[A<.>B<.>C<.>D<.>E<.>F<.>G<.>H<.>I<.>J<.>K<.>L<.>M<.>N<.>O]	[A<.>B<.>C<.>D<.>E<.>F<.>G<.>H<.>I<.>J<.>K<.>L<.>M<.>N<.>O]
1808	ENSG00000114771	ENSMUSG00000027761	[A<.>C<.>D<.>E<.>F]	[B<.>C<.>D<.>E<.>F]
1809	ENSG00000114779	ENSMUSG00000042073	[A<.>B<.>C]	[A<.>B<.>C]
1810	ENSG00000114784	ENSMUSG00000006941	[A<.>B<.>C<.>D]	[A<.>B<.>C<.>D]
1811	ENSG00000114796	ENSMUSG00000062901	[A<.>B<.>C<.>D<.>E<.>FG]	[A<.>B<.>C<.>D<.>E<.>F]
1812	ENSG00000114841	ENSMUSG00000019027	[A<.>B<.>C<.>D<.>E<.>F<.>G<.>H<.>I<.>J<.>K<.>L<.>M<.>N<.>O<.>P<.>Q<.>R<.>S<.>T<.>U<.>V<.>W<.>X<.>Y<.>Z<.>A1<.>A2<.>A3<.>A4<.>A5<.>A6<.>A7<.>A8<.>A9<.>A10<.>A11<.>A12<.>A13<.>A14<.>A15<.>A16<.>A17<.>A18<.>A19<.>A20<.>A21<.>A22<.>A23<.>A24<.>A25<.>A26<.>A27<.>A28<.>A29<.>A30<.>A31<.>A32<.>A33<.>A34<.>A35<.>A36<.>A37<.>A38<.>A39<.>A40<.>A41<.>A42<.>A43<.>A44<.>A45<.>A46<.>A47<.>A48<.>A49<.>A50<.>A51]	[A<.>B<.>C<.>D<.>E<.>F<.>G<.>H<.>I<.>J<.>K<.>L<.>M<.>N<.>O<.>P<.>Q<.>R<.>S<.>T<.>U<.>V<.>W<.>X<.>Y<.>Z<.>A1<.>A2<.>A3<.>A4<.>A5<.>A6<.>A7<.>A8<.>A9<.>A10<.>A11<.>A12<.>A13<.>A14<.>A15<.>A16<.>A17<.>A18<.>A19<.>A20<.>A21<.>A22<.>A23<.>A24<.>A25<.>A26<.>A27<.>A28<.>A29<.>A30<.>A31<.>A32<.>A33<.>A34<.>A35<.>A36<.>A37<.>A38<.>A39<.>A40<.>A41<.>A42<.>A43<.>A44<.>A45<.>A46<.>A47<.>A48<.>A49<.>A50<.>A51]
1814	ENSG00000114854	ENSMUSG00000091898	[A<.>B<.>C<.>D<.>E<.>F]	[A<.>B<.>C<.>D<.>E<.>F]
1815	ENSG00000114857	ENSMUSG00000032525	[A<.>B<.>C<.>D<.>E<.>F<.>G<.>H<.>I<.>J<.>K<.>L<.>M<.>N<.>O<.>P]	[A<.>B<.>C<.>D<.>E<.>F<.>G<.>H<.>I<.>J<.>K<.>L<.>M<.>N<.>O<.>P]
1816	ENSG00000114902	ENSMUSG00000021917	[A<.>B<.>C<.>D]	[A<.>B<.>C<.>D]
1817	ENSG00000114942	ENSMUSG00000025967	[A<.>B<.>C<.>D<.>E<.>F]	[A<.>B<.>C<.>D<.>E<.>F]
1818	ENSG00000114978	ENSMUSG00000043131	[A<.>B<.>C<.>D<.>E<.>F]	[A<.>B<.>C<.>D<.>E<.>F]
1819	ENSG00000114999	ENSMUSG00000027394	[A<.>B<.>C<.>D<.>E<.>F<.>G]	[A<.>B<.>C<.>D<.>E<.>F<.>G]
1820	ENSG00000115008	ENSMUSG00000027399	[A<.>B<.>C<.>D<.>F<.>GH]	[A<.>B<.>C<.>DE<.>F<.>G]
1821	ENSG00000115053	ENSMUSG00000026234	[A<.>B<.>C<.>D<.>E<.>F<.>G<.>H<.>I<.>J<.>K<.>L<.>M<.>N]	[A<.>B<.>C<.>D<.>E<.>F<.>G<.>H<.>I<.>J<.>K<.>L<.>M<.>N]
1822	ENSG00000115073	ENSMUSG00000037351	[A<.>B<.>C<.>D<.>E<.>F<.>G<.>H<.>I<.>J<.>K]	[A<.>B<.>C<.>D<.>E<.>F<.>G<.>H<.>I<.>J<.>K]
1823	ENSG00000115084	ENSMUSG00000026342	[A<.>B<.>C<.>D<.>E<.>F<.>G<.>H<.>I<.>J<.>K<.>L<.>M<.>N<.>O]	[A<.>B<.>C<.>D<.>E<.>F<.>G<.>H<.>I<.>J<.>K<.>L<.>M<.>N<.>O]
1824	ENSG00000115112	ENSMUSG00000026380	[A<.>B<.>C<.>D<.>E<.>F<.>G<.>H<.>I<.>J<.>K<.>L<.>M<.>N<.>O]	[A<.>B<.>C<.>D<.>E<.>F<.>G<.>H<.>I<.>J<.>K<.>L<.>M<.>N<.>O]
1825	ENSG00000115128	ENSMUSG00000037361	[A<.>B<.>C<.>D]	[A<.>B<.>C<.>D]
1826	ENSG00000115138	ENSMUSG00000020660	[A<.>B]	[A<.>B]
1827	ENSG00000115145	ENSMUSG00000055371	[A<.>B<.>C<.>D<.>E<.>F<.>G<.>H<.>I<.>J<.>K<.>L<.>M<.>N]	[A<.>B<.>C<.>D<.>E<.>F<.>G<.>H<.>I<.>J<.>K<.>L<.>M<.>N]
1828	ENSG00000115159	ENSMUSG00000026827	[A<.>B<.>C<.>D<.>E<.>F<.>G<.>H<.>I<.>J<.>K<.>L<.>M<.>N<.>O<.>P]	[A<.>B<.>C<.>D<.>E<.>F<.>G<.>H<.>I<.>J<.>K<.>L<.>M<.>N<.>O<.>P]
1829	ENSG00000115165	ENSMUSG00000026832	[A<.>B<.>C<.>D<.>E<.>F<.>G<.>H]	[A<.>B<.>C<.>D<.>E<.>F<.>G<.>H]
1830	ENSG00000115170	ENSMUSG00000026836	[A<.>B<.>C<.>D<.>E<.>F<.>G<.>H<.>I]	[A<.>B<.>C<.>D<.>E<.>F<.>G<.>H<.>I]
1831	ENSG00000115194	ENSMUSG00000029151	[A<.>B<.>C<.>D<.>E<.>F<.>G<.>H]	[A<.>B<.>C<.>D<.>E<.>F<.>G<.>H]
1832	ENSG00000115216	ENSMUSG00000029148	[A<.>B<.>C<.>D<.>E<.>F<.>G<.>H<.>I<.>J<.>K<.>L<.>M<.>N<.>O<.>P<.>Q]	[A<.>B<.>C<.>D<.>E<.>F<.>G<.>H<.>I<.>J<.>K<.>L<.>M<.>N<.>O<.>P<.>Q]
1833	ENSG00000115226	ENSMUSG00000038552	[AB<.>C<.>D<.>E<.>F<.>G]	[B<.>C<.>D<.>E<.>F<.>G]
1834	ENSG00000115232	ENSMUSG00000027009	[A<.>B<.>C<.>D<.>E<.>F<.>G<.>H<.>I<.>J<.>K<.>L<.>M<.>N<.>O<.>P<.>Q<.>R<.>S<.>T<.>U<.>V<.>W<.>X<.>Y<.>Z<.>A1<.>A2]	[A<.>B<.>C<.>D<.>E<.>F<.>G<.>H<.>I<.>J<.>K<.>L<.>M<.>N<.>O<.>P<.>Q<.>R<.>S<.>T<.>U<.>V<.>W<.>X<.>Y<.>Z<.>A1<.>A2]
1835	ENSG00000115233	ENSMUSG00000026914	[A<.>B<.>C<.>D<.>E<.>F<.>G<.>H<.>I<.>J]	[A<.>B<.>C<.>D<.>E<.>F<.>G<.>H<.>I<.>J]
1836	ENSG00000115241	ENSMUSG00000029147	[A<.>B<.>C<.>D<.>E<.>F<.>G<.>H<.>I<.>J]	[A<.>B<.>C<.>D<.>E<.>F<.>G<.>H<.>I<.>J]
1837	ENSG00000115257	ENSMUSG00000020131	[A<.>B<.>C<.>D<.>E<.>F<.>G<.>H<.>I<.>J<.>K<.>L<.>M<.>N<.>O]	[A<.>B<.>C<.>D<.>E<.>F<.>G<.>H<.>I<.>J<.>K<.>L<.>M<.>N<.>P]
1838	ENSG00000115263	ENSMUSG00000000394	[A<.>B<.>C<.>D<.>E]	[A<.>B<.>C<.>D<.>E]
1839	ENSG00000115266	ENSMUSG00000020135	[A<.>B<.>C<.>D<.>EF<.>G<.>H<.>IJ<.>K<.>L<.>M<.>N<.>O<.>P]	[A<.>B<.>C<.>D<.>F<.>G<.>H<.>I<.>K<.>L<.>M<.>N<.>O<.>P]
1840	ENSG00000115271	ENSMUSG00000026893	[A<.>B<.>C<.>D<.>E<.>F<.>G<.>H]	[A<.>B<.>C<.>D<.>E<.>F<.>G<.>H]
1841	ENSG00000115286	ENSMUSG00000020153	[A<.>B<.>C<.>E<.>F<.>G<.>H<.>I]	[A<.>B<.>D<.>E<.>F<.>G<.>H<.>I]
1842	ENSG00000115289	ENSMUSG00000069678	[AB<.>C<.>D<.>E<.>F<.>G<.>H<.>I<.>J]	[B<.>C<.>D<.>E<.>F<.>G<.>H<.>I<.>J]
1843	ENSG00000115290	ENSMUSG00000026888	[A<.>B<.>C<.>D<.>E<.>F<.>G<.>H<.>I<.>J<.>K<.>L<.>M<.>N]	[A<.>B<.>C<.>D<.>E<.>F<.>G<.>H<.>I<.>J<.>K<.>L<.>M<.>N]
1844	ENSG00000115297	ENSMUSG00000068327	[A<.>B<.>C]	[A<.>B<.>C]
1845	ENSG00000115307	ENSMUSG00000068328	[B<.>C<.>D<.>E<.>F<.>G<.>H<.>I<.>J<.>K<.>L<.>M]	[AB<.>C<.>D<.>E<.>F<.>G<.>H<.>I<.>J<.>K<.>L<.>M]
1846	ENSG00000115339	ENSMUSG00000026994	[A<.>B<.>C<.>D<.>E<.>F<.>G<.>H<.>I<.>J]	[A<.>B<.>C<.>D<.>E<.>F<.>G<.>H<.>I<.>J]
1847	ENSG00000115350	ENSMUSG00000030042	[A<.>B<.>C<.>D]	[A<.>B<.>C<.>D]
1848	ENSG00000115361	ENSMUSG00000026003	[A<.>B<.>C<.>D<.>E<.>F<.>G<.>H<.>I<.>J<.>K]	[A<.>B<.>C<.>D<.>E<.>F<.>G<.>H<.>I<.>J<.>K]
1849	ENSG00000115363	ENSMUSG00000035104	[A<.>B]	[A<.>B]
1850	ENSG00000115364	ENSMUSG00000030045	[A<.>C<.>D<.>E<.>F<.>G]	[BC<.>D<.>E<.>F<.>G]
1851	ENSG00000115365	ENSMUSG00000026000	[A<.>B<.>C<.>D<.>E<.>F<.>G<.>H<.>I]	[A<.>B<.>C<.>D<.>E<.>F<.>G<.>H<.>I]
1852	ENSG00000115368	ENSMUSG00000025995	[A<.>B<.>C<.>D<.>E<.>F<.>G<.>H<.>I<.>J<.>K<.>L<.>M<.>N<.>O<.>P<.>Q<.>R<.>S<.>T<.>U]	[A<.>B<.>C<.>D<.>E<.>F<.>G<.>H<.>I<.>J<.>K<.>L<.>M<.>N<.>O<.>P<.>Q<.>R<.>S<.>T<.>U]
1853	ENSG00000115380	ENSMUSG00000020467	[A<.>B<.>C<.>D<.>E<.>F<.>G<.>H<.>I<.>J]	[A<.>B<.>C<.>D<.>E<.>F<.>G<.>H<.>I<.>J]
1854	ENSG00000115421	ENSMUSG00000020273	[A<.>B<.>C<.>D<.>E<.>F<.>G<.>H<.>I<.>J<.>K<.>L<.>M<.>N<.>O<.>P<.>QR<.>S<.>T<.>U<.>V<.>W]	[A<.>B<.>C<.>D<.>E<.>F<.>G<.>H<.>I<.>J<.>K<.>L<.>M<.>N<.>O<.>P<.>R<.>S<.>T<.>U<.>V<.>W]
1855	ENSG00000115423	ENSMUSG00000052861	[A<.>B<.>C<.>D<.>E<.>F<.>G<.>H<.>I<.>J<.>K<.>L<.>M<.>N<.>O<.>P<.>Q<.>R<.>S<.>T<.>U<.>V<.>W<.>X<.>Y<.>Z<.>A1<.>A2<.>A3<.>A4<.>A5<.>A6<.>A7<.>A8<.>A9<.>A10<.>A11<.>A12<.>A13<.>A14<.>A15<.>A16<.>A17<.>A18<.>A19<.>A20<.>A21<.>A22<.>A23<.>A24<.>A25<.>A26<.>A27<.>A28<.>A29<.>A30<.>A31<.>A32<.>A33<.>A34<.>A35<.>A36<.>A37<.>A38<.>A39<.>A40<.>A41<.>A42<.>A43<.>A44<.>A45<.>A46<.>A47<.>A48<.>A49<.>A50]	[A<.>B<.>C<.>D<.>E<.>F<.>G<.>H<.>I<.>J<.>K<.>L<.>M<.>N<.>O<.>P<.>Q<.>R<.>S<.>T<.>U<.>V<.>W<.>X<.>Y<.>Z<.>A1<.>A2<.>A3<.>A4<.>A5<.>A6<.>A7<.>A8<.>A9<.>A10<.>A11<.>A12<.>A13<.>A14<.>A15<.>A16<.>A17<.>A18<.>A19<.>A20<.>A21<.>A22<.>A23<.>A24<.>A25<.>A26<.>A27<.>A28<.>A29<.>A30<.>A31<.>A32<.>A33<.>A34<.>A35<.>A36<.>A37<.>A38<.>A39<.>A40<.>A41<.>A42<.>A43<.>A44<.>A45<.>A46<.>A47<.>A48<.>A49<.>A50]
1856	ENSG00000115425	ENSMUSG00000026189	[A<.>B<.>C<.>D<.>E<.>F<.>G<.>H]	[A<.>B<.>C<.>D<.>E<.>F<.>G<.>H]
1857	ENSG00000115446	ENSMUSG00000026111	[A<.>B<.>C<.>D<.>E]	[A<.>B<.>C<.>D<.>F]
1858	ENSG00000115461	ENSMUSG00000026185	[A<.>B<.>C<.>D]	[A<.>B<.>C<.>D]
1859	ENSG00000115464	ENSMUSG00000056342	[A<.>B<.>C<.>D<.>E<.>F<.>G<.>H<.>I<.>J<.>K<.>L<.>M<.>N<.>O<.>P<.>Q<.>R<.>S<.>T<.>U<.>V<.>W<.>X<.>Y<.>Z<.>A1<.>A2<.>A3<.>A4<.>A5<.>A6<.>A7<.>A8<.>A9<.>A10<.>A11<.>A12<.>A13<.>A14<.>A15<.>A16<.>A17<.>A18<.>A19<.>A20<.>A21<.>A22<.>A23<.>A24<.>A25<.>A26<.>A27<.>A28<.>A29<.>A30<.>A31<.>A32<.>A33<.>A34<.>A35<.>A36<.>A37<.>A38<.>A39<.>A40<.>A41<.>A42<.>A43<.>A44<.>A45<.>A46<.>A47<.>A48<.>A49<.>A50<.>A51…	[A<.>B<.>C<.>D<.>E<.>F<.>G<.>H<.>I<.>J<.>K<.>L<.>M<.>N<.>O<.>P<.>Q<.>R<.>S<.>T<.>U<.>V<.>W<.>X<.>Y<.>Z<.>A1<.>A2<.>A3<.>A4<.>A5<.>A6<.>A7<.>A8<.>A9<.>A10<.>A11<.>A12<.>A13<.>A14<.>A15<.>A16<.>A17<.>A18<.>A19<.>A20<.>A21<.>A22<.>A23<.>A24<.>A25<.>A26<.>A27<.>A28<.>A29<.>A30<.>A31<.>A32<.>A33<.>A34<.>A35<.>A36<.>A37<.>A38<.>A39<.>A40<.>A41<.>A42<.>A43<.>A44<.>A45<.>A46<.>A47<.>A48<.>A49<.>A50<.>A51…
1860	ENSG00000115507	ENSMUSG00000005917	[A<.>B<.>C]	[A<.>B<.>C]
1861	ENSG00000115514	ENSMUSG00000058407	[A<.>B<.>C<.>D]	[A<.>B<.>C<.>D]
1862	ENSG00000115526	ENSMUSG00000026080	[C<.>D<.>E<.>F<.>G]	[A<.>BC<.>D<.>E<.>F<.>G]
1863	ENSG00000115539	ENSMUSG00000026078	[A<.>B<.>C<.>D<.>E<.>F]	[A<.>B<.>C<.>D<.>E<.>F]
1864	ENSG00000115541	ENSMUSG00000073676	[A<.>B<.>C<.>D]	[A<.>B<.>C<.>D]
1865	ENSG00000115548	ENSMUSG00000053470	[A<.>B<.>C<.>D<.>E<.>F<.>G<.>H<.>I<.>J<.>K<.>L<.>M<.>N<.>O<.>P<.>Q<.>R<.>S<.>T<.>U<.>V<.>W<.>X<.>Y]	[A<.>B<.>C<.>D<.>E<.>F<.>G<.>H<.>I<.>J<.>K<.>L<.>M<.>N<.>O<.>P<.>Q<.>R<.>S<.>T<.>U<.>V<.>W<.>X<.>Y]
1866	ENSG00000115592	ENSMUSG00000006542	[A<.>B<.>C<.>D<.>E<.>F<.>G<.>H<.>I<.>J<.>K<.>L<.>M]	[A<.>B<.>C<.>D<.>E<.>F<.>G<.>H<.>I<.>J<.>K<.>L<.>M]
1867	ENSG00000115596	ENSMUSG00000033227	[A<.>B<.>C<.>D]	[A<.>B<.>C<.>D]
1868	ENSG00000115598	ENSMUSG00000070942	[A<.>C<.>D<.>E<.>GH<.>I<.>J<.>K<.>L<.>M<.>N]	[B<.>C<.>D<.>F<.>H<.>I<.>J<.>K<.>L<.>MO]
1870	ENSG00000115616	ENSMUSG00000026062	[A<.>B<.>C<.>D<.>E<.>F<.>G<.>H<.>I<.>J<.>K<.>L]	[A<.>B<.>C<.>D<.>E<.>F<.>G<.>H<.>I<.>J<.>K<.>LM]
1871	ENSG00000115641	ENSMUSG00000008136	[A<.>B<.>C<.>D<.>E]	[A<.>B<.>C<.>D<.>E]
1872	ENSG00000115649	ENSMUSG00000033159	[A<.>B<.>C<.>D<.>E<.>F<.>G<.>H]	[A<.>B<.>C<.>D<.>E<.>F<.>G<.>H]
1873	ENSG00000115657	ENSMUSG00000026198	[A<.>B<.>C<.>D<.>E<.>F<.>G<.>H<.>I<.>J<.>K<.>L<.>M<.>N<.>O<.>P<.>Q<.>R<.>ST]	[A<.>B<.>C<.>D<.>E<.>F<.>G<.>H<.>I<.>J<.>K<.>L<.>M<.>N<.>O<.>P<.>Q<.>R<.>S]
1874	ENSG00000115661	ENSMUSG00000026201	[A<.>B<.>C<.>D<.>E<.>F<.>G]	[A<.>B<.>C<.>D<.>E<.>F<.>G]
1875	ENSG00000115665	ENSMUSG00000023945	[A<.>B<.>C<.>D<.>E<.>F<.>G<.>H]	[A<.>B<.>C<.>D<.>E<.>F<.>G<.>H]
1876	ENSG00000115718	ENSMUSG00000024386	[A<.>B<.>C<.>D<.>E<.>F<.>G<.>H]	[A<.>B<.>C<.>D<.>E<.>F<.>G<.>H]
1877	ENSG00000115738	ENSMUSG00000020644	[A<.>B]	[A<.>B]
1878	ENSG00000115750	ENSMUSG00000059669	[A<.>B<.>C<.>D<.>E<.>F<.>GH<.>I<.>J<.>K<.>L<.>M<.>N<.>O<.>P]	[A<.>B<.>C<.>D<.>E<.>F<.>H<.>I<.>J<.>K<.>L<.>M<.>N<.>O<.>P]
1879	ENSG00000115756	ENSMUSG00000071379	[A<.>B<.>C]	[A<.>B<.>C]
1880	ENSG00000115758	ENSMUSG00000011179	[A<.>B<.>C<.>D<.>E<.>F<.>G<.>H<.>I<.>J]	[A<.>B<.>C<.>D<.>E<.>F<.>G<.>H<.>I<.>J]
1881	ENSG00000115760	ENSMUSG00000024073	[A<.>B<.>C<.>D<.>E<.>F<.>G<.>H<.>J<.>K<.>L<.>M<.>N<.>O<.>P<.>Q<.>R<.>S<.>T<.>U<.>V<.>W<.>X<.>Z<.>A1<.>A2<.>A3<.>A4<.>A5<.>A6<.>A7<.>A8<.>A9<.>A10<.>A11<.>A12<.>A13<.>A14<.>A15<.>A16<.>A17<.>A18<.>A19<.>A20<.>A21<.>A22<.>A23<.>A24<.>A25<.>A26<.>A27<.>A28<.>A29<.>A30<.>A31<.>A32<.>A33<.>A34<.>A35<.>A36<.>A37<.>A38<.>A39<.>A40<.>A41<.>A42<.>A43<.>A44<.>A45<.>A46<.>A47<.>A48<.>A49<.>A50]	[A<.>B<.>C<.>D<.>E<.>F<.>GI<.>J<.>K<.>L<.>M<.>N<.>O<.>P<.>Q<.>R<.>S<.>T<.>U<.>V<.>W<.>XY<.>Z<.>A1<.>A2<.>A3<.>A4<.>A5<.>A6<.>A7<.>A8<.>A9<.>A10<.>A11<.>A12<.>A13<.>A14<.>A15<.>A16<.>A17<.>A18<.>A19<.>A20<.>A21<.>A22<.>A23<.>A24<.>A25<.>A26<.>A27<.>A28<.>A29<.>A30<.>A31<.>A32<.>A33<.>A34<.>A35<.>A36<.>A37<.>A38<.>A39<.>A40<.>A41<.>A42<.>A43<.>A44<.>A45<.>A46<.>A47<.>A48<.>A49<.>A50]
1882	ENSG00000115806	ENSMUSG00000014959	[A<.>B<.>C<.>D<.>E<.>F<.>G<.>H<.>I<.>J]	[A<.>B<.>C<.>D<.>E<.>F<.>G<.>H<.>I<.>J]
1883	ENSG00000115808	ENSMUSG00000024077	[A<.>B<.>C<.>D<.>E<.>F<.>G<.>H<.>I<.>J<.>K<.>L<.>M<.>N<.>O<.>P<.>Q<.>R]	[A<.>B<.>C<.>D<.>E<.>F<.>G<.>H<.>I<.>J<.>K<.>L<.>M<.>N<.>O<.>P<.>Q<.>R]
1884	ENSG00000115816	ENSMUSG00000024081	[A<.>B<.>C<.>D<.>E<.>F<.>G<.>H<.>I<.>J<.>K<.>L<.>M<.>N<.>O<.>P]	[A<.>B<.>C<.>D<.>E<.>F<.>G<.>H<.>I<.>J<.>K<.>L<.>M<.>N<.>O<.>P]
1885	ENSG00000115828	ENSMUSG00000024084	[A<.>B<.>C<.>D<.>E<.>F<.>G]	[A<.>B<.>C<.>D<.>E<.>F<.>G]
1886	ENSG00000115840	ENSMUSG00000027010	[A<.>B<.>C<.>D<.>E<.>F<.>G<.>H<.>I<.>J<.>K<.>L<.>M<.>N<.>O<.>P<.>Q<.>R]	[A<.>B<.>C<.>D<.>E<.>F<.>G<.>H<.>I<.>J<.>K<.>L<.>M<.>N<.>O<.>P<.>Q<.>R]
1887	ENSG00000115844	ENSMUSG00000023391	[A<.>B<.>C]	[A<.>B<.>C]
1888	ENSG00000115850	ENSMUSG00000026354	[A<.>B<.>C<.>D<.>E<.>F<.>G<.>H<.>I<.>J<.>K<.>L<.>M<.>N<.>O<.>P<.>Q]	[A<.>B<.>C<.>D<.>E<.>F<.>G<.>H<.>I<.>J<.>K<.>L<.>M<.>N<.>O<.>P<.>Q]
1889	ENSG00000115884	ENSMUSG00000020592	[A<.>B<.>C<.>D<.>E]	[A<.>B<.>C<.>D<.>E]
1890	ENSG00000115896	ENSMUSG00000038349	[A<.>B<.>C<.>D<.>E<.>F]	[A<.>B<.>C<.>D<.>E<.>F]
1891	ENSG00000115904	ENSMUSG00000024241	[A<.>B<.>C<.>D<.>E<.>F<.>G<.>H<.>I<.>J<.>K<.>L<.>M<.>N<.>O<.>P<.>Q<.>R<.>S<.>T<.>U<.>V<.>W]	[A<.>B<.>C<.>D<.>E<.>F<.>G<.>H<.>I<.>J<.>K<.>L<.>M<.>N<.>O<.>P<.>Q<.>R<.>S<.>T<.>V<.>W]
1892	ENSG00000115935	ENSMUSG00000075284	[A<.>B<.>C<.>D<.>E<.>F<.>G]	[A<.>B<.>C<.>D<.>E<.>F<.>G]
1893	ENSG00000115946	ENSMUSG00000020116	[AB<.>C<.>D<.>E<.>F<.>G<.>H]	[B<.>C<.>D<.>E<.>F<.>G<.>H]
1894	ENSG00000115956	ENSMUSG00000020120	[A<.>B<.>C<.>D<.>E<.>F<.>G<.>H<.>IJ]	[A<.>B<.>C<.>D<.>E<.>F<.>G<.>H<.>I<.>K]
1895	ENSG00000115963	ENSMUSG00000017144	[A<.>B<.>C<.>D<.>E]	[A<.>B<.>C<.>D<.>E]
1896	ENSG00000115993	ENSMUSG00000026028	[A<.>B<.>C<.>D<.>E<.>F<.>G<.>H<.>I<.>J<.>K<.>L<.>M<.>N<.>O]	[A<.>B<.>C<.>D<.>E<.>F<.>G<.>H<.>I<.>J<.>K<.>L<.>M<.>N<.>O]
1897	ENSG00000116005	ENSMUSG00000029998	[A<.>B<.>C<.>D<.>E<.>F]	[A<.>B<.>C<.>D<.>E<.>FG]
1898	ENSG00000116014	ENSMUSG00000035773	[A<.>B<.>C<.>D<.>E]	[A<.>B<.>C<.>D<.>E]
1899	ENSG00000116016	ENSMUSG00000024140	[A<.>B<.>C<.>D<.>E<.>F<.>G<.>H<.>I<.>J<.>K<.>L<.>M<.>N<.>O<.>P]	[A<.>B<.>C<.>D<.>E<.>F<.>G<.>H<.>I<.>J<.>K<.>L<.>M<.>N<.>O<.>P]
1900	ENSG00000116031	ENSMUSG00000034783	[B<.>C<.>D<.>E<.>F<.>G]	[AB<.>C<.>D<.>E<.>F<.>G]
1901	ENSG00000116032	ENSMUSG00000035745	[A<.>B<.>C<.>D<.>E<.>F<.>G<.>H<.>I]	[A<.>B<.>C<.>D<.>E<.>F<.>G<.>H<.>J]
1902	ENSG00000116035	ENSMUSG00000034777	[A<.>B<.>C]	[A<.>B<.>C]
1903	ENSG00000116039	ENSMUSG00000006269	[A<.>B<.>C<.>D<.>E<.>F<.>G<.>H<.>I<.>J<.>K<.>L<.>M<.>N]	[A<.>B<.>C<.>D<.>E<.>F<.>G<.>H<.>I<.>J<.>K<.>L<.>M<.>N]
1904	ENSG00000116095	ENSMUSG00000002733	[A<.>B<.>C<.>D<.>E<.>F<.>G<.>H]	[A<.>B<.>C<.>D<.>E<.>F<.>G<.>H]
1905	ENSG00000116096	ENSMUSG00000033735	[A<.>B<.>C]	[A<.>B<.>C]
1906	ENSG00000116106	ENSMUSG00000026235	[A<.>B<.>C<.>D<.>E<.>F<.>G<.>H<.>I<.>J<.>K<.>L<.>M<.>N<.>O<.>P<.>Q]	[A<.>B<.>C<.>D<.>E<.>F<.>G<.>H<.>I<.>J<.>K<.>L<.>M<.>N<.>O<.>P<.>Q]
1907	ENSG00000116120	ENSMUSG00000026245	[A<.>B<.>C<.>D<.>E<.>F<.>G<.>H<.>I<.>J<.>K<.>L<.>M<.>N<.>O<.>P<.>Q]	[A<.>B<.>C<.>D<.>E<.>F<.>G<.>H<.>I<.>J<.>K<.>L<.>M<.>N<.>O<.>P<.>Q]
1908	ENSG00000116127	ENSMUSG00000063810	[A<.>B<.>C<.>D<.>EF<.>G<.>I<.>JK<.>L<.>M<.>N<.>O<.>P<.>Q<.>R<.>T<.>U<.>V<.>W<.>X<.>Y<.>Z<.>A1]	[A<.>B<.>C<.>D<.>E<.>G<.>HI<.>K<.>L<.>M<.>N<.>O<.>P<.>Q<.>S<.>T<.>U<.>V<.>W<.>X<.>Y<.>Z<.>A1]
1909	ENSG00000116128	ENSMUSG00000038256	[A<.>B<.>C<.>D<.>E<.>F<.>G]	[A<.>B<.>C<.>D<.>E<.>F<.>G]
1910	ENSG00000116133	ENSMUSG00000034926	[A<.>B<.>C<.>D<.>E<.>F<.>G<.>H<.>I]	[A<.>B<.>C<.>D<.>E<.>F<.>G<.>H<.>I]
1911	ENSG00000116147	ENSMUSG00000015829	[A<.>B<.>C<.>D<.>E<.>F<.>G<.>H<.>I<.>J<.>K<.>L<.>M<.>N<.>O<.>P<.>Q<.>R<.>S<.>T<.>U]	[A<.>B<.>C<.>D<.>E<.>F<.>G<.>H<.>I<.>J<.>K<.>L<.>M<.>N<.>O<.>P<.>Q<.>R<.>S<.>T<.>U]
1912	ENSG00000116157	ENSMUSG00000028597	[A<.>B<.>C]	[A<.>B<.>C]
1913	ENSG00000116176	ENSMUSG00000033200	[A<.>B<.>C<.>D<.>E<.>FG]	[A<.>C<.>D<.>E<.>F]
1914	ENSG00000116194	ENSMUSG00000033544	[A<.>B<.>C<.>D]	[A<.>B<.>C<.>D]
1915	ENSG00000116198	ENSMUSG00000039523	[A<.>B<.>C<.>D<.>E<.>F<.>G<.>I<.>J<.>K<.>L<.>M<.>N<.>O<.>P<.>Q<.>R<.>S<.>T<.>U<.>V]	[A<.>B<.>C<.>D<.>E<.>F<.>GH<.>I<.>J<.>K<.>L<.>M<.>N<.>O<.>P<.>Q<.>R<.>S<.>T<.>U<.>V]
1916	ENSG00000116199	ENSMUSG00000033557	[A<.>B<.>C<.>D<.>E<.>F<.>G]	[A<.>B<.>C<.>D<.>E<.>F<.>G]
1917	ENSG00000116205	ENSMUSG00000028619	[A<.>B<.>C<.>D]	[A<.>B<.>C<.>D]
1918	ENSG00000116209	ENSMUSG00000028618	[A<.>B<.>C<.>D<.>E<.>F<.>G<.>H]	[A<.>B<.>C<.>D<.>E<.>F<.>G<.>H]
1919	ENSG00000116212	ENSMUSG00000028617	[A<.>B<.>C<.>D<.>E<.>F<.>G]	[A<.>B<.>C<.>D<.>E<.>F<.>G]
1920	ENSG00000116213	ENSMUSG00000029029	[A<.>B<.>C<.>D<.>E<.>F<.>G<.>H<.>I<.>J<.>K<.>L]	[A<.>B<.>C<.>D<.>E<.>F<.>G<.>H<.>I<.>J<.>K<.>LM]
1921	ENSG00000116221	ENSMUSG00000028622	[A<.>B<.>C<.>D<.>E<.>F<.>G]	[A<.>B<.>C<.>D<.>E<.>F<.>G]
1922	ENSG00000116237	ENSMUSG00000039662	[A<.>B<.>C<.>D<.>E]	[A<.>B<.>C<.>D<.>E]
1923	ENSG00000116251	ENSMUSG00000028936	[A<.>B<.>C<.>D]	[A<.>B<.>C<.>D]
1924	ENSG00000116266	ENSMUSG00000027882	[A<.>B<.>C<.>D<.>E<.>F<.>G<.>H<.>I<.>J<.>K<.>L<.>M<.>N<.>O<.>P<.>Q<.>R<.>S]	[A<.>B<.>C<.>D<.>E<.>F<.>G<.>H<.>I<.>J<.>K<.>L<.>M<.>N<.>O<.>P<.>Q<.>R<.>S]
1925	ENSG00000116273	ENSMUSG00000047777	[A<.>B<.>C<.>D]	[A<.>B<.>C<.>D]
1926	ENSG00000116285	ENSMUSG00000028967	[A<.>B<.>C]	[A<.>B<.>C]
1927	ENSG00000116288	ENSMUSG00000028964	[A<.>B<.>C<.>D<.>E<.>F]	[A<.>B<.>C<.>D<.>E<.>F]
1928	ENSG00000116329	ENSMUSG00000050511	[A<.>B<.>C]	[A<.>B<.>C]
1929	ENSG00000116350	ENSMUSG00000028911	[A<.>B<.>C<.>D<.>E<.>F]	[A<.>B<.>C<.>D<.>E<.>F]
1930	ENSG00000116455	ENSMUSG00000000561	[A<.>B<.>C<.>D<.>E<.>F<.>G<.>H<.>I<.>J]	[A<.>B<.>C<.>D<.>E<.>F<.>G<.>H<.>I<.>J]
1931	ENSG00000116459	ENSMUSG00000000563	[A<.>B<.>C<.>D<.>E<.>F<.>G]	[A<.>B<.>C<.>D<.>E<.>F<.>G]
1932	ENSG00000116473	ENSMUSG00000068798	[A<.>B<.>C<.>D<.>E<.>F]	[A<.>B<.>C<.>D<.>E<.>F]
1933	ENSG00000116497	ENSMUSG00000040928	[A<.>BC<.>D<.>E<.>F]	[A<.>C<.>D<.>E<.>FG]
1934	ENSG00000116525	ENSMUSG00000041000	[A<.>B<.>C<.>D<.>E]	[A<.>B<.>C<.>D<.>E]
1935	ENSG00000116539	ENSMUSG00000028053	[A<.>B<.>C<.>D<.>E<.>F<.>G<.>H<.>I<.>J<.>K<.>L<.>M<.>N<.>O<.>P<.>Q<.>R<.>S<.>T<.>U<.>V<.>W<.>X<.>Y<.>Z<.>A1]	[A<.>B<.>C<.>D<.>E<.>F<.>G<.>H<.>I<.>J<.>K<.>L<.>M<.>N<.>O<.>P<.>Q<.>R<.>S<.>T<.>U<.>V<.>W<.>X<.>Y<.>Z<.>A1]
1936	ENSG00000116544	ENSMUSG00000042388	[A<.>B<.>C<.>D<.>E<.>F<.>G<.>H<.>I<.>J]	[A<.>B<.>C<.>D<.>E<.>F<.>G<.>H<.>I<.>J]
1937	ENSG00000116560	ENSMUSG00000028820	[A<.>B<.>C<.>D<.>E<.>F<.>G<.>H<.>I<.>J]	[A<.>B<.>C<.>D<.>E<.>F<.>G<.>H<.>I<.>J]
1938	ENSG00000116574	ENSMUSG00000039960	[A<.>B<.>C]	[A<.>B<.>C]
1939	ENSG00000116649	ENSMUSG00000006442	[A<.>B<.>C<.>D<.>E<.>F<.>H<.>I]	[A<.>B<.>C<.>D<.>EG<.>H<.>I]
1940	ENSG00000116661	ENSMUSG00000041556	[A<.>B<.>C<.>D<.>E<.>F]	[A<.>B<.>C<.>D<.>E<.>F]
1942	ENSG00000116667	ENSMUSG00000032666	[A<.>B<.>C<.>D<.>E]	[A<.>B<.>C<.>D<.>E]
1943	ENSG00000116668	ENSMUSG00000052748	[C<.>D<.>E<.>F<.>G<.>H<.>I<.>J<.>K<.>L<.>M<.>N<.>O<.>P<.>Q<.>R<.>S<.>T]	[A<.>BC<.>D<.>E<.>F<.>G<.>H<.>I<.>J<.>K<.>L<.>M<.>N<.>O<.>P<.>Q<.>R<.>S<.>T]
1944	ENSG00000116670	ENSMUSG00000029003	[A<.>B<.>C<.>D<.>E<.>F<.>G<.>H]	[A<.>B<.>C<.>D<.>E<.>F<.>G<.>H]
1945	ENSG00000116685	ENSMUSG00000044496	[A<.>B<.>C]	[A<.>B<.>C]
1946	ENSG00000116688	ENSMUSG00000029020	[A<.>B<.>C<.>D<.>E<.>F<.>G<.>H<.>I<.>J<.>K<.>L<.>M<.>N<.>O<.>P<.>Q]	[A<.>B<.>C<.>D<.>E<.>F<.>G<.>H<.>I<.>J<.>K<.>L<.>M<.>N<.>O<.>P<.>Q]
1947	ENSG00000116691	ENSMUSG00000029022	[B<.>C<.>D<.>E<.>F<.>H<.>I<.>J<.>KL]	[AB<.>C<.>D<.>E<.>G<.>H<.>I<.>J<.>K]
1948	ENSG00000116704	ENSMUSG00000028521	[A<.>B<.>C<.>D<.>E<.>F<.>G<.>H<.>I<.>J<.>K<.>L]	[A<.>B<.>C<.>D<.>E<.>F<.>G<.>H<.>K<.>L]
1949	ENSG00000116741	ENSMUSG00000026360	[A<.>B<.>C<.>D<.>E]	[A<.>B<.>C<.>D<.>E]
1950	ENSG00000116745	ENSMUSG00000028174	[A<.>B<.>C<.>D<.>E<.>F<.>G<.>H<.>I<.>J<.>K<.>L<.>M<.>N]	[A<.>B<.>C<.>D<.>E<.>F<.>G<.>H<.>I<.>J<.>K<.>L<.>M<.>N]
1951	ENSG00000116752	ENSMUSG00000005687	[A<.>B<.>C<.>D<.>E<.>F<.>G]	[A<.>B<.>C<.>D<.>E<.>F<.>G]
1953	ENSG00000116786	ENSMUSG00000028917	[A<.>B<.>C<.>D<.>E<.>F<.>G<.>H<.>I<.>J<.>K<.>L<.>M<.>N<.>O<.>P<.>Q<.>R<.>S<.>T]	[A<.>B<.>C<.>D<.>E<.>F<.>G<.>H<.>I<.>J<.>K<.>L<.>M<.>N<.>O<.>P<.>Q<.>R<.>S<.>T]
1954	ENSG00000116819	ENSMUSG00000042477	[A<.>B<.>C<.>D<.>E<.>F<.>G]	[A<.>B<.>C<.>D<.>E<.>F<.>G]
1955	ENSG00000116824	ENSMUSG00000027863	[A<.>B<.>D<.>E<.>F]	[A<.>C<.>D<.>E<.>F]
1956	ENSG00000116830	ENSMUSG00000033222	[A<.>B<.>C<.>D<.>E<.>F<.>G<.>H<.>I<.>J<.>K<.>L<.>M<.>N<.>O<.>P<.>Q<.>R<.>S<.>T<.>U<.>V<.>W]	[A<.>B<.>C<.>D<.>E<.>F<.>G<.>H<.>I<.>J<.>K<.>L<.>M<.>N<.>O<.>P<.>Q<.>R<.>S<.>T<.>U<.>V<.>W]
1957	ENSG00000116863	ENSMUSG00000042558	[A<.>B<.>C<.>D<.>E<.>F]	[A<.>B<.>C<.>D<.>E<.>FG]
1958	ENSG00000116898	ENSMUSG00000028861	[A<.>B<.>C<.>D<.>E<.>F<.>G<.>HI]	[A<.>B<.>C<.>D<.>E<.>F<.>G<.>H]
1959	ENSG00000116903	ENSMUSG00000074030	[AB]	[B]
1960	ENSG00000116906	ENSMUSG00000031985	[A<.>B<.>C<.>D<.>E<.>F<.>G<.>H<.>I<.>J<.>K<.>L<.>M<.>N<.>O<.>P]	[A<.>B<.>C<.>D<.>E<.>F<.>G<.>H<.>I<.>J<.>K<.>L<.>M<.>N<.>O<.>P]
1961	ENSG00000116954	ENSMUSG00000028646	[A<.>B<.>C<.>D<.>E<.>F<.>G]	[A<.>B<.>C<.>D<.>E<.>F<.>G]
1962	ENSG00000116962	ENSMUSG00000005397	[A<.>B<.>C<.>D<.>E<.>F<.>G<.>H<.>I<.>J<.>K<.>L<.>M<.>N<.>O<.>P<.>Q<.>R<.>S<.>T]	[A<.>B<.>C<.>D<.>E<.>F<.>G<.>H<.>I<.>J<.>K<.>L<.>M<.>N<.>O<.>P<.>Q<.>R<.>S<.>T]
1963	ENSG00000116981	ENSMUSG00000054958	[A<.>B<.>C<.>D<.>E<.>F]	[A<.>B<.>C<.>D<.>E<.>F]
1964	ENSG00000116991	ENSMUSG00000001995	[A<.>B<.>C<.>D<.>E<.>F<.>G<.>H<.>I<.>J<.>K<.>L<.>M<.>N<.>O<.>P<.>Q<.>R<.>S<.>T<.>UV]	[A<.>B<.>C<.>D<.>E<.>F<.>G<.>H<.>I<.>J<.>K<.>L<.>M<.>N<.>O<.>P<.>Q<.>R<.>S<.>T<.>U]
1965	ENSG00000117000	ENSMUSG00000049878	[A<.>B<.>D<.>E<.>F<.>G<.>H<.>I]	[CD<.>E<.>F<.>G<.>H<.>IJ]
1966	ENSG00000117009	ENSMUSG00000039783	[A<.>B<.>C<.>D<.>E<.>F<.>G<.>H<.>I<.>J<.>K<.>L<.>M<.>N<.>OP]	[A<.>B<.>C<.>D<.>E<.>F<.>G<.>H<.>I<.>J<.>K<.>L<.>M<.>N<.>O]
1967	ENSG00000117013	ENSMUSG00000028631	[A<.>B<.>C<.>D<.>E<.>F<.>G<.>H<.>I<.>J<.>K<.>L<.>M<.>N]	[A<.>B<.>C<.>D<.>E<.>F<.>G<.>H<.>I<.>J<.>K<.>L<.>M<.>N]
1968	ENSG00000117016	ENSMUSG00000032890	[A<.>B<.>C<.>D<.>E<.>F]	[A<.>B<.>C<.>D<.>E<.>F]
1969	ENSG00000117069	ENSMUSG00000039037	[A<.>B<.>C<.>D<.>E]	[A<.>B<.>C<.>D<.>E]
1970	ENSG00000117090	ENSMUSG00000015316	[A<.>B<.>C<.>D<.>F<.>G<.>H]	[A<.>B<.>C<.>E<.>F<.>G<.>H]
1971	ENSG00000117115	ENSMUSG00000028927	[B<.>C<.>D<.>E<.>F<.>G<.>H<.>I<.>J<.>K<.>L<.>M<.>N<.>O<.>P<.>Q]	[AB<.>C<.>D<.>E<.>F<.>G<.>H<.>I<.>J<.>K<.>L<.>M<.>N<.>O<.>P<.>Q]
1972	ENSG00000117118	ENSMUSG00000009863	[A<.>C<.>D<.>E<.>F<.>G<.>H<.>I]	[A<.>BC<.>D<.>E<.>F<.>G<.>H<.>I]
1973	ENSG00000117139	ENSMUSG00000042207	[A<.>B<.>C<.>D<.>E<.>F<.>G<.>H<.>I<.>J<.>K<.>L<.>M<.>N<.>O<.>P<.>Q<.>R<.>S<.>T<.>U<.>V<.>W<.>X<.>Y<.>Z<.>A1]	[A<.>B<.>C<.>D<.>E<.>F<.>G<.>H<.>I<.>J<.>K<.>L<.>M<.>N<.>O<.>P<.>Q<.>R<.>S<.>T<.>U<.>V<.>W<.>X<.>Y<.>Z<.>A1]
1974	ENSG00000117143	ENSMUSG00000026670	[A<.>B<.>C<.>D<.>E<.>F<.>G<.>I<.>J]	[A<.>B<.>C<.>D<.>E<.>F<.>G<.>H<.>I<.>J]
1975	ENSG00000117154	ENSMUSG00000040972	[A<.>B<.>C<.>D<.>E<.>F<.>G<.>H<.>I<.>J]	[A<.>B<.>C<.>D<.>E<.>F<.>G<.>H<.>I<.>J]
1976	ENSG00000117308	ENSMUSG00000028671	[A<.>B<.>C<.>D<.>E<.>F<.>G<.>H<.>I<.>J]	[A<.>B<.>C<.>D<.>E<.>F<.>G<.>H<.>I<.>J]
1977	ENSG00000117318	ENSMUSG00000007872	[A<.>B]	[A<.>B]
1978	ENSG00000117360	ENSMUSG00000015748	[A<.>B<.>C<.>D<.>E<.>F<.>G<.>H<.>I<.>J<.>K<.>L<.>M<.>N<.>O]	[A<.>B<.>C<.>D<.>E<.>F<.>G<.>H<.>I<.>J<.>K<.>L<.>M<.>N<.>O]
1979	ENSG00000117394	ENSMUSG00000028645	[A<.>B<.>C<.>D<.>E<.>F<.>G<.>H<.>I<.>J]	[A<.>B<.>C<.>D<.>E<.>F<.>G<.>H<.>I<.>J]
1980	ENSG00000117399	ENSMUSG00000006398	[A<.>B<.>C<.>D<.>E<.>F<.>G<.>H<.>I<.>J]	[A<.>B<.>C<.>D<.>E<.>F<.>G<.>H<.>I<.>J]
1981	ENSG00000117408	ENSMUSG00000033365	[A<.>B<.>C<.>D<.>E<.>F<.>G<.>H<.>I<.>J<.>K<.>L<.>M<.>N<.>O<.>P<.>Q<.>R<.>S<.>T]	[A<.>B<.>C<.>D<.>E<.>F<.>G<.>H<.>I<.>J<.>K<.>L<.>M<.>N<.>O<.>P<.>Q<.>R<.>S<.>T]
1982	ENSG00000117419	ENSMUSG00000033423	[A<.>B<.>C<.>D<.>E<.>F<.>G<.>H<.>I]	[A<.>B<.>C<.>D<.>E<.>F<.>G<.>H<.>I]
1983	ENSG00000117448	ENSMUSG00000028692	[A<.>B<.>C<.>D<.>E<.>F<.>G<.>H]	[A<.>B<.>C<.>D<.>E<.>F<.>G<.>H]
1984	ENSG00000117450	ENSMUSG00000028691	[A<.>B<.>C<.>D<.>E]	[A<.>B<.>C<.>D<.>E]
1985	ENSG00000117472	ENSMUSG00000028699	[A<.>B<.>C<.>D<.>E<.>F<.>G]	[A<.>B<.>C<.>D<.>E<.>F<.>G]
1986	ENSG00000117480	ENSMUSG00000034171	[A<.>B<.>C<.>D<.>E<.>F<.>G<.>H<.>I<.>J<.>K<.>L<.>M<.>N<.>O]	[A<.>B<.>C<.>D<.>E<.>F<.>G<.>H<.>I<.>J<.>K<.>L<.>M<.>N<.>O]
1987	ENSG00000117505	ENSMUSG00000029265	[A<.>B<.>C]	[A<.>B<.>C]
1988	ENSG00000117523	ENSMUSG00000040225	[A<.>C<.>D<.>E<.>F<.>G<.>H<.>I<.>J<.>K<.>L<.>M<.>N<.>O<.>P<.>Q<.>R<.>S<.>T<.>U<.>V<.>W<.>X<.>Y<.>Z<.>A1<.>A2<.>A3<.>A4<.>A5<.>A6<.>A7<.>A9]	[A<.>BC<.>D<.>E<.>F<.>G<.>H<.>I<.>J<.>K<.>L<.>M<.>N<.>O<.>P<.>Q<.>R<.>S<.>T<.>U<.>V<.>W<.>X<.>Y<.>Z<.>A1<.>A2<.>A3<.>A4<.>A5<.>A6<.>A7<.>A8<.>A9]
1989	ENSG00000117593	ENSMUSG00000026709	[A<.>B<.>C<.>D<.>E<.>F<.>G<.>H<.>I<.>J<.>K<.>L<.>M<.>N<.>O<.>P<.>Q]	[A<.>B<.>C<.>D<.>E<.>F<.>G<.>H<.>I<.>J<.>K<.>L<.>M<.>N<.>O<.>P<.>QR]
1990	ENSG00000117594	ENSMUSG00000016194	[A<.>B<.>C<.>D<.>E<.>F]	[A<.>B<.>C<.>D<.>E<.>F]
1991	ENSG00000117597	ENSMUSG00000016181	[A<.>B<.>C<.>D<.>F<.>G<.>H<.>I<.>J<.>K<.>L<.>M]	[A<.>B<.>C<.>E<.>F<.>G<.>H<.>I<.>J<.>K<.>L<.>M]
1992	ENSG00000117601	ENSMUSG00000026715	[A<.>B<.>C<.>D<.>E<.>F<.>G]	[A<.>B<.>C<.>D<.>E<.>F<.>G]
1993	ENSG00000117616	ENSMUSG00000037266	[B<.>C<.>D<.>E]	[AB<.>C<.>D<.>E]
1994	ENSG00000117643	ENSMUSG00000037306	[A<.>B<.>C<.>D<.>E<.>F<.>G<.>H<.>I<.>J<.>K<.>L]	[A<.>B<.>C<.>D<.>E<.>F<.>G<.>H<.>I<.>J<.>K<.>L]
1995	ENSG00000117691	ENSMUSG00000037499	[A<.>B<.>C<.>D]	[A<.>B<.>C<.>D]
1996	ENSG00000117707	ENSMUSG00000010175	[A<.>B<.>C<.>D]	[A<.>B<.>C<.>D]
1997	ENSG00000117724	ENSMUSG00000026605	[A<.>B<.>CD<.>E<.>F<.>G<.>H<.>I<.>J<.>K<.>L<.>M<.>N<.>O<.>P<.>Q<.>R<.>S<.>T]	[A<.>B<.>C<.>E<.>F<.>G<.>H<.>I<.>J<.>K<.>L<.>M<.>N<.>Q<.>R<.>S<.>T]
1998	ENSG00000117758	ENSMUSG00000028879	[A<.>B<.>C<.>D<.>E<.>F<.>G<.>H<.>IJ]	[A<.>B<.>C<.>D<.>E<.>F<.>G<.>H<.>I]
1999	ENSG00000117791	ENSMUSG00000073481	[A<.>B<.>C<.>D<.>E<.>F<.>G]	[A<.>B<.>C<.>D<.>E<.>F<.>GH]
2000	ENSG00000117862	ENSMUSG00000028567	[AB<.>C<.>D<.>E<.>F<.>G<.>H]	[B<.>C<.>D<.>E<.>F<.>G<.>H]
2001	ENSG00000117868	ENSMUSG00000021171	[AB<.>C<.>D<.>E<.>F<.>G<.>H<.>I<.>J<.>K<.>L<.>M<.>N<.>O<.>P<.>Q<.>R<.>S<.>T<.>U<.>V<.>W]	[B<.>C<.>D<.>E<.>F<.>G<.>H<.>I<.>J<.>K<.>L<.>M<.>N<.>O<.>P<.>Q<.>R<.>S<.>T<.>U<.>V<.>W]
2003	ENSG00000117983	ENSMUSG00000066108	[A<.>B<.>D<.>E<.>F<.>G<.>H<.>I<.>J<.>K<.>L<.>M<.>N<.>O<.>P<.>Q<.>R<.>S<.>T<.>U<.>V<.>W<.>X<.>Y<.>Z<.>A1<.>A2<.>A3<.>A4<.>A5<.>A6<.>A8<.>A9<.>A10<.>A11<.>A12<.>A13<.>A14<.>A15<.>A16<.>A17<.>A18<.>A19<.>A20<.>A21<.>A22<.>A23<.>A24<.>A25A26]	[A<.>C<.>D<.>E<.>F<.>G<.>H<.>I<.>J<.>K<.>L<.>M<.>N<.>O<.>P<.>Q<.>R<.>S<.>T<.>U<.>V<.>W<.>X<.>Y<.>Z<.>A1<.>A2<.>A3<.>A4<.>A5<.>A7<.>A8<.>A9<.>A10<.>A11<.>A12<.>A13<.>A14<.>A15<.>A16<.>A17<.>A18<.>A19<.>A20<.>A21<.>A22<.>A23<.>A24<.>A25]
2004	ENSG00000118007	ENSMUSG00000037286	[A<.>B<.>C<.>D<.>E<.>F<.>G<.>H<.>I<.>J<.>K<.>L<.>M<.>N<.>O<.>P<.>Q<.>R<.>S<.>T<.>U<.>V<.>W<.>X<.>Y<.>Z<.>A1<.>A2<.>A3<.>A4<.>A5<.>A6<.>A7]	[A<.>B<.>C<.>D<.>E<.>F<.>G<.>H<.>I<.>J<.>K<.>L<.>M<.>N<.>O<.>P<.>Q<.>R<.>S<.>T<.>U<.>V<.>W<.>X<.>Y<.>Z<.>A1<.>A2<.>A3<.>A4<.>A5<.>A6<.>A7]
2005	ENSG00000118017	ENSMUSG00000037953	[A<.>B]	[A<.>B]
2006	ENSG00000118113	ENSMUSG00000005800	[A<.>B<.>C<.>D<.>E<.>F<.>G<.>H<.>I<.>JK]	[A<.>B<.>C<.>D<.>E<.>F<.>G<.>H<.>I<.>J]
2007	ENSG00000118137	ENSMUSG00000032083	[A<.>B<.>C]	[A<.>B<.>C]
2008	ENSG00000118156	ENSMUSG00000078796	[A<.>B<.>C<.>D<.>E<.>G<.>K<.>L<.>M<.>N<.>O<.>P<.>Q<.>R<.>S]	[A<.>B<.>C<.>D<.>EF<.>H<.>I<.>JK<.>L<.>M<.>N<.>O<.>P<.>Q<.>R<.>S]
2009	ENSG00000118160	ENSMUSG00000030376	[A<.>B<.>C<.>D<.>E<.>F<.>G<.>H<.>I]	[A<.>B<.>C<.>D<.>E<.>F<.>G<.>H<.>I]
2010	ENSG00000118162	ENSMUSG00000006021	[AB<.>C<.>D<.>E<.>F<.>G<.>H<.>I<.>J<.>K<.>L<.>M]	[B<.>C<.>D<.>E<.>F<.>G<.>H<.>I<.>J<.>K<.>L<.>M]
2011	ENSG00000118181	ENSMUSG00000009927	[A<.>B<.>C<.>D]	[A<.>B<.>C<.>D]
2012	ENSG00000118193	ENSMUSG00000041498	[A<.>B<.>C<.>D<.>E<.>F<.>G<.>H<.>I<.>J<.>K<.>L<.>M<.>N<.>O<.>P<.>Q<.>R<.>S<.>T<.>U<.>V<.>W<.>X<.>Y<.>ZA1<.>A2<.>A3<.>A4]	[A<.>B<.>C<.>D<.>E<.>F<.>G<.>H<.>I<.>J<.>K<.>L<.>M<.>N<.>O<.>P<.>Q<.>R<.>S<.>T<.>U<.>V<.>W<.>X<.>Y<.>A1<.>A2<.>A3<.>A4]
2013	ENSG00000118197	ENSMUSG00000026404	[A<.>B<.>C<.>D<.>E<.>F<.>G]	[A<.>B<.>C<.>D<.>E<.>F<.>G]
2014	ENSG00000118217	ENSMUSG00000026663	[AB<.>C<.>D<.>EF<.>G<.>H<.>I<.>J<.>K<.>L<.>M<.>N<.>O<.>P<.>Q<.>R]	[B<.>C<.>D<.>F<.>G<.>H<.>I<.>J<.>K<.>L<.>M<.>N<.>O<.>P<.>Q<.>R]
2015	ENSG00000118242	ENSMUSG00000039395	[A<.>B<.>C<.>D<.>E]	[A<.>B<.>C<.>D<.>E]
2016	ENSG00000118245	ENSMUSG00000026182	[A<.>B]	[A<.>B]
2017	ENSG00000118246	ENSMUSG00000025962	[AB<.>C<.>D<.>E<.>F<.>G<.>HI<.>J<.>K<.>L<.>MN]	[B<.>C<.>D<.>E<.>F<.>G<.>I<.>J<.>K<.>L<.>M]
2018	ENSG00000118271	ENSMUSG00000061808	[A<.>B<.>C<.>D]	[A<.>B<.>C<.>D]
2019	ENSG00000118276	ENSMUSG00000056124	[A<.>B<.>C<.>D<.>E<.>F<.>G<.>H<.>I]	[A<.>B<.>C<.>D<.>E<.>F<.>G<.>H<.>I]
2020	ENSG00000118298	ENSMUSG00000038526	[A<.>B<.>C<.>D<.>E<.>F<.>G<.>H<.>I<.>J<.>K]	[A<.>B<.>C<.>D<.>E<.>F<.>G<.>H<.>I<.>J<.>K]
2021	ENSG00000118308	ENSMUSG00000030263	[A<.>D<.>E<.>F<.>G<.>H<.>I<.>J<.>K<.>L<.>M<.>N<.>O<.>P<.>Q<.>R<.>S]	[B<.>C<.>D<.>E<.>F<.>G<.>H<.>I<.>J<.>K<.>L<.>M<.>N<.>O<.>P<.>Q<.>R<.>S]
2023	ENSG00000118363	ENSMUSG00000035227	[A<.>B<.>C<.>D<.>E]	[A<.>B<.>C<.>D<.>E]
2024	ENSG00000118369	ENSMUSG00000035713	[A<.>B<.>C<.>D<.>E<.>F<.>G<.>H<.>I<.>J]	[A<.>B<.>C<.>D<.>E<.>F<.>G<.>H<.>I<.>J]
2025	ENSG00000118402	ENSMUSG00000032262	[A<.>B<.>C<.>D<.>E<.>F]	[A<.>B<.>C<.>D<.>E<.>F]
2026	ENSG00000118420	ENSMUSG00000032415	[A<.>B<.>C<.>DE<.>F<.>G<.>H<.>I<.>J<.>K]	[A<.>B<.>C<.>D<.>F<.>G<.>H<.>I<.>J<.>K]
2027	ENSG00000118454	ENSMUSG00000039988	[A<.>B<.>C<.>D<.>E<.>F<.>G<.>H<.>I<.>J<.>K<.>L<.>M]	[A<.>B<.>C<.>D<.>E<.>F<.>G<.>H<.>I<.>J<.>K<.>L<.>M]
2028	ENSG00000118491	ENSMUSG00000019815	[A<.>B<.>C<.>D<.>E<.>F<.>G]	[A<.>B<.>C<.>D<.>E<.>H]
2029	ENSG00000118496	ENSMUSG00000047648	[A<.>B]	[A<.>B]
2030	ENSG00000118503	ENSMUSG00000019850	[A<.>B<.>C<.>D<.>E<.>F<.>G<.>H]	[A<.>B<.>C<.>D<.>E<.>F<.>G<.>H]
2031	ENSG00000118508	ENSMUSG00000019832	[A<.>B<.>C]	[A<.>B<.>C]
2032	ENSG00000118523	ENSMUSG00000019997	[A<.>B<.>C<.>D<.>E]	[A<.>B<.>C<.>D<.>E]
2033	ENSG00000118526	ENSMUSG00000045680	[A<.>B]	[A<.>B]
2034	ENSG00000118557	ENSMUSG00000031727	[B<.>C<.>D<.>E<.>F<.>G<.>H<.>I<.>J<.>K<.>L<.>M<.>N<.>O<.>P<.>Q<.>R<.>S<.>T<.>U]	[AB<.>C<.>D<.>E<.>F<.>G<.>H<.>I<.>J<.>K<.>L<.>M<.>N<.>O<.>P<.>Q<.>R<.>S<.>T<.>U]
2035	ENSG00000118579	ENSMUSG00000015804	[A<.>B<.>C<.>D]	[A<.>B<.>C<.>D]
2036	ENSG00000118596	ENSMUSG00000020102	[A<.>B<.>C<.>D]	[A<.>B<.>C<.>D]
2037	ENSG00000118640	ENSMUSG00000050732	[A<.>B<.>C]	[A<.>B<.>CD]
2038	ENSG00000118680	ENSMUSG00000034868	[A<.>B<.>C]	[A<.>B<.>C]
2039	ENSG00000118689	ENSMUSG00000048756	[A<.>B]	[A<.>B]
2040	ENSG00000118729	ENSMUSG00000027861	[A<.>B<.>C<.>D<.>E<.>F<.>G<.>H<.>I<.>J<.>K]	[A<.>B<.>C<.>D<.>E<.>F<.>G<.>H<.>I<.>J<.>K]
2041	ENSG00000118762	ENSMUSG00000034462	[A<.>B<.>C<.>D<.>E<.>F<.>G<.>H<.>I<.>J<.>K<.>L<.>M<.>N<.>O]	[A<.>B<.>C<.>D<.>E<.>F<.>G<.>H<.>I<.>J<.>K<.>L<.>M<.>N<.>O]
2042	ENSG00000118804	ENSMUSG00000047963	[A<.>B]	[A<.>B]
2043	ENSG00000118816	ENSMUSG00000063015	[A<.>B<.>C<.>D<.>E<.>F]	[A<.>B<.>C<.>D<.>E<.>F]
2044	ENSG00000118873	ENSMUSG00000039318	[A<.>B<.>C<.>D<.>E<.>F<.>G<.>H<.>I<.>J<.>K<.>L<.>M<.>N<.>O<.>P<.>Q<.>R<.>S<.>T<.>U<.>V<.>W<.>X<.>Y<.>Z<.>A1<.>A2<.>A3<.>A4<.>A5<.>A6<.>A7<.>A8<.>A9]	[A<.>B<.>C<.>D<.>E<.>F<.>G<.>H<.>I<.>J<.>K<.>L<.>M<.>N<.>O<.>P<.>Q<.>R<.>S<.>T<.>U<.>V<.>W<.>X<.>Y<.>Z<.>A1<.>A2<.>A3<.>A4<.>A5<.>A6<.>A7<.>A8<.>A9]
2045	ENSG00000118898	ENSMUSG00000039457	[A<.>B<.>C<.>D<.>E<.>F<.>G<.>H<.>I<.>J<.>K<.>L<.>M<.>N<.>O<.>P<.>Q<.>R<.>S<.>T<.>U<.>V]	[A<.>B<.>C<.>D<.>E<.>F<.>G<.>H<.>I<.>J<.>K<.>L<.>M<.>N<.>O<.>P<.>Q<.>R<.>S<.>T<.>U<.>V]
2046	ENSG00000118922	ENSMUSG00000072294	[A<.>B<.>C<.>D<.>E<.>F<.>G]	[A<.>B<.>C<.>D<.>E<.>F<.>G]
2047	ENSG00000118946	ENSMUSG00000035566	[A<.>B<.>C<.>D]	[A<.>B<.>C<.>D]
2048	ENSG00000118960	ENSMUSG00000020605	[A<.>B<.>C<.>D<.>E<.>F<.>G]	[A<.>B<.>C<.>D<.>E<.>F<.>G]
2049	ENSG00000118971	ENSMUSG00000000184	[A<.>B<.>C<.>D<.>E]	[A<.>B<.>C<.>D<.>E]
2050	ENSG00000118972	ENSMUSG00000000182	[A<.>B<.>C]	[A<.>B<.>C]
2051	ENSG00000118985	ENSMUSG00000001542	[A<.>B<.>C<.>D<.>E<.>F<.>G<.>H<.>I<.>J<.>K<.>L]	[A<.>B<.>C<.>D<.>E<.>F<.>G<.>H<.>I<.>J<.>K<.>L]
2052	ENSG00000119004	ENSMUSG00000049439	[A<.>B<.>C<.>D<.>E<.>F<.>G<.>H<.>I<.>J<.>K<.>L<.>M]	[A<.>B<.>C<.>D<.>E<.>F<.>G<.>H<.>I<.>J<.>K<.>L<.>M]
2053	ENSG00000119013	ENSMUSG00000026032	[B<.>C]	[AB<.>C]
2054	ENSG00000119042	ENSMUSG00000038331	[A<.>B<.>C<.>D<.>E<.>F<.>G<.>H<.>I<.>J]	[A<.>B<.>C<.>D<.>E<.>F<.>G<.>H<.>I<.>J]
2055	ENSG00000119048	ENSMUSG00000020390	[A<.>B<.>C<.>D<.>E<.>F]	[A<.>B<.>C<.>D<.>E<.>F]
2056	ENSG00000119138	ENSMUSG00000033863	[A<.>B]	[A<.>B]
2057	ENSG00000119147	ENSMUSG00000026051	[A<.>B<.>C<.>D]	[A<.>B<.>C<.>D]
2058	ENSG00000119203	ENSMUSG00000054309	[A<.>B<.>C<.>D<.>E<.>F<.>G<.>H<.>I<.>J<.>K<.>L<.>M<.>N<.>O<.>P<.>Q<.>R]	[A<.>B<.>C<.>D<.>E<.>F<.>G<.>H<.>I<.>J<.>K<.>L<.>M<.>N<.>O<.>P<.>Q<.>R]
2059	ENSG00000119227	ENSMUSG00000045625	[AB<.>C]	[B<.>CD]
2060	ENSG00000119285	ENSMUSG00000050244	[A<.>B<.>C<.>D<.>E<.>F<.>G<.>H<.>I<.>J<.>K<.>L<.>M<.>N<.>O<.>P<.>Q<.>R<.>S<.>T<.>U<.>V<.>W<.>X<.>Y<.>Z<.>A1<.>A2<.>A3<.>A4<.>A5<.>A6<.>A7<.>A8<.>A9<.>A10<.>A11<.>A12<.>A13<.>A14<.>A15<.>A16<.>A17<.>A18]	[A<.>B<.>C<.>D<.>E<.>F<.>G<.>H<.>I<.>J<.>K<.>L<.>M<.>N<.>O<.>P<.>Q<.>R<.>S<.>T<.>U<.>V<.>W<.>X<.>Y<.>Z<.>A1<.>A2<.>A3<.>A4<.>A5<.>A6<.>A7<.>A8<.>A9<.>A10<.>A11<.>A12<.>A13<.>A14<.>A15<.>A16<.>A17<.>A18]
2061	ENSG00000119321	ENSMUSG00000066151	[A<.>B<.>C<.>D<.>E<.>F<.>G<.>H<.>I<.>J<.>K<.>L<.>M<.>N<.>O<.>P<.>Q<.>R<.>S<.>T<.>U<.>V<.>W<.>X<.>Y<.>Z<.>A1<.>A2]	[A<.>B<.>C<.>D<.>E<.>F<.>G<.>H<.>I<.>J<.>K<.>L<.>M<.>N<.>O<.>P<.>Q<.>R<.>S<.>T<.>U<.>V<.>W<.>X<.>Y<.>Z<.>A1<.>A2]
2062	ENSG00000119328	ENSMUSG00000038827	[B<.>C<.>D<.>E<.>F<.>G]	[AB<.>C<.>D<.>E<.>F<.>G]
2063	ENSG00000119333	ENSMUSG00000039715	[A<.>B<.>C<.>D<.>E<.>F<.>G<.>H<.>I]	[A<.>B<.>C<.>D<.>E<.>F<.>G<.>H<.>I]
2064	ENSG00000119396	ENSMUSG00000026878	[A<.>B<.>C<.>D<.>E<.>F<.>G]	[A<.>B<.>C<.>D<.>E<.>F<.>G]
2065	ENSG00000119397	ENSMUSG00000057110	[A<.>B<.>C<.>D<.>E<.>F<.>G<.>H<.>I<.>J<.>K<.>L<.>M<.>N<.>O<.>P<.>Q<.>RS<.>T<.>U<.>V<.>W<.>Y<.>Z<.>A1<.>A2<.>A3<.>A4<.>A5<.>A6<.>A7<.>A8<.>A9<.>A10<.>A11<.>A12<.>A13<.>A14<.>A15<.>A16<.>A17<.>A19]	[A<.>B<.>C<.>D<.>E<.>F<.>G<.>H<.>I<.>J<.>K<.>L<.>M<.>N<.>O<.>P<.>Q<.>S<.>T<.>U<.>V<.>W<.>XY<.>Z<.>A1<.>A2<.>A3<.>A4<.>A5<.>A6<.>A7<.>A8<.>A9<.>A10<.>A11<.>A12<.>A13<.>A14<.>A15<.>A16<.>A17<.>A18]
2066	ENSG00000119401	ENSMUSG00000051675	[A]	[A]
2067	ENSG00000119411	ENSMUSG00000028392	[B<.>C<.>D<.>E<.>F<.>G]	[AB<.>C<.>D<.>E<.>F<.>GH<.>I]
2068	ENSG00000119421	ENSMUSG00000026895	[A<.>B<.>C<.>D]	[A<.>B<.>C<.>D]
2069	ENSG00000119431	ENSMUSG00000038422	[A]	[A]
2070	ENSG00000119446	ENSMUSG00000026889	[A<.>B<.>C<.>D<.>E]	[A<.>B<.>C<.>D<.>E]
2071	ENSG00000119457	ENSMUSG00000028386	[A<.>B<.>C<.>D]	[A<.>B<.>C<.>DE]
2072	ENSG00000119514	ENSMUSG00000039774	[A<.>B<.>C<.>D<.>E<.>F<.>G<.>H<.>I<.>J]	[A<.>B<.>C<.>D<.>E<.>F<.>G<.>H<.>I<.>J]
2073	ENSG00000119523	ENSMUSG00000039740	[A<.>B]	[A<.>B]
2074	ENSG00000119537	ENSMUSG00000009905	[A<.>B<.>C<.>D<.>E<.>F<.>G<.>H<.>I<.>J]	[A<.>B<.>C<.>D<.>E<.>F<.>G<.>H<.>I<.>J]
[truncated: 12,993 more rows]
