# Supplementary material for: Assisted transcriptome reconstruction and splicing orthology
Source: BMC Genomics. 2016 Nov 11;17(Suppl 10):786. doi: 10.1186/s12864-016-3103-6 (PMC5123294; doi:10.1186/s12864-016-3103-6)
Supplement: Supplementary file 2 — Results.tar. Compressed folder containing csv files listing the results. (GZ 3942 kb) [file 12864_2016_3103_MOESM2_ESM.gz › Additional_file_2_Results/Details/HumanSpecific.csv]

GenePairId	HumanEns	HumanCCDS	HumanTranscript
23	ENSG00000004939	CCDS11481	[A<>B<>D<>E<>F<>G<>H<>I<>J<>K<>L<>M<>N<>O<>P<>Q<>R<>S<>T]
33	ENSG00000005243	CCDS74092	[A<>BC<>D<>E<>F<>G<>H<>I<>J]
53	ENSG00000006453	CCDS34687	[A<>B<>C<>D<>E<>F<>G<>H<>I<>J<>L<>M<>N<>O]
76	ENSG00000008086	CCDS14186	[A<>B<>C<>D<>E<>F<>G<>H<>I<>J<>K<>L<>M<>N<>O<>P<>Q<>R<>S<>T]
79	ENSG00000008226	CCDS2672	[A<>B<>C<>D<>E<>F<>G<>H<>I<>J<>K<>L<>M<>N<>O<>P<>Q<>R<>S<>T<>U<>V<>WX<>Y<>Z<>A1<>A2<>A3<>A5A6<>A7<>A8<>A9<>A10<>A11<>A12<>A13<>A14]
95	ENSG00000010219	CCDS8530	[F<>G<>H<>I<>J<>K<>L<>M<>N<>O<>PQ]
114	ENSG00000011258	CCDS11581	[A<>B<>C<>E<>F<>G<>H<>I<>J<>K<>L<>M<>N<>O<>P]
129	ENSG00000013563	CCDS14747	[B<>C<>DE<>F<>G<>H<>IJ]
151	ENSG00000019169	CCDS2124	[A<>B<>C<>D<>EF<>G<>H<>I<>J<>K<>L<>M<>N<>O<>P<>Q<>R]
169	ENSG00000024862	CCDS5192	[A<>BC<>D<>E<>F<>G]
181	ENSG00000027697	CCDS5185	[A<>C<>DE<>F<>H<>I<>J]
226	ENSG00000042832	CCDS34944	[B<>C<>D<>E<>F<>G<>H<>I<>J<>K<>L<>M<>N<>O<>P<>Q<>R<>S<>T<>U<>V<>W<>X<>Y<>Z<>A1<>A2<>A3<>A4A5<>A6<>A7<>A8<>A9<>A10<>A11A12<>A13<>A14<>A15<>A16<>A17<>A18<>A19<>A20<>A21<>A22<>A23<>A24<>A25]
235	ENSG00000046651	CCDS14157	[B<>C<>D<>E<>F<>G<>H<>I<>J<>K<>L<>M<>N<>O<>P<>Q<>R<>T<>U<>W<>X<>Y<>Z]
242	ENSG00000047617	CCDS44807	[A<>C<>D<>E<>F<>G<>H<>I<>J<>K<>L<>M<>N<>O<>P<>Q<>R<>S<>T<>U<>V<>W<>X<>Y<>Z<>A1<>A2]
245	ENSG00000047936	CCDS5116	[A<>B<>C<>E<>F<>G<>H<>I<>J<>K<>L<>M<>NO<>P<>Q<>R<>S<>T<>U<>V<>W<>X<>Y<>Z<>A1<>A2A3<>A4<>A5<>A6<>A7<>A8<>A9<>A10<>A11<>A12<>A13<>A14<>A15<>A16<>A17<>A18<>A19<>A20]
256	ENSG00000049656	CCDS3862	[A<>B<>C<>E<>F<>G<>H<>I<>J<>K<>L<>M<>N<>O<>P<>Q<>R]
262	ENSG00000050555	CCDS6938	[B<>C<>D<>E<>F<>G<>H<>I<>J<>K<>L<>M<>N<>O<>P<>Q<>R<>S<>T<>U<>V<>W<>X<>Z<>A1<>A2<>A3<>A4A5]
280	ENSG00000054690	CCDS45128	[A<>B<>C<>D<>E<>F<>G<>H<>I<>JK<>L<>M<>N<>O<>P<>Q<>R<>S<>T<>U<>V<>W<>X<>Y<>Z<>A1<>A2<>A3]
291	ENSG00000056736	CCDS2874	[A<>B<>C<>D<>E<>F<>G<>HI<>J<>K<>L]
297	ENSG00000058673	CCDS30978	[A<>B<>C<>D<>E<>F<>G<>H<>I<>J<>K<>L<>M<>N<>O<>P]
301	ENSG00000059588	CCDS1601	[A<>B<>C<>D<>E<>F<>G<>H<>I<>J<>KL<>M<>N<>O<>P<>Q<>R<>S<>T<>U<>V<>W<>X<>Y<>Z<>A1<>A2<>A3<>A4<>A5]
307	ENSG00000060749	CCDS41631	[A<>BC<>E<>F<>G<>H<>I<>J<>K<>L<>M]
311	ENSG00000062038	CCDS10868	[A<>B<>C<>EF<>G<>H<>I<>J<>K<>L<>M<>N<>O<>P<>Q<>R]
316	ENSG00000063127	CCDS42590	[A<>B<>C<>D<>E<>F<>H<>I<>J<>K<>L]
333	ENSG00000064687	CCDS12055	[A<>B<>C<>D<>F<>H<>I<>J<>K<>L<>M<>N<>O<>P<>Q<>R<>S<>T<>U<>V<>W<>X<>A1<>A2<>A3<>A4A6<>A7<>A8<>A10<>A11<>A12<>A13<>A14<>A15<>A16<>A17<>A18<>A19<>A20<>A21<>A22<>A23<>A24<>A25<>A26<>A27]
340	ENSG00000065150	CCDS31999	[A<>BC<>D<>E<>F<>G<>H<>I<>J<>K<>L<>M<>N<>O<>P<>Q<>R<>S<>T<>U<>V<>W<>X<>Y<>Z<>A1<>A2]
365	ENSG00000066651	CCDS35496	[A<>B<>C<>D<>E<>F<>G<>H<>I<>JK<>L<>M<>N]
369	ENSG00000066777	CCDS6199	[A<>B<>C<>D<>E<>F<>G<>H<>I<>J<>K<>M<>N<>O<>P<>Q<>R<>S<>T<>U<>V<>W<>X<>Y<>Z<>A1<>A2<>A3<>A4<>A5<>A6<>A7<>A8<>A9<>A10<>A11<>A12<>A13<>A14]
370	ENSG00000066933	CCDS10239	[A<>B<>C<>D<>E<>F<>G<>H<>I<>J<>K<>L<>M<>N<>O<>P<>Q<>R<>S<>T<>U<>V<>W<>X<>Y<>A1<>A2<>A3<>A4<>A5<>A6<>A7<>A8<>A9<>A10<>A11<>A12<>A13<>A15<>A16A17<>A18]
373	ENSG00000067182	CCDS8542	[A<>B<>C<>D<>E<>F<>G<>H<>I<>KL]
384	ENSG00000068079	CCDS11450	[A<>B<>C<>DE<>F<>G<>H]
387	ENSG00000068394	CCDS35251	[A<>B<>C<>D<>E<>F<>I<>J<>K<>L<>M]
396	ENSG00000069122	CCDS4919	[A<>B<>C<>D<>F<>G<>H<>I<>J<>K<>L<>M<>N<>O<>P<>Q<>R<>S<>T<>U]
409	ENSG00000069943	CCDS61641	[A<>C<>D<>E<>F<>G<>H<>I<>J<>K<>L<>M]
421	ENSG00000070526	CCDS11748	[A<>BD<>E<>F<>G<>H<>I<>J<>K]
440	ENSG00000071794	CCDS33875	[A<>B<>C<>D<>E<>F<>G<>H<>I<>K<>L<>M<>NO<>P<>Q<>R<>S<>T<>U<>V<>W<>X<>Y<>Z<>A1]
442	ENSG00000071894	CCDS34966	[A<>B<>C<>D<>E<>F<>G<>H<>I<>J<>K<>L<>MN<>O<>P<>Q<>R<>S<>T<>U<>V<>W<>X<>Y<>Z<>A1<>A2<>A3<>A4<>A5<>A6<>A7<>A8<>A9<>A10<>A11<>A12]
444	ENSG00000072121	CCDS9788	[A<>B<>C<>D<>EF<>G<>H<>I<>J<>K<>L<>M<>N<>O<>P<>Q<>R<>S<>T<>U<>V<>W<>X<>Y<>Z<>A1<>A2<>A3<>A4<>A5<>A6<>A7<>A8<>A9<>A10<>A11<>A12<>A13<>A14<>A15<>A16]
445	ENSG00000072133	CCDS14451	[C<>E<>G<>H<>I<>J<>K<>L<>M<>N<>O<>P<>Q<>R<>S<>T<>U<>V<>W<>X<>YZ<>A1]
447	ENSG00000072274	CCDS3312	[A<>B<>C<>D<>F<>G<>H<>I<>J<>K<>L<>M<>N<>O<>P<>Q<>R<>S]
462	ENSG00000073754	CCDS1171	[A<>B<>D<>E<>F<>G]
470	ENSG00000074276	CCDS34297	[A<>B<>C<>D<>F<>G<>H<>I<>J<>K<>L<>M<>N<>O<>P<>Q<>R<>S<>T<>U<>V<>W<>X<>Y<>Z<>A1<>A2<>A3<>A4<>A5<>A6A7]
483	ENSG00000074855	CCDS32949	[A<>B<>C<>D<>E<>F<>G<>H<>I<>J<>K<>L<>M<>N<>O<>P<>Q<>S]
488	ENSG00000075131	CCDS10215	[A<>B<>C<>D<>E<>F<>G]
510	ENSG00000075826	CCDS7495	[A<>B<>C<>D<>E<>F<>G<>H<>IJ<>K<>L<>M<>N<>O<>P<>Q<>R<>S<>T<>U<>V<>W<>Y<>Z<>A1]
545	ENSG00000078177	CCDS3457	[A<>BC<>D<>E<>F<>G<>H<>I<>J<>K<>L<>M<>N<>O<>P<>Q]
549	ENSG00000078401	CCDS4522	[A<>B<>C<>D<>FG]
555	ENSG00000078814	CCDS42869	[A<>B<>CD<>E<>F<>G<>H<>I<>J<>K<>L<>M<>N<>O<>P<>Q<>R<>S<>T<>U<>V<>W<>X<>Y<>Z<>A1<>A2<>A3<>A4<>A5<>A6<>A7<>A8<>A9<>A10<>A11<>A12<>A13<>A14<>A15<>A16<>A17<>A18]
575	ENSG00000080573	CCDS12222	[A<>C<>D<>E<>F<>G<>H<>IJ<>K<>L<>M<>N<>O<>P<>Q<>R<>S<>T<>U<>V<>W<>X<>Y<>Z<>A1<>A2<>A3<>A4<>A5<>A6<>A7<>A8<>A9<>A10<>A11<>A12<>A13<>A14<>A15<>A16<>A17<>A18<>A19<>A20<>A21<>A22<>A23<>A24<>A25<>A26<>A27<>A28<>A29<>A30<>A31<>A32<>A33<>A34<>A35<>A36<>A37<>A38<>A39<>A40<>A41<>A42<>A43]
584	ENSG00000081148	CCDS2940	[A<>BC<>D<>E<>G<>H<>J<>K<>L<>M<>N<>O<>P<>Q<>R<>S<>TU<>V<>W]
588	ENSG00000081479	CCDS2232	[A<>B<>C<>D<>E<>F<>G<>H<>I<>J<>L<>M<>N<>O<>P<>Q<>R<>S<>T<>U<>V<>W<>X<>Y<>Z<>A1<>A2<>A3<>A4<>A5<>A6<>A7<>A8<>A9<>A10<>A11<>A12<>A13<>A14<>A15<>A16<>A17<>A18<>A19<>A20<>A21<>A22<>A23<>A24<>A25<>A26<>A27<>A28<>A29<>A30<>A31<>A32<>A33<>A34<>A35<>A36<>A37<>A38<>A39<>A40<>A41<>A42<>A43<>A44<>A45<>A46<>A47<>A48<>A49A50<>A51<>A52<>A54<>A55<>A56]
591	ENSG00000081791	CCDS4268	[A<>B<>C<>D<>E<>F<>G<>H<>I<>J<>K<>LM]
623	ENSG00000084636	CCDS41297	[A<>B<>C<>D<>E<>F<>G<>H<>I<>J<>K<>L<>M<>N<>O<>P<>Q<>R<>S<>T<>U<>W<>Y<>Z<>A1<>A2<>A3<>A4<>A5<>A6<>A7<>A8<>A9<>A10<>A11<>A12<>A13<>A14<>A15<>A16<>A17<>A18<>A19<>A20<>A21<>A22<>A23<>A24<>A25<>A26<>A27<>A28<>A29<>A30<>A31<>A32<>A33<>A34<>A35<>A36<>A37<>A38A39<>A40<>A41<>A42<>A43<>A44<>A45<>A46<>A47]
635	ENSG00000085644	CCDS10495	[A<>B<>C<>E<>F]
641	ENSG00000085840	CCDS566	[A<>B<>C<>DE<>F<>H<>I<>K<>L<>M<>N<>O<>P<>Q<>R<>S]
669	ENSG00000087303	CCDS9706	[A<>B<>C<>D<>F<>G<>H<>I<>J<>K<>L<>M<>N<>P<>Q<>R<>S<>T<>U<>V<>W<>X]
671	ENSG00000087365	CCDS31612	[A<>B<>C<>D<>E<>F<>G<>H<>I<>J<>K<>L<>M<>N<>O<>P<>Q<>R<>S<>T<>U<>V]
679	ENSG00000088247	CCDS45936	[A<>B<>C<>D<>E<>F<>G<>H<>I<>J<>K<>L<>M<>O<>P<>Q<>R<>S<>T<>V]
681	ENSG00000088320	CCDS13181	[A<>BC<>D<>E]
682	ENSG00000088325	CCDS13190	[A<>B<>C<>D<>E<>F<>G<>H<>I<>J<>K<>L<>M<>N<>O<>P]
688	ENSG00000088756	CCDS32785	[D<>E<>F<>G<>H<>I<>J<>K<>L<>M<>N<>O<>P<>Q<>R<>ST]
703	ENSG00000089163	CCDS9194	[AB<>C<>D]
716	ENSG00000090273	CCDS292	[A<>B<>C<>D<>E<>F<>H<>I<>J]
781	ENSG00000095627	CCDS7588	[AB<>C<>D<>E<>F<>G<>H<>I<>J<>K<>L<>M<>N<>O<>P<>Q<>R<>S<>T<>U<>V<>W<>X<>Y<>A1]
783	ENSG00000095932	CCDS45915	[A<>B<>C<>D]
787	ENSG00000096384	CCDS4909	[A<>B<>C<>D<>E<>F<>G<>I<>J<>K<>L]
798	ENSG00000099308	CCDS46014	[A<>B<>D<>E<>F<>G<>H<>I<>J<>K<>L<>M<>N<>O<>P<>Q<>R<>S<>T<>U<>V<>W<>X<>Y<>Z<>A1<>A2]
809	ENSG00000099817	CCDS12056	[A<>B<>C<>E<>F<>G<>H]
810	ENSG00000099821	CCDS12036	[A<>B<>C<>D<>E<>F<>G<>H<>I<>J<>K<>L<>M<>N<>O<>P<>R<>S<>T<>W<>X]
856	ENSG00000100228	CCDS13805	[A<>BC<>D<>E<>F<>G<>H<>JK<>L<>M<>N]
866	ENSG00000100290	CCDS14044	[A<>C<>D<>F]
878	ENSG00000100344	CCDS14054	[A<>B<>C<>D<>E<>F<>H<>I<>K]
912	ENSG00000100565	CCDS9853	[A<>C<>D<>E<>F<>G<>H<>I<>J<>K<>L<>M<>N<>O]
915	ENSG00000100583	CCDS32126	[A<>C<>D]
931	ENSG00000100726	CCDS32363	[A<>B<>C<>D<>E<>F<>G<>H<>I<>K<>L<>M<>N<>O<>P<>Q<>R<>S<>T<>U]
944	ENSG00000100918	CCDS41932	[A<>B<>C<>D<>E<>F<>G<>H<>K<>L<>M<>N<>O<>P<>Q<>R<>S<>T<>U]
953	ENSG00000101004	CCDS33452	[A<>B<>C<>D<>E<>F<>G<>H<>I<>J<>K<>L<>M<>N<>O<>Q<>R<>S<>T<>U<>V<>W<>X]
954	ENSG00000101052	CCDS33470	[A<>B<>C<>D<>E<>F<>G<>H<>I<>J<>K<>L<>N]
956	ENSG00000101104	CCDS42878	[A<>B<>C<>D<>E<>F<>G<>H<>I<>K<>L<>M<>N<>O]
963	ENSG00000101158	CCDS13473	[AB<>D<>E<>F<>G<>H<>I<>J<>K<>L<>M<>N<>O<>P<>Q]
976	ENSG00000101203	CCDS46628	[A<>C<>D<>E<>F<>G<>H<>I<>K<>L<>M<>N<>O<>P<>Q<>R<>S<>T<>V<>W<>X<>Y<>Z<>A1<>A2<>A3<>A5<>A6<>A7<>A8<>A9<>A10<>A12<>A13]
991	ENSG00000101331	CCDS13195	[A<>B<>C<>D<>E<>F<>G<>H]
1010	ENSG00000101446	CCDS46608	[A<>B]
1021	ENSG00000101596	CCDS45822	[A<>B<>C<>D<>E<>F<>G<>H<>I<>J<>K<>L<>M<>N<>O<>P<>Q<>R<>S<>T<>U<>V<>W<>X<>Y<>Z<>A1<>A2<>A3<>A4<>A5<>A6<>A7<>A8<>A9<>A10<>A11<>A12<>A13<>A14<>A15<>A16<>A17<>A18<>A19<>A20<>A21<>A22]
1035	ENSG00000102010	CCDS14168	[C<>D<>E<>F<>G<>H<>IJ<>K<>L<>M<>N<>O<>P<>Q<>R<>S<>T<>U]
1053	ENSG00000102243	CCDS14658	[A<>D<>E<>F]
1071	ENSG00000102699	CCDS9307	[A<>B<>C<>D<>E<>G<>H<>I<>J<>K<>L<>M<>N<>O<>P<>Q<>R<>S<>T<>U<>V<>W<>X<>Y<>Z<>A1<>A2<>A3<>A4<>A6<>A7<>A8<>A9]
1072	ENSG00000102738	CCDS9372	[AB<>C<>D<>E<>F<>G<>H]
1087	ENSG00000102901	CCDS42182	[A<>B<>C<>D<>E<>F<>H<>J<>KL<>M<>O<>P<>Q]
1113	ENSG00000103222	CCDS42122	[A<>B<>C<>D<>E<>F<>G<>H<>I<>J<>K<>L<>M<>N<>O<>P<>Q<>R<>S<>T<>U<>V<>X<>Y<>Z<>A1<>A2<>A3<>A4<>A5<>A6]
1114	ENSG00000103227	CCDS45373	[A<>B<>C<>D<>E<>F<>G<>I<>J<>K<>L]
1116	ENSG00000103257	CCDS10964	[A<>B<>D<>E<>F<>G<>H<>I<>J<>K]
1123	ENSG00000103335	CCDS54058	[A<>B<>C<>D<>E<>F<>G<>H<>I<>J<>L<>M<>N<>O<>P<>Q<>R<>S<>T<>U<>V<>W<>X<>Y<>Z<>A1<>A2<>A3<>A4<>A5<>A6<>A7<>A8<>A9<>A10<>A11<>A12<>A13<>A14<>A16<>A17<>A18<>A19<>A20<>A21<>A22<>A23<>A24<>A25<>A26<>A27]
1125	ENSG00000103355	CCDS42110	[A<>B<>D<>E<>F<>G]
1144	ENSG00000104059	CCDS45198	[A<>B<>C<>D<>E<>F<>G<>H<>I<>J<>K]
1148	ENSG00000104147	CCDS10074	[A<>B<>C<>D<>E]
1169	ENSG00000104427	CCDS6223	[A<>B<>C<>D<>EF<>G<>H<>I<>J]
1198	ENSG00000104892	CCDS12660	[A<>B<>C<>D<>E<>F<>G<>H<>I<>K<>L<>M]
1201	ENSG00000104901	CCDS12762	[A<>BC<>D<>E<>F]
1204	ENSG00000104921	CCDS12184	[A<>B<>C<>D<>EF<>H<>I<>J<>K<>LM]
1213	ENSG00000104998	CCDS12303	[A<>C<>D<>E<>F<>G<>H<>I<>J<>K<>L<>M<>O<>P]
1237	ENSG00000105290	CCDS32997	[A<>B<>C<>D<>E<>F<>G<>H<>I<>J<>K<>L<>MN<>O<>P<>Q<>R]
1238	ENSG00000105298	CCDS45920	[B<>C<>E<>F<>G<>H<>I<>J<>K<>L]
1240	ENSG00000105339	CCDS34947	[D<>E<>F<>G<>H<>I<>J<>K<>L<>M<>N<>O<>P<>Q<>R<>S<>T<>U<>V<>W<>X<>Y]
1245	ENSG00000105397	CCDS12236	[B<>C<>D<>F<>GH<>I<>J<>K<>L<>M<>N<>O<>P<>Q<>R<>S<>T<>U<>V<>W<>X<>Y<>Z]
1261	ENSG00000105538	CCDS12731	[A<>B<>C<>D<>E<>F<>H<>I<>J<>K<>L]
1263	ENSG00000105556	CCDS32855	[A<>B<>C<>D<>EF<>G<>H<>I<>J<>K<>L<>MN<>O<>P]
1267	ENSG00000105607	CCDS12286	[B<>C<>E<>F<>G<>H<>I<>J<>K<>L<>M]
1282	ENSG00000105705	CCDS12399	[A<>B<>C<>DE<>F<>G<>H<>I<>J<>K<>L<>M<>N<>O]
1294	ENSG00000105825	CCDS5632	[A<>B<>C<>D<>E]
1347	ENSG00000106538	CCDS5902	[A<>C<>D<>E]
1360	ENSG00000106648	CCDS5929	[AB<>C<>D<>E<>F<>G<>H<>I]
1378	ENSG00000107175	CCDS6588	[A<>C<>D<>E<>F<>G<>H<>I<>J]
1395	ENSG00000107593	CCDS7492	[A<>B<>C<>D<>E<>F<>G<>H<>I<>J<>K<>L<>M<>N<>OP<>Q]
1396	ENSG00000107611	CCDS7113	[AB<>C<>D<>E<>F<>G<>H<>I<>J<>KL<>M<>N<>O<>P<>Q<>R<>S<>T<>U<>V<>W<>X<>Y<>Z<>A1<>A2<>A3<>A4<>A5<>A6<>A7<>A8<>A9<>A10<>A11<>A12<>A13<>A14<>A15<>A16<>A17<>A18<>A19<>A20<>A21<>A22<>A23<>A24<>A25<>A26<>A27<>A28<>A29<>A30<>A31<>A32<>A33<>A34<>A35<>A36<>A37<>A38<>A39<>A40<>A41<>A42<>A43]
1473	ENSG00000108821	CCDS11561	[A<>B<>C<>E<>F<>G<>H<>I<>J<>K<>L<>M<>N<>O<>P<>Q<>R<>S<>T<>U<>V<>W<>X<>Y<>Z<>A1<>A2<>A3<>A4<>A5<>A6<>A7<>A8<>A9<>A10<>A11<>A12<>A13<>A14<>A15<>A16<>A17<>A18<>A19<>A20<>A21<>A22<>A23<>A24<>A25<>A26]
1480	ENSG00000108849	CCDS11472	[A<>B<>D]
1533	ENSG00000109775	CCDS3842	[A<>BC<>D<>E<>F<>G<>H<>I<>J<>K<>L<>M]
1535	ENSG00000109794	CCDS34117	[E<>F<>G<>H<>I<>K<>L<>M<>N<>OP<>Q]
1536	ENSG00000109805	CCDS3424	[A<>B<>C<>D<>E<>F<>G<>H<>I<>J<>K<>L<>M<>N<>O<>P<>Q<>R<>ST<>U<>V]
1547	ENSG00000110046	CCDS31602	[A<>B<>C<>D<>E<>G<>H<>I<>J<>K<>L<>M<>N<>O<>P<>Q<>R<>S<>TU<>V<>W<>X<>Y<>Z<>A1<>A2<>A3<>A4<>A5<>A6<>A7<>A8<>A9<>A10<>A11<>A12<>A13<>A14<>A15<>A16<>A17]
1554	ENSG00000110169	CCDS7763	[A<>BC<>D<>E<>F<>G<>H<>I<>J<>K]
1558	ENSG00000110243	CCDS8376	[AB<>C<>E]
1560	ENSG00000110274	CCDS31683	[A<>B<>C<>D<>E<>F<>G<>H<>I<>J<>LM<>N<>O<>P<>Q<>R<>S<>T<>U<>V<>W<>X<>Y<>Z<>A1A2<>A3<>A4A5<>A6<>A7<>A8<>A9]
1562	ENSG00000110318	CCDS31658	[A<>B<>C<>D<>E<>F<>G<>H<>I<>J<>K]
1563	ENSG00000110324	CCDS8388	[A<>B<>C<>D<>EF<>G<>H]
1568	ENSG00000110427	CCDS44565	[C<>D<>E<>F<>G<>H<>I<>J<>K<>L<>M<>NO<>P<>Q<>R<>S<>T<>U<>V<>W]
1581	ENSG00000110851	CCDS9115	[A<>BC<>D<>E<>F<>H<>I<>J<>K<>L<>M]
1600	ENSG00000111249	CCDS41837	[A<>B<>CD<>E<>F<>G<>H<>I<>J<>K<>L<>M<>N<>O<>P<>Q<>R<>S<>T<>U<>V<>W]
1614	ENSG00000111452	CCDS9272	[A<>B<>C<>E<>F<>G<>H<>J<>K<>L<>M<>N<>O<>P<>Q<>R<>S<>T<>U<>V<>W<>X<>Y<>Z<>A1]
1639	ENSG00000111845	CCDS34339	[A<>B<>C<>D<>E<>F<>G<>H<>I<>J]
1643	ENSG00000111897	CCDS5125	[A<>B<>C<>D<>E<>F<>H<>I<>J<>K]
1655	ENSG00000112159	CCDS5024	[A<>B<>C<>D<>E<>F<>G<>H<>I<>J<>K<>L<>M<>N<>O<>P<>Q<>R<>S<>T<>U<>V<>W<>X<>Y<>Z<>A1<>A2<>A3<>A4<>A5<>A6<>A7<>A8<>A9<>A10<>A11<>A12<>A13<>A14<>A15<>A16<>A17<>A18<>A19<>A20<>A21<>A22<>A23<>A24<>A25<>A26<>A27<>A28<>A29<>A30<>A31<>A32<>A33<>A34<>A35<>A36<>A37<>A38<>A39<>A40<>A41<>A42<>A43<>A44<>A45<>A46<>A47<>A48<>A49<>A50<>A51<>A52<>A53<>A54<>A55<>A57<>A58<>A59<>A60<>A61<>A62<>A63<>A64<>A65<>A66<>A67<…
1660	ENSG00000112195	CCDS4853	[B<>C<>DE<>F<>G]
1674	ENSG00000112293	CCDS4553	[A<>B<>C<>D<>E<>F<>G<>H<>I<>J<>K<>M<>N<>O<>P<>Q<>R<>S<>T<>U<>V<>W<>X<>Y<>Z]
1692	ENSG00000112486	CCDS5298	[A<>BC]
1694	ENSG00000112539	CCDS5288	[A<>B<>C<>D<>E<>F<>GH<>I<>J]
1701	ENSG00000112659	CCDS4890	[A<>B<>C<>D<>E<>G<>H<>I<>J<>K<>L<>M<>N<>O<>P<>Q<>R<>S<>T<>U<>V<>W<>X<>Y<>Z<>A1<>A2<>A3<>A4<>A5<>A6<>A7<>A8<>A9<>A10<>A11<>A12<>A13<>A14<>A15]
1714	ENSG00000112936	CCDS47201	[A<>B<>C<>D<>E<>F<>G<>I<>J<>L<>M<>N<>O<>P<>Q<>S<>T<>U]
1748	ENSG00000113583	CCDS4167	[AB<>C<>D]
1749	ENSG00000113600	CCDS3929	[A<>CD<>E<>F<>G<>H<>I<>J<>L<>MN<>O]
1777	ENSG00000114270	CCDS2773	[A<>B<>C<>D<>E<>F<>G<>H<>I<>J<>K<>L<>M<>N<>O<>P<>Q<>R<>S<>T<>U<>V<>W<>X<>Y<>Z<>A1<>A2<>A3<>A4<>A5<>A6<>A7<>A8<>A9<>A10<>A11<>A12<>A13<>A14<>A15<>A16<>A17<>A18<>A19<>A20A21<>A22<>A23<>A24<>A25<>A26<>A27<>A28<>A29<>A30<>A31<>A32<>A33<>A34<>A35<>A36<>A37<>A38<>A39<>A40<>A41<>A42<>A43<>A44<>A45<>A46<>A47<>A48<>A49<>A50<>A51<>A52<>A53<>A54<>A55<>A56<>A57<>A58<>A59<>A60<>A61<>A62<>A63<>A64<>A65<>A66<>A…
1790	ENSG00000114487	CCDS2955	[A<>B<>C<>D<>E<>F<>G<>H<>I<>J<>K<>L<>M<>N<>O<>P<>Q<>R<>T<>U<>V<>W<>X<>Y<>Z<>A1<>A2<>A3A4]
1799	ENSG00000114650	CCDS2755	[A<>B<>C<>D<>E<>F<>G<>H<>I<>J<>K<>L<>M<>N<>O<>PQ<>R<>S<>T<>U<>V<>W]
1820	ENSG00000115008	CCDS2101	[A<>B<>C<>D<>F<>GH]
1841	ENSG00000115286	CCDS12063	[A<>B<>C<>E<>F<>G<>H<>I]
1850	ENSG00000115364	CCDS1960	[A<>C<>D<>E<>F<>G]
1854	ENSG00000115421	CCDS1863	[A<>B<>C<>D<>E<>F<>G<>H<>I<>J<>K<>L<>M<>N<>O<>P<>QR<>S<>T<>U<>V<>W]
1868	ENSG00000115598	CCDS2056	[A<>C<>D<>E<>GH<>I<>J<>K<>L<>M<>N]
1878	ENSG00000115750	CCDS33143	[A<>B<>C<>D<>E<>F<>GH<>I<>J<>K<>L<>M<>N<>O<>P]
1881	ENSG00000115760	CCDS33175	[A<>B<>C<>D<>E<>F<>G<>H<>J<>K<>L<>M<>N<>O<>P<>Q<>R<>S<>T<>U<>V<>W<>X<>Z<>A1<>A2<>A3<>A4<>A5<>A6<>A7<>A8<>A9<>A10<>A11<>A12<>A13<>A14<>A15<>A16<>A17<>A18<>A19<>A20<>A21<>A22<>A23<>A24<>A25<>A26<>A27<>A28<>A29<>A30<>A31<>A32<>A33<>A34<>A35<>A36<>A37<>A38<>A39<>A40<>A41<>A42<>A43<>A44<>A45<>A46<>A47<>A48<>A49<>A50]
1908	ENSG00000116127	CCDS42697	[A<>B<>C<>D<>EF<>G<>I<>JK<>L<>M<>N<>O<>P<>Q<>R<>T<>U<>V<>W<>X<>Y<>Z<>A1]
1913	ENSG00000116176	CCDS10430	[A<>B<>C<>D<>E<>FG]
1915	ENSG00000116198	CCDS30571	[A<>B<>C<>D<>E<>F<>G<>I<>J<>K<>L<>M<>N<>O<>P<>Q<>R<>S<>T<>U<>V]
1933	ENSG00000116497	CCDS30666	[A<>BC<>D<>E<>F]
1939	ENSG00000116649	CCDS125	[A<>B<>C<>D<>E<>F<>H<>I]
1947	ENSG00000116691	CCDS143	[B<>C<>D<>E<>F<>H<>I<>J<>KL]
1970	ENSG00000117090	CCDS1207	[A<>B<>C<>D<>F<>G<>H]
1997	ENSG00000117724	CCDS31023	[A<>B<>CD<>E<>F<>G<>H<>I<>J<>K<>L<>M<>N<>O<>P<>Q<>R<>S<>T]
2003	ENSG00000117983	CCDS44515	[A<>B<>D<>E<>F<>G<>H<>I<>J<>K<>L<>M<>N<>O<>P<>Q<>R<>S<>T<>U<>V<>W<>X<>Y<>Z<>A1<>A2<>A3<>A4<>A5<>A6<>A8<>A9<>A10<>A11<>A12<>A13<>A14<>A15<>A16<>A17<>A18<>A19<>A20<>A21<>A22<>A23<>A24<>A25A26]
2008	ENSG00000118156	CCDS46133	[A<>B<>C<>D<>E<>G<>K<>L<>M<>N<>O<>P<>Q<>R<>S]
2012	ENSG00000118193	CCDS30963	[A<>B<>C<>D<>E<>F<>G<>H<>I<>J<>K<>L<>M<>N<>O<>P<>Q<>R<>S<>T<>U<>V<>W<>X<>Y<>ZA1<>A2<>A3<>A4]
2014	ENSG00000118217	CCDS1235	[AB<>C<>D<>EF<>G<>H<>I<>J<>K<>L<>M<>N<>O<>P<>Q<>R]
2017	ENSG00000118246	CCDS2371	[AB<>C<>D<>E<>F<>G<>HI<>J<>K<>L<>MN]
2021	ENSG00000118308	CCDS8701	[A<>D<>E<>F<>G<>H<>I<>J<>K<>L<>M<>N<>O<>P<>Q<>R<>S]
2026	ENSG00000118420	CCDS34491	[A<>B<>C<>DE<>F<>G<>H<>I<>J<>K]
2028	ENSG00000118491	CCDS47495	[A<>B<>C<>D<>E<>F<>G]
2065	ENSG00000119397	CCDS35118	[A<>B<>C<>D<>E<>F<>G<>H<>I<>J<>K<>L<>M<>N<>O<>P<>Q<>RS<>T<>U<>V<>W<>Y<>Z<>A1<>A2<>A3<>A4<>A5<>A6<>A7<>A8<>A9<>A10<>A11<>A12<>A13<>A14<>A15<>A16<>A17<>A19]
2067	ENSG00000119411	CCDS43868	[B<>C<>D<>E<>F<>G]
2081	ENSG00000119636	CCDS32119	[A<>B<>C<>D<>E<>F<>G<>H<>I<>J<>K<>L]
2083	ENSG00000119655	CCDS32121	[A<>B<>C<>D<>F]
2137	ENSG00000120262	CCDS43515	[A<>C<>D<>E<>F<>G<>H<>I<>J<>K<>L]
2143	ENSG00000120318	CCDS4266	[A<>B<>C<>DE<>F<>G<>H<>I<>J<>K<>L<>M<>N<>O<>P<>Q<>R<>S<>T<>U<>V<>W<>X<>Y<>Z<>A1<>A2<>A3<>A4<>A5<>A6<>A7]
2149	ENSG00000120337	CCDS1305	[A<>D<>E]
2150	ENSG00000120341	CCDS44281	[A<>B<>C<>D<>E<>G<>H<>I<>J<>K<>L<>M<>N<>O<>P<>Q<>R<>S<>T<>U<>V<>W<>X<>Y<>Z]
2152	ENSG00000120440	CCDS5301	[A<>B<>DE]
2173	ENSG00000120800	CCDS9081	[A<>B<>C<>D<>E<>F<>G<>H<>I<>J<>K<>L<>M<>N<>O<>P<>Q<>R<>S<>T<>U<>V<>W<>X<>Y<>Z<>A1<>A2<>A3<>A4A5<>A6<>A7<>A8<>A9<>A10<>A11<>A12<>A13<>A14<>A15<>A16<>A17<>A18<>A19<>A20<>A21<>A22<>A23<>A24<>A25<>A26<>A27<>A28<>A29<>A30<>A31<>A32<>A33<>A34<>A35<>A36<>A37]
2192	ENSG00000121289	CCDS32987	[A<>B<>C<>D<>E<>G<>H<>I<>J<>K<>L<>M<>N<>O<>P<>Q<>R<>S<>T]
2200	ENSG00000121410	CCDS12976	[A<>B<>C<>E<>F<>G<>H<>I]
2201	ENSG00000121446	CCDS58049	[A<>B<>C<>D<>E<>F<>G<>H<>I<>J<>K<>L<>M<>N<>O<>P<>Q<>R<>S<>T<>U]
2207	ENSG00000121594	CCDS2989	[A<>B<>C<>D<>E]
2223	ENSG00000122008	CCDS4030	[A<>B<>C<>D<>E<>F<>G<>H<>I<>J<>K<>L<>M<>O]
2259	ENSG00000122862	CCDS7285	[AB<>C<>D]
2277	ENSG00000123200	CCDS9400	[A<>B<>C<>D<>E<>F<>G<>H<>I<>J<>K<>L<>M<>N<>OP<>QR]
2279	ENSG00000123240	CCDS7094	[A<>B<>C<>D<>EF<>G<>H<>I<>J<>K<>L<>N<>O]
2294	ENSG00000123496	CCDS14565	[A<>C<>D<>E<>F<>G<>H<>I<>J]
2300	ENSG00000123572	CCDS65305	[A<>B<>C<>D<>E<>F<>G<>H<>I<>J<>K<>L<>M<>N<>O<>P<>Q<>R<>S<>U<>VW<>X<>Y<>Z<>A1<>A2<>A3A4<>A5<>A6]
2302	ENSG00000123576	CCDS14516	[A<>B<>F<>GH]
2311	ENSG00000123838	CCDS1477	[B<>C<>D<>E<>F<>G<>H<>I<>J<>K<>LM]
2321	ENSG00000124107	CCDS13347	[A<>C<>DE<>F]
2322	ENSG00000124116	CCDS33478	[AB<>C<>D<>EF<>G<>H]
2325	ENSG00000124134	CCDS13342	[A<>BC<>D]
2331	ENSG00000124198	CCDS13411	[A<>B<>C<>D<>E<>F<>H<>I<>J<>K<>L<>M<>N<>O<>P<>Q<>R<>S<>T<>U<>V<>W<>X<>Y<>Z<>A1<>A2<>A3<>A4<>A5<>A6<>A7<>A8<>A9<>A10<>A11<>A12<>A13<>A14]
2346	ENSG00000124302	CCDS12433	[A<>B<>CD]
2360	ENSG00000124541	CCDS34453	[A<>D<>E<>F<>G<>H<>I]
2378	ENSG00000124733	CCDS4879	[A<>BC<>D<>E]
2385	ENSG00000124818	CCDS4923	[A<>B<>C<>D<>E<>F<>G]
2395	ENSG00000125170	CCDS10783	[A<>B<>C<>D<>E<>F<>GH<>I]
2410	ENSG00000125434	CCDS11138	[A<>B<>C<>D<>F<>G]
2414	ENSG00000125459	CCDS1114	[A<>B<>C<>D<>E<>FG<>H<>I<>J<>K<>L<>M<>N<>O]
2421	ENSG00000125534	CCDS13523	[A<>B<>CD]
2424	ENSG00000125637	CCDS33276	[A<>C<>E<>F<>GH<>I<>J<>K<>L<>M<>N<>O<>PQ<>R<>S<>T]
2426	ENSG00000125650	CCDS12164	[A<>C]
2429	ENSG00000125657	CCDS12169	[A<>B<>C]
2434	ENSG00000125734	CCDS42479	[A<>B<>C<>D<>E<>F<>H<>I<>J<>K<>L<>M<>N<>O<>P<>Q<>R<>S]
2435	ENSG00000125753	CCDS33051	[A<>B<>C<>D<>E<>F<>G<>H<>IJ<>K<>L<>M<>N]
2458	ENSG00000125895	CCDS13011	[A<>BC]
2463	ENSG00000125912	CCDS32869	[A<>B<>C<>D<>E<>F<>G<>H<>I<>K<>L<>M<>N<>O<>P]
2490	ENSG00000126460	CCDS12773	[A<>C<>D<>E<>F<>G]
2506	ENSG00000126814	CCDS32092	[B<>C<>D<>E<>F]
2511	ENSG00000126883	CCDS6940	[A<>B<>C<>D<>E<>F<>G<>H<>I<>J<>K<>L<>M<>O<>P<>Q<>R<>S<>T<>U<>V<>W<>X<>Y<>Z<>A1<>A3<>A4<>A5<>A6<>A7A8<>A9<>A10<>A11<>A12<>A13]
2523	ENSG00000127252	CCDS3303	[A<>B<>C<>D]
2524	ENSG00000127311	CCDS8976	[A<>B<>C<>D<>E<>F<>G<>H<>I<>J<>L<>M<>N]
2535	ENSG00000127533	CCDS12350	[A<>B]
2545	ENSG00000127720	CCDS9024	[B<>C<>D<>E<>F<>H<>I<>J<>K<>L<>M<>N]
2597	ENSG00000128694	CCDS46472	[A<>B<>C<>D<>F<>G<>H]
2598	ENSG00000128708	CCDS2245	[A<>BC<>D<>E<>F<>G<>H<>I<>J<>K<>L]
2606	ENSG00000128815	CCDS44385	[A<>B<>C<>D<>E<>F<>G<>H<>I<>J<>K<>L<>M<>N<>OP<>Q<>R<>S<>T<>U<>V<>W<>X<>Y<>Z<>A1<>A2<>A3<>A4<>A5<>A6<>A7<>A8<>A9A10<>A11<>A12<>A13<>A14<>A15<>A16<>A17<>A18<>A19<>A20<>A21<>A22<>A23<>A24<>A25<>A26<>A27<>A28<>A29<>A30<>A31<>A32<>A33<>A34<>A35<>A36<>A37]
2630	ENSG00000129347	CCDS12242	[AB<>C<>D<>F<>G<>H<>I<>J<>KL<>M<>N<>O<>P<>Q<>R<>S<>T<>U<>V]
2632	ENSG00000129437	CCDS12823	[A<>BC<>D<>E<>F<>G]
2638	ENSG00000129518	CCDS41941	[A<>B<>C<>DE<>F<>G]
2639	ENSG00000129534	CCDS9684	[A<>B<>C<>D<>E<>F<>G<>H<>I<>K<>L<>N<>O<>P<>Q<>RS]
2644	ENSG00000129566	CCDS9548	[A<>B<>C<>D<>E<>F<>H<>I<>J<>K<>L<>M<>N<>O<>P<>Q<>R<>S<>T<>U<>V<>W<>X<>Y<>Z<>A1<>A2<>A3<>A4<>A5<>A6<>A7<>A8<>A9A10<>A11<>A12<>A13<>A14<>A15<>A16<>A17<>A18<>A19<>A20<>A21<>A22<>A23<>A24<>A25<>A26<>A27<>A28<>A29<>A30]
2648	ENSG00000129646	CCDS32741	[A<>B<>C<>D<>E<>F<>GH<>I<>J<>K<>L<>M<>N<>O<>P<>Q<>R<>T<>V]
2668	ENSG00000130165	CCDS12264	[A<>B<>D]
2679	ENSG00000130254	CCDS32879	[A<>B<>C<>D<>E<>F<>G<>H<>I<>J<>K<>L<>M<>N<>O<>Q<>R<>S<>T<>U<>W]
2681	ENSG00000130287	CCDS12397	[A<>B<>C<>D<>E<>F<>G<>I<>J<>K<>L<>M<>N<>O]
2683	ENSG00000130303	CCDS12358	[A<>B<>C<>D]
2714	ENSG00000130701	CCDS13498	[A<>B<>C<>D<>E<>FG<>H<>I<>J<>K<>L<>M<>O]
2715	ENSG00000130702	CCDS33502	[A<>B<>C<>D<>E<>F<>G<>H<>I<>J<>K<>L<>M<>N<>O<>P<>Q<>R<>S<>T<>U<>V<>W<>X<>Y<>Z<>A1<>A2<>A3<>A4<>A5<>A6<>A7<>A8<>A9<>A10<>A11<>A12<>A13<>A14<>A15<>A16<>A17<>A18<>A19<>A20<>A21<>A22<>A23<>A24<>A25<>A26<>A27<>A28<>A29<>A30<>A31<>A32<>A33<>A34<>A35<>A36<>A37<>A38<>A39<>A40<>A41<>A42<>A43<>A45<>A46<>A47<>A48<>A49<>A50<>A51<>A52<>A53<>A54<>A55]
2757	ENSG00000131236	CCDS41309	[A<>BC<>D<>E<>F<>G<>H<>I<>J<>K<>L<>M]
2771	ENSG00000131477	CCDS11437	[A<>B<>D<>E]
2784	ENSG00000131747	CCDS45672	[A<>B<>C<>D<>E<>F<>G<>H<>I<>J<>K<>L<>M<>N<>O<>P<>Q<>R<>S<>T<>U<>V<>W<>X<>Y<>Z<>A1<>A2<>A3<>A4<>A5<>A6<>A8<>A9<>A10]
2802	ENSG00000132024	CCDS42512	[A<>B<>C<>D<>E<>F<>G<>H<>I<>J<>K<>L<>M<>N<>O<>P<>Q<>R<>S<>T<>U<>V<>W<>XY<>Z<>A1<>A2<>A3<>A4]
2811	ENSG00000132300	CCDS33235	[A<>B<>C<>D<>E<>F<>G<>H<>I<>K<>L<>M<>N<>O<>P<>Q<>R<>S<>T<>U<>V<>W<>X<>Y]
2813	ENSG00000132326	CCDS2528	[A<>B<>C<>D<>E<>F<>G<>H<>I<>J<>K<>L<>M<>N<>O<>P<>Q<>RS<>T<>U<>V<>W]
2826	ENSG00000132465	CCDS3545	[A<>BC<>D<>E]
2841	ENSG00000132669	CCDS56182	[A<>B<>C<>E<>F<>G<>H<>I<>J<>K<>L<>M]
2872	ENSG00000132972	CCDS9308	[A<>B<>C<>D<>E<>F<>G<>H<>I<>J<>L<>M<>N<>O<>P<>Q<>R<>S<>T<>U<>V<>W<>XY<>Z<>A1<>A2<>A3<>A4<>A5<>A6<>A7<>A8<>A9<>A10<>A11]
2882	ENSG00000133114	CCDS9394	[A<>B<>C<>D<>F<>G<>H<>I]
2886	ENSG00000133246	CCDS45954	[AB<>C<>E<>F<>G<>H<>I<>J<>K<>L]
2905	ENSG00000133808	CCDS41620	[B<>C<>E<>F<>G<>H<>I<>J]
2906	ENSG00000133812	CCDS31427	[A<>C<>D<>E<>F<>G<>H<>I<>J<>K<>L<>M<>N<>O<>P<>Q<>R<>S<>TU<>V<>W<>X<>Y<>Z<>A1<>A2<>A3<>A4<>A6<>A7<>A8<>A9<>A10<>A11<>A12<>A13<>A14<>A15<>A16<>A17]
2953	ENSG00000134440	CCDS32837	[B<>C<>DF<>G<>H<>I<>J<>K<>L<>M<>N<>O<>P<>Q]
2954	ENSG00000134453	CCDS7077	[A<>B<>C<>D<>E<>F<>G<>I<>J<>K<>L]
2959	ENSG00000134571	CCDS53621	[B<>C<>E<>F<>G<>H<>I<>J<>K<>L<>MN<>O<>P<>Q<>R<>S<>T<>U<>V<>W<>X<>Y<>Z<>A1<>A2<>A3<>A4<>A5<>A6<>A7<>A8<>A9<>A10<>A11]
2964	ENSG00000134627	CCDS31656	[B<>C<>E<>F<>G<>H<>IJ<>K<>L<>M<>O<>P<>Q<>R<>S<>T<>U<>V<>W<>X]
2995	ENSG00000135052	CCDS35054	[A<>B<>C<>D<>E<>FG<>H<>I<>J]
2998	ENSG00000135077	CCDS4333	[A<>B<>C<>DE<>F<>G<>HI]
3018	ENSG00000135436	CCDS8788	[A<>B<>C<>D<>E<>F<>G]
3027	ENSG00000135502	CCDS8949	[BC<>D<>E<>F<>G<>H<>I<>J<>K<>N<>O<>QR<>S<>TU]
3036	ENSG00000135625	CCDS1925	[AB<>CD]
3062	ENSG00000135912	CCDS2422	[A<>B<>C<>D<>E<>F<>G<>H<>I<>J<>K<>L<>M<>N<>O<>P<>Q<>S]
3079	ENSG00000136014	CCDS9053	[ABCD<>F<>G<>H<>I]
3081	ENSG00000136040	CCDS9049	[A<>B<>C<>D<>E<>F<>G<>H<>I<>J<>K<>L<>N<>O<>P<>Q<>R<>S<>T<>U<>V<>W<>X<>Y<>Z<>A1<>A2<>A3<>A4<>A5<>A6]
3091	ENSG00000136205	CCDS5506	[A<>B<>C<>D<>E<>F<>G<>H<>I<>J<>K<>L<>MN<>O<>P<>Q<>R<>S<>T<>U<>V<>W<>X<>Y<>Z<>A1]
3111	ENSG00000136449	CCDS32680	[B<>C<>D<>E<>F<>G<>H<>I<>J<>K<>L<>M<>N<>O<>P<>Q<>R<>S<>T]
3121	ENSG00000136546	CCDS46442	[A<>B<>C<>D<>E<>F<>G<>H<>I<>J<>K<>L<>M<>N<>O<>P<>Q<>R<>S<>T<>U<>V<>W<>XY]
3133	ENSG00000136731	CCDS2154	[A<>B<>C<>D<>E<>F<>G<>H<>I<>J<>K<>L<>M<>N<>O<>P<>Q<>R<>S<>T<>U<>V<>W<>X<>Y<>Z<>A1<>A2<>A3<>A4<>A5<>A6<>A7<>A8<>A9<>A10<>A11<>A12<>A13<>A14A15<>A16]
3138	ENSG00000136813	CCDS48006	[A<>B<>CDE<>F<>G<>H<>I<>J<>K<>L<>M<>N<>O<>P<>Q<>R<>S<>T<>U<>V<>W<>X<>Y<>Z<>A1<>A2<>A3<>A4<>A5<>A6<>A7<>A8<>A9<>A10<>A11<>A12<>A13<>A14<>A15<>A16<>A17<>A18<>A19<>A20<>A21<>A22<>A23<>A24<>A25<>A26<>A27]
3160	ENSG00000136929	CCDS6731	[A<>B<>C<>F]
3171	ENSG00000136997	CCDS6359	[A<>BCD<>E]
3184	ENSG00000137154	CCDS6492	[A<>B<>C<>D<>E<>G]
3192	ENSG00000137218	CCDS4860	[A<>B<>C<>DE<>F]
3193	ENSG00000137225	CCDS47436	[A<>B<>C<>D<>E<>F<>G<>H<>I<>J<>K<>L<>M<>N<>O<>P<>Q<>R<>S<>T<>U<>V<>W]
3200	ENSG00000137275	CCDS4482	[A<>B<>C<>D<>E<>F<>G<>HI<>J<>K]
3206	ENSG00000137337	CCDS34384	[A<>B<>C<>D<>F<>G<>I<>JK<>LMNO<>Q<>R<>S<>T<>U]
3223	ENSG00000137628	CCDS34097	[A<>B<>D<>E<>F<>G<>H<>I<>J<>K<>L<>M<>N<>O<>P<>Q<>R<>S<>T<>U<>V<>W<>X<>Y<>Z<>A1<>A2<>A3<>A4<>A5<>A6<>A7<>A8<>A9<>A10<>A11<>A12]
3231	ENSG00000137707	CCDS8346	[A<>B<>C<>D<>F]
3255	ENSG00000137965	CCDS688	[A<>B<>C<>D<>E<>F<>G<>H]
3294	ENSG00000138385	CCDS2237	[A<>B<>C<>D<>E<>F<>G<>H<>I<>K<>M]
3310	ENSG00000138617	CCDS10204	[A<>B<>C<>D<>E<>FG]
3315	ENSG00000138658	CCDS3700	[A<>B<>C<>D<>EF<>G<>H<>I<>K<>LM<>N<>O<>P<>Q<>R<>S<>T<>U<>V<>W<>X<>Y<>Z<>A1<>A2<>A3<>A4A5]
3319	ENSG00000138722	CCDS3635	[A<>B<>C<>D<>E<>F<>H<>I]
3339	ENSG00000139192	CCDS8546	[A<>C<>D<>E<>F<>G<>H]
3357	ENSG00000139370	CCDS9264	[A<>B<>C<>D<>E<>F<>G<>H]
3377	ENSG00000139618	CCDS9344	[A<>BC<>D<>E<>F<>G<>H<>I<>J<>K<>L<>M<>N<>P<>Q<>R<>S<>T<>U<>V<>W<>X<>Y<>Z<>A1<>A2A3]
3378	ENSG00000139620	CCDS44869	[A<>B<>C<>D<>E<>F<>G<>HI<>J]
3388	ENSG00000139718	CCDS53838	[A<>B<>C<>D<>E<>F<>G<>H<>J<>L<>M<>N<>O<>P<>Q<>R<>S]
3417	ENSG00000140279	CCDS10117	[AB<>D<>E<>F<>G<>H<>I<>J<>K<>L<>M<>N<>O<>P<>Q<>R<>S<>T<>U<>VW<>X<>Y<>Z<>A1<>A2<>A3<>A4<>A5<>A6<>A7<>A8<>A9<>A10]
3431	ENSG00000140506	CCDS10270	[A<>B<>C<>D<>E<>F<>G<>H<>I<>J<>K<>L<>M<>O]
3445	ENSG00000140749	CCDS10599	[A<>B<>C<>D<>EF<>G]
3446	ENSG00000140798	CCDS10730	[A<>B<>CD<>F<>G<>H<>I<>J<>K<>L<>M<>N<>O<>P<>QR<>S<>T<>U<>V<>W<>X<>Z<>A1<>A2<>A3<>A4<>A5<>A6<>A7]
3466	ENSG00000141068	CCDS58532	[D<>E<>F<>G<>H<>I<>J<>K<>L<>M<>N<>O<>P<>Q<>R<>S<>T<>U<>V]
3477	ENSG00000141294	CCDS11518	[A<>C<>D<>E<>F<>G<>H<>IJ]
3479	ENSG00000141316	CCDS11275	[A<>BC<>D<>E<>F]
3485	ENSG00000141431	CCDS45847	[A<>B<>CD<>E<>F<>G<>H<>I<>J<>K<>L<>M]
3495	ENSG00000141556	CCDS45818	[A<>B<>C<>D<>E<>F<>G<>H<>I<>J<>K<>L<>M<>N<>O<>P<>Q<>R<>S<>T<>U<>V<>W<>X<>Y<>Z<>A1<>A2<>A3<>A4<>A5<>A6<>A7<>A8<>A9<>A10<>A11<>A12<>A13]
3500	ENSG00000141576	CCDS32740	[A<>B<>C<>D<>E<>F<>G<>H<>I<>J<>K<>L<>M<>N<>O<>P<>Q<>S<>T]
3507	ENSG00000141665	CCDS45884	[B<>C<>D<>E<>F<>G<>H<>I<>K<>L]
3514	ENSG00000141750	CCDS11335	[A<>B<>C<>D<>E<>F<>GH<>I<>J<>K<>L]
3518	ENSG00000141854	CCDS77246	[A<>B<>CD]
3522	ENSG00000142002	CCDS45928	[A<>BC<>D<>E<>F<>G<>H<>I<>J<>K<>L<>M<>N<>O<>P<>Q<>R<>S<>T<>U]
3524	ENSG00000142065	CCDS33002	[A<>B<>C<>D]
3536	ENSG00000142235	CCDS46136	[A<>BC<>D<>E<>F<>G<>H<>I<>J<>K<>L<>M<>N<>O<>P<>Q]
3604	ENSG00000143333	CCDS1348	[A<>B<>CD<>E<>F]
3614	ENSG00000143458	CCDS983	[A<>B<>C<>D<>E<>F<>G<>H]
3628	ENSG00000143674	CCDS1598	[A<>B<>C<>D<>E<>F<>G<>H<>I<>J]
3629	ENSG00000143740	CCDS1562	[A<>BC<>D<>E<>F]
3633	ENSG00000143793	CCDS1566	[A<>B<>D<>E<>F<>G<>H<>I]
3638	ENSG00000143839	CCDS30981	[AB<>C<>D<>E<>F<>G<>H<>I<>J<>K]
3639	ENSG00000143842	CCDS44299	[AB<>C<>D<>E<>F<>G<>H<>I<>J<>K<>L<>M<>N]
3647	ENSG00000143971	CCDS1882	[B<>D<>E<>F<>G<>H]
3667	ENSG00000144230	CCDS2148	[A<>BC]
3675	ENSG00000144395	CCDS46478	[B<>C<>D<>E<>F<>G<>H<>I<>J<>K<>L<>M<>N<>O<>PQ<>R<>S<>T<>U<>V<>W<>X<>Y<>Z<>A1<>A2<>A3<>A4]
3683	ENSG00000144589	CCDS46521	[A<>BC<>D<>E<>F<>G<>H<>I<>J<>K<>L<>N<>O<>P<>Q<>R<>S<>T<>U<>V<>W<>X<>Y<>Z<>A1]
3687	ENSG00000144644	CCDS2649	[A<>BC<>D<>E<>F<>G<>H<>I<>J<>K<>L<>M<>N<>O<>P]
3692	ENSG00000144659	CCDS2685	[B<>C<>D<>E<>F<>H<>I]
3693	ENSG00000144671	CCDS2677	[A<>B<>C<>D<>E<>F<>G<>HI<>J<>K]
3704	ENSG00000144821	CCDS43127	[A<>BC<>D<>E<>F<>G<>H<>I<>J<>K<>L<>M<>N<>O<>P<>Q<>R<>S<>T<>U<>V<>W<>X<>Y<>Z<>A1<>A2<>A3<>A4<>A5<>A6<>A7<>A8<>A9<>A10<>A11<>A12<>A13<>A14<>A15<>A16<>A17]
3715	ENSG00000145075	CCDS46964	[A<>B<>C<>D<>E<>F<>G<>H<>I<>J<>K<>L<>M<>N<>O<>P<>Q<>R<>S<>T]
3717	ENSG00000145192	CCDS3278	[A<>B<>C<>D<>E<>F<>GH]
3719	ENSG00000145220	CCDS3374	[A<>B<>C<>D<>EF<>GH<>I<>J]
3720	ENSG00000145241	CCDS47063	[A<>B<>C<>EF<>G<>H<>I<>J<>K<>L<>M<>N<>O<>P<>QR<>S<>T<>U<>V]
3743	ENSG00000145569	CCDS3884	[A<>C<>D<>E<>F<>G<>H<>I]
3751	ENSG00000145734	CCDS43328	[A<>B<>C<>D<>F<>G<>H<>I<>J<>K<>LM<>N<>OP<>Q<>RS<>T<>U<>W<>X<>Y<>Z<>A1<>A2<>A4<>A6<>A7<>A9<>A10<>A11<>A12<>A13<>A14<>A15<>A16<>A17<>A18<>A19<>A20<>A21]
3754	ENSG00000145777	CCDS4101	[BC<>D<>F<>G]
3761	ENSG00000145861	CCDS4351	[A<>C<>D]
3787	ENSG00000146223	CCDS4873	[A<>B<>CD<>E<>F<>G]
3800	ENSG00000146376	CCDS34535	[A<>B<>C<>D<>E<>G<>H<>I<>J<>K<>L<>M<>N<>O<>P]
3805	ENSG00000146410	CCDS5176	[C<>D<>E<>F<>G<>I<>JK]
3807	ENSG00000146433	CCDS43520	[A<>C<>D<>E<>F<>G<>H<>I<>J<>K<>L<>M<>N<>O<>P<>Q<>R]
3808	ENSG00000146463	CCDS389	[A<>B<>C<>D<>E<>F<>G<>H<>I<>J<>K<>L<>M<>N<>O<>Q<>R<>S<>TU<>V<>W<>X<>Y<>Z<>A1<>A2<>A3<>A4<>A5<>A6]
3811	ENSG00000146540	CCDS5320	[A<>B<>D<>E]
3817	ENSG00000146678	CCDS5504	[A<>C<>D<>E]
3822	ENSG00000146830	CCDS34708	[A<>B<>C<>D<>E<>F<>G<>H<>I<>J<>K<>L<>M<>N<>O<>P<>Q<>R<>S<>T<>U<>V<>X<>Y]
3823	ENSG00000146857	CCDS5839	[A<>BC<>D<>E<>F<>H<>I<>J<>K]
3824	ENSG00000146858	CCDS5850	[A<>B<>C<>D<>E]
3827	ENSG00000146909	CCDS34787	[A<>D<>E<>F<>G<>H<>I<>J<>K<>L<>M]
3839	ENSG00000147180	CCDS35344	[A<>B<>C<>D<>FG<>H<>I]
3841	ENSG00000147206	CCDS14503	[AB<>C<>E<>F<>G<>H<>J<>K<>L<>M<>N<>O<>P<>Q<>R<>S<>T<>U<>W]
3842	ENSG00000147234	CCDS76006	[A<>B<>C<>D<>E<>F<>GH<>I<>J<>L<>M<>N<>O<>P<>Q<>R]
3846	ENSG00000147383	CCDS14717	[AB<>C<>D<>E<>F<>G<>H]
3853	ENSG00000147443	CCDS6016	[B<>C<>D<>EF<>G]
3882	ENSG00000147905	CCDS6608	[AB<>CD<>E<>F<>G<>H<>I<>J]
3902	ENSG00000148386	CCDS56593	[A<>B<>C<>D<>F<>G<>H]
3903	ENSG00000148399	CCDS7047	[A<>C<>D<>E<>F<>G<>H<>I<>J]
3906	ENSG00000148426	CCDS7085	[A<>B<>C]
3908	ENSG00000148450	CCDS41495	[A<>C<>D<>E<>F]
3909	ENSG00000148459	CCDS31168	[A<>B<>C<>D<>E<>F<>G<>H<>I<>J<>K<>L]
3942	ENSG00000149289	CCDS44727	[A<>C<>D<>E<>F<>G]
3953	ENSG00000149474	CCDS13133	[A<>B<>C<>D<>EF<>G<>H<>I<>J<>K]
3958	ENSG00000149488	CCDS13029	[A<>B<>C<>D<>E<>F<>G<>H<>I<>J<>K<>L<>M<>N<>O<>P<>Q<>R<>S<>T]
3989	ENSG00000150201	CCDS7203	[A<>B<>CD<>E<>F<>G<>H]
3992	ENSG00000150403	CCDS9537	[A<>B<>C<>D<>E<>F<>H<>I<>J<>K<>L<>M]
3996	ENSG00000150526	CCDS9672	[A<>B<>C<>DE<>G<>H]
3997	ENSG00000150556	CCDS46423	[A<>B<>D<>E<>F<>G]
4001	ENSG00000150656	CCDS12007	[A<>BC<>D<>E<>F<>G<>H<>I<>J<>K<>L<>M]
4002	ENSG00000150667	CCDS10050	[B<>C<>D<>E<>G<>H<>I<>J<>KL<>M<>N]
4034	ENSG00000151338	CCDS9664	[A<>BC<>D<>E<>F<>G<>H<>I<>J<>K<>M]
4048	ENSG00000151503	CCDS31723	[AB<>C<>D<>E<>F<>G<>H<>I<>J<>K<>L<>M<>N<>P<>Q<>R<>S<>T<>U<>V<>W<>X<>Y<>Z<>A1<>A2<>A3<>A4<>A5<>A6<>A8<>A9<>A10<>A11<>A12]
4054	ENSG00000151657	CCDS7080	[A<>B<>C<>D<>E<>G<>H<>I<>J<>K<>M<>N<>P]
4055	ENSG00000151687	CCDS33351	[A<>B<>C<>D<>E<>F<>H<>I<>J<>K<>L<>M<>N<>O<>P<>Q<>R<>S<>T<>U<>V<>W]
4064	ENSG00000151779	CCDS1685	[A<>B<>C<>D<>E<>F<>G<>H<>I<>J<>L<>M<>N<>O<>P<>Q<>R<>S<>T<>U<>V<>W<>X<>Y<>Z<>A1<>A2<>A3<>A4<>A5<>A6<>A7<>A8<>A9<>A10<>A11<>A12<>A13A14<>A15<>A16<>A17<>A18<>A19<>A20<>A21<>A22<>A23<>A24<>A25<>A26<>A27<>A28]
4071	ENSG00000151929	CCDS7615	[A<>B<>C<>DEF]
4096	ENSG00000152404	CCDS8336	[AB<>C<>D<>E<>F<>G<>H<>I<>JK<>L<>M<>N<>O<>P<>Q<>R<>S<>T]
4111	ENSG00000152672	CCDS1910	[B<>C<>D<>E<>H<>I<>J]
4137	ENSG00000153207	CCDS1629	[A<>BC<>D<>E<>F<>G<>H<>I<>J<>K<>L<>M<>N<>O<>P<>Q<>R<>S<>T<>U<>V<>W<>X<>Y<>Z<>A1<>A2<>A3<>A4<>A5<>A6<>A8<>A9<>A10<>A11<>A13]
4142	ENSG00000153294	CCDS4922	[AB<>C<>D<>EF<>G<>H<>I<>JK]
4146	ENSG00000153495	CCDS9522	[A<>B<>C<>D<>E]
4147	ENSG00000153498	CCDS9524	[A<>B<>C<>E<>F<>H<>JK]
4154	ENSG00000153789	CCDS32500	[A<>B<>C<>D<>E<>F<>G<>H<>I]
4163	ENSG00000153975	CCDS5110	[A<>B<>C<>D<>E<>F<>G<>H<>J]
4167	ENSG00000154059	CCDS11886	[A<>B<>C<>D<>E<>F<>GH<>I<>J<>K<>L]
4170	ENSG00000154099	CCDS10943	[A<>B<>C<>D<>E<>F<>G<>H<>J<>K<>M<>P]
4177	ENSG00000154134	CCDS44755	[A<>B<>C<>D<>E<>F<>G<>H<>I<>J<>K<>L<>M<>N<>O<>P<>Q<>R<>S<>T<>U<>V<>W<>X<>Y<>Z<>A2<>A3]
4184	ENSG00000154222	CCDS30714	[AB<>C<>D<>E<>F<>G<>H<>I<>J<>K<>L<>M<>NO<>P<>Q<>R<>S<>T<>U<>V<>W<>X<>Y]
4191	ENSG00000154269	CCDS5148	[A<>B<>C<>D<>E<>F<>G<>H<>I<>J<>K<>L<>M<>N<>O<>P<>Q<>R<>S<>U<>V<>W<>X<>Y<>Z]
4208	ENSG00000154548	CCDS47459	[B<>C<>D<>E<>F]
4216	ENSG00000154783	CCDS46767	[AB<>C<>D<>E<>F<>H<>I<>J<>K<>L<>M<>N<>O<>P<>Q<>R<>S<>T<>U<>V]
4222	ENSG00000154997	CCDS5519	[A<>B<>C<>D<>EF<>G<>H<>I<>J]
4226	ENSG00000155034	CCDS43546	[A<>BC<>D<>E<>F]
4227	ENSG00000155087	CCDS6293	[AB<>C]
4243	ENSG00000155438	CCDS2135	[A<>C<>D<>E<>F<>G<>J]
4247	ENSG00000155530	CCDS5830	[A<>B<>C<>D<>E<>F<>G<>H<>I<>J<>K<>L<>M<>N<>O<>P<>Q<>R<>S<>U]
4256	ENSG00000155761	CCDS899	[A<>B<>C<>D<>E<>F<>G<>H<>I<>J<>K<>L<>M<>N<>O<>P<>Q<>R<>S<>T<>U<>V<>W<>Y<>Z<>A2<>A3<>A4<>A5<>A6<>A7<>A8<>A9<>A10<>A11<>A12<>A13<>A14<>A15<>A16<>A17<>A18<>A19<>A21<>A22<>A23<>A24<>A25]
4259	ENSG00000155833	CCDS35085	[A<>B<>C<>D<>E]
4271	ENSG00000156030	CCDS9819	[A<>B<>C<>D<>E<>F<>G<>H<>I<>J<>KL]
4273	ENSG00000156050	CCDS9822	[AB<>C<>D<>E<>F<>G<>H<>IJ<>K]
4283	ENSG00000156172	CCDS6268	[A<>B<>D<>E<>F<>G]
4288	ENSG00000156253	CCDS13582	[A<>BCD<>E<>F<>G]
4304	ENSG00000156509	CCDS47904	[A<>BC<>D<>E<>F]
4310	ENSG00000156603	CCDS7966	[A<>B<>C<>D]
4317	ENSG00000156858	CCDS10687	[A<>B<>C<>D<>E<>G<>HI<>J<>K<>L<>M]
4319	ENSG00000156869	CCDS30780	[A<>B<>C<>D<>E<>F<>G<>H<>I<>J<>K<>L<>M<>O<>PQ]
4321	ENSG00000156886	CCDS32438	[A<>C<>D<>E<>F<>G<>H<>J<>K<>L<>M<>N<>O<>P<>Q<>R<>S<>T<>U<>V<>WX<>Y<>Z<>A1<>A2<>A3<>A4<>A5<>A6<>A7]
4326	ENSG00000156970	CCDS10053	[AB<>C<>D<>E<>F<>G<>H<>I<>J<>K<>L<>M<>N<>O<>P<>Q<>R<>S<>T<>U<>V<>W<>X]
4357	ENSG00000157653	CCDS6796	[C<>D<>E<>F<>G<>I<>K<>L<>M<>PQ<>R<>T<>U]
4358	ENSG00000157657	CCDS48008	[A<>B<>C<>D<>E<>F<>G<>H<>K<>L<>M<>N<>O<>P]
4359	ENSG00000157680	CCDS5845	[A<>B<>C<>D<>E<>F<>G<>H<>I<>J<>K<>L<>M<>N<>O<>P<>Q<>R<>S<>T<>V<>W<>X<>Y<>Z<>A2<>A3<>A4<>A5<>A6<>A7<>A8<>A9<>A10]
4367	ENSG00000157827	CCDS46429	[A<>B<>C<>D<>E<>F<>G<>H<>I<>J<>K<>L<>M<>N<>O<>P<>Q<>R<>S<>T<>U<>V<>W<>X<>Y<>A1A2]
4370	ENSG00000157873	CCDS44046	[A<>B<>C<>D<>E<>F<>H<>I]
4381	ENSG00000158077	CCDS7776	[A<>B<>D<>F<>G<>H<>I<>J<>K<>L<>M]
4382	ENSG00000158109	CCDS47	[A<>C<>D<>E<>F]
4398	ENSG00000158417	CCDS42721	[A<>B<>C<>D<>E<>F<>G<>H<>I<>JK<>L<>M<>N<>O<>P<>Q<>R<>S<>T<>U<>V<>W<>X<>Y]
4399	ENSG00000158428	CCDS2414	[A<>B<>D<>E<>F<>G<>H<>I<>J<>K]
4413	ENSG00000158773	CCDS1214	[A<>B<>C<>D<>E<>F<>G<>H<>J<>K]
4446	ENSG00000159224	CCDS11542	[A<>BC<>D<>E<>F]
4451	ENSG00000159259	CCDS13644	[A<>B<>C<>D<>E<>F<>G<>H<>I<>J<>L<>M<>N]
4470	ENSG00000159592	CCDS528	[A<>B<>C<>D<>E<>F<>G<>I<>J<>K]
4472	ENSG00000159658	CCDS30706	[A<>B<>C<>D<>E<>FG<>H<>I<>J<>K<>LM]
4475	ENSG00000159714	CCDS10836	[A<>B<>C<>D<>E<>F<>G<>H<>JKL<>M]
4478	ENSG00000159753	CCDS45513	[A<>B<>C<>D<>E<>F<>G<>H<>I<>J<>K<>L<>M<>N<>O<>P<>Q<>R<>S<>T<>UV<>W<>X<>Y<>Z<>A1<>A2<>A3<>A4<>A5<>A6<>A7<>A8<>A9<>A10<>A11<>A12<>A13]
4483	ENSG00000159917	CCDS33048	[A<>C<>D<>E]
4484	ENSG00000159958	CCDS14024	[B<>C<>EFG]
4498	ENSG00000160208	CCDS33577	[A<>B<>C<>D<>E<>F<>G<>H<>I<>J<>K<>L<>N<>O<>P<>Q]
4501	ENSG00000160214	CCDS42951	[A<>B<>C<>D<>E<>F<>G<>H<>J<>K<>L<>M<>N]
4511	ENSG00000160392	CCDS58662	[A<>C<>D<>E<>F<>G<>HI<>J<>K]
4547	ENSG00000160993	CCDS5723	[A<>BCD<>E]
4551	ENSG00000161031	CCDS12330	[B<>C<>D<>E<>F]
4552	ENSG00000161036	CCDS34715	[A<>B<>C<>D<>E<>F<>G<>I<>J<>K<>L<>M<>N<>O<>P]
4556	ENSG00000161180	CCDS13791	[A<>BC<>D<>F]
4567	ENSG00000161609	CCDS46140	[C<>D<>E<>F<>G<>H<>I<>J<>K<>L<>M<>N<>O<>P<>Q<>R<>S<>U<>V]
4571	ENSG00000161652	CCDS12792	[A<>B<>C<>D<>E<>F<>H]
4591	ENSG00000161996	CCDS42092	[A<>C<>D<>E<>G<>H<>I<>J<>K<>M<>N<>O<>P<>Q<>R<>S<>T<>U<>V<>W<>X<>Y<>Z<>A1<>A2<>A3<>A5<>A7<>A8<>A9<>A10<>A11<>A12<>A14<>A15<>A16<>A17<>A18<>A19<>A20<>A21]
4593	ENSG00000162004	CCDS32353	[A<>C<>D<>EF<>G<>I<>J<>K<>L<>M<>O<>P<>R<>S]
4600	ENSG00000162139	CCDS44682	[A<>BC<>DE]
4601	ENSG00000162174	CCDS8019	[C<>D<>E<>F<>G<>H]
4605	ENSG00000162267	CCDS46845	[A<>B<>C<>D<>E<>F<>G<>H<>I<>J<>K<>L<>M<>N<>O<>Q<>R<>S<>T<>U<>V<>W]
4608	ENSG00000162341	CCDS8189	[A<>C<>D<>E<>F<>G<>H<>IJ<>K<>L<>M<>N<>O<>P<>Q<>R<>S<>T<>U<>V<>W<>X<>Y<>Z<>A1]
4625	ENSG00000162434	CCDS41346	[A<>B<>C<>D<>E<>F<>G<>H<>I<>JK<>L<>M<>N<>O<>P<>Q<>R<>S<>T<>U<>V<>W<>X<>Y]
4626	ENSG00000162437	CCDS41345	[A<>B<>C<>D<>E<>F<>I<>J<>KL<>M<>N<>O]
4632	ENSG00000162490	CCDS135	[A<>B<>CD<>E<>F<>G]
4645	ENSG00000162594	CCDS637	[C<>D<>E<>F<>G<>H<>I<>L<>M<>N]
4653	ENSG00000162618	CCDS41352	[A<>B<>C<>F<>G<>H<>I<>J<>K<>L<>M<>N<>O<>P<>Q]
4682	ENSG00000162896	CCDS1474	[A<>B<>C<>D<>F<>G<>H<>I<>J<>K]
4687	ENSG00000162949	CCDS46252	[A<>B<>C<>D<>E<>F<>G<>H<>I<>J<>K<>O<>P<>Q<>R<>S<>T<>U<>V<>W<>X]
4710	ENSG00000163116	CCDS3645	[A<>B<>D<>E<>F<>H<>I<>JK<>L<>M<>N]
4718	ENSG00000163191	CCDS1009	[A<>BC<>D]
4732	ENSG00000163346	CCDS1074	[A<>B<>C<>D<>E<>G<>H<>I<>J<>K]
4736	ENSG00000163377	CCDS2907	[A<>BC<>D<>E<>F]
4742	ENSG00000163395	CCDS53455	[F<>G<>H<>I<>J<>K<>L<>M<>N<>O<>PQ<>R<>S<>T<>U<>V<>W<>X<>Y<>Z<>A1<>A2<>A3]
4743	ENSG00000163424	CCDS2984	[A<>B<>CD]
4762	ENSG00000163554	CCDS41423	[A<>C<>D<>E<>F<>G<>H<>I<>J<>K<>L<>M<>N<>O<>P<>Q<>R<>S<>T<>U<>V<>W<>X<>Y<>Z<>A1<>A2<>A3<>A4<>A5<>A6<>A7<>A8<>A9<>A10<>A11<>A12<>A13<>A14<>A15<>A16A17<>A18<>A19<>A20<>A21<>A22<>A23<>A24<>A25<>A26<>A27<>A28]
4775	ENSG00000163617	CCDS2977	[AB<>C<>D<>E<>F<>G<>H<>I<>J<>K<>LM<>N<>O<>P<>Q<>R<>ST]
4791	ENSG00000163689	CCDS33776	[F<>G<>HI<>J<>K<>LM<>N<>O<>P<>Q<>R<>S]
4803	ENSG00000163798	CCDS33166	[AB<>C<>D<>E<>F<>G<>H<>I<>J<>K<>L<>N<>O<>P]
4809	ENSG00000163825	CCDS2740	[B<>C]
4821	ENSG00000163885	CCDS3037	[A<>D<>E<>F<>G<>H<>I<>J<>K<>L<>O<>P<>Q<>R<>S<>T]
4833	ENSG00000163945	CCDS33938	[A<>B<>C<>D<>E<>F<>G<>H<>IJ<>K<>L<>M<>N]
4835	ENSG00000163958	CCDS43190	[A<>B<>C<>D<>E<>F<>G]
4841	ENSG00000164010	CCDS475	[C<>DE<>G<>H<>I<>J<>K<>L<>M<>N]
4846	ENSG00000164047	CCDS2762	[AB<>C<>D<>E]
4847	ENSG00000164050	CCDS2765	[A<>B<>C<>D<>E<>F<>G<>H<>I<>J<>K<>L<>M<>N<>O<>P<>Q<>RS<>T<>U<>V<>W<>X<>Y<>Z<>A1<>A2<>A3<>A4<>A5<>A6<>A7<>A8<>A9<>A10<>A11]
4853	ENSG00000164074	CCDS47131	[A<>B<>C<>D<>E<>F<>G<>H<>J<>KL]
4859	ENSG00000164099	CCDS3709	[A<>B<>C<>D<>E<>F<>G<>H<>I<>J<>K<>L<>M]
4869	ENSG00000164123	CCDS47156	[A<>C<>D<>E<>F]
4873	ENSG00000164134	CCDS43270	[A<>B<>C<>D<>E<>F<>G<>H<>I<>J<>K<>L<>M<>N<>O<>P<>Q<>RS<>T<>U]
4874	ENSG00000164142	CCDS47146	[A<>B<>C<>D<>E<>F<>G<>H<>J<>K<>L]
4885	ENSG00000164187	CCDS34145	[A<>B<>C<>D<>E<>F<>G<>H<>I<>J<>K<>L<>M<>N<>O<>PQ<>R]
4886	ENSG00000164199	CCDS47246	[A<>B<>C<>D<>E<>F<>G<>I<>J<>K<>L<>M<>N<>O<>P<>Q<>R<>S<>T<>UV<>W<>X<>Y<>Z<>A1<>A2<>A3<>A4<>A5<>A6<>A7<>A8<>A9<>A10<>A11<>A12<>A13<>A14<>A15<>A16<>A17<>A18<>A19<>A20<>A21<>A22<>A23<>A24<>A25<>A26<>A27<>A28<>A29<>A30<>A31<>A32<>A33<>A34<>A35<>A36<>A37<>A38<>A39<>A40<>A41<>A42<>A43<>A44<>A45<>A46<>A47<>A48<>A49<>A50<>A51<>A52<>A53<>A54<>A55<>A56<>A57<>A58<>A59<>A60<>A61<>A62<>A63<>A64<>A65<>A66A67]
4891	ENSG00000164253	CCDS4038	[A<>B<>C<>DE<>GH<>I<>J<>K<>L<>M<>N<>O<>P]
4916	ENSG00000164465	CCDS34522	[A<>B<>C<>D<>E<>F<>G<>H<>I<>J<>K<>L<>M<>N<>P]
4941	ENSG00000164694	CCDS47512	[A<>BC<>D<>E<>F<>G<>H<>I<>J<>K<>L<>N<>O<>P<>Q<>R<>S<>T<>U<>V<>W<>X<>Y]
4943	ENSG00000164707	CCDS5840	[A<>B<>C<>D<>E<>G<>H<>I<>J<>K<>L<>M<>N<>O<>P<>Q]
4961	ENSG00000164877	CCDS5324	[A<>B<>C<>D<>E<>F<>G<>HK<>L<>M<>N<>O<>P<>Q<>R<>S<>TU]
4985	ENSG00000165066	CCDS6118	[C<>D]
4989	ENSG00000165091	CCDS6643	[A<>C<>D<>E<>F<>G<>H<>I<>J<>K<>L<>M<>N<>O<>P<>Q<>R<>S<>T<>U]
4990	ENSG00000165097	CCDS34343	[A<>B<>C<>D<>E<>F<>I<>J<>K<>N<>O<>P<>Q<>RS<>T<>U]
4991	ENSG00000165102	CCDS47852	[A<>C<>D<>E<>F<>G<>H<>I<>J<>K<>L<>M<>N<>O<>P<>Q<>R<>S]
5024	ENSG00000165392	CCDS6082	[AB<>C<>D<>E<>F<>G<>H<>I<>J<>K<>L<>M<>N<>O<>P<>Q<>R<>S<>T<>U<>V<>W<>X<>Y<>Z<>A1<>A2<>A3<>A4<>A5<>A6<>A7<>A8<>A9]
5049	ENSG00000165555	CCDS45142	[A<>BC<>D<>E<>F<>G]
5060	ENSG00000165661	CCDS35178	[A<>B<>C<>D<>E<>F<>G<>H<>I<>J<>K<>LM]
5064	ENSG00000165684	CCDS6998	[A<>B<>C<>D<>E<>F<>G<>H<>I<>J<>K<>L<>M<>N<>O<>P<>R<>S<>T<>U<>V<>XY]
5069	ENSG00000165733	CCDS7199	[A<>B<>C<>D<>E<>F<>G<>I<>J<>K<>L<>M<>N<>O<>P<>Q<>R<>S<>T<>U<>V<>W]
5075	ENSG00000165807	CCDS9767	[B<>C<>D<>E<>F<>G<>H<>I<>J<>K<>L<>M]
5087	ENSG00000165923	CCDS7944	[A<>C<>D<>E<>F<>G<>H<>I<>J<>K<>L<>M<>N<>O<>P<>Q<>R<>S]
5093	ENSG00000165972	CCDS9056	[A<>B<>C<>D<>E<>F<>G<>H<>I<>L<>M<>N<>O<>P<>Q]
5097	ENSG00000166004	CCDS44708	[C<>D<>E<>F<>G<>H<>I<>JK<>L<>M<>N<>O<>P<>Q<>R<>S<>T<>U<>V<>W<>Y<>Z<>A1<>A2<>A3<>A4A6<>A7<>A8A9<>A10]
5115	ENSG00000166183	CCDS45170	[A<>B<>C<>D<>E<>F<>G<>H<>I<>J<>K<>L<>M<>N<>O<>Q]
5126	ENSG00000166262	CCDS32237	[A<>C<>D<>E<>F<>G<>H<>I<>J<>K<>L<>M<>OP<>R<>S]
5127	ENSG00000166263	CCDS11584	[A<>B<>C<>D<>F<>G<>H<>I<>J<>K<>L<>M<>N<>O<>P<>Q]
5128	ENSG00000166265	CCDS13578	[A<>B<>C<>E]
5138	ENSG00000166348	CCDS7329	[A<>B<>C<>D<>E<>F<>G<>H<>I<>J<>K<>L<>M<>N<>O<>P<>Q<>R<>S<>T<>U<>V]
5145	ENSG00000166432	CCDS35348	[B<>C<>D<>E<>G<>H]
5161	ENSG00000166578	CCDS9167	[A<>E]
5174	ENSG00000166750	CCDS32619	[A<>B<>C<>DE]
5182	ENSG00000166825	CCDS10356	[A<>B<>C<>D<>E<>F<>G<>H<>I<>J<>K<>M<>N<>O<>P<>Q<>R<>S<>T<>U]
5212	ENSG00000167098	CCDS13209	[A<>C<>D<>E<>F<>G<>H<>I<>J<>K<>L<>M<>NO]
5213	ENSG00000167104	CCDS13211	[A<>C<>D<>E<>F<>G<>H<>I<>J<>K<>L<>M<>N<>O<>P]
5222	ENSG00000167194	CCDS42146	[B<>CD<>E<>F]
5223	ENSG00000167207	CCDS10746	[A<>BC<>D<>E<>F<>G<>H<>I<>J<>K<>L<>M]
5224	ENSG00000167216	CCDS32828	[D<>E<>F<>H<>I<>J<>K<>L<>M<>N<>O<>Q<>R<>S]
5236	ENSG00000167434	CCDS11624	[A<>C<>D<>E<>F<>H<>I<>J]
5242	ENSG00000167513	CCDS32510	[A<>B<>E<>F<>G<>H<>I<>J<>K<>L]
5243	ENSG00000167515	CCDS10971	[A<>B<>C<>D<>EF]
5245	ENSG00000167525	CCDS11239	[A<>BC<>D<>E]
5265	ENSG00000167658	CCDS12117	[A<>B<>C<>D<>E<>F<>G<>I<>J<>K<>L<>M<>N<>O<>P]
5266	ENSG00000167670	CCDS32875	[A<>C<>D<>E<>F<>G<>H<>I<>J<>K<>L<>M<>N<>O<>Q]
5267	ENSG00000167676	CCDS45927	[BC<>D<>FGH<>J<>K<>L]
5285	ENSG00000167779	CCDS8846	[A<>BC<>D<>E]
5288	ENSG00000167797	CCDS8169	[A<>C<>D<>E]
5300	ENSG00000167916	CCDS11372	[B<>C<>D<>E<>F<>G<>HI<>J]
5306	ENSG00000167978	CCDS32373	[A<>BC<>D<>E<>F<>G<>H<>I<>J<>K<>L<>M<>NO<>P]
5314	ENSG00000168016	CCDS46789	[B<>C<>D<>E<>F<>G<>H<>I<>J<>K<>L<>M<>N<>O<>P<>Q<>R<>S<>T<>U<>V<>W<>X]
5322	ENSG00000168090	CCDS5682	[A<>BC<>D<>E<>F<>G<>H<>I<>J<>K]
5344	ENSG00000168356	CCDS33737	[A<>B<>C<>D<>E<>FG<>H<>I<>J<>K<>L<>M<>N<>O<>P<>Q<>R<>S<>T<>U<>V<>W<>X<>Y<>Z<>A1A2]
5348	ENSG00000168411	CCDS32486	[C<>D<>E<>HI<>J<>K<>L<>M<>N<>O<>P<>Q]
5358	ENSG00000168477	CCDS4736	[V<>W<>X<>Y<>Z<>A1<>A2<>A3<>A4<>A5<>A6<>A7<>A8]
5367	ENSG00000168542	CCDS2297	[A<>BC<>D<>E<>F<>G<>H<>I<>J<>K<>L<>M<>N<>O<>P<>Q<>R<>S<>T<>U<>V<>W<>X<>Y<>Z<>A1<>A2<>A3<>A4<>A5<>A6<>A7<>A8<>A9<>A10<>A11<>A12<>A13<>A14<>A15<>A16<>A17<>A18<>A19<>A20<>A21<>A22<>A23<>A24<>A25<>A26]
5375	ENSG00000168631	CCDS4692	[A<>BC<>D]
5376	ENSG00000168634	CCDS13367	[A<>B<>D]
5382	ENSG00000168703	CCDS13343	[A<>BC<>D]
5401	ENSG00000168878	CCDS1983	[AB<>C<>D<>E<>F<>G<>HI<>K<>L<>M]
5404	ENSG00000168894	CCDS1981	[A<>C<>D<>E<>F]
5407	ENSG00000168907	CCDS32204	[A<>B<>C<>D<>E<>F<>G<>H<>I<>J<>L<>M<>N<>O<>P<>Q<>R<>T<>U<>V]
5433	ENSG00000169126	CCDS7157	[A<>B<>C<>D<>E<>F<>G<>I<>J<>K<>L<>M<>N<>O<>P<>Q<>R<>S<>T]
5440	ENSG00000169194	CCDS4157	[AB<>C<>D<>EFG]
5473	ENSG00000169436	CCDS6376	[B<>C<>D<>E<>F<>G<>H<>I<>J<>K<>L<>M<>N<>O<>P<>Q<>R<>S<>T<>U<>V<>W<>X<>Y<>Z<>A1<>A2<>A3<>A4<>A5<>A6<>A7<>A8<>A9<>A10<>A11<>A12<>A13<>A14<>A15<>A16<>A17<>A18<>A19<>A20<>A21<>A22<>A23<>A24<>A25<>A26<>A27<>A28<>A29<>A30<>A31<>A32<>A33<>A34<>A35<>A36<>A37<>A38<>A39]
5485	ENSG00000169605	CCDS1891	[AB<>C<>D<>E<>FG<>H]
5536	ENSG00000170044	CCDS2947	[A<>BC<>D<>E<>F<>G<>H<>I<>J<>K<>L]
5542	ENSG00000170145	CCDS8347	[A<>B<>C<>D<>E<>F<>G<>H<>I<>J<>K<>L<>M<>N<>OP]
5547	ENSG00000170190	CCDS11713	[A<>B<>C<>D<>F]
5551	ENSG00000170236	CCDS53944	[B<>C<>D<>EF<>G<>H<>I]
5569	ENSG00000170430	CCDS7660	[A<>BC<>D<>E<>F]
5578	ENSG00000170485	CCDS2048	[A<>B<>C<>D<>E<>F<>G<>H<>I<>J<>K<>L<>M<>N<>O<>P<>Q<>R<>S<>TUV]
5579	ENSG00000170500	CCDS2046	[A<>BC<>D<>E<>F<>H<>I<>J<>K<>L<>M<>N]
5583	ENSG00000170545	CCDS44889	[A<>BC<>D]
5607	ENSG00000170788	CCDS7366	[A<>B<>CD<>E<>G<>I]
5622	ENSG00000170893	CCDS3066	[A<>BC]
5627	ENSG00000170925	CCDS14534	[A<>B]
5649	ENSG00000171115	CCDS34777	[A<>D<>EF<>GH]
5664	ENSG00000171209	CCDS3538	[B<>C<>E]
5666	ENSG00000171219	CCDS31601	[A<>B<>C<>D<>E<>F<>G<>H<>I<>JK<>L<>M<>N<>O<>P<>Q<>R<>S<>T<>U<>V<>W<>X<>Y<>Z<>A1<>A2<>A3<>A4<>A5<>A6<>A7<>A8<>A9<>A10<>A12<>A13]
5671	ENSG00000171236	CCDS12130	[A<>B]
5681	ENSG00000171346	CCDS11398	[A<>B<>C<>D<>E<>F<>G<>I]
5685	ENSG00000171403	CCDS32654	[A<>B<>C<>D<>E<>F<>G]
5710	ENSG00000171564	CCDS3786	[AB<>D<>E<>F<>G<>H<>I<>J]
5717	ENSG00000171634	CCDS11673	[A<>B<>C<>D<>EF<>G<>H<>I<>J<>K<>L<>M<>N<>O<>P<>Q<>R<>S<>T<>U<>V<>W<>X<>Y<>Z<>A1<>A2<>A3]
5719	ENSG00000171649	CCDS33135	[A<>B<>C<>DE]
5723	ENSG00000171714	CCDS31444	[AB<>C<>DE<>F<>G<>H<>I<>J<>K<>L<>M<>N<>O<>P<>Q<>R<>S<>T<>U<>V<>W<>X]
5738	ENSG00000171823	CCDS8509	[A<>C]
5764	ENSG00000172139	CCDS33817	[B<>C<>D<>E<>F<>G<>H<>I<>J<>K<>L<>M<>N<>O<>P<>Q<>R<>S<>T<>U<>V<>W<>X<>Y<>Z<>A1<>A2<>A3]
5814	ENSG00000172572	CCDS31754	[A<>B<>C<>D<>F<>G<>H<>I<>J<>K<>L<>M<>N<>O<>P<>Q]
5820	ENSG00000172689	CCDS7992	[A<>C<>D<>E<>F<>GH<>I]
5821	ENSG00000172717	CCDS9778	[B<>C<>D<>E<>F<>G]
5825	ENSG00000172771	CCDS54638	[A<>B<>E<>F<>G<>H<>I<>J<>K]
5862	ENSG00000173208	CCDS8734	[A<>B<>D<>E<>F<>G<>H<>I<>J<>K]
5866	ENSG00000173237	CCDS44656	[A<>C]
5876	ENSG00000173335	CCDS33450	[A<>CD]
5910	ENSG00000173769	CCDS46809	[AB<>C<>E<>F<>I<>J<>K<>L<>M<>N<>O<>P<>Q<>R<>S<>T<>U<>V<>W<>X]
5912	ENSG00000173801	CCDS11407	[A<>B<>C<>D<>E<>F<>G<>H<>I<>K<>L<>M<>N]
5913	ENSG00000173809	CCDS46038	[A<>B<>C<>D<>E<>F<>G<>H<>I<>J<>K<>L<>M]
5917	ENSG00000173852	CCDS43567	[A<>C<>D<>E<>F<>G<>H<>I<>J<>K<>L<>M<>N<>O<>P<>Q<>R<>S<>T<>U<>V<>W]
5928	ENSG00000173988	CCDS61325	[B<>C<>D<>F<>G<>H<>I<>J<>K]
5942	ENSG00000174136	CCDS47251	[A<>BC<>D<>E]
5947	ENSG00000174225	CCDS55463	[A<>B<>C<>D<>E<>G<>J]
5969	ENSG00000174498	CCDS10205	[A<>B<>C<>D<>E<>F<>G<>H<>I<>J<>K<>LM<>N<>OPQ]
6022	ENSG00000175110	CCDS3107	[A<>BC<>D<>E<>F<>G<>H<>I]
6037	ENSG00000175267	CCDS45441	[A<>C<>D<>E<>F<>G<>H<>I<>J<>K<>L<>M<>N<>O<>P<>Q<>R<>S<>T<>U<>V<>W<>XY<>Z<>A1<>A2<>A3<>A4<>A5<>A6<>A7<>A8<>A9]
6045	ENSG00000175318	CCDS32283	[A<>C<>D<>E<>F<>G<>H<>I<>J<>KL<>M<>N]
6085	ENSG00000175899	CCDS44827	[A<>C<>D<>E<>F<>G<>H<>I<>J<>K<>L<>M<>N<>O<>P<>Q<>RS<>T<>U<>V<>W<>X<>Y<>Z<>A1<>A2<>A3<>A4<>A5<>A6<>A7<>A8<>A9<>A10<>A11<>A12]
6115	ENSG00000176208	CCDS11260	[A<>B<>C<>D<>E<>F<>G<>H<>I<>K<>L<>M<>O<>P<>Q<>R<>S<>T<>U<>V<>W<>X<>Y]
6122	ENSG00000176302	CCDS31688	[A<>B<>C<>DE<>F<>G]
6124	ENSG00000176383	CCDS9227	[A<>BCD]
6130	ENSG00000176402	CCDS34697	[CD<>E]
6140	ENSG00000176531	CCDS12621	[A<>B<>C<>D<>E<>FG<>H<>I<>J<>K<>L<>M<>O<>P<>Q]
6150	ENSG00000176635	CCDS46683	[A<>B<>C<>D<>E<>F<>G<>HI<>J<>K]
6179	ENSG00000177025	CCDS12967	[A<>B<>D<>EF<>G<>HI]
6214	ENSG00000177414	CCDS627	[A<>B<>C<>D<>E<>F<>G<>H<>I]
6242	ENSG00000177697	CCDS7719	[A<>B<>C<>D<>E<>F<>G]
6248	ENSG00000177752	CCDS54766	[A<>BC<>D<>E<>F<>G]
6258	ENSG00000177932	CCDS4443	[A<>C<>D<>E]
6260	ENSG00000177943	CCDS7010	[A<>C<>D<>E<>F<>G<>H<>I<>J<>K<>L<>M<>N<>O<>R<>S<>T<>U<>V<>W<>X<>Y<>Z<>A1<>A2<>A3<>A4]
6276	ENSG00000178125	CCDS34902	[A<>B<>C<>D<>EF]
6291	ENSG00000178297	CCDS12088	[A<>B<>E<>F<>G<>H<>I<>J<>K<>L<>M<>N<>O<>P<>Q<>R<>S]
6305	ENSG00000178404	CCDS58603	[A<>BC]
6335	ENSG00000178795	CCDS8249	[C<>D<>E<>F<>G<>H<>I<>J<>K<>L<>M<>N<>O<>P<>R]
6349	ENSG00000178965	CCDS30755	[A<>B<>C<>D<>E<>F<>H<>I<>J<>K<>L<>M<>O<>P]
6353	ENSG00000179008	CCDS9746	[A<>B<>C<>D<>E<>F<>G<>HI<>J<>K<>L<>M<>N<>O<>PQ<>R<>S]
6357	ENSG00000179044	CCDS10832	[A<>D<>E<>F<>G<>H<>I<>J<>K<>L<>M<>N<>OP]
6361	ENSG00000179058	CCDS35159	[A<>C<>D<>FG<>H<>I<>J]
6371	ENSG00000179133	CCDS44365	[A<>C<>D<>E<>F]
6374	ENSG00000179165	CCDS4820	[A<>BC<>D]
6394	ENSG00000179526	CCDS43777	[A<>B<>C<>E<>F<>G<>HI<>J]
6425	ENSG00000179902	CCDS41364	[A<>C<>D<>E<>F]
6437	ENSG00000179988	CCDS7633	[A<>B<>C<>D<>E<>F]
6442	ENSG00000180096	CCDS10678	[A<>BC<>D<>E<>F<>G<>H<>I<>J<>L<>M<>N]
6446	ENSG00000180205	CCDS13362	[A<>CD<>E]
6455	ENSG00000180305	CCDS13363	[A<>B]
6519	ENSG00000181085	CCDS6409	[A<>B<>C<>D<>E<>F<>G<>H<>I<>J<>K<>MN<>O<>P]
6522	ENSG00000181135	CCDS47932	[A<>CD<>E<>F]
6526	ENSG00000181240	CCDS45937	[B<>C<>D<>E<>F<>G<>H]
6549	ENSG00000181631	CCDS3158	[A<>BC]
6565	ENSG00000181847	CCDS2980	[A<>B<>C<>D]
6586	ENSG00000182156	CCDS11763	[A<>B<>C<>D<>E]
6608	ENSG00000182329	CCDS74631	[B<>CD<>E<>F<>G<>HI<>J<>K<>LM<>O<>P<>Q<>R<>S<>T<>U<>V<>W<>X<>Y<>Z<>A1]
6613	ENSG00000182378	CCDS14103	[AC<>D<>E<>F<>G<>H]
6622	ENSG00000182521	CCDS9724	[A<>C<>D<>E<>F<>H<>I]
6633	ENSG00000182612	CCDS77130	[A<>BC<>D<>EF]
6638	ENSG00000182670	CCDS13651	[A<>B<>C<>D<>E<>F<>G<>H<>I<>J<>K<>L<>M<>N<>O<>P<>Q<>R<>S<>T<>U<>V<>W<>X<>Y<>Z<>A1<>A2<>A3<>A4<>A5<>A6<>A7<>A8<>A9<>A10<>A11<>A12<>A13<>A14<>A15<>A16<>A17A18<>A19<>A20A21]
6643	ENSG00000182698	CCDS33382	[A<>BC<>D<>E<>H<>I<>J]
6660	ENSG00000182896	CCDS32546	[A<>B<>C<>D<>EF<>G<>H]
6665	ENSG00000182938	CCDS11709	[A<>D<>E<>F<>G<>I<>J]
6672	ENSG00000183019	CCDS12183	[A<>C<>DE<>F<>G<>H<>I]
6673	ENSG00000183034	CCDS11708	[A<>B<>C<>D<>F<>G]
6675	ENSG00000183066	CCDS14029	[A<>B<>C<>D<>E<>F]
6681	ENSG00000183145	CCDS13648	[A<>C<>D<>EF]
6701	ENSG00000183378	CCDS73251	[A<>B<>C<>D<>E<>F<>G<>H<>I<>J<>K<>L<>M<>N<>OP]
6711	ENSG00000183476	CCDS45315	[A<>B<>C<>DE<>F<>G]
6717	ENSG00000183530	CCDS13900	[A<>B<>CDEF<>G<>H<>I<>J<>K]
6720	ENSG00000183578	CCDS32241	[A<>BC<>DE]
6735	ENSG00000183696	CCDS5507	[A<>C<>D<>E<>F<>G<>H]
6739	ENSG00000183733	CCDS46320	[AB<>C<>DE<>F<>G]
6750	ENSG00000183807	CCDS43497	[A<>C<>D<>E]
6754	ENSG00000183831	CCDS1309	[C<>D<>E<>F<>H]
6761	ENSG00000183888	CCDS166	[A<>C]
6766	ENSG00000183971	CCDS42102	[A<>C]
6796	ENSG00000184307	CCDS33827	[AB<>C<>D<>E<>G]
6799	ENSG00000184361	CCDS32669	[A<>B<>C<>D<>G]
6802	ENSG00000184384	CCDS44714	[A<>B<>CD<>E<>F]
6803	ENSG00000184389	CCDS60080	[A<>C<>D<>E<>F]
6810	ENSG00000184445	CCDS45002	[A<>B<>C<>D<>E<>F<>G<>H<>I<>J<>K<>L<>M<>N<>O<>P<>Q<>R<>S<>T<>U<>V<>W<>XY<>Z<>A1<>A2<>A3<>A4<>A5<>A6<>A7<>A8<>A9<>A10<>A11<>A12<>A13<>A14<>A15<>A16<>A17<>A18<>A19<>A20<>A21<>A22<>A23<>A24<>A25<>A26<>A27<>A28<>A29<>A30<>A31<>A32<>A33<>A34<>A35<>A36<>A37<>A38A39]
6818	ENSG00000184530	CCDS34533	[A<>B<>C<>D<>E<>F]
6827	ENSG00000184650	CCDS11140	[AC<>E<>F]
6828	ENSG00000184661	CCDS6049	[A<>B<>C<>D<>E<>F<>G<>H<>J<>K<>L<>M<>N<>O]
6836	ENSG00000184731	CCDS42645	[A<>C]
6837	ENSG00000184788	CCDS35343	[AB<>D<>E<>F<>H]
6850	ENSG00000184925	CCDS7018	[A<>B<>C<>E<>F<>G]
6865	ENSG00000185038	CCDS74674	[A<>C<>D<>E<>F<>G<>H<>JK<>L<>M<>N<>O<>P<>Q<>R<>S<>T<>U<>V<>W<>X<>Y<>Z<>A1<>A2<>A3<>A4<>A5<>A6<>A7<>A8<>A9A10<>A11<>A12A13<>A14<>A15<>A16<>A17<>A18<>A19<>A20]
6869	ENSG00000185056	CCDS47343	[A<>C<>D<>E]
6873	ENSG00000185101	CCDS31326	[A<>B<>C<>D<>FGH<>I<>J<>K<>L<>M<>N<>O<>P<>Q<>R<>S<>T<>U<>V<>W<>X<>Y<>ZA1]
6882	ENSG00000185163	CCDS41865	[A<>BC<>D<>E<>F<>G<>H<>I<>J<>K<>L<>M<>N<>O<>P]
6884	ENSG00000185189	CCDS34959	[A<>B<>C<>D<>E<>F<>G<>H<>IJ<>K<>L<>M<>N<>O<>P<>Q<>R<>S]
6908	ENSG00000185418	CCDS10394	[AB<>C<>D<>E<>F<>G<>H<>I<>J<>K<>L<>M<>N<>O<>P<>Q<>R<>S<>T]
6910	ENSG00000185467	CCDS47651	[A<>BC<>D<>E<>F<>G<>H<>I<>JK<>L]
6915	ENSG00000185522	CCDS7701	[A<>B<>D<>E<>F<>G<>H<>I<>J<>M<>N<>O<>P<>RS]
6931	ENSG00000185670	CCDS8034	[A<>BCD]
6933	ENSG00000185689	CCDS43419	[B<>C<>E<>F]
6943	ENSG00000185860	CCDS44269	[A<>BC<>D]
6945	ENSG00000185873	CCDS3521	[A<>B<>C<>E<>F<>G<>H<>J<>K<>L]
6948	ENSG00000185896	CCDS41909	[AB<>D<>E<>F<>G<>H<>I<>J<>K]
6957	ENSG00000185958	CCDS44878	[A<>B<>C<>D<>E<>F<>H<>I]
6961	ENSG00000185988	CCDS59328	[H<>I<>J<>K<>LM<>N<>O<>Q<>R]
6964	ENSG00000186010	CCDS12404	[A<>B<>C<>D<>E]
6969	ENSG00000186088	CCDS34672	[A<>B<>C<>D<>E<>F<>G<>H<>I<>J<>K<>L<>M<>N<>P<>Q<>R<>S<>T<>U<>V<>W<>X<>Y<>Z<>A1<>A2<>A3<>A4<>A5<>A6]
6990	ENSG00000186329	CCDS46958	[A<>B<>C<>D]
6998	ENSG00000186407	CCDS11702	[A<>B<>C<>EF]
7002	ENSG00000186452	CCDS44881	[A<>C<>D<>E<>F]
7003	ENSG00000186453	CCDS42659	[A<>B<>D<>E<>HI]
7044	ENSG00000186994	CCDS12199	[A<>B<>C<>D<>E<>F<>G<>H<>I<>J]
7045	ENSG00000186998	CCDS33630	[A<>B<>C<>DE<>F<>G<>H<>I<>J<>K<>L<>M<>N<>O<>P]
7060	ENSG00000187144	CCDS172	[A<>F<>G<>H<>I<>J<>K<>L<>M<>N<>O]
7081	ENSG00000187556	CCDS42511	[A<>C]
7083	ENSG00000187569	CCDS8582	[A<>B<>C<>D]
7084	ENSG00000187595	CCDS74065	[B<>CD<>E<>F<>G<>H<>I<>J]
7090	ENSG00000187634	CCDS2	[A<>B<>C<>DEF<>G<>IJ<>K<>L<>M<>N<>O<>P<>Q]
7104	ENSG00000187753	CCDS35055	[A<>C<>E]
7111	ENSG00000187815	CCDS30686	[A<>B<>D<>F<>G]
7117	ENSG00000187862	CCDS53379	[ABC<>D<>E<>F<>G<>H<>J<>K<>MN<>O]
7120	ENSG00000187871	CCDS4957	[A<>B<>CD<>E<>F<>G<>H<>I<>JK]
7121	ENSG00000187889	CCDS30729	[B<>C<>D<>E<>FG<>H<>I<>J<>L<>M<>N<>O<>P<>R<>S<>T<>U<>V<>W<>X]
7124	ENSG00000187922	CCDS35182	[AB<>C<>DE<>F<>G<>H]
7125	ENSG00000187951	CCDS32185	[A<>B<>C<>D<>E<>G]
7130	ENSG00000187997	CCDS54171	[A<>B<>C<>D<>E]
7140	ENSG00000188086	CCDS46815	[D<>E<>GH<>I]
7153	ENSG00000188283	CCDS12501	[C<>D<>E<>F]
7184	ENSG00000188647	CCDS47978	[A<>B<>C<>D<>E<>F<>G<>I]
7198	ENSG00000188778	CCDS6099	[A<>B]
7206	ENSG00000188827	CCDS10506	[A<>C<>D<>E<>F<>G<>H<>J<>K<>L<>M<>N<>OPQ<>R]
7225	ENSG00000188992	CCDS13564	[B<>D<>E<>F<>G<>H<>I<>J<>K<>LM]
7234	ENSG00000189050	CCDS11622	[A<>BC<>D<>E<>F<>G<>H<>I<>J]
7241	ENSG00000189099	CCDS47145	[A<>D<>EF<>G<>HI]
7249	ENSG00000189167	CCDS45023	[AB<>C<>D<>EF]
7254	ENSG00000189233	CCDS47833	[A<>D<>E<>F<>G<>H<>I<>J<>K<>L<>M<>N<>O<>P<>Q<>R<>S<>T]
7258	ENSG00000189292	CCDS46218	[A<>B<>C<>DE<>F]
7267	ENSG00000189367	CCDS34531	[B<>C<>D<>EF<>GH]
7274	ENSG00000196074	CCDS13482	[A<>B<>C<>D<>E<>F<>G<>H<>I<>J<>K<>L<>M<>N<>O<>P<>Q<>R<>S<>T<>V<>W<>X<>Y<>ZA1<>A2<>A3<>A4<>A5<>A6<>A7<>A8<>A9<>A10<>A11<>A12<>A13A14<>A15<>A16<>A17<>A18<>A19<>A20]
7278	ENSG00000196159	CCDS3732	[A<>B<>C<>D<>E<>F<>G<>I<>J<>K<>L<>M<>N<>O<>P<>Q<>RS]
7312	ENSG00000196503	CCDS59474	[C<>D<>F]
7363	ENSG00000197056	CCDS41302	[A<>B<>CD<>E<>F<>G<>H<>I<>J]
7366	ENSG00000197077	CCDS46676	[A<>B<>C<>D<>F<>G<>H<>I<>J<>K]
7370	ENSG00000197102	CCDS9966	[A<>B<>C<>D<>E<>F<>G<>H<>I<>J<>K<>L<>M<>N<>O<>P<>Q<>R<>S<>T<>U<>V<>W<>X<>Y<>Z<>A1<>A2<>A3<>A4<>A5<>A6<>A7<>A8<>A9<>A10<>A11<>A12<>A13<>A14<>A15<>A16<>A17<>A18<>A19<>A20<>A21<>A22<>A23<>A24<>A25<>A26<>A27<>A28<>A29<>A30<>A31<>A32<>A33<>A34<>A35<>A36<>A37<>A38<>A39<>A40<>A41<>A42<>A44<>A45<>A46<>A47<>A48<>A49<>A50<>A51<>A52<>A53]
7377	ENSG00000197168	CCDS31979	[A<>BC<>D<>E<>F<>G<>H<>I<>J<>K<>L<>M<>N<>O<>P<>Q<>R<>S<>T<>UV]
7379	ENSG00000197191	CCDS48064	[A<>BC]
7394	ENSG00000197361	CCDS10187	[AB<>D]
7407	ENSG00000197483	CCDS33116	[A<>BC]
7418	ENSG00000197616	CCDS9600	[A<>B<>C<>D<>E<>F<>G<>H<>I<>J<>K<>L<>M<>N<>O<>P<>Q<>R<>S<>T<>U<>V<>W<>X<>Y<>Z<>A1<>A2<>A3<>A4<>A5<>A6<>A7<>A8<>A9<>A10<>A11]
7421	ENSG00000197635	CCDS2216	[A<>BC<>DE<>F<>G<>H<>I<>J<>K<>L<>M<>N<>O<>P<>Q<>R<>S<>T<>U<>V<>W<>X<>Y<>Z<>A1<>A2]
7422	ENSG00000197646	CCDS6465	[A<>B<>C<>DE<>F<>G]
7424	ENSG00000197653	CCDS9255	[B<>CD<>E<>G<>H<>I<>J<>K<>L<>M<>N<>P<>Q<>R<>S<>T<>U<>V<>W<>X<>Y<>Z<>A1<>A2<>A3<>A4<>A5<>A6<>A7<>A8<>A9<>A10<>A11<>A12<>A13<>A14<>A15<>A16<>A17<>A18<>A19<>A20<>A21<>A22<>A23<>A24<>A25<>A26<>A27<>A28<>A29<>A30<>A31<>A32<>A33<>A34<>A35<>A36<>A37<>A38<>A39<>A40<>A41<>A42<>A43<>A44<>A45<>A46<>A47<>A48<>A49<>A50<>A51<>A52<>A53<>A54<>A55<>A56]
7429	ENSG00000197712	CCDS3447	[A<>B<>C<>DE<>F<>G<>H<>I<>J<>K<>L<>M<>N]
7440	ENSG00000197816	CCDS35077	[A<>BD<>E<>F<>G<>H<>I<>J<>K<>L<>M<>N<>O<>P<>Q<>R<>S<>T<>U<>V<>W<>X<>Y<>Z<>A1<>A2<>A3<>A4A5A6<>A7<>A8<>A9<>A10<>A11<>A12<>A13<>A14<>A15]
7451	ENSG00000197915	CCDS30859	[A<>BC]
7459	ENSG00000197976	CCDS14116	[A<>B<>C<>D]
7460	ENSG00000197980	CCDS54660	[A<>B<>D<>E]
7464	ENSG00000198026	CCDS13389	[A<>B<>C<>D<>F<>G<>H<>I<>J<>K<>L<>M<>N<>O<>P<>Q<>R<>S<>T<>U<>V<>W<>X<>Y<>Z<>A1<>A2]
7474	ENSG00000198088	CCDS14527	[A<>C<>D<>E<>F<>H]
7485	ENSG00000198169	CCDS47944	[A<>C<>D<>E]
7519	ENSG00000198624	CCDS4312	[A<>B<>C<>D<>E<>F<>G<>H<>IJ]
7547	ENSG00000198780	CCDS43330	[A<>B<>C<>D<>E<>F<>GH<>I<>J<>K<>L<>M]
7567	ENSG00000198844	CCDS11139	[A<>B<>D<>E<>F<>G<>H<>I<>J<>K<>L<>M<>N<>O<>P]
7569	ENSG00000198851	CCDS31685	[A<>B<>C<>D<>E<>F<>G<>H]
7577	ENSG00000198870	CCDS35169	[A<>BC<>D<>E<>F<>G<>H<>I<>J<>K<>L<>M<>N<>O<>P<>Q<>R<>ST]
7628	ENSG00000203933	CCDS35411	[A<>BC<>D]
7639	ENSG00000204165	CCDS35324	[A<>B<>C<>D<>E<>F]
7652	ENSG00000204290	CCDS78126	[A<>B<>C<>D<>E<>F<>H]
7653	ENSG00000204291	CCDS35081	[A<>B<>C<>D<>E<>F<>G<>H<>I<>K<>L<>M<>P<>Q<>R<>S<>T<>U<>VW<>X<>Y<>Z<>A1<>A2<>A3<>A4<>A5<>A6<>A7<>A8<>A9<>A10<>A11<>A12<>A13<>A14<>A15<>A16<>A17<>A18<>A19<>A20]
7655	ENSG00000204301	CCDS34420	[A<>B<>C<>D<>E<>F<>G<>H<>I<>J<>K<>L<>M<>N<>O<>P<>Q<>R<>S<>T<>U<>V<>W<>X<>YZ<>A1<>A2<>A3<>A4<>A5]
7664	ENSG00000204334	CCDS77486	[A<>K<>L<>M<>NO]
7670	ENSG00000204361	CCDS44738	[A<>C<>D<>E<>F<>G]
7681	ENSG00000204519	CCDS12959	[A<>D<>EF]
7689	ENSG00000204611	CCDS33090	[A<>B<>C]
7691	ENSG00000204616	CCDS34374	[A<>B<>C<>D<>E<>F<>G<>H]
7696	ENSG00000204640	CCDS33259	[A<>B<>C<>D<>E<>F<>G<>H<>I<>K]
7697	ENSG00000204671	CCDS31919	[A<>B<>C]
7702	ENSG00000204740	CCDS73071	[A<>B<>C<>D<>E<>F<>G<>H<>I<>J<>K<>L<>M<>N<>O<>P<>Q<>R<>S<>T<>U<>V<>W<>X<>Y<>Z<>A1<>A2<>A3<>A4<>A5<>A6<>A7<>A8<>A9<>A10<>A11<>A12<>A13<>A14]
7705	ENSG00000204815	CCDS74063	[A<>B<>C<>D<>E<>F<>G<>H<>I<>J<>K<>L]
7710	ENSG00000204856	CCDS31899	[A<>C<>E<>F<>G<>H<>I]
7712	ENSG00000204869	CCDS33057	[A<>B<>C<>D]
7720	ENSG00000204930	CCDS43799	[A<>C<>D<>E<>F<>G]
7725	ENSG00000204961	CCDS54920	[A<>CD<>E<>F]
7726	ENSG00000204965	CCDS54917	[A<>C<>D<>E]
7734	ENSG00000205111	CCDS33184	[A<>B<>C<>D<>E<>F<>G<>HI]
7736	ENSG00000205126	CCDS41636	[C<>D<>E<>F<>G<>H<>I<>J<>K<>L<>M<>N<>O<>PQ]
7748	ENSG00000205307	CCDS55137	[C<>D<>F<>GH]
7756	ENSG00000205403	CCDS34049	[A<>B<>C<>D<>E<>F<>H<>I<>J<>K<>L<>M<>N]
7759	ENSG00000205464	CCDS34196	[F<>G<>H<>I]
7765	ENSG00000205639	CCDS46228	[A<>C<>D<>E<>F<>G<>H<>I<>J<>K<>L<>M<>NO]
7773	ENSG00000205710	CCDS45591	[A<>B<>CD]
7780	ENSG00000205838	CCDS54840	[B<>C<>D<>E<>F<>G<>H<>I<>L]
7792	ENSG00000206069	CCDS33624	[D<>E]
7804	ENSG00000206549	CCDS2745	[A<>C<>D<>E<>F<>G]
7826	ENSG00000213203	CCDS5906	[A<>B]
7830	ENSG00000213265	CCDS5824	[A<>B<>D<>EF<>G<>H<>I]
7876	ENSG00000214414	CCDS60929	[A<>B<>C<>D<>E<>F]
7893	ENSG00000214866	CCDS74481	[A<>B<>C<>DE<>F<>G<>H<>I<>J<>K<>L]
7897	ENSG00000215018	CCDS43553	[A<>B<>C<>D<>E<>F<>G<>H<>I<>J<>K<>L<>M<>N<>O<>P<>Q<>R<>S<>T<>U<>V<>W<>X<>Y<>Z<>A1<>A2<>A3<>A4<>A5<>A6<>A7<>A9]
7898	ENSG00000215029	CCDS59530	[D<>F<>G<>H<>I<>J<>K]
7908	ENSG00000215271	CCDS45085	[A<>BC]
7912	ENSG00000215547	CCDS42859	[A<>BC]
7913	ENSG00000215568	CCDS42976	[AB<>C<>D<>E<>G<>I<>J<>L<>N<>O]
7920	ENSG00000216588	CCDS54277	[A<>E<>G<>H]
7928	ENSG00000220201	CCDS45959	[BC<>D<>F<>G]
7933	ENSG00000221829	CCDS6574	[A<>C<>D<>E<>F<>G<>H<>I<>J<>K<>L<>MN<>O<>P]
7966	ENSG00000226174	CCDS53916	[A<>B<>D]
7968	ENSG00000226742	CCDS45886	[A<>B<>C<>D]
7971	ENSG00000227345	CCDS73130	[A<>B<>CD<>E<>F<>G<>H<>I<>J<>K<>L<>M<>N<>O<>P<>Q<>R<>ST]
7974	ENSG00000227868	CCDS57978	[A<>C<>E]
7979	ENSG00000228727	CCDS34411	[A<>B<>C<>D<>E]
7981	ENSG00000229474	CCDS45253	[A<>C<>E<>FG<>I<>K<>L<>M<>N<>O<>P<>Q<>R<>ST<>U]
7985	ENSG00000230062	CCDS59024	[A<>B<>CD<>E<>F]
7994	ENSG00000232125	CCDS46502	[A<>B<>C<>D<>E<>F<>G<>H<>I<>M<>N<>O]
8026	ENSG00000237136	CCDS47140	[A<>B<>C<>D<>F<>G]
8029	ENSG00000237353	CCDS44765	[B<>C<>EF]
8031	ENSG00000237412	CCDS74669	[A<>B<>C<>D<>E<>F<>G<>H<>J<>K<>L<>M<>NO]
8037	ENSG00000239642	CCDS75292	[B<>C<>DE<>F<>G<>I<>J<>K<>M<>O<>Q<>R]
8039	ENSG00000239704	CCDS73995	[A<>D]
8043	ENSG00000240505	CCDS11181	[A<>BCD<>E<>F<>G]
8044	ENSG00000240563	CCDS619	[A<>CDE]
8052	ENSG00000241563	CCDS117	[B<>CD]
8079	ENSG00000244242	CCDS53593	[A<>BC<>D]
8096	ENSG00000248385	CCDS46173	[A<>B<>C<>D<>FG]
8099	ENSG00000248712	CCDS44753	[A<>BC<>D<>E<>F<>GH]
8100	ENSG00000248746	CCDS76439	[A<>C<>D<>E<>F<>G<>H<>I<>J<>K<>L<>M<>N<>O<>P<>Q<>R<>S<>T<>U<>V]
8105	ENSG00000249693	CCDS58899	[A<>B<>C<>D<>E<>FG<>H<>I<>J]
8106	ENSG00000249715	CCDS77438	[A<>B<>C<>D<>E<>F<>G<>H<>I<>J<>K<>L<>M<>N<>O<>P<>Q<>R<>S<>T<>U<>V<>W<>X<>Y<>Z<>A1<>A2<>A4<>A5<>A6<>A7<>A8<>A9<>A10<>A11<>A12<>A13<>A14<>A15<>A16<>A17<>A18<>A19<>A20<>A21<>A22<>A23<>A24<>A25<>A26<>A27<>A28A29]
8113	ENSG00000250799	CCDS12478	[A<>BC<>D<>E<>F<>G<>H<>I<>J<>K<>LM]
8114	ENSG00000251692	CCDS32362	[B<>C<>D]
8142	ENSG00000255587	CCDS75442	[A<>B<>C<>D<>E<>FG<>H<>I<>K<>L<>M<>N<>O]
8156	ENSG00000257008	CCDS11698	[A<>C<>D<>EF]
8160	ENSG00000257335	CCDS47727	[A<>BD<>E<>F<>G<>H<>I<>J<>K<>L<>M<>N<>O<>P<>Q<>R<>S<>T<>U<>V<>W<>X<>Y<>Z<>A1<>A2<>A3<>A4<>A5<>A6<>A7<>A8<>A9<>A10<>A11<>A12<>A13<>A15<>A16<>A17<>A18<>A19<>A20<>A21<>A22<>A23<>A24]
8172	ENSG00000259399	CCDS58772	[A<>C<>D<>E]
8174	ENSG00000259823	CCDS73059	[A<>B<>C<>D<>HI]
8178	ENSG00000260220	CCDS78462	[C<>D<>E<>G<>H<>I<>JKL<>M<>OP]
8184	ENSG00000261236	CCDS6418	[A<>C<>D<>E<>F<>G<>H<>I<>J<>K<>L<>M<>N<>O<>P<>Q]
8186	ENSG00000261603	CCDS54576	[A<>B<>C<>E]
8197	ENSG00000262919	CCDS76054	[A<>C<>D<>F<>H]
8208	ENSG00000266074	CCDS74173	[A<>B<>C<>D<>E<>F<>G<>H<>J<>K<>L<>MN<>O<>P<>Q<>R<>TU<>V<>W<>X<>Y<>Z<>A1<>A2<>A3<>A4<>A5<>A6]
8219	ENSG00000268629	CCDS76005	[A<>CD]
8229	ENSG00000271092	CCDS60199	[A<>B<>C<>D<>E<>G<>H]
8247	ENSG00000274209	CCDS60524	[A<>B<>C<>D<>E<>F<>G<>H<>I<>J<>K<>L<>N<>P<>Q<>S<>U]
8250	ENSG00000274443	CCDS75752	[A<>BC<>D<>E]
8272	ENSG00000277363	CCDS45660	[A<>B<>E<>F<>G<>H<>I<>J<>K<>M<>N<>O<>P<>Q<>R<>S<>T<>U<>V]
8278	ENSG00000277972	CCDS45662	[A<>C<>D<>E]
8284	ENSG00000278505	CCDS45655	[A<>B<>DE<>F<>H<>I<>J]
8291	ENSG00000002330	CCDS8065	[C<>D<>EF]
8297	ENSG00000011295	CCDS11174	[A<>B<>C<>D<>E<>F<>G<>HI<>J<>KL]
8300	ENSG00000013810	CCDS3352	[A<>B<>C<>D<>G<>H<>J<>K<>L<>M<>N<>O<>P<>Q<>R]
8317	ENSG00000047056	CCDS7057	[A<>B<>C<>D<>F<>G<>H<>I<>K<>L<>M<>N<>O]
8319	ENSG00000047457	CCDS3141	[A<>B<>C<>D<>E<>F<>G<>H<>IJ<>K<>L<>M<>N<>O<>P<>Q<>R<>S<>U]
8320	ENSG00000048471	CCDS10553	[A<>B<>C<>D<>E<>F<>G<>H<>J<>K<>LM<>N<>O<>P<>Q<>R<>S<>T<>U<>V<>W]
8325	ENSG00000053501	CCDS46011	[C<>D<>E<>F<>G<>H<>IJ<>K]
8331	ENSG00000060709	CCDS31925	[A<>D<>E<>F<>G<>H<>I<>J<>K<>L<>M<>O<>P<>Q<>R<>S<>TU]
8335	ENSG00000065618	CCDS7554	[A<>B<>C<>D<>E<>F<>G<>H<>I<>J<>K<>L<>M<>N<>O<>P<>Q<>R<>S<>T<>U<>V<>W<>X<>Y<>Z<>A1<>A2<>A3<>A4<>A5<>A6<>A7<>A8<>A9<>A11<>A12<>A13<>A14<>A15<>A16<>A17<>A18<>A19<>A20<>A21<>A22<>A23<>A24<>A25<>A26<>A27<>A28<>A29<>A30]
8351	ENSG00000075240	CCDS33672	[D<>E<>F<>G<>I<>J<>K<>L<>M<>N<>O<>P<>Q<>R<>S<>T<>V<>WX]
8354	ENSG00000075884	CCDS2184	[C<>D<>E<>F<>G<>H<>I<>J<>K<>L<>M<>N<>O]
8357	ENSG00000079435	CCDS12607	[A<>CD<>E<>F<>G<>H<>I<>J<>L<>MN]
8359	ENSG00000080293	CCDS2127	[A<>C<>E<>F<>G<>H<>I<>J<>K<>L<>M<>N<>OP]
8360	ENSG00000080854	CCDS61010	[A<>B<>C<>D<>E<>F<>G<>H<>I<>J<>K<>L<>M<>N<>O<>Q<>R<>S<>U<>V]
8361	ENSG00000081248	CCDS1407	[A<>B<>C<>D<>E<>F<>G<>H<>I<>J<>K<>L<>M<>N<>O<>P<>Q<>R<>S<>T<>U<>V<>W<>X<>Y<>Z<>A1<>A2<>A3<>A4<>A5<>A6<>A7<>A8<>A9<>A10<>A11<>A12<>A13<>A14<>A15<>A16<>A18A19<>A20A21]
8374	ENSG00000086730	CCDS5566	[A<>B<>C<>D<>F<>G<>H<>I<>J<>KL<>M]
8379	ENSG00000087586	CCDS13451	[C<>D<>F<>G<>H<>I<>J<>KL]
8384	ENSG00000089327	CCDS12447	[A<>B<>C<>E<>F<>H<>I<>J]
8394	ENSG00000092200	CCDS45080	[A<>D<>EF<>G<>HI<>J<>K<>L<>M<>N<>P<>Q<>RS<>T<>U<>V<>WX<>A1<>A2A3<>A5<>A6<>A7<>A8<>A9]
8399	ENSG00000099330	CCDS12351	[A<>B<>D<>E<>F<>GH]
8419	ENSG00000102098	CCDS14185	[A<>B<>C<>D<>E<>F<>V<>W<>X<>Y<>Z<>A1<>A2<>A3A4]
8437	ENSG00000105321	CCDS12698	[A<>C<>DE<>F<>G<>H<>I<>J<>K<>L<>MN]
8449	ENSG00000106013	CCDS43638	[A<>B<>D<>E<>F<>G]
8502	ENSG00000112787	CCDS45010	[A<>B<>C<>D<>E<>F<>G<>HI<>K<>LM<>N<>PQR<>ST<>U<>V<>W<>X]
8507	ENSG00000113318	CCDS34195	[AB<>C<>D<>E<>F<>G<>H<>I<>J<>K<>L<>M<>N<>O<>P<>Q<>R<>S<>T<>UV<>W<>X<>Y<>Z]
8520	ENSG00000115556	CCDS46516	[A<>B<>C<>D<>E<>F<>G<>H<>I<>L<>M<>N<>O<>P<>Q]
8535	ENSG00000117281	CCDS72861	[B<>C<>DE<>F]
8544	ENSG00000119715	CCDS9850	[D<>E<>F<>G<>H<>I<>K<>L]
8548	ENSG00000121274	CCDS54006	[A<>C<>D<>E<>F<>G<>H<>I<>J<>K<>L<>M<>N]
8549	ENSG00000121570	CCDS33814	[A<>B<>EF<>G<>H<>I<>J]
8571	ENSG00000124786	CCDS4508	[A<>CD<>E<>F<>G<>H<>I<>J<>K<>L]
8583	ENSG00000125844	CCDS13128	[A<>C<>F<>G<>H<>I<>J<>K<>L<>M<>N<>O<>P<>Q<>R<>S<>T<>U<>V<>W<>X<>Y<>Z<>A1]
8605	ENSG00000130723	CCDS48044	[A<>B<>C<>D<>E<>F<>G<>H<>I<>J<>K<>L<>N<>O<>P<>Q<>R<>S<>T<>UV<>W<>X<>Y<>Z<>A1<>A2<>A3<>A4<>A5<>A6<>A7A8]
8609	ENSG00000131044	CCDS42863	[A<>C<>D<>E<>F<>G<>I<>J<>L<>M<>N<>O<>P<>R]
8614	ENSG00000131899	CCDS32586	[A<>B<>C<>D<>E<>F<>G<>H<>I<>J<>K<>L<>M<>N<>O<>P<>Q<>R<>S<>TU<>V<>X]
8615	ENSG00000132016	CCDS12299	[A<>B<>C<>E<>F<>H<>J]
8627	ENSG00000133640	CCDS41816	[A<>B<>D<>E<>F<>G<>H<>J<>K<>L<>M<>N<>O<>P<>Q<>R<>S<>T<>U<>V<>W<>X<>Y<>A1<>A2<>A3]
8631	ENSG00000134070	CCDS33697	[A<>B<>CD<>E<>G<>H<>I<>J<>K<>L<>M<>N<>O]
8652	ENSG00000136098	CCDS73576	[A<>B<>C<>D<>E<>F<>G<>H<>I<>JK<>L<>N<>O<>P<>Q]
8659	ENSG00000137338	CCDS4648	[AB<>C<>D<>F<>G<>HI]
8670	ENSG00000138336	CCDS7281	[A<>B<>C<>D<>E<>F<>G<>I<>J<>K<>MN]
8683	ENSG00000140299	CCDS10174	[A<>BC<>D<>E<>F<>G<>H<>I<>J<>L]
8706	ENSG00000143297	CCDS1165	[A<>C<>D<>F<>G<>I<>J<>K<>L<>M<>N<>O<>P<>Q<>RS<>U<>V]
8711	ENSG00000143850	CCDS1444	[A<>B<>C<>D<>F<>G<>H<>L<>M<>N<>O<>P<>Q<>S<>T<>V<>W<>X<>Y<>Z]
8712	ENSG00000143921	CCDS1815	[A<>C<>D<>EF<>G<>H<>IJ<>K<>M<>N<>O<>P<>Q]
8733	ENSG00000147432	CCDS6134	[A<>D<>E<>F<>G<>H]
8741	ENSG00000149527	CCDS59959	[B<>C<>D<>E<>F<>G<>H<>I<>J<>K<>L<>O<>P<>Q<>R<>S<>T<>U<>V<>W<>X<>A1]
8752	ENSG00000151773	CCDS9390	[A<>C<>D<>E<>F]
8754	ENSG00000151917	CCDS43476	[A<>BC<>D<>E<>FG]
8758	ENSG00000152760	CCDS633	[A<>CD<>E<>F]
8762	ENSG00000153250	CCDS2213	[A<>C<>D<>E<>F<>G<>HI<>J<>K<>M<>N<>O<>P]
8763	ENSG00000153339	CCDS11901	[A<>B<>C<>D<>E<>F<>H<>I<>J<>K<>L<>M<>N<>O<>P<>Q<>S<>T<>U<>V<>W<>X<>Y<>ZA1<>A2<>A3<>A4<>A5<>A6]
8764	ENSG00000153898	CCDS30762	[B<>CD<>E<>F<>G<>H<>I<>J<>K<>L<>M<>N<>O<>P]
8766	ENSG00000154493	CCDS31310	[A<>B<>CD<>EF<>GH<>I<>J<>K<>L]
8780	ENSG00000157131	CCDS606	[AB<>C<>D<>E<>F<>G<>H<>I<>K<>L<>M]
8786	ENSG00000158106	CCDS47927	[A<>C<>DE<>F<>G<>H<>I<>J<>K<>LM<>N<>OP<>Q<>R<>S]
8793	ENSG00000159618	CCDS10785	[A<>B<>C<>DE<>F<>G<>HI<>J<>K<>L<>M]
8795	ENSG00000160117	CCDS12354	[AB<>C<>D<>E<>F<>IJ<>K<>LM<>N]
8798	ENSG00000160949	CCDS34968	[A<>B<>C<>D<>E<>F<>G<>H<>I<>J<>K<>L<>M<>N<>O<>P<>Q<>R<>ST<>U<>V<>W<>X<>Y<>Z<>A1]
8799	ENSG00000160999	CCDS78264	[A<>BC<>D<>E<>F<>GH<>J<>K<>L]
8804	ENSG00000161860	CCDS42509	[A<>C<>D<>E<>F<>G]
8811	ENSG00000162408	CCDS80	[A<>B<>C<>D<>EF<>G<>H<>I<>J<>K<>L<>MN]
8819	ENSG00000163218	CCDS30871	[A<>B<>DE<>F<>G<>I<>J<>K]
8836	ENSG00000164088	CCDS46840	[F<>G<>H<>I<>J<>K<>L]
8846	ENSG00000165238	CCDS75858	[A<>B<>C<>D<>E<>F<>G<>H<>I<>J<>K<>L<>M<>N<>O<>P<>Q<>R<>S<>T<>U<>V<>W<>X<>Y<>Z<>A1<>A2<>A3<>A5]
8870	ENSG00000167105	CCDS11562	[A<>C<>D<>EF<>G]
8877	ENSG00000167984	CCDS73817	[E<>F<>G<>H<>I<>J<>K<>L<>M<>N<>O<>P<>Q<>R<>S<>T<>UV]
8901	ENSG00000171487	CCDS12938	[A<>B<>C<>D<>E<>F<>G<>O<>P<>Q<>R<>S<>T<>U<>V]
8915	ENSG00000173389	CCDS2836	[A<>B<>C<>D]
8919	ENSG00000173599	CCDS8152	[B<>C<>D<>E<>F<>G<>H<>I<>J<>K<>L<>M<>O<>P<>Q<>R<>S<>T<>U<>V]
8927	ENSG00000175221	CCDS12047	[BD<>E<>F<>G<>H<>I<>J<>K<>L<>M<>N<>O<>P<>Q<>S]
8933	ENSG00000175854	CCDS43883	[A<>CD<>EG<>H<>I]
8934	ENSG00000175877	CCDS43597	[A<>B<>DEF]
8941	ENSG00000176915	CCDS41869	[A<>B<>C<>E<>F<>G<>H<>I<>J<>K<>L<>N<>O]
8954	ENSG00000178522	CCDS3543	[A<>B<>C<>D<>E<>FG<>H<>I<>J<>K<>L<>M<>N]
8967	ENSG00000181610	CCDS11598	[A<>BC<>D<>E<>F]
8981	ENSG00000183495	CCDS31929	[A<>BC<>D<>E<>F<>G<>H<>I<>J<>K<>L<>M<>N<>O<>P<>Q<>R<>S<>T<>U<>V<>W<>X<>Y<>Z<>A1<>A3<>A4<>A5<>A6<>A7<>A8<>A9<>A10<>A11<>A12<>A13<>A14<>A15<>A16<>A17<>A18<>A19<>A20<>A21<>A22<>A23<>A24<>A25<>A26<>A27<>A28]
8996	ENSG00000185666	CCDS13908	[A<>B<>C<>DE<>F<>H<>I<>J<>K<>L<>M<>N<>O]
9000	ENSG00000185946	CCDS781	[A<>B<>C<>D<>E<>F<>G<>H<>IJ<>K<>L<>M<>N<>OPQ]
9004	ENSG00000186364	CCDS72865	[A<>B<>D<>E<>F<>G<>I<>K]
9005	ENSG00000186409	CCDS30690	[G<>H<>I<>J<>L<>M<>N<>O<>P<>Q<>R<>S<>T<>U<>V]
9012	ENSG00000187533	CCDS3535	[A<>B<>D<>E]
9015	ENSG00000187860	CCDS33632	[A<>BC<>D<>E<>F<>G<>H<>IJ<>K<>L]
9017	ENSG00000188038	CCDS10850	[A<>BD<>E]
9018	ENSG00000188306	CCDS46951	[E<>F<>G<>H<>I]
9024	ENSG00000188782	CCDS30645	[BD<>E<>F<>G<>H<>I<>J<>K<>L<>M]
9027	ENSG00000189283	CCDS2894	[D<>E<>F<>G<>H]
9041	ENSG00000197140	CCDS47846	[B<>C<>D<>E<>F<>G<>H<>I<>J<>K<>L<>M<>N<>O<>P<>Q<>R<>S<>U<>V<>W<>Y<>Z<>A1<>A2]
9045	ENSG00000197748	CCDS31281	[A<>D<>E<>F<>G<>H<>I<>J<>K<>L<>M<>N<>O<>Q<>R<>S<>T<>V<>W<>X<>Y<>Z<>A1<>A2<>A3<>A5<>A6<>A7<>A8<>A9<>A10<>A11<>A12<>A13<>A14<>A15<>A16<>A17]
9057	ENSG00000198839	CCDS5755	[A<>D<>E<>F<>G<>H<>I<>J<>K<>L<>M<>N]
9059	ENSG00000198919	CCDS2952	[A<>C<>D<>E<>F<>G<>H<>I<>J<>K<>L<>M<>N<>O<>P<>Q<>R<>S<>T<>U<>V<>W<>X<>Y<>Z<>A1<>A2<>A3<>A4<>A5<>A6]
9072	ENSG00000204644	CCDS43436	[B<>E<>F<>G]
9073	ENSG00000205078	CCDS45533	[A<>B<>C<>E<>F<>G<>I<>J<>K<>L<>M]
9076	ENSG00000205858	CCDS56464	[A<>B<>C<>D<>EF<>G<>HI<>J<>L]
9087	ENSG00000214700	CCDS44851	[A<>C]
9088	ENSG00000215045	CCDS47537	[AB<>C<>E<>F<>G<>H<>I<>J<>KL<>M<>N<>O<>P<>Q<>R<>S<>T<>U<>V<>W<>X<>Y]
9096	ENSG00000248487	CCDS2843	[A<>BC<>D<>F<>G]
9114	ENSG00000277481	CCDS73912	[A<>C<>D<>F<>G<>I<>JK<>M<>N<>O<>P<>Q<>R<>S<>T<>U<>V<>W<>X<>Y<>Z<>A1<>A2<>A3A4<>A7<>A8<>A9<>A10<>A11<>A12A13]
9122	ENSG00000056277	CCDS14622	[A<>C<>D<>E<>F<>H<>I<>J<>K<>L<>M<>N<>O<>P<>Q<>R<>ST<>U]
9127	ENSG00000083838	CCDS12982	[C<>D<>EG<>HI<>K<>M]
9131	ENSG00000099331	CCDS46010	[A<>B<>C<>D<>E<>F<>G<>H<>I<>J<>K<>L<>M<>N<>O<>P<>Q<>R<>S<>T<>UX<>YZ<>A1<>A2<>A3<>A4<>A5<>A6A7<>A8<>A9<>A10<>A11<>A12<>A13<>A14<>A15<>A16<>A17A18]
9132	ENSG00000099889	CCDS13771	[A<>C<>D<>F<>G<>H<>I<>J<>K<>L<>M<>N<>O<>PQ<>R<>S<>T]
9146	ENSG00000106331	CCDS5797	[C<>D<>E<>F<>G<>H<>IJ<>KL<>M]
9149	ENSG00000106436	CCDS34713	[A<>BC<>D<>EF<>G<>I<>JK<>L]
9168	ENSG00000126001	CCDS13255	[A<>B<>C<>D<>E<>F<>G<>HI<>K<>LM<>P<>Q<>R<>S<>T<>U<>V<>W<>X<>Y<>Z<>A1<>A2<>A3<>A4<>A5<>A6<>A7<>A8A9<>A10<>A11<>A12]
9170	ENSG00000127952	CCDS5580	[A<>B<>C<>EF<>G<>H<>I<>J]
9175	ENSG00000132604	CCDS10879	[A<>B<>C<>D<>E<>F<>HI<>L<>MN<>O]
9176	ENSG00000132849	CCDS617	[A<>B<>C<>D<>E<>F<>G<>H<>I<>J<>K<>M<>N<>O<>P<>Q<>R<>S<>T<>U<>V<>W<>X<>Y<>Z<>A1<>A3<>A4<>A5<>A6<>A8<>A9<>A10<>A11<>A12<>A13<>A14A15<>A16<>A17<>A18<>A20<>A21]
9179	ENSG00000135222	CCDS3532	[A<>B<>D<>FG<>H<>J]
9182	ENSG00000139193	CCDS8545	[A<>B<>C<>D<>E<>FG]
9185	ENSG00000142233	CCDS33068	[CD<>E<>F<>G<>H<>JK]
9190	ENSG00000149043	CCDS7726	[A<>DE<>G<>H<>I<>J<>K<>L<>M]
9198	ENSG00000156042	CCDS7324	[A<>B<>C<>D<>E<>F<>G<>H<>I<>J<>K<>L<>MN<>P<>Q<>R<>S<>T<>U<>X<>Y<>Z<>A1<>A2<>A3<>A4<>A5]
9203	ENSG00000158901	CCDS13361	[A<>B<>E<>F<>G<>H]
9206	ENSG00000160883	CCDS4407	[A<>BCD<>E<>F<>G<>H<>I<>J<>K<>LM<>N<>O<>P<>Q<>R<>S<>T<>U]
9215	ENSG00000167094	CCDS6875	[A<>BG<>H<>I<>J<>K<>L<>M<>N<>O<>P<>Q<>S<>T]
9223	ENSG00000171763	CCDS10123	[A<>B<>C<>O<>QR<>S<>T<>U]
9228	ENSG00000176988	CCDS14683	[A<>BD<>E<>F<>G]
9235	ENSG00000183067	CCDS33562	[A<>B<>D<>E<>F<>G<>J<>K<>L]
9239	ENSG00000186094	CCDS44137	[A<>B<>C<>D<>E<>F<>G<>H<>I<>J<>K<>L<>O<>P]
9243	ENSG00000187959	CCDS45768	[A<>C<>DE<>F<>H<>I]
9245	ENSG00000188779	CCDS58374	[A<>B<>C<>D<>GH<>J<>L<>N<>O<>P<>Q<>R<>S<>T<>U]
9249	ENSG00000198722	CCDS6579	[A<>B<>C<>D<>E<>F<>G<>I<>J<>K<>L<>M<>N<>O<>P<>Q<>R<>S<>T<>U<>V<>W<>X<>YZA1<>A2<>A3<>A4<>A5<>A6<>A7<>A8<>A9<>A10<>A11<>A12<>A13<>A14<>A15<>A16]
9250	ENSG00000198879	CCDS31138	[A<>B<>C<>D<>F<>G<>H<>I<>J<>K<>L<>M<>N<>P<>Q<>R<>T<>U<>X<>Y]
9253	ENSG00000205846	CCDS31739	[A<>C<>D<>F<>G<>H]
9254	ENSG00000213928	CCDS9615	[E<>F<>GH<>I<>K<>L<>M<>N]
9258	ENSG00000064201	CCDS7733	[A<>BC<>D<>E<>F<>G<>H<>I<>JK<>L]
9267	ENSG00000103550	CCDS42127	[DE<>G<>H<>J]
9269	ENSG00000137101	CCDS6581	[A<>B<>C<>D<>E<>F<>G<>H]
9274	ENSG00000154175	CCDS46880	[AB<>C<>D<>E<>F<>G<>H<>I<>J<>K<>L<>O<>P<>Q<>R<>S<>T<>U<>Z<>A1<>A2<>A4<>A5<>A6<>A8<>A10<>A11<>A12<>A13<>A14<>A15<>A16<>A17<>A18<>A19]
9278	ENSG00000166220	CCDS7308	[A<>D<>F<>G<>J<>K<>L<>M<>N]
9280	ENSG00000175766	CCDS47345	[A<>B<>G<>H<>I<>JKL<>M]
9282	ENSG00000188056	CCDS34446	[A<>D<>E<>H<>I]
9288	ENSG00000122484	CCDS740	[A<>B<>C<>EF<>G<>H<>I<>J<>L<>M<>N<>QR<>S]
9291	ENSG00000165949	CCDS32148	[A<>E<>F<>G]
9299	ENSG00000001460	CCDS253	[B<>E<>F<>G<>H<>I<>J]
9301	ENSG00000002726	CCDS64797	[B<>C<>DE<>F]
9302	ENSG00000002745	CCDS5780	[A<>C<>D<>E]
9304	ENSG00000002822	CCDS78201	[D<>E<>F<>G<>H<>I<>J<>K<>L<>M<>N<>O<>P<>Q<>R<>S]
9308	ENSG00000003147	CCDS34602	[A<>BC<>D<>E<>F<>G<>H<>I<>J<>K<>L<>M<>N]
9310	ENSG00000003509	CCDS42673	[A<>C<>E<>F<>I<>J<>K<>L]
9313	ENSG00000004660	CCDS11039	[A<>B<>C<>D<>E<>F<>G<>H<>I<>J<>K<>L<>M<>N<>OP]
9314	ENSG00000004777	CCDS12477	[A<>C<>D<>E<>F<>G<>H<>I<>J<>K<>L<>M<>N<>O<>P<>Q<>R<>S<>T<>V<>WXY]
9318	ENSG00000005187	CCDS45435	[AB<>C<>D<>E<>F<>G<>H<>IJ]
9319	ENSG00000005206	CCDS74252	[A<>B<>C<>D<>E<>FG<>H<>I<>J<>K<>L<>M<>N<>O<>Q]
9322	ENSG00000005436	CCDS62943	[A<>B<>CD]
9328	ENSG00000006015	CCDS42524	[A<>B<>CD<>E<>F]
9329	ENSG00000006071	CCDS31437	[A<>B<>C<>D<>E<>F<>G<>H<>I<>J<>K<>L<>M<>N<>O<>P<>R<>U<>V<>W<>X<>Y<>Z<>A1<>A2<>A3<>A4<>A5<>A6<>A7<>A8<>A9<>A10<>A11<>A12<>A13<>A14<>A15<>A16]
9329	ENSG00000006071	CCDS73264	[A<>B<>C<>D<>E<>F<>G<>H<>I<>J<>K<>L<>M<>N<>O<>P<>QR<>U<>V<>W<>X<>Y<>Z<>A1<>A2<>A3<>A4<>A5<>A6<>A7<>A8<>A9<>A10<>A11<>A12<>A13<>A14<>A15<>A16]
9331	ENSG00000006555	CCDS598	[A<>B<>C<>D<>E<>F]
9332	ENSG00000006638	CCDS54198	[A<>B<>D]
9336	ENSG00000006744	CCDS11164	[A<>B<>C<>D<>E<>F<>G<>I<>J<>K<>L<>M<>N<>O<>P<>Q<>R<>S<>T<>U<>V<>W<>X<>YZ]
9340	ENSG00000007216	CCDS54098	[A<>B<>CD<>E<>F<>G<>H<>I<>J<>K<>L<>M]
9343	ENSG00000008323	CCDS44808	[B<>C<>D<>E<>F<>G<>H<>I<>J<>K<>L<>M<>N<>O<>P]
9344	ENSG00000008394	CCDS58209	[A<>B<>D]
9345	ENSG00000008710	CCDS32369	[A<>B<>C<>D<>E<>F<>G<>H<>I<>K<>L<>M<>N<>O<>P<>Q<>R<>S<>T<>U<>V<>W<>X<>Y<>ZA1<>A2<>A3<>A4<>A5<>A6<>A7<>A8A9<>A10<>A11<>A12<>A13<>A14<>A15<>A16<>A17<>A18<>A19<>A20<>A21<>A22<>A23]
9345	ENSG00000008710	CCDS45385	[A<>B<>C<>D<>E<>F<>G<>H<>I<>K<>L<>M<>N<>O<>P<>Q<>R<>S<>T<>U<>V<>W<>X<>Y<>ZA1<>A2<>A3<>A4<>A5<>A6<>A7<>A9<>A10<>A11<>A12<>A13<>A14<>A15<>A16<>A17<>A18<>A19<>A20<>A21<>A22<>A23]
9347	ENSG00000008988	CCDS55231	[A<>B<>C<>D<>F]
9353	ENSG00000010626	CCDS8568	[A<>B<>C<>D<>E<>G]
9356	ENSG00000011143	CCDS54148	[A<>C<>D<>E<>F<>G<>H<>I<>J<>K<>L<>M<>N<>O<>P<>Q<>R<>S]
9357	ENSG00000011243	CCDS77249	[A<>B<>C<>D<>F<>G<>H<>I<>K<>L<>M<>N<>O<>PQ]
9366	ENSG00000013288	CCDS33951	[A<>B<>C<>D<>E<>FG<>HI<>J<>K<>M<>N<>O<>P<>Q<>R<>TU<>V<>W<>X]
9366	ENSG00000013288	CCDS77898	[A<>B<>C<>D<>E<>F<>I<>J<>K<>M<>N<>O<>P<>Q<>R<>TU<>V<>W<>X]
9368	ENSG00000013441	CCDS54427	[A<>B<>C<>D<>E<>F<>G<>H<>I<>J<>K<>L<>M]
9370	ENSG00000014914	CCDS72901	[D<>F<>G<>H<>I<>J<>K<>L<>M<>N<>O<>P<>Q<>R<>S<>TU<>W]
9371	ENSG00000014919	CCDS7481	[A<>B<>C<>D<>E<>F<>G<>H<>J]
9380	ENSG00000022976	CCDS45164	[A<>BC<>D<>E<>F<>G<>I<>K]
9380	ENSG00000022976	CCDS58336	[C<>D<>E<>F<>G<>I<>K]
9385	ENSG00000025156	CCDS5124	[A<>B<>C<>D<>E<>F<>G<>H<>IJ<>K<>L<>M<>N]
9385	ENSG00000025156	CCDS47470	[A<>B<>C<>D<>E<>F<>G<>H<>IJ<>K<>M<>N]
9386	ENSG00000025708	CCDS58811	[A<>B<>C<>D<>E<>F<>G<>HI<>J]
9387	ENSG00000028310	CCDS34128	[C<>D<>E<>G<>H<>I<>J<>K<>L<>M<>N<>O<>P<>Q<>R]
9389	ENSG00000032742	CCDS31944	[A<>BC<>D<>E<>F<>G<>H<>I<>J<>K<>L<>M<>N<>O<>P<>Q<>R<>S<>T<>U<>V<>W<>X<>Y<>Z<>A1]
9390	ENSG00000033050	CCDS5922	[A<>C<>D<>E<>G<>H<>I<>J<>K<>L<>M<>N<>O<>P<>R]
9390	ENSG00000033050	CCDS5923	[A<>C<>D<>E<>G<>H<>I<>J<>K<>L<>M<>N<>O<>PQ]
9391	ENSG00000033100	CCDS64803	[A<>C<>D<>E<>F]
9394	ENSG00000034152	CCDS11218	[C<>D<>E<>F<>G<>H<>I<>J<>K<>L<>M]
9398	ENSG00000035681	CCDS47864	[B<>C<>D<>E<>F<>G<>H<>I<>J<>K<>L<>M<>N<>O<>P<>Q<>R<>S<>T<>U<>V<>X<>Y<>Z<>A1<>A2<>A3<>A4<>A5<>A6<>A7]
9399	ENSG00000035928	CCDS3450	[A<>B<>C<>D<>E<>F<>G<>H<>IJ<>K<>L<>M<>N<>P<>Q<>R<>S<>T<>U<>V<>W<>X<>Y<>Z<>A1]
9402	ENSG00000036828	CCDS54632	[A<>B<>C<>D<>EF<>G]
9403	ENSG00000037280	CCDS43412	[A<>B<>C<>D<>E<>F<>G<>H<>I<>J<>K<>L<>M<>N<>O<>P<>Q<>R<>S<>T<>U<>V<>W<>X<>Y<>Z<>A1<>A2<>A3<>A4]
9406	ENSG00000037757	CCDS12297	[A<>B<>E<>G<>H<>I]
9406	ENSG00000037757	CCDS32923	[A<>B<>D<>FG<>H<>I]
9408	ENSG00000038295	CCDS56342	[A<>B<>C<>D<>E<>F<>G<>H<>I<>J]
9413	ENSG00000041515	CCDS32008	[C<>D<>E<>F<>G<>H<>I<>J<>K<>L<>M<>N<>O<>P<>Q<>R<>S<>T<>U<>V<>W<>X<>Y<>Z<>A1<>A2<>A3<>A4<>A5<>A6<>A7A9<>A10<>A11<>A12]
9413	ENSG00000041515	CCDS73598	[A<>BC<>D<>E<>F<>G<>H<>I<>J<>K<>L<>M<>N<>O<>P<>Q<>R<>S<>T<>U<>V<>W<>X<>Y<>Z<>A1<>A2<>A3<>A4<>A5<>A6<>A7A9<>A10<>A11<>A12]
9416	ENSG00000042813	CCDS5509	[B<>C<>D<>EF<>G<>H<>I<>J]
9417	ENSG00000044090	CCDS4881	[C<>E<>F<>G<>H<>I<>K<>L<>M<>N<>O<>P<>Q<>R<>S<>T<>U<>V<>W<>X<>Y<>Z<>A1<>A2<>A3]
9417	ENSG00000044090	CCDS55003	[A<>BCD<>E<>F<>G<>H<>I<>K<>L<>M<>N<>O<>P<>Q<>R<>S<>T<>U<>V<>W<>X<>Y<>Z<>A1<>A2<>A3]
9418	ENSG00000044524	CCDS46875	[A<>B<>C<>D<>E<>F<>GH]
9419	ENSG00000048028	CCDS31680	[A<>B<>C<>D<>EF<>G<>H<>I<>K<>L<>M<>N<>O<>P<>Q<>R<>S<>T<>U<>V<>W<>X<>Y<>Z<>A1]
9419	ENSG00000048028	CCDS73394	[F<>G<>H<>I<>K<>L<>M<>N<>O<>P<>Q<>R<>S<>T<>V<>W<>X<>Y<>Z<>A1]
9422	ENSG00000048828	CCDS6706	[A<>B<>C<>D<>E<>FG<>H<>I<>J<>L<>M<>N<>O<>P<>Q<>R<>S<>T]
9422	ENSG00000048828	CCDS75859	[A<>B<>C<>D<>E<>FG<>H<>I<>JK]
9424	ENSG00000049247	CCDS90	[A<>C<>E<>F<>GH]
9424	ENSG00000049247	CCDS91	[BC<>E<>F<>GH]
9425	ENSG00000049618	CCDS55072	[AB<>C<>D<>E<>F<>G<>H<>I<>J<>K<>L<>N<>O<>P<>Q<>R<>S<>T<>U<>V]
9429	ENSG00000052723	CCDS41371	[AB<>C<>D<>E<>F]
9433	ENSG00000053900	CCDS68684	[A<>B<>C<>D<>E<>F<>G<>H<>I<>J<>K<>L<>M<>N<>O<>P<>QR<>S<>T<>U<>V<>W<>X<>Y<>Z<>A1<>A2<>A3]
9434	ENSG00000054148	CCDS48060	[A<>B<>C<>D]
9435	ENSG00000054179	CCDS7025	[A<>B<>C<>D<>E<>F<>G<>I<>J]
9437	ENSG00000055332	CCDS1786	[A<>B<>C<>E<>F<>G<>J<>K<>M<>N<>O<>P<>Q<>R<>S]
9437	ENSG00000055332	CCDS46259	[A<>B<>C<>E<>F<>G<>J<>K<>N<>O<>P<>Q<>R<>S]
9439	ENSG00000056558	CCDS55335	[E<>F<>G<>H]
9440	ENSG00000057294	CCDS8731	[A<>B<>C<>D<>E<>F<>G<>H<>I<>J<>K<>L<>M<>N]
9445	ENSG00000059122	CCDS45390	[A<>C<>E<>F<>G<>H<>J<>K]
9445	ENSG00000059122	CCDS76809	[A<>BC<>E<>F<>G<>H<>J<>K]
9452	ENSG00000061794	CCDS8714	[A<>B<>E<>F<>G<>H<>IJ<>K]
9452	ENSG00000061794	CCDS53769	[A<>B<>E<>F<>G<>I]
9457	ENSG00000063177	CCDS12726	[A<>B<>C<>D<>E<>F<>H]
9457	ENSG00000063177	CCDS58669	[A<>C<>D<>E<>F<>H]
9459	ENSG00000063438	CCDS43297	[A<>B<>D<>E<>F<>G<>HI<>J<>K<>L<>M<>N]
9459	ENSG00000063438	CCDS56355	[A<>B<>D<>E<>F<>G<>HI<>K<>L<>M<>N]
9461	ENSG00000063978	CCDS47001	[A<>C<>D<>E<>F<>G<>HI]
9461	ENSG00000063978	CCDS54713	[A<>C<>D<>E<>G<>H]
9462	ENSG00000064270	CCDS67088	[A<>B<>C<>D<>E<>F<>G<>H<>I<>J<>K<>L<>M<>N<>O<>P<>Q<>R<>S<>T<>U<>V<>W<>X<>Y<>Z<>A1<>A2]
9463	ENSG00000064309	CCDS58192	[A<>B<>C<>D<>E<>F<>G<>H<>I<>J<>K<>L<>M<>N<>O<>P<>Q<>RS<>T]
9468	ENSG00000064763	CCDS61084	[C<>D<>E<>F<>G<>H<>I<>J<>K<>LM]
9470	ENSG00000064932	CCDS45894	[A<>B<>C<>E<>F<>GH<>I<>J<>K<>L<>M<>N<>O<>P<>Q<>R<>S<>T<>U<>V<>W<>X<>Y<>Z<>A1<>A2<>A4<>A5<>A6<>A7<>A8A9]
9470	ENSG00000064932	CCDS45895	[D<>E<>F<>GH<>I<>J<>K<>L<>M<>N<>O<>P<>Q<>R<>S<>T<>U<>V<>W<>X<>Y<>Z<>A1<>A2<>A4<>A5<>A6<>A7<>A8A9]
9472	ENSG00000065000	CCDS42459	[A<>B<>C<>D<>E<>F<>G<>H<>I<>J<>K<>L<>M<>N<>P<>Q<>R<>S<>T<>U<>V<>WXY<>A3<>A4<>A5<>A6<>A7<>A8<>A9<>A10]
9472	ENSG00000065000	CCDS58638	[A<>B<>C<>D<>E<>F<>G<>H<>I<>J<>K<>L<>M<>N<>P<>Q<>R<>S<>T<>U<>V<>WXY<>Z<>A1<>A3<>A4<>A5<>A6<>A7<>A8<>A9<>A10]
9475	ENSG00000065328	CCDS7095	[A<>B<>C<>EF<>H<>I<>J<>K<>L<>M<>N<>O<>P<>Q<>RS<>T<>U<>V<>W]
9475	ENSG00000065328	CCDS7096	[A<>B<>C<>DEF<>H<>I<>J<>K<>L<>M<>N<>O<>P<>Q<>RS<>T<>U<>V<>W]
9478	ENSG00000065518	CCDS54630	[A<>BC]
9481	ENSG00000065809	CCDS7102	[A<>B<>CD<>E<>F]
9483	ENSG00000065923	CCDS14269	[A<>B<>C<>D<>E<>F<>G<>IJ<>K<>L<>M<>N<>O<>P<>Q<>R<>S]
9484	ENSG00000066027	CCDS55686	[B<>C<>D<>E<>F<>G<>H<>I<>J<>K<>L<>M<>N]
9486	ENSG00000066230	CCDS64116	[A<>B<>C<>D<>E<>F<>G<>I<>J<>K<>L<>M<>N<>O<>P<>Q<>S]
9488	ENSG00000066336	CCDS44591	[A<>BC<>D<>E<>F]
9489	ENSG00000066382	CCDS44560	[A<>B<>C<>D<>E<>G]
9490	ENSG00000066697	CCDS56579	[A<>B]
9492	ENSG00000066926	CCDS32836	[A<>BC<>D<>E<>F<>G<>H<>I<>J<>K<>L]
9495	ENSG00000067596	CCDS77040	[A<>B<>C<>D<>E<>F<>G<>H<>I<>J<>K<>L<>M<>N<>O<>P<>Q<>R<>S<>T<>U<>V<>X]
9498	ENSG00000067829	CCDS44019	[A<>B<>C<>D<>E<>F<>G<>H<>I<>J<>K<>LM]
9501	ENSG00000068120	CCDS45685	[A<>BC<>D<>E<>F<>G<>H<>I<>J<>K]
9504	ENSG00000069702	CCDS30770	[B<>C<>D<>E<>F<>G<>H<>IJ<>K<>L<>M<>N<>O<>P<>Q<>R]
9512	ENSG00000070495	CCDS42383	[A<>B<>C<>D<>E<>F<>H]
9516	ENSG00000071242	CCDS34570	[A<>B<>D<>E<>F<>G<>H<>I<>J<>K<>L<>M<>N<>O<>P<>Q<>R<>S<>T<>U<>V<>W]
9517	ENSG00000071462	CCDS56490	[A<>B<>C<>D<>E<>F<>G<>H<>I<>J<>K<>L<>M]
9518	ENSG00000071909	CCDS42773	[C<>D<>E<>F<>G<>H<>I<>J<>K<>L<>M<>N<>O<>P<>Q<>R<>S<>T<>U<>V<>W<>X<>Y<>Z<>A1<>A2<>A3<>A4<>A5<>A6<>A8<>A10<>A11<>A12<>A13]
9518	ENSG00000071909	CCDS46446	[C<>D<>E<>F<>G<>H<>I<>J<>K<>L<>M<>N<>O<>P<>Q<>R<>S<>T<>U<>V<>W<>X<>Y<>Z<>A1<>A2<>A3<>A5<>A6<>A8<>A10<>A11<>A12<>A13]
9519	ENSG00000071991	CCDS59325	[A<>C<>D<>E<>F<>G<>H<>I<>L]
9524	ENSG00000072210	CCDS11210	[A<>B<>C<>D<>E<>F<>G<>H<>I<>K]
9524	ENSG00000072210	CCDS32589	[A<>B<>C<>D<>E<>F<>G<>H<>I<>J]
9528	ENSG00000072501	CCDS75985	[B<>C<>D<>E<>F<>G<>H<>I<>J<>K<>L<>M<>N<>O<>P<>Q<>R<>S<>T<>U<>V<>W<>X<>Y<>Z]
9529	ENSG00000072506	CCDS35300	[A<>B<>C<>D<>E<>G]
9530	ENSG00000072840	CCDS77896	[A<>B<>C<>D<>E<>F<>G<>H<>I<>J<>K<>L]
9531	ENSG00000072958	CCDS46008	[A<>B<>C<>D<>E<>F<>G<>H<>I<>J<>K<>L<>M]
9533	ENSG00000073331	CCDS3697	[AB<>C<>D<>E<>F<>G<>H<>I<>J<>K<>L<>M<>N<>P]
9533	ENSG00000073331	CCDS58923	[B<>D<>E<>F<>G<>H<>I<>J<>K<>L<>M<>N<>P]
9537	ENSG00000073737	CCDS74600	[A<>BC<>D<>E<>F]
9538	ENSG00000073803	CCDS56298	[A<>D<>E<>F<>G<>H<>I<>J<>K<>L<>M<>N]
9539	ENSG00000073849	CCDS46973	[C<>D<>E<>F]
9545	ENSG00000075673	CCDS53858	[A<>B<>C<>D<>E<>F<>G<>HI<>J<>K<>L<>M<>N<>O<>P<>Q<>R<>S<>T<>U<>V<>W<>X]
9546	ENSG00000075702	CCDS33001	[B<>C<>D<>E<>F<>G<>H<>I<>J<>K<>L<>M<>N<>O<>P<>Q<>R<>S<>T<>U<>V<>W<>Y<>Z<>A1A2<>A3<>A5<>A6A7<>A8<>A9A10<>A11<>A12]
9546	ENSG00000075702	CCDS46059	[B<>C<>D<>E<>F<>G<>H<>I<>J<>K<>L<>M<>N<>O<>P<>Q<>R<>S<>T<>U<>V<>W<>Y<>Z<>A1A2<>A3<>A4A5<>A6A7<>A8<>A9A10<>A11<>A12]
9547	ENSG00000075790	CCDS34730	[A<>B<>C<>D<>E<>F<>G<>HI]
9548	ENSG00000075891	CCDS7499	[A<>B<>C<>D<>E<>F<>G<>H<>I<>J]
9550	ENSG00000076108	CCDS44924	[A<>BC<>D<>E<>F<>G<>H<>I<>J<>K<>L<>M<>N<>O<>P<>Q<>R<>S<>T<>U<>V<>W<>X<>Y<>Z<>A1<>A2<>A3<>A4]
9552	ENSG00000077009	CCDS74259	[A<>B<>CD<>E<>F<>G<>HI]
9553	ENSG00000077044	CCDS46546	[BC<>D<>E<>F<>G<>H<>I<>J<>K<>L<>M<>N<>O<>P<>Q<>R<>S<>T<>U<>V<>W<>X<>Y<>Z<>A1<>A2<>A4<>A5<>A6]
9557	ENSG00000077235	CCDS32414	[A<>B<>C<>D<>E<>F<>G<>H<>I<>J<>K<>L<>M<>N<>O<>P<>Q<>R<>S<>T<>U<>V<>W<>X<>Y<>Z<>A1<>A2<>A3<>A4<>A5<>A6<>A8<>A9A10<>A11<>A13<>A14]
9557	ENSG00000077235	CCDS66988	[A<>B<>C<>D<>E<>F<>G<>H<>I<>J<>K<>L<>M<>N<>O<>P<>Q<>R<>S<>T<>U<>V<>W<>X<>Y<>Z<>A1<>A2<>A3<>A4<>A5<>A6<>A8<>A9<>A11<>A13<>A14]
9558	ENSG00000077238	CCDS58441	[B<>C<>D<>E<>F<>H<>I<>J<>K]
9563	ENSG00000078246	CCDS53737	[A<>B<>C<>D<>E<>F<>G<>H<>I<>J<>K<>M]
9565	ENSG00000078487	CCDS43623	[A<>B<>C<>DE<>F<>H<>I<>J<>K<>L<>M<>N<>O<>P<>QR<>ST]
9567	ENSG00000078687	CCDS45798	[EF<>G<>H<>I<>J<>K<>M<>N<>O<>P<>Q<>R<>S<>T<>V<>W<>X<>Y]
9567	ENSG00000078687	CCDS45799	[E<>G<>H<>I<>J<>K<>M<>N<>O<>P<>Q<>R<>S<>T<>U<>V<>W<>X<>Y]
9569	ENSG00000079616	CCDS58444	[D<>E<>F<>G<>H<>I<>J<>K<>L<>M<>N<>O<>P]
9571	ENSG00000080166	CCDS9470	[A<>B<>C<>D<>E<>F<>I<>JK]
9571	ENSG00000080166	CCDS45060	[A<>B<>C<>D<>E<>F<>G<>H<>I<>JK]
9575	ENSG00000080644	CCDS53964	[A<>B<>C<>D<>E<>G]
9576	ENSG00000080815	CCDS9813	[A<>C<>D<>E<>F<>G<>H<>I<>J<>K]
9578	ENSG00000080824	CCDS32160	[A<>B<>C<>D<>E<>F<>G<>H<>I<>J<>K<>L]
9579	ENSG00000080839	CCDS13290	[A<>B<>C<>D<>E<>F<>G<>H<>I<>J<>K<>L<>M<>N<>O<>P<>Q<>R<>S<>T<>UV]
9580	ENSG00000081014	CCDS58362	[D<>E<>F<>G<>H<>I<>J<>K<>L<>M<>N<>O<>P<>Q<>R<>S<>T<>U<>V]
9582	ENSG00000081277	CCDS30966	[A<>B<>C<>D<>E<>F<>G<>H<>I<>J<>K<>L<>M<>N]
9585	ENSG00000082146	CCDS56161	[A<>B<>C<>D<>E<>F<>G<>H<>I<>J<>K]
9599	ENSG00000085224	CCDS14434	[A<>B<>C<>D<>E<>F<>G<>H<>I<>J<>K<>MN<>O<>P<>Q<>R<>S<>T<>U<>V<>W<>X<>Y<>ZA1<>A2<>A3<>A4<>A5<>A6<>A7<>A8<>A9<>A10<>A11<>A12]
9599	ENSG00000085224	CCDS14435	[A<>B<>C<>D<>E<>G<>H<>I<>J<>K<>MN<>O<>P<>Q<>R<>S<>T<>U<>V<>W<>X<>Y<>ZA1<>A2<>A3<>A4<>A5<>A6<>A7<>A8<>A9<>A10<>A11<>A12]
9602	ENSG00000085491	CCDS786	[B<>C<>D<>E<>F<>G<>H<>I<>J<>K]
9603	ENSG00000085552	CCDS1190	[A<>B<>C<>D<>E<>F<>G<>I<>J<>K<>L<>M<>N<>O<>P<>Q<>R<>S<>T<>U]
9606	ENSG00000086200	CCDS47217	[A<>BC<>D<>E<>F<>G<>H<>I<>J<>K<>L<>M<>N<>O<>P<>Q<>R<>S<>T<>U<>V<>W<>X<>Y<>Z<>A1<>A2<>A3<>A4<>A5]
9609	ENSG00000086717	CCDS43920	[A<>B<>C<>D<>E<>F<>G<>H<>I<>J<>L<>M<>N<>O<>P]
9610	ENSG00000087008	CCDS47017	[A<>B<>C<>D<>E<>F<>G<>H<>I<>J<>K<>L<>M<>N<>P]
9612	ENSG00000087116	CCDS34311	[A<>B<>C<>D<>E<>F<>G<>H<>I<>J<>K]
9613	ENSG00000087191	CCDS11645	[A<>B<>C<>D<>E<>F<>H<>I<>J<>K<>L<>M]
9613	ENSG00000087191	CCDS56043	[B<>C<>D<>E<>F<>H<>I<>J<>K<>L<>M]
9615	ENSG00000087269	CCDS77893	[A<>B<>C<>D<>E<>F<>G<>H<>I<>J<>K<>L<>M<>N<>O<>P<>T]
9616	ENSG00000087494	CCDS8715	[A<>BC]
9617	ENSG00000088002	CCDS12724	[BD<>E<>F<>G<>H<>IJ]
9618	ENSG00000088280	CCDS44087	[A<>B<>C<>D<>FG<>H<>I<>J<>K<>L<>M<>N<>O<>P<>Q<>R<>S<>T<>U<>V<>W<>X<>Y<>Z]
9621	ENSG00000088812	CCDS13054	[A<>B<>C<>D<>E<>F<>G<>H<>I<>J<>K<>L<>M<>N<>O<>P<>Q<>R<>S<>T<>U<>V<>W<>X<>Y]
9622	ENSG00000088888	CCDS56176	[D<>E<>F<>G]
9624	ENSG00000089063	CCDS33438	[A<>B<>CD<>E<>F]
9625	ENSG00000089101	CCDS33447	[A<>B<>C<>D<>E<>F<>H<>I<>J<>K<>L<>M<>O<>P<>Q<>R<>S<>T<>U<>V<>W<>X<>Y<>Z<>A1<>A2]
9625	ENSG00000089101	CCDS54452	[A<>B<>C<>D<>E<>F<>H<>I<>J<>K<>L<>M<>N]
9635	ENSG00000089775	CCDS76689	[A<>C]
9637	ENSG00000090054	CCDS6693	[A<>B<>C<>D<>E<>F]
9640	ENSG00000090376	CCDS8975	[A<>B<>C<>E<>F<>G<>H<>I<>J<>K<>L<>M]
9640	ENSG00000090376	CCDS44937	[A<>C<>E<>F<>G<>H<>I<>J<>K<>L<>M]
9643	ENSG00000090539	CCDS3266	[A<>B<>C<>D<>E<>F<>G<>H<>I<>J<>K<>L<>M<>N<>O<>P<>Q<>R<>S<>T<>U<>V<>WX]
9645	ENSG00000090615	CCDS9281	[A<>BC<>D<>E<>F<>G<>H<>I<>J<>K<>L<>M<>N<>O<>P<>R<>S<>T<>U<>V<>WX<>Y<>ZA1]
9647	ENSG00000090932	CCDS12538	[A<>C<>D<>E<>F<>G<>H<>IJ]
9650	ENSG00000091262	CCDS10568	[B<>C<>E<>F<>G<>H<>I<>J<>K<>L<>M<>N<>O<>P<>Q<>R<>S<>T<>UV<>W<>Y<>Z<>A1<>A2<>A3<>A4<>A5<>A6<>A7<>A8<>A9]
9650	ENSG00000091262	CCDS58430	[B<>CD]
9651	ENSG00000091972	CCDS33818	[A<>B<>C<>D<>E<>F<>H]
9654	ENSG00000092330	CCDS41936	[A<>BC<>D<>E<>F<>G<>I<>J<>KL]
9654	ENSG00000092330	CCDS41937	[A<>BC<>D<>E<>F<>GH]
9657	ENSG00000092853	CCDS396	[A<>B<>CD<>E<>F<>G<>H<>I<>J<>KL<>M<>N<>O<>P<>Q<>R<>S<>T<>U<>V<>W<>X<>Y<>Z<>A1]
9657	ENSG00000092853	CCDS53297	[A<>B<>CD<>E<>F<>G<>H<>I<>KL<>M<>N<>O<>P<>Q<>R<>S<>T<>U<>V<>W<>X<>Y<>Z<>A1]
9669	ENSG00000095203	CCDS43860	[A<>B<>C<>D<>E<>F<>G<>H<>I<>J<>K<>L<>M<>N<>O<>Q]
9671	ENSG00000095539	CCDS55724	[A<>B<>C<>D<>E<>F<>G<>H<>I<>J<>K<>LM<>N<>P]
9673	ENSG00000095713	CCDS31266	[A<>B<>C<>D<>E<>F<>G<>H<>I<>J<>K<>L<>M<>N<>P]
9675	ENSG00000096060	CCDS54996	[A<>B<>C<>D<>E<>GH]
9677	ENSG00000096088	CCDS55000	[A<>B<>C<>D<>E<>F<>G]
9678	ENSG00000096093	CCDS55021	[B<>C<>D<>E<>F<>G<>H<>I<>J<>K<>L]
9681	ENSG00000096996	CCDS32957	[A<>C<>D<>E<>G<>H<>J<>K<>L<>M]
9681	ENSG00000096996	CCDS54232	[A<>C<>D<>E<>G<>H<>J<>K<>L<>N<>O<>P<>Q<>R<>S<>T<>V]
9683	ENSG00000099364	CCDS45465	[A<>BCD<>E<>F<>G<>H<>IJ<>K<>L<>M<>N]
9687	ENSG00000099814	CCDS45176	[D<>E<>F<>G<>H<>I<>J<>K<>L<>MN<>O<>P<>Q<>R<>S<>T]
9688	ENSG00000099840	CCDS42458	[B<>C<>D<>E<>F<>G<>H<>I<>JK<>L]
9689	ENSG00000099866	CCDS12028	[A<>C<>D<>E<>F]
9689	ENSG00000099866	CCDS12029	[A<>C<>D<>F]
9690	ENSG00000099875	CCDS12079	[A<>B<>C<>D<>E<>F<>G<>H<>I<>J<>K<>L<>N]
9692	ENSG00000099991	CCDS13823	[A<>B<>C<>D<>E<>F<>G<>H<>I<>J<>K<>L<>M<>N<>O<>P<>Q<>R<>S<>T<>U<>V<>W<>X<>Y<>Z<>A1<>A2<>A3<>A4<>A5<>A6<>A7<>A8<>A9A10<>A11]
9692	ENSG00000099991	CCDS74830	[A<>B<>C<>D<>E<>F<>H<>I<>J<>K<>L<>M<>N<>O<>P<>Q<>R<>S<>T<>U<>V<>W<>X<>Y<>Z<>A1<>A2<>A3<>A4<>A5<>A6<>A7<>A8<>A9A10<>A11]
9693	ENSG00000100023	CCDS46670	[A<>B<>C<>D<>E<>F<>G<>H<>I<>J<>K<>L<>M<>N<>O<>P<>Q<>R<>S<>UV<>W]
9694	ENSG00000100060	CCDS54525	[AB<>D<>E<>F<>G<>H<>I]
9696	ENSG00000100099	CCDS46677	[BC<>D<>E<>F<>G<>H<>I<>J<>K<>L<>M<>N]
9699	ENSG00000100142	CCDS77673	[A<>B<>C<>D<>F<>G]
9703	ENSG00000100196	CCDS46705	[A<>B<>C<>DE]
9706	ENSG00000100211	CCDS74861	[A<>BC<>D<>E<>F]
9709	ENSG00000100299	CCDS46736	[D<>E<>F<>G<>H<>I<>J]
9710	ENSG00000100311	CCDS33650	[B<>C<>D<>E<>F<>G]
9711	ENSG00000100324	CCDS13992	[A<>B<>C<>D<>E<>F<>G<>H<>I<>JK<>M]
9711	ENSG00000100324	CCDS13993	[A<>B<>C<>D<>E<>F<>G<>H<>I<>JK<>L]
9712	ENSG00000100325	CCDS13869	[A<>B<>C<>DE<>F<>G<>H<>I<>J<>K<>L<>M<>N<>O<>PQ<>R<>S<>T<>U]
9712	ENSG00000100325	CCDS56226	[A<>C<>E<>F<>G<>H<>I<>J<>K<>L<>M<>N<>O<>PQ<>R<>S<>T<>U]
9713	ENSG00000100335	CCDS77678	[A<>B<>C<>D<>F]
9714	ENSG00000100341	CCDS14053	[A<>B<>C<>DE<>F<>G<>H<>I<>J]
9714	ENSG00000100341	CCDS54537	[A<>E<>F<>G<>H<>I<>J]
9715	ENSG00000100346	CCDS46710	[A<>B<>C<>D<>E<>F<>G<>H<>I<>J<>K<>L<>M<>N<>O<>P<>Q<>R<>S<>T<>U<>V<>W<>X<>Y<>Z<>A1<>A2<>A3<>A4<>A5<>A6<>A7<>A8<>A9<>A10<>A11]
9716	ENSG00000100360	CCDS13932	[A<>C<>D<>E<>F<>G<>H]
9717	ENSG00000100364	CCDS33666	[C<>D<>E<>F<>G<>H<>I<>J<>K<>L]
9718	ENSG00000100365	CCDS13935	[A<>B<>C<>D<>E<>F<>G<>HIJ]
9724	ENSG00000100429	CCDS14088	[A<>B<>C<>D<>E<>F<>G<>H<>I<>J<>K<>L<>M<>N<>O<>P<>Q<>R<>S<>V]
9724	ENSG00000100429	CCDS54545	[A<>B<>C<>D<>E<>F<>G<>H<>J<>K<>L<>M<>N<>O<>P<>Q<>R<>S<>V]
9726	ENSG00000100490	CCDS73637	[AB<>C<>D<>E<>F<>G<>H<>I]
9731	ENSG00000100593	CCDS9864	[A<>B<>C<>D<>E<>F<>GH]
9731	ENSG00000100593	CCDS45143	[A<>B<>C<>E<>F<>G]
9732	ENSG00000100604	CCDS76718	[A<>B<>C<>D<>E<>H<>I]
9733	ENSG00000100605	CCDS45157	[A<>B<>C<>D<>E<>F<>G<>H<>I<>K]
9738	ENSG00000100784	CCDS45149	[A<>B<>C<>D<>E<>F<>G<>H<>I<>J<>K<>L<>NO]
9740	ENSG00000100867	CCDS9604	[A<>C<>D<>E<>F<>G<>I<>J]
9740	ENSG00000100867	CCDS41927	[A<>C<>D<>E<>F<>GH<>I<>JK]
9741	ENSG00000100888	CCDS45081	[A<>C<>D<>E<>F<>G<>H<>I<>J<>K<>L<>M<>N<>O<>P<>Q<>R<>S<>T<>U<>V<>W<>X<>Y<>Z<>A1<>A2<>A3<>A4<>A5<>A6<>A8<>A9<>A10<>A11<>A12<>A13]
9741	ENSG00000100888	CCDS53885	[B<>C<>D<>E<>F<>G<>H<>I<>J<>K<>L<>M<>N<>O<>P<>Q<>R<>S<>T<>U<>V<>W<>X<>Y<>Z<>A1<>A2<>A3<>A4<>A5<>A6<>A8<>A9<>A10<>A11<>A12<>A13]
9742	ENSG00000100997	CCDS13172	[A<>B<>C<>D<>E<>F<>G<>H<>I<>J<>K<>L<>N]
9745	ENSG00000101098	CCDS56191	[A<>BC<>D<>E<>F<>G]
9748	ENSG00000101194	CCDS77600	[C<>D<>E<>F<>G<>H<>I<>J<>K<>L<>M<>N<>O]
9749	ENSG00000101197	CCDS13513	[B<>C<>D<>E<>F<>GH]
9751	ENSG00000101236	CCDS46577	[A<>BC<>D<>E<>F<>G]
9752	ENSG00000101247	CCDS33441	[A<>B<>C<>DE<>G<>H<>I<>J<>K<>LM]
9753	ENSG00000101255	CCDS77554	[A<>B<>C<>D]
9761	ENSG00000101460	CCDS13237	[A<>C<>D<>E]
9762	ENSG00000101546	CCDS12021	[A<>B<>C<>E<>F<>G<>HI]
9762	ENSG00000101546	CCDS54194	[A<>B<>C<>E<>G<>H]
9773	ENSG00000101916	CCDS14153	[B<>C]
9774	ENSG00000102024	CCDS78499	[B<>C<>D<>E<>F<>G<>H<>I<>J<>K<>L<>M<>N<>O<>P<>Q]
9778	ENSG00000102309	CCDS55447	[AB<>C<>D<>F]
9779	ENSG00000102349	CCDS14373	[A<>BC<>D<>E<>F<>GH]
9779	ENSG00000102349	CCDS55428	[A<>BC<>D<>E<>G]
9783	ENSG00000102524	CCDS9509	[A<>C<>E<>F<>G<>H]
9783	ENSG00000102524	CCDS45067	[A<>C<>F<>G<>H]
9786	ENSG00000102763	CCDS31963	[A<>B<>C<>D<>E<>F<>G<>HI<>J<>K<>L<>M<>N<>O<>P<>Q<>R<>S<>T<>U<>V<>W<>X<>Y<>Z<>A1A2]
9787	ENSG00000102854	CCDS32356	[A<>B<>C<>E<>F<>G<>H<>I<>J<>K<>L<>MN<>O<>P<>Q<>R]
9791	ENSG00000102977	CCDS10842	[AB<>D<>E<>F<>G<>H<>I<>J<>K<>L<>M<>N]
9791	ENSG00000102977	CCDS42181	[AB<>CD<>E<>F<>G<>H<>I<>J<>K<>L<>M<>N]
9793	ENSG00000103037	CCDS10798	[A<>C<>E<>G<>H<>I<>J<>K<>LM]
9793	ENSG00000103037	CCDS54013	[A<>CDE<>G<>H<>I<>J<>K<>LM]
9795	ENSG00000103044	CCDS10870	[A<>B<>D]
9797	ENSG00000103160	CCDS54046	[A<>B<>D<>E<>F]
9798	ENSG00000103245	CCDS76798	[D<>E<>F<>G<>H<>I<>J<>K]
9799	ENSG00000103249	CCDS45378	[A<>C<>D<>E<>F<>G<>H<>I<>J<>K<>L<>M<>N<>O<>P<>Q<>R<>S<>T<>U<>V<>W<>X<>Y]
9805	ENSG00000103343	CCDS32380	[A<>B<>C]
9806	ENSG00000103356	CCDS76844	[A<>B<>C<>D<>E<>F<>G<>HI]
9807	ENSG00000103363	CCDS32374	[A<>B<>C<>D<>F]
9810	ENSG00000103460	CCDS54008	[B<>C<>E<>F<>G<>H<>I]
9811	ENSG00000103496	CCDS61916	[A<>C<>DE<>F<>G<>H<>I<>J<>K<>L]
9813	ENSG00000103510	CCDS45468	[A<>B<>C<>D<>E<>F<>G<>H<>I<>JK]
9822	ENSG00000103855	CCDS32288	[A<>B<>C<>D<>E<>F<>G<>H<>I]
9823	ENSG00000103995	CCDS42033	[A<>B<>C<>DE<>G<>I<>J<>K<>L<>M<>N<>OP<>Q<>R<>S<>TU<>W<>X<>Y<>Z<>A2<>A3<>A4<>A5<>A8]
9823	ENSG00000103995	CCDS58361	[A<>B<>C<>DE<>G<>I<>J<>K<>L<>M<>N<>OP<>Q<>R<>S<>TU<>W<>X<>Y<>Z<>A1<>A2<>A3<>A4<>A5<>A8]
9826	ENSG00000104112	CCDS53947	[H<>I<>J<>K<>L<>M]
9828	ENSG00000104218	CCDS43744	[A<>BC<>D<>E<>G<>HI<>J<>K<>L<>M<>N<>O<>P<>Q<>R<>S<>T<>U<>V<>W<>X<>Y<>Z<>A1<>A2<>A3<>A4<>A5<>A6]
9828	ENSG00000104218	CCDS78344	[I<>J<>K<>L<>M<>N<>O<>P<>Q<>R<>T<>U<>V<>W<>X<>Y<>Z<>A1<>A2<>A3<>A4<>A5<>A6]
9830	ENSG00000104343	CCDS47875	[A<>B<>C<>D<>E<>F<>G]
9834	ENSG00000104435	CCDS56542	[A<>B<>C<>D<>E<>F]
9836	ENSG00000104517	CCDS34933	[A<>B<>C<>D<>E<>F<>G<>H<>I<>J<>K<>L<>M<>N<>O<>P<>Q<>R<>S<>T<>U<>V<>W<>X<>Y<>Z<>A1<>A2<>A3<>A4<>A5<>A6<>A7<>A8<>A9<>A10<>A11<>A12<>A13<>A14<>A15<>A16<>A17<>A18<>A19<>A20<>A21<>A22<>A23<>A24<>A25<>A26<>A27A28<>A29<>A30<>A31<>A32<>A33<>A34]
9837	ENSG00000104611	CCDS6009	[B<>C<>D<>E<>F<>G<>H<>I<>J]
9837	ENSG00000104611	CCDS55206	[A<>C<>D<>E<>F<>G<>H<>I<>J]
9838	ENSG00000104660	CCDS47834	[A<>B<>C<>E]
9843	ENSG00000104814	CCDS59385	[A<>B<>C<>D<>E<>F<>G<>H<>I<>J<>K<>L<>M<>N<>O<>P<>Q<>R<>S<>U<>V<>W<>X<>Y<>Z<>A1<>A2<>A3<>A4<>A5<>A6<>A7]
9844	ENSG00000104825	CCDS74362	[C<>D<>E<>F<>G]
9849	ENSG00000104884	CCDS46112	[C<>D<>E<>F<>G<>H<>I<>J<>K<>L<>M<>N]
9850	ENSG00000104886	CCDS74251	[A<>B<>C<>D<>E<>G]
9853	ENSG00000104953	CCDS12100	[I<>K<>L<>M<>P<>Q<>T<>U<>V<>W<>X]
9853	ENSG00000104953	CCDS45910	[A<>B<>E<>F<>G<>HI<>K<>L<>M<>P<>Q<>T<>U<>V<>W<>X]
9854	ENSG00000105072	CCDS12345	[A<>C<>D<>E<>G<>H<>I]
9854	ENSG00000105072	CCDS74306	[A<>C<>D<>E<>H<>I]
9856	ENSG00000105137	CCDS74299	[A<>C<>D<>E<>F<>G<>H<>I]
9858	ENSG00000105176	CCDS58658	[A<>C<>D<>E<>F<>G<>H<>I<>J<>K<>M]
9861	ENSG00000105278	CCDS45921	[A<>C<>D<>E<>G<>H<>I<>J<>K<>L<>M<>OP<>Q<>R<>S<>T<>U<>V<>W]
9861	ENSG00000105278	CCDS45922	[A<>B]
9863	ENSG00000105289	CCDS32873	[C<>D<>E<>F<>G<>H<>I<>JK<>L<>M<>N<>O<>P<>Q<>R<>S<>T<>U<>V<>W]
9863	ENSG00000105289	CCDS59332	[A<>BC<>D<>E<>F<>G<>H<>I<>JK<>L<>M<>N<>O<>P<>Q<>R<>S<>T<>U<>V<>W]
9864	ENSG00000105364	CCDS42499	[A<>B<>C<>D<>E<>F<>H<>IJ]
9865	ENSG00000105369	CCDS46088	[A<>B<>D<>E<>F]
9866	ENSG00000105370	CCDS12831	[AB<>C<>D<>E]
9867	ENSG00000105429	CCDS12604	[A<>B<>C<>D<>E<>F<>G<>H<>I<>J<>K<>L<>N<>O<>P<>Q<>R<>S<>T<>U<>V<>W<>X<>Y<>Z<>A1<>A2<>A3<>A4<>A5<>A6<>A7<>A8<>A9<>A10<>A11<>A12<>A13<>A14<>A15<>A16]
9867	ENSG00000105429	CCDS62693	[A<>B<>C<>D<>E<>F<>G<>H<>I<>J<>K<>L<>M<>N<>O<>P<>Q<>R<>S<>T<>U<>V<>W<>X<>Y<>Z<>A1<>A2<>A3<>A4<>A5<>A6<>A7<>A8<>A9<>A10<>A11<>A12<>A13<>A14<>A15<>A16]
9868	ENSG00000105509	CCDS12838	[A<>BC<>D<>E<>F]
9869	ENSG00000105559	CCDS54291	[A<>B<>C<>D<>E<>F<>G<>J<>K<>L<>M<>N<>O<>P<>S]
9871	ENSG00000105643	CCDS32956	[A<>C<>D<>E<>F<>G<>H<>I]
9872	ENSG00000105662	CCDS42525	[A<>B<>C<>D<>E<>F<>G<>H<>I<>J<>K<>L<>M<>N<>O]
9873	ENSG00000105668	CCDS62640	[AB<>C<>D<>E<>F<>G<>H]
9874	ENSG00000105676	CCDS32965	[D<>E<>F<>GH<>I<>J<>K]
9874	ENSG00000105676	CCDS56089	[A<>BCD<>E<>F<>GH<>I<>J<>K]
9877	ENSG00000105711	CCDS46047	[A<>B<>CD]
9879	ENSG00000105737	CCDS77305	[A<>B<>C<>D<>E<>F<>G<>H<>I<>J<>K<>L<>M<>N<>O<>P<>Q<>R<>S]
9883	ENSG00000105854	CCDS47644	[A<>B<>C<>D<>F<>G<>H<>I<>J]
9884	ENSG00000105889	CCDS55094	[A<>C<>D<>F]
9884	ENSG00000105889	CCDS56469	[A<>BC<>D<>E]
9886	ENSG00000105976	CCDS47689	[A<>B<>C<>D<>E<>F<>G<>H<>IJ<>K<>L<>M<>N<>O<>P<>Q<>R<>S<>T<>UV]
9887	ENSG00000106018	CCDS78295	[F<>G<>H<>I<>J<>K<>L<>M<>N<>O]
9888	ENSG00000106034	CCDS47690	[A<>B<>C<>D<>E<>F<>G<>H<>I<>J<>K<>L<>M<>N<>O<>P<>Q<>R]
9889	ENSG00000106089	CCDS55120	[A<>B<>C<>D<>E<>F<>G<>H<>J<>K]
9892	ENSG00000106268	CCDS5329	[A<>BC<>D<>E]
9893	ENSG00000106290	CCDS55135	[A<>BC<>D<>E<>F<>G<>H<>I<>J<>K<>L<>M<>N<>O<>P]
9902	ENSG00000106733	CCDS47981	[A<>B<>C<>D<>F<>G<>H]
9903	ENSG00000106772	CCDS47982	[A<>B<>C<>D<>E<>F<>G<>H<>IJ<>K<>L<>N<>P<>Q<>R<>S<>U<>V<>W]
9903	ENSG00000106772	CCDS78407	[A<>B<>C<>D<>E<>F<>G<>H<>IJ<>K<>L<>N<>O<>P<>Q<>R<>S<>W]
9904	ENSG00000106823	CCDS56578	[A<>B<>D<>E<>F<>G<>H<>I<>K]
9905	ENSG00000106853	CCDS55331	[A<>B<>C<>D<>E<>F<>G<>H<>J]
9906	ENSG00000106952	CCDS75884	[A<>B<>C<>D<>F]
9909	ENSG00000107130	CCDS78448	[B<>C<>D<>E<>F<>G<>H]
9912	ENSG00000107362	CCDS35042	[A<>B<>C<>E]
9915	ENSG00000107518	CCDS73204	[A<>B<>C<>D<>E<>F<>G<>HI]
9916	ENSG00000107521	CCDS7475	[A<>B<>C<>D<>E<>F<>GH<>I<>K<>L<>M<>N<>O<>P<>Q<>R<>S<>T]
9916	ENSG00000107521	CCDS7476	[A<>B<>C<>D<>E<>F<>GH<>IJ]
9920	ENSG00000107742	CCDS7313	[A<>C<>D<>E<>F<>G<>HI<>J<>K<>L<>M]
9920	ENSG00000107742	CCDS44431	[A<>B]
9922	ENSG00000107807	CCDS55725	[A<>B<>C]
9929	ENSG00000108176	CCDS7272	[A<>B<>CD]
9933	ENSG00000108262	CCDS11250	[A<>B<>C<>D<>E<>F<>G<>I<>J<>K<>L<>M<>N<>P<>Q<>R<>S<>T<>U<>V]
9933	ENSG00000108262	CCDS42290	[A<>B<>C<>D<>E<>F<>G<>H<>I<>J<>K<>L<>M<>N<>P<>Q<>R<>S<>T<>U<>V]
9935	ENSG00000108395	CCDS45746	[A<>B<>C<>D<>E<>F<>G<>H<>I<>J<>K<>L<>M<>N<>O<>P<>Q<>R<>S<>T<>U<>V<>W<>X<>Z]
9938	ENSG00000108465	CCDS62232	[A<>C<>D<>E<>F<>G<>H<>I<>J<>K<>L<>M<>N<>O]
9942	ENSG00000108582	CCDS56025	[B<>C<>D<>E<>F<>G<>H<>I<>J<>K<>L<>M<>N<>O<>P<>Q<>R<>S<>T<>U<>V]
9943	ENSG00000108641	CCDS58528	[C<>D<>E<>F<>G<>I]
9944	ENSG00000108798	CCDS45725	[B<>C<>E<>F<>G<>H<>I<>J]
9945	ENSG00000108813	CCDS45728	[BC<>D]
9947	ENSG00000108846	CCDS32681	[A<>B<>C<>D<>E<>F<>G<>I<>J<>K<>L<>M<>O<>P<>Q<>R<>S<>T<>UV<>W<>X<>Y<>Z<>A1<>A2<>A3<>A4<>A5<>A6<>A7<>A8]
9948	ENSG00000108946	CCDS62307	[A<>B<>C<>D<>E<>F<>G<>H<>I<>K]
9950	ENSG00000109103	CCDS11234	[A<>B<>C<>DE]
9953	ENSG00000109320	CCDS3657	[A<>C<>DE<>F<>G<>H<>I<>J<>K<>L<>M<>N<>O<>P<>Q<>R<>S<>T<>U<>V<>W<>X<>Y]
9955	ENSG00000109576	CCDS75209	[AB<>C<>D<>E<>F<>G<>H<>I<>J<>K<>L<>M<>N]
9958	ENSG00000109758	CCDS75098	[A<>B<>D<>E<>F<>G<>H<>I<>J<>K<>L<>M<>N<>O<>P]
9959	ENSG00000109881	CCDS7863	[A<>B<>CD]
9960	ENSG00000109944	CCDS8439	[A<>B<>C]
9961	ENSG00000109971	CCDS44754	[A<>B<>C<>D<>E<>F<>J]
9963	ENSG00000110013	CCDS8449	[A<>BC<>D<>E<>F<>H<>I<>J<>K<>LM]
9963	ENSG00000110013	CCDS55795	[C<>D<>E<>F<>H<>I<>J<>K<>LM]
9966	ENSG00000110047	CCDS73315	[A<>BC<>D<>E<>F<>G]
9968	ENSG00000110090	CCDS31624	[A<>B<>C<>D<>E<>F<>G<>H<>I<>J<>K<>L<>M<>N<>O<>P<>Q<>S]
9970	ENSG00000110330	CCDS8316	[A<>B<>D<>E<>G<>H<>I<>JK]
9971	ENSG00000110344	CCDS8396	[A<>B<>C<>D<>EF<>G<>H<>I<>J<>K<>L<>M<>N<>O<>P<>Q<>R<>S<>T]
9976	ENSG00000110697	CCDS44659	[A<>B<>C<>D<>E<>F<>G<>H<>I<>J<>K<>L<>M<>O<>P<>Q<>R<>S<>T<>U<>V<>W<>X]
9977	ENSG00000110719	CCDS53670	[G<>H<>I<>J<>K<>L<>M<>N<>O<>P<>Q<>S<>T<>U]
9978	ENSG00000110723	CCDS8341	[BC<>D<>E<>F<>GH<>I]
9978	ENSG00000110723	CCDS76473	[A<>C<>D<>E<>F<>GH<>I]
9979	ENSG00000110876	CCDS55881	[A<>BC]
9980	ENSG00000110880	CCDS61236	[A<>BC<>D<>E<>F<>G<>H<>I<>J<>K<>L]
9982	ENSG00000110934	CCDS8811	[BC<>D<>E<>F<>G<>H<>I<>J<>K<>L<>M<>N<>P]
9982	ENSG00000110934	CCDS76561	[A<>D<>E<>F<>G<>H<>I<>J<>K<>L<>M<>N<>P]
9985	ENSG00000111218	CCDS58200	[A<>C<>D<>E<>F<>G<>H<>I<>J<>K]
9987	ENSG00000111247	CCDS44805	[A<>B<>C<>D<>E<>F<>H<>I<>J<>K]
9988	ENSG00000111252	CCDS76602	[B<>C<>D<>E<>F<>G<>H]
9989	ENSG00000111321	CCDS59233	[A<>C<>D<>E<>F<>G<>H<>I<>J<>KL]
9990	ENSG00000111341	CCDS53752	[A<>B<>C<>D<>E]
9991	ENSG00000111371	CCDS61106	[A<>B<>C<>D<>E<>F<>G<>H<>I<>J<>K<>L<>M<>N<>O]
9992	ENSG00000111404	CCDS8679	[B<>C<>D<>E<>F]
9993	ENSG00000111424	CCDS55820	[A<>B<>CD<>E<>F<>G<>H<>I<>J<>K]
9996	ENSG00000111642	CCDS8552	[A<>B<>CD<>E<>F<>G<>H<>I<>J<>K<>L<>M<>N<>O<>P<>Q<>R<>S<>T<>U<>V<>W<>X<>Y<>Z<>A1<>A2<>A3<>A4<>A5<>A6<>A7<>A8<>A9<>A10<>A11<>A12<>A13<>A14]
9996	ENSG00000111642	CCDS76510	[A<>B<>D<>E<>F<>G<>H<>I<>J<>K<>L<>M<>N<>O<>P<>Q<>R<>S<>T<>U<>V<>W<>X<>Y<>Z<>A1<>A2<>A3<>A4<>A5<>A6<>A7<>A8<>A9<>A10<>A11<>A12<>A13<>A14]
9998	ENSG00000111664	CCDS73427	[A<>B<>C<>D<>E<>F<>H<>I<>J]
10004	ENSG00000111850	CCDS75493	[A<>D]
10008	ENSG00000112041	CCDS4807	[A<>B<>CD<>E<>FG<>H<>I<>J<>K<>L<>M<>N<>O<>P<>Q]
10008	ENSG00000112041	CCDS75436	[A<>B<>CD<>FG<>H<>I<>J<>K<>L<>M<>N<>O<>P<>Q]
10009	ENSG00000112053	CCDS4813	[A<>B<>C<>D<>E<>F<>G<>H<>I<>J<>K<>L<>M<>N<>O<>P<>Q<>R<>S]
10009	ENSG00000112053	CCDS4814	[A<>B<>C<>D<>G<>H<>I<>J<>K<>L<>M<>N<>O<>P<>Q<>R<>S]
10013	ENSG00000112167	CCDS78135	[B<>C]
10015	ENSG00000112294	CCDS4556	[A<>B<>C<>D<>E<>F<>G<>H<>I<>J<>K]
10016	ENSG00000112304	CCDS54972	[B<>C<>D]
10017	ENSG00000112333	CCDS69165	[B<>C<>D<>E<>F<>G<>H<>I<>J]
10020	ENSG00000112530	CCDS5284	[AB<>C<>D<>E<>F<>G]
10025	ENSG00000112667	CCDS43465	[AB<>C<>DE]
10027	ENSG00000112699	CCDS58994	[B<>C<>D<>E<>F<>G<>H<>I<>J<>K<>L]
10032	ENSG00000113119	CCDS75320	[A<>B<>C<>D<>E<>F<>GH<>I<>J<>K<>L<>M]
10035	ENSG00000113273	CCDS43334	[A<>B<>C<>D<>E<>F<>G]
10037	ENSG00000113360	CCDS47194	[A<>C<>D<>F<>G<>H<>I<>J<>K<>L<>M<>N<>O<>P<>Q<>R<>S<>T<>U<>V<>W<>X<>Y<>Z<>A1<>A2<>A3<>A4<>A5<>A6<>A7<>A8]
10038	ENSG00000113407	CCDS58943	[A<>B<>C<>D<>E<>F<>G<>H<>I<>J<>K<>L<>M<>N<>O<>P<>Q<>R<>S<>T]
10039	ENSG00000113430	CCDS75225	[A<>B<>C<>D<>E<>F]
10041	ENSG00000113520	CCDS4158	[A<>B<>CD<>EF]
10041	ENSG00000113520	CCDS4159	[A<>CD<>EF]
10043	ENSG00000113645	CCDS4366	[A<>B<>C<>D<>E<>F<>G<>H<>I<>J<>K<>L<>M<>N<>O<>PQ<>R<>S<>T<>U<>W<>XY<>Z]
10043	ENSG00000113645	CCDS54945	[A<>B<>C<>D<>E<>F<>G<>H<>I<>J<>K<>L<>M<>N<>O<>PQ<>R<>S<>T<>U<>VW<>XY<>Z]
10045	ENSG00000113749	CCDS47344	[A<>C]
10046	ENSG00000113761	CCDS78094	[A<>B<>C<>D<>E<>F<>G<>H]
10047	ENSG00000113790	CCDS54694	[D<>E<>F<>G<>H]
10049	ENSG00000113838	CCDS75061	[A<>C<>D<>E<>F<>GH]
10052	ENSG00000114204	CCDS75047	[A<>BC<>D<>E<>F<>G<>H<>I<>J]
10053	ENSG00000114279	CCDS46983	[A<>C<>D<>E<>F]
10055	ENSG00000114529	CCDS54620	[A<>C<>D<>GH]
10058	ENSG00000114737	CCDS46834	[B<>C<>D]
10059	ENSG00000114790	CCDS58858	[A<>B<>C<>D<>E<>F<>G<>H<>I<>J<>K<>L<>N]
10061	ENSG00000114904	CCDS2863	[A<>B<>C<>D<>E<>F<>G<>H<>IJ<>K<>L<>M<>O<>P<>Q<>R]
10061	ENSG00000114904	CCDS54593	[A<>C<>D<>E<>F<>G<>H<>IJ<>K<>L<>M<>O<>P<>Q<>R]
10062	ENSG00000114923	CCDS2446	[A<>B<>C<>D<>EF<>G<>H<>I<>J<>K<>L<>M<>N<>O<>P<>Q<>R<>S<>T<>U<>V<>W]
10063	ENSG00000115085	CCDS33254	[A<>B<>C<>D<>EF<>G<>HI<>J<>K<>L<>M<>N]
10065	ENSG00000115107	CCDS42738	[A<>BC<>D<>E<>F]
10067	ENSG00000115163	CCDS42662	[A<>B<>F]
10075	ENSG00000115459	CCDS1973	[A<>B<>C<>D<>E<>F<>G<>H<>I<>JK]
10076	ENSG00000115468	CCDS58755	[A<>C<>D<>E]
10081	ENSG00000115590	CCDS2054	[A<>C<>D<>F<>G<>H<>J<>K]
10081	ENSG00000115590	CCDS58719	[A<>C<>D<>F<>G<>HI]
10082	ENSG00000115677	CCDS58760	[A<>BC<>D<>E<>F<>G<>I<>J<>K<>L<>M<>N<>O<>P<>Q<>R<>S<>T<>U<>V<>W<>X<>Y<>Z<>A1<>A2]
10088	ENSG00000116151	CCDS72688	[A<>B<>C<>D<>E<>F<>G<>H<>I<>J<>K]
10090	ENSG00000116183	CCDS41439	[A<>B<>C<>DE]
10100	ENSG00000116874	CCDS30817	[A<>B<>C<>D<>E<>F]
10101	ENSG00000116882	CCDS76196	[A<>BC<>D<>E<>F<>G<>H<>I]
10102	ENSG00000116885	CCDS410	[A<>B<>C<>D<>E]
10103	ENSG00000116957	CCDS73052	[A<>B<>C<>D<>E<>F<>G<>H<>I<>J<>K<>L<>M<>N<>O<>P<>Q]
10105	ENSG00000116984	CCDS1614	[A<>BC<>D<>E<>F<>G<>H<>I<>J<>K<>L<>M<>N<>O<>P<>Q<>R<>S<>T<>U<>V<>W<>X<>Y<>Z<>A1<>A2<>A3<>A4<>A5<>A6<>A7<>A8]
10105	ENSG00000116984	CCDS73054	[A<>BC<>D<>E<>F<>G<>H<>I<>J<>K<>L<>M<>N<>O<>P<>Q<>R<>S<>T<>V<>W<>X<>Y<>Z<>A1<>A2<>A3<>A4<>A5<>A6<>A7<>A8]
10107	ENSG00000117036	CCDS1164	[A<>B<>CD]
10108	ENSG00000117091	CCDS72955	[A<>C<>DE]
10109	ENSG00000117122	CCDS174	[B<>CD<>E<>F<>G<>H<>I<>J]
10110	ENSG00000117174	CCDS53338	[A<>C<>D<>E<>F<>G<>H<>I<>J<>K<>L]
10113	ENSG00000117266	CCDS1454	[AB<>CDE<>F<>G<>H<>I<>J<>K<>L<>M<>N<>O<>P<>Q<>R]
10115	ENSG00000117322	CCDS31007	[A<>B<>C<>D<>E<>F<>G<>H<>I<>J<>K<>L<>M<>N<>O<>P<>Q<>R<>S]
10116	ENSG00000117395	CCDS53308	[A<>BC<>D<>E<>F<>G<>H<>I<>J<>K]
10118	ENSG00000117411	CCDS55596	[A<>BC<>D<>E<>F<>G<>H]
10119	ENSG00000117425	CCDS53312	[A<>B<>C<>D<>E<>F<>G<>H<>I<>J<>K<>L<>M<>N<>O<>P<>Q<>R<>S<>T<>U<>V<>Y]
10121	ENSG00000117477	CCDS1279	[A<>B<>C<>E<>F]
10123	ENSG00000117500	CCDS53342	[A<>B<>C<>D<>E]
10124	ENSG00000117501	CCDS41436	[A<>B<>C<>D<>E<>F<>G<>H<>J<>K<>L<>M<>N<>OP]
10124	ENSG00000117501	CCDS53429	[A<>B<>C<>D<>E<>F<>G<>H<>J<>K<>L<>M<>N<>O<>Q<>R<>S<>T<>U<>V<>W]
10125	ENSG00000117525	CCDS53345	[A<>B<>C<>E<>G]
10126	ENSG00000117528	CCDS44175	[A<>B<>C<>D<>E<>F<>G<>H<>I]
10127	ENSG00000117533	CCDS53430	[A<>B<>D<>E<>F<>G<>H]
10128	ENSG00000117543	CCDS41359	[A<>B<>C<>D<>E<>F<>H]
10129	ENSG00000117560	CCDS76243	[A<>C]
10130	ENSG00000117586	CCDS1306	[A<>C<>D]
10130	ENSG00000117586	CCDS72985	[B<>C<>D]
10134	ENSG00000117632	CCDS44090	[A<>B<>C<>E]
10137	ENSG00000117748	CCDS72740	[A<>C<>D<>E<>F<>G<>H<>I<>J]
10138	ENSG00000117834	CCDS44136	[A<>B<>C<>D<>E<>F<>G<>H<>I<>J<>K<>L<>M<>N<>O]
10139	ENSG00000117877	CCDS74397	[AB<>C<>DE]
10140	ENSG00000117906	CCDS61719	[A<>B<>C<>D<>E<>F<>G<>H]
10142	ENSG00000118058	CCDS31686	[A<>B<>C<>D<>E<>F<>G<>H<>I<>J<>K<>L<>M<>N<>P<>Q<>R<>S<>T<>U<>V<>W<>X<>Y<>Z<>A1A2<>A3<>A4<>A5<>A6<>A7<>A8<>A10A11<>A12<>A13<>A14]
10142	ENSG00000118058	CCDS55791	[A<>B<>C<>D<>E<>F<>G<>H<>I<>J<>K<>L<>M<>NO<>P<>Q<>R<>S<>T<>U<>V<>W<>X<>Y<>Z<>A1A2<>A3<>A4<>A5<>A6<>A7<>A8<>A10A11<>A12<>A13<>A14]
10143	ENSG00000118096	CCDS8399	[AB<>C<>D<>E<>F<>G<>H<>I<>J<>K<>L]
10143	ENSG00000118096	CCDS53718	[AB<>D<>E<>F<>G<>H<>I<>J<>K<>L]
10145	ENSG00000118407	CCDS75480	[A<>B<>C<>D<>E<>G]
10147	ENSG00000118482	CCDS78155	[A<>B<>CD]
10152	ENSG00000118702	CCDS13292	[A<>B<>CD<>EF]
10152	ENSG00000118702	CCDS54460	[A<>B<>CD<>F]
10154	ENSG00000118849	CCDS3184	[A<>B<>CD<>E<>G<>H]
10154	ENSG00000118849	CCDS54665	[A<>B<>CD<>EF]
10155	ENSG00000118855	CCDS54666	[AB<>D<>F<>G<>H<>I<>J<>K<>L<>M<>N<>O<>P<>Q<>R]
10157	ENSG00000119041	CCDS56153	[A<>B<>C<>D<>E<>F<>G<>H<>IJ]
10160	ENSG00000119242	CCDS9256	[A<>BC<>D<>E]
10161	ENSG00000119283	CCDS73048	[A<>C<>E<>F<>G<>H<>IJ<>K<>L<>M<>N<>O]
10163	ENSG00000119326	CCDS6775	[A<>B<>C<>D<>E<>F<>G<>H<>I<>J<>K<>L<>M<>N<>O<>P<>Q<>R<>TU]
10166	ENSG00000119522	CCDS35134	[A<>B<>C<>D<>E<>F<>G<>H<>I<>J<>K<>L<>M<>N<>O<>P<>Q<>R<>S<>T<>U]
10168	ENSG00000119640	CCDS76706	[A<>BC<>D]
10170	ENSG00000119684	CCDS9837	[A<>B<>C<>D<>E<>G<>H<>I<>J<>K<>L]
10170	ENSG00000119684	CCDS32123	[A<>B<>C<>D<>E<>F<>G<>H<>I<>J<>K<>L]
10171	ENSG00000119686	CCDS55933	[B<>C<>D<>E<>F<>G<>H<>I<>J<>K]
10173	ENSG00000119703	CCDS45138	[A<>C]
10175	ENSG00000119723	CCDS9824	[A<>C<>D<>E<>F<>G<>H<>I<>J<>K<>L<>M]
10176	ENSG00000119777	CCDS42664	[A<>B<>C<>D<>E<>F<>G<>H<>I<>J<>K<>L<>M<>N<>O<>PQ<>R]
10176	ENSG00000119777	CCDS46242	[A<>B<>C<>E<>F<>G<>H<>I<>J<>K<>L<>M<>N<>O<>PQ<>R]
10177	ENSG00000119782	CCDS33153	[A<>B<>C<>D]
10178	ENSG00000119865	CCDS46311	[A<>B<>D]
10179	ENSG00000119977	CCDS44461	[A<>C<>D<>G<>H<>K<>L<>M<>N<>O]
10181	ENSG00000120071	CCDS11503	[A<>B<>C<>D<>E<>F<>G<>H<>I<>JK<>L<>M<>N<>O]
10182	ENSG00000120158	CCDS69565	[FG<>H<>I<>J]
10184	ENSG00000120217	CCDS6464	[A<>B<>C<>D<>F<>G]
10184	ENSG00000120217	CCDS59118	[A<>C<>D<>F<>G]
10185	ENSG00000120334	CCDS44277	[A<>B<>C<>D<>E]
10188	ENSG00000120526	CCDS47910	[B<>C<>D<>E<>F<>H<>I<>J<>K<>L]
10194	ENSG00000120686	CCDS66533	[C<>D<>E<>F<>G]
10196	ENSG00000120693	CCDS45032	[A<>B<>C<>D<>E<>F]
10199	ENSG00000120875	CCDS6073	[B<>C<>D<>E]
10203	ENSG00000121152	CCDS2021	[A<>BC<>D<>EF<>G<>H<>I<>J<>K<>L<>M<>N<>O<>P<>Q<>R<>S<>T]
10204	ENSG00000121210	CCDS3783	[A<>B<>C<>D<>E<>F<>G<>H<>I<>J<>K<>M<>N<>O<>P<>Q<>R<>S<>T<>U<>V<>W<>X<>Y<>Z<>A1<>A2<>A4<>A5<>A6<>A7<>A8<>A10<>A11<>A12]
10204	ENSG00000121210	CCDS47148	[A<>B<>C<>D<>E<>F<>G<>H<>I<>J<>K<>LM<>N<>O<>P<>Q<>R<>S<>T<>U<>V<>W<>X<>Y<>Z<>A1<>A2<>A4<>A5<>A6<>A7<>A8<>A10<>A11<>A12]
10206	ENSG00000121281	CCDS10741	[A<>B<>C<>D<>E<>F<>G<>H<>I<>J<>K<>M<>N<>O<>P<>Q<>R<>T<>V<>W<>X<>Y<>Z<>A1<>A2]
10206	ENSG00000121281	CCDS73882	[A<>B<>C<>D<>E<>F<>G<>H<>I<>J<>K<>M<>N<>O<>P<>Q<>R<>S]
10207	ENSG00000121380	CCDS8646	[A<>B<>C<>D]
10210	ENSG00000121671	CCDS44576	[A<>D<>E<>F<>G<>H<>I<>J<>K<>L<>M]
10211	ENSG00000121680	CCDS7917	[A<>B<>C<>D<>E<>F<>G<>H<>I<>J<>LM]
10212	ENSG00000121690	CCDS41633	[B<>C<>D<>E<>F<>G<>H<>I<>J]
10214	ENSG00000121797	CCDS46814	[A<>BC]
10217	ENSG00000121892	CCDS54759	[A<>B<>C<>D<>E<>F<>G<>H<>I<>J<>K<>L<>M<>N<>OP]
10218	ENSG00000121933	CCDS838	[B<>CD<>EF<>G<>H<>JKL]
10218	ENSG00000121933	CCDS41369	[A<>CD<>EF<>G<>H<>JKL]
10221	ENSG00000122012	CCDS75261	[A<>B<>C<>D<>E<>F<>G<>H<>I<>J<>K<>M]
10223	ENSG00000122188	CCDS44297	[A<>D<>E<>F<>G]
10227	ENSG00000122420	CCDS30759	[A<>B<>C]
10228	ENSG00000122477	CCDS58014	[A<>B<>C<>D<>E<>F<>G<>H]
10230	ENSG00000122735	CCDS6557	[A<>C<>D<>E<>F<>H<>I<>J<>K<>L<>M<>N<>O<>P<>Q<>R<>S<>T<>U<>V]
10230	ENSG00000122735	CCDS75829	[A<>C<>D<>E<>F<>GH<>I<>J<>K<>L<>M<>N<>O<>P<>Q<>R<>S<>T<>U<>V]
10231	ENSG00000122741	CCDS75835	[A<>C<>D<>E<>F<>G<>H]
10233	ENSG00000122861	CCDS7339	[A<>C<>E<>F<>G<>H<>I<>J<>K<>L]
10233	ENSG00000122861	CCDS44442	[B<>E<>F<>G<>H<>I<>J<>K<>L]
10236	ENSG00000122966	CCDS9192	[A<>B<>C<>D<>E<>FG<>H<>I<>J<>K<>L<>M<>N<>O<>P<>Q<>S<>T<>U<>V<>W<>X<>Y<>Z<>A1<>A2<>A3<>A4<>A5A6<>A7<>A8<>A9<>A10<>A11<>A12<>A13<>A14<>A15<>A16<>A17<>A18<>A19<>A20<>A21<>A22<>A23]
10236	ENSG00000122966	CCDS55891	[A<>B<>C<>D<>E<>FG<>H<>I<>J<>K<>L<>M<>N<>O<>P<>Q<>R<>S<>T<>U<>V<>W<>X<>Y<>Z<>A1<>A2<>A3<>A4<>A5A6<>A7<>A8<>A9<>A10<>A11<>A12<>A13<>A14<>A15<>A16<>A17<>A18<>A19<>A20<>A21<>A22<>A23]
10237	ENSG00000122970	CCDS9142	[A<>B<>C<>D<>E<>F<>G<>H<>I<>J<>K]
10238	ENSG00000122971	CCDS76610	[A<>B<>C<>D<>F<>G<>H<>I<>J<>K]
10240	ENSG00000123064	CCDS31907	[A<>B<>C<>D<>E<>F<>G<>H<>I<>J<>K<>L<>N<>O<>P<>Q<>R<>S<>T<>V]
10240	ENSG00000123064	CCDS44984	[A<>B<>C<>D<>E<>F<>G<>H<>I<>J<>K<>L<>N<>O<>P<>Q<>R<>S<>T<>UV]
10241	ENSG00000123094	CCDS8705	[A<>B<>C<>E]
10243	ENSG00000123179	CCDS61334	[A<>B<>C<>D]
10245	ENSG00000123342	CCDS61146	[A<>B<>C<>D<>FG<>H]
10247	ENSG00000123415	CCDS58239	[B<>C<>E]
10248	ENSG00000123427	CCDS31848	[A<>B<>C<>D]
10249	ENSG00000123636	CCDS2209	[A<>C<>DE<>F<>G<>H<>I<>J<>K<>L<>M<>N<>O<>P<>Q<>R<>S<>T<>U<>V<>W<>X<>Y<>Z<>A1<>A2<>A3<>A4<>A5<>A6<>A8<>A9<>A10<>A11<>A12]
10250	ENSG00000123643	CCDS78073	[A<>B<>C<>D<>E<>F<>G]
10255	ENSG00000124019	CCDS2461	[A<>B]
10265	ENSG00000124535	CCDS4476	[A<>B<>D<>E<>F<>G<>H]
10268	ENSG00000124688	CCDS47431	[A<>B<>E<>F]
10270	ENSG00000124785	CCDS75393	[B<>C<>D<>E]
10271	ENSG00000124795	CCDS34344	[A<>B<>C<>D<>E<>F<>H<>I<>J<>K]
10271	ENSG00000124795	CCDS47382	[A<>C<>D<>E<>F<>H<>I<>J<>K]
10272	ENSG00000124812	CCDS4931	[A<>D<>E<>F<>G<>H<>IJ]
10272	ENSG00000124812	CCDS4932	[A<>D<>E<>F<>G<>I]
10274	ENSG00000125046	CCDS2568	[DEF<>G<>H<>I<>J<>K<>L<>M<>N]
10278	ENSG00000125482	CCDS6948	[A<>CD<>E<>F<>G<>H<>I<>J<>K<>LM]
10278	ENSG00000125482	CCDS75925	[D<>E<>F<>G<>H<>I<>J<>K<>LM]
10279	ENSG00000125485	CCDS6952	[A<>C<>D<>E<>F<>G<>H<>I<>J<>K<>L<>M<>N<>O<>P]
10280	ENSG00000125735	CCDS45939	[A<>D<>E<>F]
10283	ENSG00000125775	CCDS13013	[E<>F<>G<>H<>I]
10285	ENSG00000125813	CCDS13146	[A<>B<>C<>D<>FG]
10291	ENSG00000125888	CCDS54449	[A<>BC<>D]
10292	ENSG00000125931	CCDS48136	[A<>BC<>D]
10299	ENSG00000126231	CCDS58300	[A<>B<>C<>D<>E<>F<>G<>H<>I]
10300	ENSG00000126264	CCDS46057	[A<>BC<>D<>F]
10301	ENSG00000126353	CCDS77026	[C<>D]
10303	ENSG00000126653	CCDS11255	[A<>B<>CD<>E<>F<>G<>I]
10303	ENSG00000126653	CCDS74025	[D<>E<>F<>G<>I]
10306	ENSG00000126768	CCDS55411	[A<>B<>C<>D<>E<>F<>G]
10307	ENSG00000126787	CCDS9723	[A<>B<>C<>D<>E<>F<>G<>H<>J<>K<>L<>M<>N<>O<>Q<>R<>S<>UV]
10307	ENSG00000126787	CCDS53897	[A<>B<>C<>D<>E<>F<>G<>H<>J<>K<>L<>M<>N<>O<>Q<>R<>S<>T<>U]
10312	ENSG00000127124	CCDS44124	[A<>B<>C<>D<>E<>G]
10316	ENSG00000127377	CCDS5926	[A<>B<>D<>F]
10317	ENSG00000127423	CCDS72731	[A<>B<>C<>F]
10322	ENSG00000128050	CCDS47060	[A<>B<>C<>D<>E<>F<>G<>H<>I<>J]
10324	ENSG00000128309	CCDS46703	[A<>BC<>D]
10327	ENSG00000128524	CCDS56511	[A<>B<>C]
10328	ENSG00000128536	CCDS75651	[D<>E<>F<>G<>H<>I<>J<>K<>L<>M<>N<>O<>P<>Q<>R<>S<>TU]
10329	ENSG00000128567	CCDS34755	[A<>B<>D<>E<>F<>J<>K<>L<>M]
10329	ENSG00000128567	CCDS47714	[A<>B<>E<>F<>J<>K<>L<>M]
10330	ENSG00000128578	CCDS47709	[A<>B<>C<>D<>E<>F<>G<>H<>I<>J<>K<>L<>M<>N<>O<>P<>Q<>R<>S<>TU]
10333	ENSG00000128789	CCDS67440	[C<>D<>E<>F<>G<>H]
10335	ENSG00000128915	CCDS61657	[A<>B<>C<>D<>E<>F<>G<>HI]
10339	ENSG00000129187	CCDS34108	[AB<>DE<>F<>G<>H<>I]
10341	ENSG00000129226	CCDS58512	[A<>D<>E<>F<>G<>H]
10343	ENSG00000129317	CCDS61104	[C<>D<>E<>F<>G<>H<>I]
10344	ENSG00000129353	CCDS54216	[A<>C<>D<>E<>F<>G<>H<>I<>J<>K<>L<>M<>N<>O<>P<>Q<>R<>S<>T<>U<>V<>W]
10347	ENSG00000129484	CCDS41910	[A<>CDEF<>G<>H<>I<>J<>K<>L<>M<>N<>O<>P<>Q<>R<>S<>T]
10347	ENSG00000129484	CCDS45077	[A<>CDE<>G<>H<>I<>J<>K<>L<>M<>N<>O<>P<>Q<>R<>S<>T]
10351	ENSG00000129667	CCDS32743	[A<>BC<>D<>E<>F<>G<>H<>I<>J<>K<>L<>M<>N<>O<>P<>Q<>R]
10352	ENSG00000129673	CCDS54169	[A<>BCD<>E<>F]
10353	ENSG00000129675	CCDS14660	[B<>C<>D<>EF<>GH<>I<>J<>K<>L<>M<>N<>O<>P<>Q<>R<>S<>T<>U<>VW<>X<>Y<>Z]
10353	ENSG00000129675	CCDS78509	[H<>I<>J<>K<>L<>M<>N<>O<>P<>Q<>R<>S<>T<>U<>VW<>X<>Y<>Z]
10354	ENSG00000129968	CCDS32867	[A<>B<>C<>D<>E]
10355	ENSG00000129990	CCDS74455	[ABC<>E<>F<>G<>I<>J<>K]
10356	ENSG00000130005	CCDS45897	[A<>B<>C<>D<>EF]
10358	ENSG00000130038	CCDS8522	[A<>B<>C<>D<>E<>F<>H<>IJ]
10358	ENSG00000130038	CCDS44803	[A<>B<>C<>D<>E<>F<>H<>I<>K<>L<>M<>N<>O<>P<>Q<>R<>S]
10359	ENSG00000130045	CCDS6679	[A<>C]
10363	ENSG00000130270	CCDS45901	[ABC<>D<>F<>G<>H<>I<>J<>K<>L<>M<>O<>P<>Q<>R<>ST<>U<>V<>W<>Y<>Z<>A1<>A2<>A3<>A4<>A5<>A6<>A7<>A8]
10363	ENSG00000130270	CCDS54196	[C<>D<>F<>G<>H<>I<>J<>K<>L<>M<>NO<>P<>Q<>R<>ST<>U<>V<>WX<>Y<>Z<>A1<>A2<>A3<>A4<>A5<>A6<>A7<>A8]
10365	ENSG00000130349	CCDS78167	[A<>BC<>D<>E]
10366	ENSG00000130377	CCDS74269	[G<>H<>I<>J<>K<>L<>M<>N<>O]
10368	ENSG00000130479	CCDS32954	[A<>C<>D<>E<>F<>H<>I]
10368	ENSG00000130479	CCDS77262	[B<>C<>D<>E<>F<>H<>I]
10369	ENSG00000130511	CCDS12378	[A<>B<>C<>D<>E<>F<>G<>H<>I<>J<>K<>L<>M<>N<>O<>P<>Q<>R]
10372	ENSG00000130545	CCDS12166	[A<>B<>D<>F]
10372	ENSG00000130545	CCDS12167	[A<>B<>DE]
10373	ENSG00000130589	CCDS13527	[GH<>I<>J<>K<>M<>N<>O<>P<>Q<>S<>T<>V<>W<>X]
10373	ENSG00000130589	CCDS33508	[B<>C<>D<>E<>F<>H<>I<>J<>K<>M<>N<>O<>P<>Q<>S<>T<>V<>W<>X]
10374	ENSG00000130598	CCDS53594	[C<>D<>E<>F<>G<>H]
10377	ENSG00000130653	CCDS7045	[A<>C<>D<>E<>F<>G<>H<>I<>J<>K<>L<>M<>N<>O<>P<>Q<>R<>S<>T<>U<>V<>W<>X<>Y<>Z<>A1<>A2<>A3<>A4<>A5<>A6<>A7<>A8<>A9]
10378	ENSG00000130675	CCDS55187	[B<>C<>D]
10381	ENSG00000130803	CCDS54213	[A<>C<>D<>F<>G]
10383	ENSG00000130822	CCDS35503	[A<>CD<>E<>F<>G<>H<>I<>J<>K<>L<>M]
10383	ENSG00000130822	CCDS48189	[B<>CD<>E<>F<>G<>H<>I<>J<>K<>L<>M]
10385	ENSG00000130856	CCDS42447	[B<>C<>D<>E<>F<>G<>H<>I<>J<>K<>L<>M<>N<>O<>P<>Q<>R<>S<>T<>U<>V<>W<>X<>Y<>Z<>A1<>A2<>A3<>A4<>A5<>A7]
10385	ENSG00000130856	CCDS77201	[A<>C<>D<>E<>F<>G<>H<>I<>J<>K<>L<>M<>N<>O<>P<>Q<>R<>S<>T<>U<>V<>W<>X<>Y<>Z<>A1<>A2<>A3<>A4<>A5<>A7]
10388	ENSG00000130962	CCDS55397	[A<>B<>C]
10392	ENSG00000131037	CCDS12915	[F<>G<>H<>I<>J<>K<>L<>M<>N<>O<>P<>R<>S<>T<>U]
10395	ENSG00000131080	CCDS56603	[A<>B<>C<>D<>E<>FG]
10396	ENSG00000131126	CCDS12619	[A<>BC<>D<>F<>G<>HI]
10396	ENSG00000131126	CCDS59393	[C<>D<>F<>G<>HI]
10397	ENSG00000131142	CCDS12194	[A<>B<>C<>DE<>F]
10397	ENSG00000131142	CCDS56080	[A<>B<>C<>E<>F]
10398	ENSG00000131183	CCDS54953	[A<>B<>C<>D<>E<>F<>G<>H]
10403	ENSG00000131379	CCDS33706	[A<>B<>C<>F<>G<>H<>I<>J<>K<>L<>M<>N<>O<>Q<>R]
10406	ENSG00000131482	CCDS59291	[A<>B<>D<>E<>F]
10408	ENSG00000131558	CCDS43648	[A<>B<>C<>D<>E<>F<>G<>H<>I<>J]
10416	ENSG00000132196	CCDS76234	[A<>B<>C<>E]
10420	ENSG00000132356	CCDS3933	[A<>B<>C<>D<>E<>F<>G<>H<>I<>J]
10423	ENSG00000132382	CCDS11046	[A<>C<>D<>E<>F<>G<>H<>I<>J<>K<>L<>M<>N<>O<>P<>Q<>R<>S<>T<>U<>W<>X<>Z<>A1<>A2<>A3A4]
10423	ENSG00000132382	CCDS42238	[A<>C<>D<>E<>F<>G<>H<>I<>J<>K<>L<>M<>N<>O<>P<>Q<>R<>S<>T<>U<>W<>X<>Z<>A1<>A2<>A3<>A6]
10424	ENSG00000132406	CCDS3373	[B<>C<>D<>E]
10429	ENSG00000132635	CCDS13035	[A<>B<>CD<>E<>F<>G<>I]
10429	ENSG00000132635	CCDS59442	[A<>B<>D<>E<>F<>G<>I]
10434	ENSG00000132792	CCDS63269	[C<>D<>E<>F<>G<>H<>I<>J<>K<>L<>M<>N<>O<>P<>Q]
10438	ENSG00000132938	CCDS45022	[AB<>C<>DE<>F<>G<>H<>J<>K<>L<>M<>N<>O<>P<>Q]
10439	ENSG00000132950	CCDS31942	[AB<>C<>D<>EFG]
10439	ENSG00000132950	CCDS31943	[AB<>C<>E]
10440	ENSG00000132965	CCDS73558	[A<>BC<>D<>E<>F<>G]
10443	ENSG00000133103	CCDS45042	[A<>B<>C<>D<>E<>F<>G<>H<>I<>J<>K<>L<>M<>N<>O<>P<>Q<>R<>T]
10444	ENSG00000133106	CCDS31964	[A<>B<>C<>D<>E<>F<>G<>H<>I<>J<>K<>L<>MN]
10445	ENSG00000133115	CCDS45040	[B<>C<>D<>E<>F<>G<>H]
10446	ENSG00000133119	CCDS45025	[A<>B<>C<>D<>E<>F<>G<>H<>J]
10447	ENSG00000133138	CCDS14523	[A<>B<>C<>D<>E<>F<>G<>H<>I<>J<>K<>L]
10448	ENSG00000133250	CCDS54211	[A<>B<>C<>D<>E<>F<>H<>I]
10452	ENSG00000133619	CCDS75674	[C<>D<>E<>FG<>H<>J<>K<>L<>M<>N<>O<>P<>Q<>R<>T<>U]
10452	ENSG00000133619	CCDS78285	[A<>BC<>D<>E<>G<>H<>J<>K<>L<>M<>N<>O<>P<>Q<>R<>T<>U]
10453	ENSG00000133665	CCDS58088	[A<>BC<>D<>EF]
10456	ENSG00000133704	CCDS53773	[F<>G<>H<>I<>J<>K<>L<>M<>N<>O<>P<>Q<>R<>S<>T<>U<>V<>W<>X<>Y<>Z]
10458	ENSG00000133872	CCDS64866	[E<>F<>G<>H]
10459	ENSG00000134028	CCDS6044	[A<>B<>CD<>E<>F<>G<>HI<>J<>K<>L<>M<>N<>O<>P]
10459	ENSG00000134028	CCDS55212	[D<>E<>F<>G<>HI<>J<>K<>L<>M<>N<>O<>P]
10460	ENSG00000134030	CCDS11935	[A<>B<>C<>D<>E<>F<>G<>J<>K<>L<>M]
10462	ENSG00000134193	CCDS53354	[A<>BC]
10463	ENSG00000134222	CCDS797	[A<>B<>C<>D<>FGH<>I<>J]
10463	ENSG00000134222	CCDS30791	[A<>B<>C<>DE<>GH<>I<>JK]
10466	ENSG00000134294	CCDS76551	[C<>E<>F<>G<>H<>I<>J<>K<>M<>N<>O<>P<>Q]
10469	ENSG00000134398	CCDS76845	[A<>C<>D<>E<>F<>G<>H<>I<>J<>K<>L<>NO<>P<>Q<>R<>S<>T<>U<>V<>W<>X]
10472	ENSG00000134489	CCDS45841	[A<>D]
10478	ENSG00000134802	CCDS60784	[A<>BC<>D<>E<>F<>G<>H<>I<>J<>K<>L<>M]
10480	ENSG00000134882	CCDS9490	[B<>C<>F<>G<>H<>I<>J]
10481	ENSG00000134897	CCDS53879	[D<>E<>F<>G<>H<>I<>JK]
10483	ENSG00000134986	CCDS47255	[A<>B<>D<>E]
10485	ENSG00000135083	CCDS4350	[AB<>C<>D<>E<>F<>G]
10487	ENSG00000135100	CCDS76611	[A<>B<>C<>D<>E<>F<>G<>H<>IJ<>K]
10493	ENSG00000135346	CCDS75492	[A<>B<>C<>D]
10498	ENSG00000135426	CCDS44913	[A<>B<>D<>E<>F<>GH<>I<>JK<>L]
10498	ENSG00000135426	CCDS58240	[H<>I<>JK<>L]
10499	ENSG00000135439	CCDS8951	[A<>C<>D<>E<>F<>G<>H<>I<>J<>K<>L<>M<>N<>P<>Q<>R<>S<>T]
10501	ENSG00000135469	CCDS44921	[B<>C<>E<>F<>G]
10505	ENSG00000135775	CCDS44329	[A<>B<>C<>D<>E<>F<>G<>H<>I<>J<>K<>L<>M<>N<>P<>Q<>R<>S]
10509	ENSG00000135870	CCDS72987	[A<>B<>C<>D<>E<>F<>G<>H<>I<>J<>K<>L<>M<>N<>O<>P<>R<>S<>TU]
10512	ENSG00000135974	CCDS74550	[A<>B<>C<>E<>F]
10513	ENSG00000136002	CCDS2165	[A<>B<>C<>DE<>F<>G<>H<>I<>J<>K<>L<>N]
10513	ENSG00000136002	CCDS42754	[A<>B<>C<>DE<>F<>G<>H<>I<>J<>K<>LM]
10516	ENSG00000136104	CCDS9425	[A<>B<>C<>D<>E<>FG<>H<>I<>J<>K<>L]
10516	ENSG00000136104	CCDS45047	[A<>B<>C<>D<>E<>FG<>H<>I<>J<>M]
10518	ENSG00000136153	CCDS9454	[A<>B<>D<>E<>F<>G<>H<>I<>JK<>N<>O<>P<>Q<>R<>S<>T<>U<>V<>W<>X<>Y<>Z<>A1<>A2<>A3<>A4<>A5<>A6<>A7<>A8]
10519	ENSG00000136169	CCDS9417	[A<>B<>C<>E<>G<>H<>I<>J<>K<>L<>M<>N<>O<>P]
10520	ENSG00000136197	CCDS47576	[A<>BC]
10524	ENSG00000136267	CCDS47548	[A<>B<>C<>D<>E<>F<>G<>H<>I<>J<>K<>L<>MN<>O<>P<>Q<>R<>S<>T<>U<>V<>W<>X<>YZ]
10528	ENSG00000136478	CCDS11658	[AB<>C<>D<>EF<>G<>H<>I<>J<>K<>L<>M]
10529	ENSG00000136518	CCDS43174	[D<>E<>F<>G<>H<>I<>J<>K<>L<>M<>N<>O]
10533	ENSG00000136688	CCDS2108	[A<>C<>D<>E]
10533	ENSG00000136688	CCDS62992	[A<>D<>E]
10534	ENSG00000136696	CCDS2109	[A<>C<>D<>F<>G]
10534	ENSG00000136696	CCDS2110	[A<>C<>D<>E]
10535	ENSG00000136715	CCDS2153	[A<>BC<>D<>E<>F<>G<>H<>I<>J<>K<>L<>M<>N<>OP<>R<>S<>T<>U<>V<>W]
10535	ENSG00000136715	CCDS54397	[A<>BC<>D<>E<>F<>G<>H<>I<>J<>K<>L<>M<>N<>OP<>Q<>R<>S<>T<>U<>V<>W]
10537	ENSG00000136830	CCDS35144	[A<>C<>D<>E<>F<>G<>H<>I<>J<>K<>L<>M<>N<>O]
10538	ENSG00000136875	CCDS6791	[A<>BC<>D<>E<>F<>G<>H<>I<>J<>K<>L<>M<>N<>O]
10539	ENSG00000136891	CCDS55330	[A<>BC<>D<>EF<>G<>H<>I<>J<>K<>L<>M<>N<>O<>Q<>R]
10540	ENSG00000136895	CCDS6869	[BC<>D<>E<>F<>G<>H<>I<>J<>K<>L<>M<>N<>O<>P<>Q<>R<>S<>T<>U<>V<>W<>X<>Y<>Z<>A1<>A2<>A3<>A4]
10545	ENSG00000137103	CCDS6595	[A<>B<>C<>D<>EF]
10546	ENSG00000137204	CCDS4892	[A<>C<>D<>E<>F<>G<>H<>I<>J<>K]
10546	ENSG00000137204	CCDS4893	[A<>B<>C<>D<>E<>F<>G<>H<>I<>J<>K]
10548	ENSG00000137274	CCDS78105	[B<>C<>D<>E<>F<>G<>H]
10552	ENSG00000137473	CCDS75200	[A<>BC<>D<>E<>F<>G<>H<>I<>J<>K<>L<>MN]
10555	ENSG00000137509	CCDS41695	[A<>B<>C<>D<>E<>F<>G<>H<>I<>JK]
10557	ENSG00000137522	CCDS73343	[B<>D<>E<>F<>G<>IJ]
10559	ENSG00000137656	CCDS53712	[A<>B<>C<>D<>G<>H<>I<>J<>K<>L]
10561	ENSG00000137709	CCDS8431	[B<>C<>D<>EF<>G<>H<>I<>J<>K<>L<>M<>N<>O]
10561	ENSG00000137709	CCDS58190	[A<>C<>D<>EF<>G<>H<>I<>J<>K<>L<>M<>N<>O]
10562	ENSG00000137731	CCDS8386	[B<>C<>D<>E<>F]
10563	ENSG00000137760	CCDS73376	[A<>BC<>D<>E<>F<>G<>H<>I<>J<>K<>L<>M]
10564	ENSG00000137807	CCDS32278	[A<>B<>C<>D<>E<>F<>G<>H<>I<>J<>K<>L<>M<>N<>O<>P<>Q<>R<>ST<>U<>V<>W<>X]
10564	ENSG00000137807	CCDS32279	[A<>B<>C<>D<>E<>F<>G<>H<>I<>J<>K<>L<>M<>N<>O<>P<>Q<>ST<>U<>V<>W<>X]
10565	ENSG00000137812	CCDS42023	[A<>B<>C<>D<>E<>F<>G<>H<>I<>J<>K<>L<>M<>N<>O<>P<>Q<>R<>S<>T<>U<>V<>W<>X<>Y<>ZA1]
10565	ENSG00000137812	CCDS42024	[A<>B<>C<>D<>E<>G<>H<>I<>J<>K<>L<>M<>N<>O<>P<>Q<>R<>S<>T<>U<>V<>W<>X<>Y<>ZA1]
10567	ENSG00000137875	CCDS76756	[AB<>DEF]
10568	ENSG00000137968	CCDS667	[B<>C<>D<>E<>F<>G<>H<>I<>J<>K<>L<>M<>N<>O<>P<>Q<>R<>S<>T<>U<>V<>W<>X]
10568	ENSG00000137968	CCDS44164	[B<>C<>D<>E<>F<>G<>H<>I<>J<>K<>L<>M<>N<>O<>P<>Q<>R<>S<>T<>U<>V<>W<>Y]
10570	ENSG00000137996	CCDS44178	[A<>B<>C<>D<>E<>F<>G<>H<>I<>J<>K<>L]
10571	ENSG00000138028	CCDS54339	[D<>E<>F<>G<>J]
10574	ENSG00000138081	CCDS1837	[C<>D<>E<>F<>G<>H<>I<>J<>K<>L<>M<>N<>O<>P<>Q<>R<>S<>T<>U<>V<>W<>X]
10575	ENSG00000138092	CCDS56113	[A<>C<>D<>E<>F<>G]
10576	ENSG00000138100	CCDS1745	[A<>B<>C<>D<>E<>F<>G<>H<>I]
10576	ENSG00000138100	CCDS1746	[A<>B<>C<>E<>F<>G<>H<>I]
10578	ENSG00000138182	CCDS7407	[A<>B<>C<>D<>E<>F<>G<>H<>I<>J<>K<>M<>N<>O<>Q<>R<>S<>T<>U<>V<>W<>X<>Y<>Z<>A1<>A2<>A3<>A4<>A5<>A6<>A7<>A8]
10578	ENSG00000138182	CCDS60590	[A<>B<>C<>D<>E<>F<>G<>H<>I<>J<>K<>M<>N<>O<>PQ<>R<>S<>T<>U<>V<>W<>X<>Y<>Z<>A1<>A2<>A3<>A4<>A5<>A6<>A7<>A8]
10579	ENSG00000138190	CCDS31247	[A<>C<>D<>E<>F<>G<>H<>I<>J<>K<>L<>M<>N<>O<>P<>Q<>R<>S<>T<>U<>V<>W]
10581	ENSG00000138279	CCDS7325	[A<>B<>CD<>E<>G<>H<>I<>J<>K<>L<>M<>NO]
10581	ENSG00000138279	CCDS7326	[A<>B<>CD<>E<>F<>G<>H<>I<>J<>K<>L<>M<>NO]
10582	ENSG00000138303	CCDS55713	[A<>B<>C<>D<>E<>F<>G<>H<>I<>J<>K]
10586	ENSG00000138400	CCDS33365	[A<>B<>C<>D<>E<>F<>G<>H<>I<>J<>KL<>M]
10586	ENSG00000138400	CCDS63102	[A<>B<>C<>D<>E<>F<>G<>H<>I<>J<>L<>M]
10587	ENSG00000138435	CCDS33331	[A<>B<>C<>D<>E<>F<>G<>H<>I<>J]
10589	ENSG00000138614	CCDS55969	[A<>DE<>F<>G<>H<>I<>J<>K<>L<>M<>N]
10590	ENSG00000138642	CCDS47098	[A<>B<>C<>D<>E<>F<>G<>H<>J<>K<>L<>M<>N<>OP<>Q<>R<>T<>U<>V<>W<>X<>Y<>ZA1]
10590	ENSG00000138642	CCDS54777	[A<>B<>C<>D<>E<>F<>G<>H<>J<>K<>L<>M<>N<>OP<>R<>T<>U<>V<>W<>X<>Y<>ZA1]
10593	ENSG00000138686	CCDS54799	[A<>B<>C<>D<>E<>F<>G<>H<>I<>J<>K<>L<>M<>N<>O<>P<>Q<>RS]
10594	ENSG00000138696	CCDS58919	[A<>BC<>D<>E<>F<>G<>H<>I<>J<>K<>L]
10596	ENSG00000138741	CCDS3725	[C<>D<>E<>F<>G<>H<>I<>J<>K<>L<>M]
10599	ENSG00000138759	CCDS54772	[A<>B<>C<>D<>E<>F<>G<>H<>I<>J<>K<>L<>M<>N<>O<>P<>Q<>R<>S<>T<>U<>V<>W<>X<>Y<>Z<>A1<>A2<>A3<>A4<>A5<>A6<>A7<>A8<>A9<>A10<>A11<>A12<>A13<>A14<>A15<>A16A17]
10604	ENSG00000138794	CCDS3684	[A<>BC<>E<>F<>G<>H<>I]
10604	ENSG00000138794	CCDS3685	[A<>G<>H<>I]
10605	ENSG00000138796	CCDS54790	[A<>B<>C<>D<>E<>F<>G<>H<>I]
10606	ENSG00000138821	CCDS47117	[A<>B<>C<>D<>E<>F<>G<>H<>J<>K]
10607	ENSG00000139055	CCDS8670	[A<>B<>C<>E<>F<>G<>H]
10607	ENSG00000139055	CCDS73450	[D<>E<>F<>G<>H]
10608	ENSG00000139144	CCDS44839	[A<>B<>C<>D<>E<>F<>G<>H<>I<>J<>L<>M<>N<>O<>P<>Q<>S<>T<>U<>V<>W<>X<>Y<>Z<>A1<>A2<>A3<>A4<>A5<>A6<>A7]
10608	ENSG00000139144	CCDS73452	[A<>B<>C<>D<>E<>F<>G<>H<>I<>J<>K<>L<>M<>N<>O<>P<>Q<>S<>T<>U<>V<>W<>X<>Y<>Z<>A1<>A2<>A3<>A4<>A5<>A6<>A7]
10609	ENSG00000139163	CCDS41760	[AB<>C<>D]
10612	ENSG00000139263	CCDS44933	[B<>C<>D<>E<>F<>G<>H<>I<>J<>K<>L<>M<>N<>O<>P<>Q<>R<>S<>T]
10616	ENSG00000139364	CCDS41859	[B<>C<>D<>E<>F<>GH<>I<>J<>K]
10617	ENSG00000139405	CCDS66473	[A<>BCD<>E]
10618	ENSG00000139496	CCDS9314	[A<>B<>C<>D<>E<>F<>G<>H<>I<>J<>K<>L<>M<>N<>O<>P]
10619	ENSG00000139508	CCDS45021	[A<>B<>C<>D<>E<>H]
10621	ENSG00000139624	CCDS61120	[B<>C<>D<>E<>F<>G<>H<>I<>J<>K]
10622	ENSG00000139625	CCDS8860	[A<>C<>D<>E<>F<>G<>H<>I<>J<>K<>L<>M<>NO<>P]
10623	ENSG00000139631	CCDS8848	[A<>B<>CD<>E<>F<>G<>H<>I<>J<>K<>L<>M<>N<>O<>P<>Q]
10625	ENSG00000139641	CCDS53801	[A<>B<>C<>D<>E<>F<>G<>H<>I<>J<>K<>L<>M<>NO<>P<>Q<>R<>S<>T<>U<>V<>W<>X<>Y<>Z<>A1<>A2<>A3<>A4<>A5<>A6]
10626	ENSG00000139644	CCDS44875	[A<>BCD<>E<>F<>G<>H<>I<>J<>K<>L]
10628	ENSG00000139880	CCDS9585	[A<>B<>C<>D<>E<>F<>G<>H<>I<>J<>K<>L]
10629	ENSG00000139974	CCDS53900	[A<>B<>C<>D<>E<>F<>G<>H<>I<>J<>K<>L<>M<>N<>O<>Q<>R]
10630	ENSG00000139998	CCDS9768	[A<>B<>C<>DE<>F<>G<>H]
10632	ENSG00000140022	CCDS9875	[A<>BC<>D<>E<>FG]
10632	ENSG00000140022	CCDS58332	[A<>BC<>D<>E<>F<>I]
10633	ENSG00000140044	CCDS45139	[A<>BC<>D<>E]
10634	ENSG00000140067	CCDS9914	[A<>BC]
10641	ENSG00000140386	CCDS53961	[H<>I<>J<>L<>M<>N<>O<>P<>Q<>R<>S<>T<>U<>V<>W<>X<>Y<>Z<>A1<>A2<>A3<>A4<>A5<>A6<>A7]
10642	ENSG00000140443	CCDS73785	[A<>B<>C<>D<>E<>F<>G<>H<>I<>J<>K<>L<>M<>O<>P<>Q<>R<>T<>U<>V<>W]
10643	ENSG00000140451	CCDS66797	[C<>D<>E<>F<>G<>H<>I<>J<>K<>L<>M<>O]
10646	ENSG00000140474	CCDS76779	[A<>B<>C<>D<>E<>F<>G<>H<>I<>J<>K<>L<>M<>N<>P<>Q]
10647	ENSG00000140511	CCDS76790	[A<>BC<>DE<>FG<>H]
10648	ENSG00000140525	CCDS10349	[A<>B<>C<>D<>E<>F<>G<>H<>I<>J<>K<>L<>M<>N<>O<>P<>Q<>R<>S<>T<>U<>V<>X<>Y<>Z<>A1<>A2<>A3<>A4<>A6<>A7<>A8<>A9<>A10<>A11<>A12]
10648	ENSG00000140525	CCDS45346	[A<>B<>C<>D<>E<>F<>G<>H<>I<>J<>K<>L<>M<>N<>O<>P<>Q<>R<>S<>T<>U<>V<>W<>X<>Y<>Z<>A1<>A2<>A3<>A4<>A6<>A7<>A8<>A9<>A10<>A11<>A12]
10649	ENSG00000140534	CCDS10352	[A<>B<>CD<>E<>F<>G<>H<>I<>J<>K<>L<>M<>N<>O<>P<>R<>S<>T<>U<>V<>W<>XY]
10649	ENSG00000140534	CCDS76791	[A<>B<>D<>E<>F<>G<>H<>I<>J<>K<>L<>M<>N<>O<>P<>R<>S<>T<>U<>V<>W<>XY]
10650	ENSG00000140543	CCDS45343	[A<>BC<>D<>E<>F]
10654	ENSG00000140623	CCDS10522	[A<>B<>C<>D<>E<>F<>G<>I<>J]
10654	ENSG00000140623	CCDS53987	[A<>B<>C<>E<>F<>G<>I<>J]
10656	ENSG00000140836	CCDS10908	[A<>BC<>D<>E<>G<>H<>I<>J<>K]
10656	ENSG00000140836	CCDS54035	[C<>D<>E<>G<>H<>I<>J<>K]
10657	ENSG00000140955	CCDS10944	[AB<>C<>D<>E<>F<>GH<>I<>J<>K<>L<>M]
10661	ENSG00000141252	CCDS10995	[A<>B<>C<>D<>F<>G<>H<>I<>J<>K<>L<>M<>N<>O<>P<>Q<>R<>ST]
10663	ENSG00000141295	CCDS45723	[A<>B<>C<>D<>E<>FG]
10666	ENSG00000141384	CCDS77170	[A<>B<>C<>D<>E<>F<>G<>HI<>J<>K<>L<>M<>N<>O<>P]
10668	ENSG00000141424	CCDS45854	[C<>D<>E<>F<>G<>H<>IJ]
10669	ENSG00000141425	CCDS77178	[B<>C<>D<>E<>F<>G<>H]
10670	ENSG00000141434	CCDS77173	[A<>B<>D<>E<>F<>G<>H<>I<>J<>K<>L<>M<>N<>O<>Q]
10673	ENSG00000141456	CCDS62038	[F<>G<>H<>I<>J<>L<>M<>N<>O<>P<>Q<>R<>S<>U<>V]
10675	ENSG00000141519	CCDS42395	[A<>B<>C<>D<>EH<>I<>J<>K<>L<>M<>N<>O<>P<>Q<>R<>S<>T<>V<>W<>X]
10675	ENSG00000141519	CCDS58604	[A<>B<>C<>D<>EH<>I<>J<>K<>L<>M<>N<>O<>P<>Q<>R<>S<>T<>U]
10676	ENSG00000141527	CCDS11768	[A<>B<>C<>D<>E<>F<>G<>H<>I<>J<>L<>M<>N<>O<>Q<>R<>S<>T<>U<>V]
10676	ENSG00000141527	CCDS58605	[A<>B<>C<>D<>E<>F<>G<>H<>I<>J<>L<>M<>N<>OP]
10679	ENSG00000141577	CCDS32764	[A<>B<>C<>D<>E<>F<>G<>H<>I<>K<>L<>M<>N<>O<>P<>Q<>R<>T<>U<>V<>W<>X<>Y<>Z]
10679	ENSG00000141577	CCDS45808	[A<>B<>C<>D<>E<>F<>G<>H<>I<>K<>L<>M<>N<>O<>P<>Q<>R<>S<>T<>U<>V<>W<>X<>Y<>Z]
10681	ENSG00000141738	CCDS56028	[A<>BC<>D<>E<>F<>G<>H<>I<>J<>K<>L<>M<>N<>O<>P]
10683	ENSG00000141977	CCDS12340	[A<>BC<>D<>E<>F<>G]
10683	ENSG00000141977	CCDS74305	[A<>E<>F<>G]
10684	ENSG00000142082	CCDS7691	[A<>BC<>D<>E<>F<>G<>H]
10685	ENSG00000142186	CCDS41672	[A<>B<>C<>D<>F<>G<>H<>I<>J<>K<>L<>M<>N<>OP<>Q<>R<>S<>T]
10685	ENSG00000142186	CCDS44646	[A<>B<>C<>D<>F<>G<>H<>I<>J<>K<>L<>M<>N<>P<>Q<>R<>S<>T]
10686	ENSG00000142224	CCDS1468	[A<>BC<>D<>E<>F<>G]
10687	ENSG00000142303	CCDS62529	[LM<>N<>O<>Q<>R<>S<>T<>U<>V<>W<>X<>Y<>Z]
10690	ENSG00000142507	CCDS73944	[A<>B<>C<>D<>E<>FG]
10691	ENSG00000142530	CCDS33081	[A<>D<>F<>G]
10691	ENSG00000142530	CCDS77337	[A<>D<>EF<>G]
10692	ENSG00000142583	CCDS44054	[A<>B<>C<>D<>EF]
10698	ENSG00000142856	CCDS30736	[A<>C<>D<>E<>G<>H<>I<>J]
10698	ENSG00000142856	CCDS55603	[A<>B<>C<>D<>E<>G<>H<>I<>J]
10700	ENSG00000142961	CCDS539	[A<>BC<>D<>E]
10701	ENSG00000142973	CCDS41328	[A<>B<>C<>D<>E<>FG<>H<>I<>J<>K<>L<>M]
10704	ENSG00000143110	CCDS837	[A<>BC<>D<>EF<>G]
10704	ENSG00000143110	CCDS72837	[A<>BC<>D<>F<>G]
10706	ENSG00000143155	CCDS30935	[A<>B<>C<>D<>E]
10711	ENSG00000143353	CCDS73032	[A<>B<>D<>E<>F]
10715	ENSG00000143479	CCDS31000	[B<>C<>D]
10716	ENSG00000143502	CCDS31034	[A<>B<>C<>D<>E]
10717	ENSG00000143514	CCDS1538	[F<>G<>H<>I<>J<>K<>L<>M<>N<>O<>P<>Q<>R<>S]
10718	ENSG00000143515	CCDS1066	[A<>BC<>D<>E<>F<>G<>H<>I<>J<>K<>L<>M<>O<>P<>Q<>R<>S<>T<>U<>V<>W<>X<>Y<>Z<>A1<>A2<>A3<>A4]
10718	ENSG00000143515	CCDS41405	[C<>D<>E<>F<>G<>H<>I<>J<>K<>L<>MN]
10719	ENSG00000143552	CCDS53370	[A<>B<>C<>D<>E<>F<>G<>H<>I<>J<>K<>L<>M<>N<>O<>P<>Q<>R<>S<>T<>U<>V<>W<>X<>Y<>Z<>A1<>A2<>A3<>A4<>A5<>A6<>A7<>A8<>A9<>A12<>A13<>A14]
10721	ENSG00000143578	CCDS1056	[ABC<>D<>E<>F<>G<>H<>I<>J<>K]
10723	ENSG00000143633	CCDS1591	[A<>C<>DE<>F<>G<>H<>I]
10725	ENSG00000143742	CCDS44323	[A<>B<>C]
10729	ENSG00000143845	CCDS73006	[A<>B<>C<>D<>E<>F<>GH]
10730	ENSG00000143851	CCDS1423	[A<>CD<>E<>F<>G<>H<>I<>J<>K<>L]
10732	ENSG00000143889	CCDS1796	[BC<>E<>F<>G<>H<>I<>J<>K<>L<>M<>N<>O<>P]
10732	ENSG00000143889	CCDS46261	[A<>C<>E<>F<>G<>H<>I<>J<>K<>L<>M<>N<>O<>P]
10733	ENSG00000143951	CCDS42688	[A<>BC<>D<>F<>G<>H<>I<>K<>L<>M<>N<>O<>P<>Q<>R<>S<>T<>W]
10733	ENSG00000143951	CCDS46301	[J<>K<>L<>M<>N<>O<>P<>Q<>R<>S<>T<>W]
10734	ENSG00000144031	CCDS1913	[A<>BD<>E<>F<>G<>H<>I]
10734	ENSG00000144031	CCDS46321	[A<>BD<>E<>F<>G<>IJK]
10735	ENSG00000144057	CCDS46380	[A<>B<>C<>D<>F]
10739	ENSG00000144306	CCDS54420	[A<>C<>D<>E<>F<>G<>H<>I]
10740	ENSG00000144354	CCDS2252	[A<>B<>C<>D<>E<>FG<>H<>I<>J<>K]
10740	ENSG00000144354	CCDS2253	[A<>B<>D<>E<>FG<>H<>I<>J<>K]
10742	ENSG00000144401	CCDS77514	[A<>B<>D]
10746	ENSG00000144488	CCDS2525	[A<>B<>C<>D<>E<>F<>GH<>I<>L]
10746	ENSG00000144488	CCDS77547	[H<>I<>L]
10747	ENSG00000144550	CCDS77695	[A<>B<>C<>D<>E<>F<>G<>H<>I<>J<>K<>L<>M<>N<>O<>P<>Q<>R<>S<>T<>U]
10748	ENSG00000144554	CCDS2595	[A<>B<>C<>D<>E<>F<>G<>H<>I<>J<>K<>L<>M<>N<>O<>P<>Q<>R<>S<>T<>U<>V<>W<>X<>Y<>Z<>A2<>A3<>A4<>A5<>A6<>A7<>A8<>A9<>A10<>A11<>A12<>A13<>A14<>A15<>A16<>A17A18]
10748	ENSG00000144554	CCDS33696	[A<>B<>C<>D<>E<>F<>G<>H<>I<>J<>K<>L<>M<>N<>O<>P<>Q<>R<>S<>T<>U<>V<>W<>X<>Y<>Z<>A2<>A3<>A4<>A5<>A6<>A7<>A8<>A9<>A10<>A11<>A12<>A13<>A14<>A15<>A16<>A17<>A19]
10751	ENSG00000144579	CCDS56166	[A<>C<>E<>F<>G<>H<>I]
10757	ENSG00000144741	CCDS54604	[D<>E<>F<>G<>H<>I<>J<>K]
10758	ENSG00000144771	CCDS77753	[D<>E]
10759	ENSG00000144820	CCDS2938	[A<>B<>C<>D<>E<>GH<>I<>J<>K<>L<>M<>N<>O<>P<>Q<>RS]
10759	ENSG00000144820	CCDS77778	[H<>K<>L<>M<>N<>O<>P<>Q<>RS]
10760	ENSG00000144827	CCDS63718	[AB<>C<>D<>E<>F]
10761	ENSG00000144847	CCDS2983	[A<>C<>D<>E<>F<>G<>H]
10766	ENSG00000145321	CCDS56332	[A<>BC<>D<>E<>F<>G<>H<>I<>J<>K<>L<>M<>N]
10768	ENSG00000145391	CCDS77961	[A<>B<>C<>D<>E<>F<>G<>I]
10769	ENSG00000145414	CCDS47159	[B<>C<>D<>E<>F<>G<>H<>J]
10771	ENSG00000145506	CCDS59486	[A<>B<>C<>D<>E<>F<>G<>H<>I<>J]
10773	ENSG00000145715	CCDS47243	[B<>C<>D<>E<>F<>G<>H<>I<>J<>K<>L<>M<>N<>O<>P<>Q<>R<>S<>T<>U<>V<>W<>X<>Y<>Z]
10776	ENSG00000145794	CCDS78055	[A<>B<>C<>D<>E<>F<>G<>H<>I<>J<>K<>L<>M]
10780	ENSG00000145850	CCDS4332	[A<>B<>CD<>E<>F<>G<>J<>K<>L]
10780	ENSG00000145850	CCDS54943	[A<>B<>CD<>E<>G<>J<>K<>L]
10784	ENSG00000145916	CCDS75382	[A<>C<>D<>E<>F<>G<>H<>I<>J]
10785	ENSG00000146039	CCDS4564	[A<>BCD<>E<>F<>G<>H<>I<>J<>K<>L<>M]
10785	ENSG00000146039	CCDS75411	[CD<>E<>F<>G<>H<>I<>J<>K<>L<>M]
10786	ENSG00000146063	CCDS4465	[A<>B<>C<>D<>E<>F<>H<>I]
10788	ENSG00000146143	CCDS75477	[A<>B<>C<>DE]
10789	ENSG00000146166	CCDS55027	[A<>B<>D<>E<>G]
10790	ENSG00000146233	CCDS75465	[F<>G<>H<>I<>J<>K<>L<>M<>N]
10791	ENSG00000146360	CCDS69172	[A<>BC]
10792	ENSG00000146373	CCDS5129	[B<>C<>D<>E<>F<>G<>H]
10795	ENSG00000146453	CCDS64561	[BC<>D<>E<>F<>G<>H<>I<>J<>K<>L<>M<>N<>O<>P<>Q<>R<>S<>T]
10798	ENSG00000146576	CCDS78206	[A<>C<>D<>E<>G<>H<>I]
10803	ENSG00000146918	CCDS64816	[A<>B<>C<>D<>E<>F<>G<>H<>I<>J<>K<>L<>M<>N<>O<>P<>Q<>R<>S<>T<>U<>V<>W<>X<>Y<>Z<>A1]
10804	ENSG00000147036	CCDS14240	[A<>B<>C<>D<>E]
10805	ENSG00000147082	CCDS14331	[A<>B<>C<>DE<>G<>H<>I<>J<>K<>L<>MN]
10806	ENSG00000147113	CCDS14266	[A<>B<>C]
10807	ENSG00000147118	CCDS35236	[B<>C<>F<>GH]
10809	ENSG00000147202	CCDS14468	[A<>B<>C<>D<>E<>F<>G<>H<>I<>J<>K<>L<>M<>N<>O<>P<>Q<>R<>S<>T<>U<>V<>W<>X<>Y<>Z<>A1]
10811	ENSG00000147231	CCDS14519	[A<>B<>C<>D<>E<>F<>G<>IJ<>K<>L<>M<>O<>P<>QR]
10811	ENSG00000147231	CCDS55470	[A<>B<>C<>D<>E<>F<>G<>I<>L<>M<>O<>P<>QR]
10816	ENSG00000147475	CCDS34879	[A<>B<>C<>D<>E<>F]
10820	ENSG00000147687	CCDS6351	[A<>B<>C<>DE<>F<>G<>H<>I<>J<>K<>L<>M]
10820	ENSG00000147687	CCDS55273	[E<>F<>G<>H<>I<>J<>K<>L<>M]
10821	ENSG00000147804	CCDS43782	[CD<>E<>F<>G<>H<>I<>J<>K<>L<>M<>N]
10825	ENSG00000148019	CCDS47984	[A<>C<>D<>E<>F<>G<>H<>I<>JK<>L<>M<>N<>O<>P<>Q<>R]
10825	ENSG00000148019	CCDS47985	[A<>C<>D<>E<>F<>G<>H<>I<>JK<>L<>M<>N<>O<>P<>R]
10828	ENSG00000148300	CCDS6969	[B<>CDE<>G<>H<>I<>J<>K<>L]
10828	ENSG00000148300	CCDS65179	[B<>E<>I<>J<>K<>L]
10830	ENSG00000148396	CCDS55351	[A<>B<>C<>D<>E<>F<>G<>H<>I<>J<>K<>L<>M<>N<>O<>P<>Q<>R<>S<>T<>U<>W<>X<>Y<>Z<>A2<>A3<>A4<>A5<>A6]
10830	ENSG00000148396	CCDS75936	[A<>B<>C<>D<>E<>F<>G<>H<>I<>J<>K<>L<>M<>N<>O<>P<>Q<>R<>S<>T<>U<>W<>X<>Y<>Z<>A1A2<>A5<>A6]
10833	ENSG00000148600	CCDS53548	[A<>B<>C<>D<>E<>F<>G<>H<>I<>J<>K<>L<>M<>N<>O<>P<>R]
10834	ENSG00000148604	CCDS7374	[A<>B<>CD<>E<>F<>G<>H]
10836	ENSG00000148688	CCDS44458	[A<>B<>C<>D<>E<>F<>G<>H<>I<>J<>K<>M<>N]
10838	ENSG00000148704	CCDS7597	[A<>B<>D<>E]
10839	ENSG00000148773	CCDS7659	[A<>B<>C<>D<>E<>F<>G<>H<>I<>J<>K<>L<>N<>PQ]
10839	ENSG00000148773	CCDS53588	[A<>B<>C<>D<>E<>G<>H<>I<>J<>K<>L<>N<>PQ]
10841	ENSG00000148848	CCDS7654	[A<>B<>C<>DE<>F<>G<>H<>I<>J<>K<>L<>M<>N<>O<>P<>Q<>R<>S<>T]
10847	ENSG00000149269	CCDS44687	[A<>B<>C<>D<>E<>F<>G<>H<>I<>J<>K<>L<>M<>N<>O]
10848	ENSG00000149273	CCDS58161	[A<>B<>C<>DE<>F<>G]
10849	ENSG00000149295	CCDS8362	[A<>B<>C<>D<>F<>G]
10850	ENSG00000149380	CCDS73347	[A<>B<>C<>D<>E<>F<>G<>H<>I<>J<>K<>M<>NO]
10856	ENSG00000149596	CCDS13326	[A<>B]
10857	ENSG00000149639	CCDS46598	[C<>D<>E<>F<>G<>H<>I<>J<>K<>L<>M<>N<>O<>S]
10859	ENSG00000149781	CCDS8060	[A<>B<>C<>D<>E<>F<>G<>H<>IJ<>K<>L<>M<>N<>O]
10860	ENSG00000149782	CCDS53654	[A<>E<>F<>G<>H<>I<>J<>K<>L<>M<>N<>O<>P<>Q<>R<>S<>T<>U<>V<>W<>X<>Y<>Z<>A1A2<>A3<>A4<>A5<>A6<>A7]
10862	ENSG00000149929	CCDS10664	[A<>B<>C<>D<>F<>GH<>I]
10866	ENSG00000150455	CCDS41731	[B<>CD]
10867	ENSG00000150510	CCDS9427	[A<>B<>C<>D<>E]
10868	ENSG00000150593	CCDS44478	[B<>C<>D<>E<>F<>G<>H<>I<>J<>K<>L]
10872	ENSG00000150773	CCDS44730	[A<>B<>C<>D<>G]
10874	ENSG00000151023	CCDS7146	[B<>C<>D<>E<>F<>H]
10874	ENSG00000151023	CCDS73075	[A<>D<>E<>F<>H]
10875	ENSG00000151093	CCDS46780	[A<>C<>D]
10876	ENSG00000151148	CCDS58277	[A<>B<>C<>D<>E<>F<>G]
10877	ENSG00000151176	CCDS53834	[A<>B<>C<>D<>E<>G<>H<>J<>K<>L<>M]
10880	ENSG00000151418	CCDS1396	[A<>B<>C]
10886	ENSG00000151575	CCDS66776	[F<>G<>H<>I<>J<>K<>L<>M<>N]
10887	ENSG00000151577	CCDS33829	[A<>B<>C<>D<>G<>I<>J]
10889	ENSG00000151665	CCDS1828	[A<>B<>C<>D<>E]
10890	ENSG00000151743	CCDS61089	[C<>D<>E<>F<>G<>H]
10891	ENSG00000151882	CCDS78006	[C<>D]
10894	ENSG00000152133	CCDS1785	[A<>BCD<>E<>F<>G<>H<>I<>J<>K]
10896	ENSG00000152214	CCDS62431	[A<>B<>C<>D<>E]
10898	ENSG00000152256	CCDS63059	[A<>B<>C<>D<>E<>F<>G<>H<>I<>J<>K<>L]
10899	ENSG00000152359	CCDS47236	[A<>CD<>EF<>GH<>I<>J<>K<>L<>M<>N<>O]
10899	ENSG00000152359	CCDS47237	[B<>CD<>EF<>GH<>I<>J<>K<>L<>M<>N<>O]
10900	ENSG00000152402	CCDS58170	[A<>B<>C<>D<>E<>F<>G<>H<>I]
10901	ENSG00000152422	CCDS4059	[A<>B<>C<>D<>E<>F<>GHI]
10902	ENSG00000152463	CCDS7106	[A<>B<>C<>D<>E<>F<>G<>H]
10904	ENSG00000152582	CCDS43309	[A<>B<>C<>D<>E<>F<>G<>H<>I<>J<>L<>M<>N<>P<>Q<>R<>S<>T<>U<>W<>X<>Y<>Z<>A1<>A2<>A3<>A4<>A5<>A6<>A7<>A8<>A9<>A10<>A11<>A12<>A13<>A14]
10905	ENSG00000152583	CCDS77939	[D<>E<>F<>G<>H<>I<>J<>K]
10909	ENSG00000152910	CCDS10924	[C<>D<>E<>F<>G<>H<>J<>K<>L<>M<>N<>O<>P<>Q<>R<>S<>T<>U<>V<>W<>X<>Y<>Z]
10911	ENSG00000153015	CCDS75252	[A<>B<>C<>D<>E<>F<>G<>H<>I<>J<>K]
10912	ENSG00000153066	CCDS76822	[A<>B<>C<>D<>E<>F<>G<>H<>I<>J<>K<>L<>M]
10914	ENSG00000153237	CCDS33304	[A<>B<>CD<>E<>F<>G<>H<>J<>K<>L<>M<>N<>O<>P]
10914	ENSG00000153237	CCDS77476	[A<>B<>CD<>E<>F<>G<>HI]
10916	ENSG00000153283	CCDS2959	[A<>B<>C<>D<>E<>F<>G<>H<>I<>J<>K<>MN<>O<>P<>Q]
10918	ENSG00000153292	CCDS4920	[A<>C<>DE<>F<>G<>H<>I]
10918	ENSG00000153292	CCDS34471	[A<>C<>DE<>F<>G<>H<>J<>K<>L<>M<>N<>O<>P<>Q]
10919	ENSG00000153446	CCDS42116	[A<>B<>C<>D<>E<>F<>G<>H]
10922	ENSG00000153558	CCDS54560	[A<>B<>C<>D<>E<>F<>G<>K<>L<>M<>N<>O<>P<>Q]
10923	ENSG00000153786	CCDS45538	[A<>B<>C<>D<>E<>F<>G]
10924	ENSG00000153820	CCDS46537	[A<>B<>C<>D<>E<>F<>G<>I<>J<>K<>L<>M]
10925	ENSG00000153822	CCDS74141	[A<>BC]
10926	ENSG00000153823	CCDS2471	[B<>C<>D]
10932	ENSG00000154080	CCDS42422	[AB<>C<>D<>E<>FG]
10932	ENSG00000154080	CCDS58618	[AB<>C<>D<>F]
10935	ENSG00000154473	CCDS7635	[A<>B<>C<>D<>E<>F<>G]
10936	ENSG00000154719	CCDS33522	[A<>C<>D<>E<>F<>G<>H<>I<>J<>K<>L]
10937	ENSG00000154723	CCDS46637	[A<>BC<>D<>E]
10939	ENSG00000154832	CCDS45866	[A<>B<>C<>D<>F<>G<>H<>IJ<>K<>L<>M<>N<>O<>P<>Q]
10943	ENSG00000155090	CCDS47905	[B<>C<>D<>E]
10946	ENSG00000155666	CCDS45448	[A<>BC<>D<>E<>F<>G<>H<>I]
10947	ENSG00000155749	CCDS2346	[A<>B<>C<>E<>F<>G<>H<>I<>J<>K<>L<>MN<>O<>P]
10947	ENSG00000155749	CCDS46488	[A<>B<>C<>E<>F<>G<>H<>I<>J<>K<>L<>N<>O<>P]
10949	ENSG00000155893	CCDS63797	[C<>D<>E<>F]
10951	ENSG00000155959	CCDS78525	[A<>C<>D<>E<>F<>G]
10953	ENSG00000156218	CCDS10326	[C<>D<>E<>F<>G<>H<>I<>J<>K<>L<>M<>N<>O<>P<>Q<>R<>S<>T<>U<>V<>W<>X<>Y<>Z<>A1<>A2<>A4<>A5<>A7A8]
10953	ENSG00000156218	CCDS73773	[C<>D<>E<>F<>G<>H<>I<>J<>K<>L<>M<>N<>O<>P<>Q<>R<>S<>T<>U<>V<>W<>X<>Y<>Z<>A1<>A2<>A4<>A5A6<>A8A9]
10956	ENSG00000156384	CCDS31279	[B<>CE<>F<>G]
10956	ENSG00000156384	CCDS31280	[E<>F<>G]
10957	ENSG00000156411	CCDS45169	[A<>B<>C<>D]
10958	ENSG00000156453	CCDS4267	[A<>BC<>D<>F<>G]
10958	ENSG00000156453	CCDS43375	[A<>BC<>DE]
10959	ENSG00000156467	CCDS59107	[A<>B<>C<>D<>E]
10960	ENSG00000156469	CCDS75772	[A<>B<>C<>D<>E<>F<>G]
10962	ENSG00000156587	CCDS7961	[D<>E]
10968	ENSG00000156873	CCDS54002	[A<>B<>C<>D<>E<>F<>G<>H<>I<>K]
10972	ENSG00000157064	CCDS1354	[B<>C<>D<>E<>F<>G<>H<>I<>J<>K<>L]
10978	ENSG00000157617	CCDS13677	[E<>F<>G<>H<>I<>J<>K<>L<>M<>N<>O<>P]
10980	ENSG00000157765	CCDS54750	[A<>C<>D<>E<>F<>G<>H<>I<>J<>K<>L<>M]
10981	ENSG00000157766	CCDS53970	[A<>B<>C<>D<>E<>F<>G<>H<>I<>J<>K<>L<>M<>N<>O<>P<>Q]
10982	ENSG00000157833	CCDS54337	[C<>D<>E<>F<>G<>I]
10989	ENSG00000158290	CCDS35379	[A<>E<>F<>G<>H<>I<>J<>K<>L<>M<>N<>O<>P<>Q<>R<>S<>T<>U<>V<>W<>X]
10990	ENSG00000158402	CCDS4202	[A<>B<>C<>D<>E<>GH<>I<>J<>K<>L<>M<>N<>O]
10990	ENSG00000158402	CCDS4203	[A<>C<>GH<>I<>J<>K<>L<>M<>N<>O]
10995	ENSG00000158710	CCDS60314	[A<>BC<>D<>E<>F]
10996	ENSG00000158711	CCDS1457	[A<>BC]
10998	ENSG00000158806	CCDS75703	[A<>B<>C<>D<>F<>G]
11000	ENSG00000158864	CCDS1224	[A<>B<>C<>D<>E<>G<>H<>I<>J<>K<>L<>M<>N<>P]
11000	ENSG00000158864	CCDS53404	[A<>B<>C<>D<>E<>G<>H<>I<>J<>K<>L<>M<>NO]
11002	ENSG00000159063	CCDS41692	[A<>B<>C<>D<>E<>F<>G<>H<>I<>J<>K<>L<>M]
11003	ENSG00000159086	CCDS33541	[A<>B<>C<>D<>E<>F<>G<>H<>I<>J<>K<>L<>M<>N<>O<>P]
11004	ENSG00000159111	CCDS11517	[B<>C<>D<>E<>F]
11008	ENSG00000159228	CCDS68202	[A<>B<>C]
11009	ENSG00000159374	CCDS33229	[A<>B<>C<>D<>E<>F<>G<>H<>I<>J]
11011	ENSG00000159588	CCDS44131	[A<>BC<>DEF<>G<>H<>I<>J<>K<>MN<>O<>P<>Q<>RS]
11011	ENSG00000159588	CCDS53314	[A<>BC<>EF<>G<>H<>I<>J<>K<>MN<>O<>P<>Q<>RS]
11014	ENSG00000159871	CCDS12631	[D<>E<>F<>G]
11015	ENSG00000160050	CCDS72749	[A<>B<>C<>DE]
11016	ENSG00000160051	CCDS355	[A<>C<>DE<>FG<>HI]
11016	ENSG00000160051	CCDS53293	[AB<>C<>DE<>FG<>HI]
11017	ENSG00000160062	CCDS76133	[A<>B<>D]
11019	ENSG00000160145	CCDS3028	[A10<>A11<>A12<>A13<>A14<>A15<>A16<>A17<>A18<>A19<>A20<>A21<>A22<>A23<>A24<>A25<>A26<>A27<>A28<>A29<>A30<>A31<>A32<>A33<>A34<>A35<>A36]
11020	ENSG00000160188	CCDS68210	[A<>C<>D<>E<>F<>G<>I<>K]
11022	ENSG00000160284	CCDS13732	[C<>D<>E]
11024	ENSG00000160298	CCDS13735	[A<>BC<>D<>F<>H<>I<>K<>M]
11024	ENSG00000160298	CCDS68229	[GH<>I<>K<>M]
11029	ENSG00000160588	CCDS66241	[A<>C<>D<>E<>F<>G]
11030	ENSG00000160695	CCDS76485	[B<>CD<>E<>F<>G<>H<>I<>J<>K<>L<>M<>N<>O<>P<>Q<>R]
11032	ENSG00000160818	CCDS44245	[A<>C<>D<>E<>F<>G<>H<>I]
11033	ENSG00000160886	CCDS6385	[A<>B<>CDE]
11033	ENSG00000160886	CCDS59114	[A<>B<>D]
11034	ENSG00000161010	CCDS34318	[A<>B<>E<>F<>G]
11034	ENSG00000161010	CCDS34319	[A<>B<>C<>D<>E<>F<>G]
11036	ENSG00000161091	CCDS74256	[A<>C<>D<>E<>F<>G<>H<>I<>J<>K]
11037	ENSG00000161298	CCDS33004	[DE<>F<>G]
11038	ENSG00000161509	CCDS62330	[A<>B<>C<>D<>E<>F<>G<>H<>I<>J<>KL]
11043	ENSG00000161835	CCDS61124	[E<>F<>G<>H<>I]
11044	ENSG00000161904	CCDS47411	[E<>F<>G<>H<>I<>J]
11045	ENSG00000161920	CCDS76920	[A<>B<>C]
11046	ENSG00000161929	CCDS42242	[A<>BCD<>E<>F<>G]
11046	ENSG00000161929	CCDS62044	[A<>BC<>E<>F<>G]
11052	ENSG00000162298	CCDS31605	[A<>B<>C<>D<>E<>F<>G<>H<>I<>J<>K<>LM<>N<>O<>P]
11055	ENSG00000162390	CCDS592	[A<>B<>C<>D<>E<>F<>G<>H<>I<>J<>K<>L<>M<>N<>O<>Q<>R]
11056	ENSG00000162398	CCDS599	[AB<>C<>D<>E<>F<>G<>H<>I<>J<>K]
11058	ENSG00000162430	CCDS41282	[A<>B<>C<>D<>E<>F<>G<>H<>I<>J<>K<>L<>M]
11060	ENSG00000162571	CCDS8	[GHI<>J<>K<>L<>M<>N<>O<>PQ]
11060	ENSG00000162571	CCDS44036	[C<>DE<>FGHI<>J<>K<>L<>M<>N<>O<>P<>R<>S<>T]
11063	ENSG00000162624	CCDS30756	[A<>CD<>E<>F<>G<>H<>I<>J<>KL]
11065	ENSG00000162643	CCDS702	[A<>C<>E<>F<>G<>H<>I<>J<>K<>L<>M<>N<>O<>P<>Q<>S<>T<>U<>V<>W<>X<>Y]
11065	ENSG00000162643	CCDS72818	[A<>C<>E<>F<>G<>H<>J<>K<>L<>M<>N<>O<>P<>Q<>S<>T<>U<>V<>W<>X<>Y]
11069	ENSG00000162723	CCDS53392	[A<>BC<>E]
11072	ENSG00000162755	CCDS41425	[A<>B<>CD]
11073	ENSG00000162775	CCDS822	[A<>B]
11074	ENSG00000162782	CCDS1332	[A<>B<>C<>D<>E<>F<>H<>I<>J<>K<>L<>MN<>P<>Q<>R<>S]
11074	ENSG00000162782	CCDS55663	[A<>B<>C<>D<>E<>F<>H<>I<>J<>K<>L<>MN<>O<>P<>Q<>R<>S]
11075	ENSG00000162852	CCDS1628	[A<>BC<>D<>E<>F<>G<>H<>I<>K<>L]
11075	ENSG00000162852	CCDS44343	[A<>BC<>D<>E<>F<>G<>H<>IJ]
11076	ENSG00000162885	CCDS60453	[A<>B<>C<>D<>E<>F<>G<>HI]
11077	ENSG00000162889	CCDS1466	[A<>B<>C<>D<>E<>F<>G<>H<>I<>J]
11078	ENSG00000162909	CCDS53478	[A<>C<>D<>E<>F<>G<>H<>I<>J<>K<>L<>M<>N<>O<>P<>Q<>R<>S<>T<>U<>V]
11079	ENSG00000162924	CCDS1864	[A<>B<>C<>D<>E<>F<>G<>H<>I<>J<>K]
11080	ENSG00000162929	CCDS1867	[A<>B<>C<>D<>E<>F<>G<>H<>I<>J<>K<>L<>M<>N<>O<>P<>Q<>R<>U]
11081	ENSG00000162931	CCDS44327	[A<>B<>C<>D<>EF]
11087	ENSG00000163001	CCDS62911	[A<>B<>C<>D<>E<>F<>G<>H<>I<>J<>K]
11091	ENSG00000163121	CCDS74541	[C<>D<>E<>G]
11096	ENSG00000163312	CCDS3603	[AB<>C<>D<>E<>F<>G<>H<>I<>J<>K<>L<>M<>N<>O<>P<>Q<>R<>S]
11096	ENSG00000163312	CCDS75158	[AB<>C<>D<>F<>G<>H<>I<>J<>K<>L<>M<>N<>O<>P<>Q<>R<>S]
11097	ENSG00000163357	CCDS44235	[A<>C<>E<>F<>G<>H<>I<>J<>K<>L<>M<>N<>O<>P<>Q]
11100	ENSG00000163467	CCDS1141	[A<>BC<>EFG]
11100	ENSG00000163467	CCDS76223	[A<>BC<>F]
11102	ENSG00000163482	CCDS2421	[A<>B<>C<>D<>E<>F<>G<>H<>I<>J<>K<>L<>M<>N<>O<>P<>Q<>R<>S<>T<>UV<>XY<>Z<>A1<>A2<>A3]
11102	ENSG00000163482	CCDS58750	[A<>B<>C<>D<>E<>F<>G<>H<>I<>J<>K<>L<>M<>N<>O<>P<>Q<>R<>S<>T<>V<>XY<>Z<>A1<>A2<>A3]
11103	ENSG00000163491	CCDS46781	[A<>B<>C<>D<>E<>F<>G<>H<>I<>J<>K<>L<>M<>N<>O<>P<>Q<>R<>S<>T<>U<>V<>W]
11103	ENSG00000163491	CCDS77713	[X<>Y<>Z<>A1<>A2<>A3<>A4<>A5<>A6<>A7<>A8<>A9<>A10<>A11<>A12<>A13]
11104	ENSG00000163516	CCDS42821	[B<>CD<>E<>F<>GH<>I<>J<>K<>L<>M<>N<>O<>P]
11106	ENSG00000163521	CCDS74657	[A<>C<>D<>E<>H<>I<>J<>K<>L<>M<>N<>O<>P<>Q]
11107	ENSG00000163528	CCDS2617	[B<>C<>D]
11108	ENSG00000163596	CCDS2354	[A<>B<>C<>D<>F<>G<>H<>I<>J<>L<>M<>N]
11108	ENSG00000163596	CCDS74632	[A<>B<>C<>DE]
11110	ENSG00000163645	CCDS3151	[BC<>DE<>F<>G<>I<>J<>K<>L<>M<>N<>O<>S<>T<>U]
11110	ENSG00000163645	CCDS77840	[E<>F<>G<>I<>J<>K<>L<>M<>N<>O<>S<>T<>U]
11111	ENSG00000163660	CCDS77847	[A<>B<>C<>D<>E<>F<>G<>H<>I<>J<>L]
11113	ENSG00000163703	CCDS33693	[A<>B<>C<>D<>E<>F<>G<>H<>I<>J<>K]
11114	ENSG00000163793	CCDS1744	[A<>BC<>D<>E]
11114	ENSG00000163793	CCDS77397	[A<>D<>EG]
11115	ENSG00000163803	CCDS33168	[A<>B<>D<>E<>F<>I<>J<>K<>L<>N<>O<>P<>Q<>R<>S<>T<>U<>V<>W<>X<>Y<>Z<>A1<>A2<>A3<>A4<>A5<>A6<>A7<>A8<>A9<>A10<>A11<>A12<>A13<>A14<>A15<>A16<>A17<>A18<>A19<>A20<>A21<>A22<>A23<>A24<>A25<>A26<>A27<>A28<>A29<>A30<>A31<>A32<>A33<>A34<>A35<>A36]
11115	ENSG00000163803	CCDS54340	[A<>B<>D<>E<>F<>I<>J<>K<>L<>MN<>O<>P<>Q<>R<>S<>T<>U<>V<>W<>X<>Y<>Z<>A1<>A3<>A4<>A5<>A6<>A7<>A8<>A9<>A10<>A11<>A12<>A13<>A14<>A15<>A16<>A17<>A18<>A19<>A20<>A21<>A22<>A23<>A24<>A25<>A26<>A27<>A28<>A29<>A30<>A31<>A32<>A33<>A34<>A35<>A36]
11116	ENSG00000163812	CCDS2724	[A<>B<>C<>D<>E<>F<>G]
11119	ENSG00000163864	CCDS3111	[C<>D<>E]
11121	ENSG00000163931	CCDS58834	[A<>B<>C<>D<>E<>F<>G<>H<>I<>J<>K<>L<>M<>N<>O]
11124	ENSG00000163975	CCDS3326	[A<>B<>C<>D<>E<>F<>G]
11125	ENSG00000164011	CCDS55595	[A<>BC]
11127	ENSG00000164031	CCDS75171	[A<>B<>C]
11128	ENSG00000164037	CCDS34041	[C<>E<>F<>G<>H<>I<>J<>K<>L<>M<>N]
11128	ENSG00000164037	CCDS47119	[C<>E<>F<>G<>H<>I<>J<>K<>L<>M<>O]
11131	ENSG00000164077	CCDS2808	[A<>BC<>D<>E<>F<>G]
11131	ENSG00000164077	CCDS46830	[A<>BC<>E<>F<>G]
11132	ENSG00000164078	CCDS2807	[A<>B<>C<>D<>E<>F<>G<>H<>I<>J<>K<>L<>M<>O<>P<>Q<>R<>S<>T<>U]
11132	ENSG00000164078	CCDS58833	[A<>B<>C<>D<>E<>F<>G<>H<>I<>J<>L<>M<>O<>P<>Q<>R<>S<>T<>U]
11134	ENSG00000164096	CCDS54798	[A<>BC<>D]
11135	ENSG00000164116	CCDS54812	[A<>B<>C<>D<>E<>F<>GH]
11136	ENSG00000164118	CCDS34106	[A<>B<>C<>D<>E<>F<>G<>I<>J<>KL]
11136	ENSG00000164118	CCDS47163	[A<>B<>C<>D<>E<>F<>G<>I<>M]
11137	ENSG00000164125	CCDS34087	[A<>B<>D<>E<>F]
11138	ENSG00000164136	CCDS3756	[C<>D<>E<>F<>G]
11139	ENSG00000164181	CCDS78013	[B<>C<>D<>E<>F<>G<>H]
11141	ENSG00000164197	CCDS34169	[A<>C<>D<>EF]
11141	ENSG00000164197	CCDS47219	[A<>C<>D<>E<>G<>H<>I]
11143	ENSG00000164211	CCDS4104	[C<>D<>E<>F<>H]
11143	ENSG00000164211	CCDS78046	[C<>D<>E<>FG]
11145	ENSG00000164221	CCDS4117	[D<>E<>F<>G<>H<>I<>J<>KL]
11146	ENSG00000164241	CCDS54895	[A<>B<>E]
11147	ENSG00000164244	CCDS68943	[A<>C<>D<>E<>F<>G<>H<>I<>K]
11149	ENSG00000164294	CCDS78009	[A<>C<>D]
11150	ENSG00000164307	CCDS4085	[AB<>C<>D<>E<>F<>G<>H<>I<>J<>K<>L<>M<>N<>O<>P<>Q<>R<>S<>U]
11151	ENSG00000164323	CCDS75216	[A<>B<>C]
11153	ENSG00000164334	CCDS43353	[AB<>C<>E<>F]
11153	ENSG00000164334	CCDS54889	[AB<>E<>F]
11158	ENSG00000164442	CCDS75530	[A<>BC]
11163	ENSG00000164627	CCDS4844	[A<>B<>C<>D<>E<>F<>G<>H<>I<>J<>K<>L<>M<>NO<>P<>Q<>R<>S<>T<>V<>W<>XY<>Z]
11163	ENSG00000164627	CCDS75449	[O<>P<>Q<>R<>S<>T<>V<>W<>XY<>Z]
11167	ENSG00000164663	CCDS4861	[A<>B<>C<>DE]
11168	ENSG00000164742	CCDS75593	[D<>E<>F<>G<>H<>I<>J<>K]
11169	ENSG00000164756	CCDS6322	[A<>BCD<>E<>F<>G<>H<>I<>J]
11169	ENSG00000164756	CCDS55272	[D<>E<>F<>G<>H<>I<>J]
11171	ENSG00000164776	CCDS59057	[A<>B<>C<>D<>E<>F<>G<>H<>I<>J]
11172	ENSG00000164815	CCDS47681	[A<>B<>C<>D<>E<>F<>G<>H<>IJ]
11176	ENSG00000164932	CCDS59110	[B<>C<>D<>E]
11177	ENSG00000164935	CCDS59111	[A<>D]
11180	ENSG00000164953	CCDS6258	[CD<>E<>FGH<>J<>K<>L<>M<>N<>O<>PQ<>R<>S<>T<>U<>V<>W<>X<>Y<>Z<>A1<>A2<>A3<>A4<>A5<>A6<>A7<>A8<>A9]
11180	ENSG00000164953	CCDS47893	[H<>I<>J<>K<>L<>M<>N<>O<>PQ<>R<>S<>T<>U<>V<>W<>X<>Y<>Z<>A1<>A2<>A3<>A4<>A5<>A6<>A7<>A8<>A9]
11181	ENSG00000165025	CCDS6688	[A<>B<>C<>D<>E<>G<>H<>I<>J<>K<>L<>M<>N]
11181	ENSG00000165025	CCDS47992	[A<>B<>C<>D<>E<>H<>I<>J<>K<>L<>M<>N]
11183	ENSG00000165071	CCDS6366	[A<>B<>C<>EF<>G<>H<>I<>J<>K]
11183	ENSG00000165071	CCDS47921	[A<>B<>C<>DEF<>H<>I<>J<>K]
11187	ENSG00000165271	CCDS6543	[B<>C<>D<>E<>F<>G<>HI<>J<>K<>L<>M<>N<>O<>P<>Q<>R<>S<>T<>U<>V<>W<>X<>Y<>Z<>A1<>A2]
11187	ENSG00000165271	CCDS6544	[B<>C<>D<>E<>F<>G<>HI<>J<>K<>L<>M<>N<>O<>P<>Q<>A2]
11190	ENSG00000165416	CCDS45050	[A<>B<>C<>D<>E<>F<>G<>H<>J<>K<>L<>M<>N<>O]
11191	ENSG00000165480	CCDS31946	[A<>B<>C<>D<>F<>G<>H<>IJ<>K]
11191	ENSG00000165480	CCDS53856	[A<>B<>C<>D<>F<>G<>H<>KL]
11192	ENSG00000165501	CCDS9687	[A<>C<>E]
11194	ENSG00000165526	CCDS53721	[A<>B<>C<>D<>G<>H<>I]
11196	ENSG00000165633	CCDS7228	[A<>B<>C]
11198	ENSG00000165643	CCDS35174	[A<>B<>C<>D<>E<>F<>GH]
11198	ENSG00000165643	CCDS48054	[A<>B<>C<>D<>E<>F<>G<>LM]
11204	ENSG00000165792	CCDS41913	[A<>C<>D<>E<>F<>G<>H<>I<>J<>K<>L<>M<>NOP]
11206	ENSG00000165810	CCDS4460	[A<>B<>C<>D<>E<>F<>G<>H<>J<>K]
11206	ENSG00000165810	CCDS78104	[A<>B<>C<>D<>E<>F<>G<>H<>I]
11207	ENSG00000165821	CCDS76656	[B<>C<>E<>G]
11208	ENSG00000165828	CCDS7679	[A<>B<>C<>DE<>F]
11213	ENSG00000166025	CCDS73368	[A<>C<>D<>E<>F<>G<>H<>I<>J<>K<>L<>M]
11214	ENSG00000166046	CCDS66456	[A<>B<>C<>D<>E<>F]
11222	ENSG00000166170	CCDS41995	[A<>BC]
11223	ENSG00000166173	CCDS10236	[A<>B]
11225	ENSG00000166260	CCDS58579	[A<>B<>C<>E]
11228	ENSG00000166342	CCDS42444	[B<>C<>D<>E<>F]
11231	ENSG00000166396	CCDS58633	[A<>C<>D<>E<>F<>G]
11234	ENSG00000166415	CCDS10151	[A<>B<>C<>D<>E<>F<>G<>I<>JK<>L<>M<>N<>O<>P<>Q<>R<>S<>U<>VW]
11234	ENSG00000166415	CCDS73730	[T<>U<>VW]
11235	ENSG00000166428	CCDS9995	[B<>CE<>F<>G<>H<>I<>J<>K<>L<>MN]
11237	ENSG00000166455	CCDS42201	[A<>B<>D]
11240	ENSG00000166482	CCDS56023	[B<>C<>D<>E<>F<>G]
11244	ENSG00000166526	CCDS43618	[A<>B<>C<>F]
[truncated: 4,075 more rows]
