# Supplementary material for: Assisted transcriptome reconstruction and splicing orthology
Source: BMC Genomics. 2016 Nov 11;17(Suppl 10):786. doi: 10.1186/s12864-016-3103-6 (PMC5123294; doi:10.1186/s12864-016-3103-6)
Supplement: Supplementary file 2 — Results.tar. Compressed folder containing csv files listing the results. (GZ 3942 kb) [file 12864_2016_3103_MOESM2_ESM.gz › Additional_file_2_Results/Details/MouseSpecific.csv]

GenePairId	MouseEns	MouseCCDS	MouseTranscript
23	ENSMUSG00000006574	CCDS25496	[A<>C<>D<>E<>F<>G<>H<>I<>J<>K<>L<>M<>N<>O<>P<>Q<>R<>S<>T]
44	ENSMUSG00000038534	CCDS79034	[A<>BC<>D<>E<>F<>G<>H<>I<>J<>K<>L<>M<>N<>O<>P<>Q<>R<>S<>T<>U<>V<>W<>X]
53	ENSMUSG00000038859	CCDS39378	[A<>B<>C<>D<>E<>F<>G<>H<>I<>K<>L<>M<>N<>O]
76	ENSMUSG00000031292	CCDS53238	[A<>B<>C<>D<>E<>F<>G<>H<>I<>J<>K<>L<>M<>N<>O<>P<>Q<>U]
79	ENSMUSG00000038060	CCDS52963	[A<>B<>C<>D<>E<>F<>G<>H<>I<>J<>K<>L<>M<>N<>O<>P<>Q<>R<>S<>T<>U<>V<>X<>Y<>Z<>A1<>A2<>A3A4<>A6<>A7<>A8<>A9<>A10<>A11<>A12<>A13<>A14]
81	ENSMUSG00000023473	CCDS23539	[B<>C<>E<>F<>G<>H<>I<>J<>K<>L<>M<>N<>O<>P<>Q<>R<>S<>T<>U<>V<>W<>X<>Y<>Z<>A1<>A2<>A3<>A4<>A5<>A6<>A7<>A8<>A9<>A10<>A11]
95	ENSMUSG00000030345	CCDS20559	[A<>B<>C<>D<>EF<>G<>H<>I<>J<>K<>L<>M<>N<>O<>Q]
104	ENSMUSG00000023274	CCDS20535	[A<>B<>CD<>E<>F<>G<>H<>I<>J]
108	ENSMUSG00000020695	CCDS25539	[A<>B<>C<>D<>E<>F<>G<>H<>I<>J<>K<>L<>M<>N<>O<>P<>Q<>R<>S<>T<>U<>V<>W<>X<>Y<>Z<>A1<>A2<>A3<>A4A5]
126	ENSMUSG00000030681	CCDS40136	[A<>BC<>D<>E<>F<>G<>H<>I<>J<>K<>L<>M<>N<>O<>P]
129	ENSMUSG00000019088	CCDS30223	[AB<>C<>E<>F<>G<>H<>I]
144	ENSMUSG00000031170	CCDS52990	[A<>BC<>D<>E<>F<>G<>H<>I<>J<>K<>L<>M<>N<>O<>P<>Q]
181	ENSMUSG00000020009	CCDS35856	[B<>C<>E<>G<>H<>I<>J]
189	ENSMUSG00000034708	CCDS48943	[A<>BC<>D<>E<>F<>G<>H<>I<>J<>K<>L<>M<>N]
191	ENSMUSG00000023919	CCDS28789	[AB<>C<>DE<>F<>G<>H<>I<>J]
214	ENSMUSG00000022181	CCDS37025	[A<>B<>C<>D<>E<>F<>G<>H<>I<>J<>K<>L<>M<>N<>O]
226	ENSMUSG00000053469	CCDS37091	[AB<>C<>D<>E<>F<>G<>H<>I<>J<>K<>L<>M<>N<>O<>P<>Q<>R<>S<>T<>U<>V<>W<>X<>Y<>Z<>A1<>A2<>A3<>A4<>A6<>A7<>A8<>A9<>A10<>A12<>A13<>A14<>A15<>A16<>A17<>A18<>A19<>A20<>A21<>A22<>A23<>A24<>A25]
235	ENSMUSG00000040586	CCDS53248	[AB<>C<>D<>E<>F<>G<>H<>I<>J<>K<>L<>M<>N<>O<>P<>Q<>S<>T<>V<>W<>X<>Y<>Z]
242	ENSMUSG00000038115	CCDS39643	[B<>C<>D<>E<>G<>H<>I<>J<>K<>L<>M<>N<>O<>P<>Q<>R<>S<>T<>U<>V<>W<>X<>Y<>Z<>A1<>A2]
254	ENSMUSG00000010080	CCDS25257	[A<>B<>C<>D<>E<>F<>GH<>I<>J]
256	ENSMUSG00000021610	CCDS56894	[A<>B<>C<>DE<>F<>G<>H<>I<>J<>K<>L<>M<>N<>O<>P<>Q<>R]
262	ENSMUSG00000026840	CCDS15903	[AB<>C<>D<>E<>F<>G<>H<>I<>J<>K<>L<>M<>N<>O<>P<>Q<>R<>S<>T<>U<>V<>W<>Y<>Z<>A1<>A2<>A3<>A4]
280	ENSMUSG00000060716	CCDS49097	[A<>B<>C<>D<>E<>F<>G<>H<>I<>J<>L<>M<>N<>O<>P<>Q<>R<>S<>T<>U<>V<>W<>X<>Y<>Z<>A1<>A2<>A3]
297	ENSMUSG00000102976	CCDS15297	[A<>B<>C<>D<>E<>F<>G<>H<>I<>K<>L<>M<>N<>O<>P]
307	ENSMUSG00000074994	CCDS50653	[C<>DE<>F<>G<>H<>I<>J<>K<>L<>M]
311	ENSMUSG00000061048	CCDS22637	[A<>B<>D<>F<>G<>H<>I<>J<>K<>L<>M<>N<>O<>P<>Q<>R]
316	ENSMUSG00000070568	CCDS21238	[G<>H<>I<>J<>M<>N]
322	ENSMUSG00000040250	CCDS39710	[A<>B<>C<>D<>E<>F<>G<>H<>I<>J<>K<>L<>M<>N<>O<>P<>Q]
333	ENSMUSG00000035722	CCDS24004	[A<>B<>C<>DE<>G<>H<>I<>J<>K<>L<>M<>N<>O<>P<>Q<>R<>S<>T<>U<>V<>W<>Y<>ZA1<>A2<>A5<>A6<>A7<>A8<>A9A10<>A11<>A12<>A13<>A14<>A15<>A16<>A17<>A18<>A19<>A20<>A21<>A22<>A23<>A24<>A25<>A26<>A27]
351	ENSMUSG00000040761	CCDS38940	[A<>B<>C<>D<>E<>F<>G<>H<>I<>J<>K<>L<>M<>N<>O<>P]
365	ENSMUSG00000019792	CCDS23763	[A<>B<>C<>D<>E<>F<>G<>H<>I<>J<>L<>M<>N]
367	ENSMUSG00000021294	CCDS49186	[A<>B<>C<>D<>E<>F<>G<>H<>I<>J<>K<>L<>M<>N<>O<>P]
369	ENSMUSG00000067851	CCDS35512	[A<>B<>C<>D<>E<>F<>G<>H<>I<>J<>LM<>N<>O<>P<>Q<>R<>S<>T<>U<>V<>W<>X<>Y<>Z<>A1<>A2<>A3<>A4<>A5<>A6<>A7<>A8<>A9<>A10<>A11<>A12<>A13<>A14]
370	ENSMUSG00000039585	CCDS52820	[A<>B<>C<>D<>E<>F<>G<>H<>I<>J<>K<>L<>M<>N<>O<>P<>Q<>R<>S<>T<>U<>V<>W<>X<>Y<>Z<>A1<>A2<>A3<>A4<>A5<>A6<>A7<>A8<>A9<>A10<>A11<>A12<>A13<>A14<>A15<>A16<>A18]
373	ENSMUSG00000030341	CCDS20550	[A<>B<>C<>D<>E<>F<>G<>H<>J<>K]
387	ENSMUSG00000031148	CCDS29969	[A<>B<>C<>D<>E<>FG<>HI<>J<>K<>L<>M]
396	ENSMUSG00000056492	CCDS37622	[A<>B<>C<>D<>EF<>G<>H<>I<>J<>K<>L<>M<>N<>O<>P<>Q<>R<>S<>T<>U]
409	ENSMUSG00000079469	CCDS40687	[B<>C<>D<>E<>F<>G<>H<>I<>J<>K<>L<>M]
421	ENSMUSG00000009588	CCDS36380	[C<>D<>E<>F<>G<>H<>I<>J<>K]
440	ENSMUSG00000002428	CCDS17261	[A<>B<>C<>D<>E<>F<>G<>H<>J<>K<>L<>M<>O<>P<>Q<>R<>S<>T<>U<>V<>W<>X<>Y<>Z<>A1]
442	ENSMUSG00000034022	CCDS27577	[A<>B<>C<>D<>E<>F<>G<>H<>I<>J<>K<>L<>N<>O<>P<>Q<>R<>S<>T<>U<>V<>W<>X<>Y<>Z<>A1<>A2<>A3<>A4<>A5<>A6<>A7<>A8<>A9<>A10<>A11<>A12]
444	ENSMUSG00000066440	CCDS36481	[A<>B<>C<>D<>F<>G<>H<>I<>J<>K<>L<>M<>N<>O<>P<>Q<>R<>S<>T<>U<>V<>W<>X<>Y<>Z<>A1<>A2<>A3<>A4<>A5<>A6<>A7<>A8<>A9<>A10<>A11<>A12<>A13<>A14<>A15<>A16]
445	ENSMUSG00000025665	CCDS30356	[A<>BC<>D<>E<>FG<>H<>I<>J<>K<>L<>M<>N<>O<>P<>Q<>R<>S<>T<>U<>V<>W<>X<>Y<>A1]
447	ENSMUSG00000022797	CCDS28123	[A<>B<>C<>D<>EF<>G<>H<>I<>J<>K<>L<>M<>N<>O<>P<>Q<>R<>S]
461	ENSMUSG00000027048	CCDS16090	[A<>B<>C<>D<>E<>F<>G<>H<>I<>J<>K<>L<>M<>N<>O<>PQ<>R<>S<>T<>U<>V<>W<>X<>Y<>Z<>A1<>A2]
462	ENSMUSG00000015854	CCDS17451	[A<>C<>D<>E<>F<>H]
470	ENSMUSG00000034918	CCDS36669	[A<>B<>C<>E<>F<>G<>H<>I<>J<>K<>L<>M<>N<>O<>P<>Q<>R<>S<>T<>U<>V<>W<>X<>Y<>Z<>A1<>A2<>A3<>A4<>A5<>A7]
488	ENSMUSG00000032397	CCDS23279	[A<>B<>C<>D<>E<>F<>H]
491	ENSMUSG00000022385	CCDS27725	[B<>C<>D<>E<>F<>G<>H<>I<>JK<>L<>M]
535	ENSMUSG00000026786	CCDS38056	[A<>B<>C<>D<>E<>F<>G<>H<>I<>J<>K<>LM<>N]
538	ENSMUSG00000030726	CCDS21493	[A<>B<>C<>D<>E<>F<>G<>H<>JK<>L<>M<>N]
545	ENSMUSG00000037795	CCDS19310	[C<>D<>E<>F<>G<>H<>I<>J<>K<>L<>M<>N<>O<>P<>Q]
549	ENSMUSG00000021367	CCDS26474	[A<>B<>C<>E<>F]
575	ENSMUSG00000004098	CCDS22883	[A<>BC<>D<>E<>F<>G<>H<>J<>K<>L<>M<>N<>O<>P<>Q<>R<>S<>T<>U<>V<>W<>X<>Y<>Z<>A1<>A2<>A3<>A4<>A5<>A6<>A7<>A8<>A9<>A10<>A11<>A12<>A13<>A14<>A15<>A16<>A17<>A18<>A19<>A20<>A21<>A22<>A23<>A24<>A25<>A26<>A27<>A28<>A29<>A30<>A31<>A32<>A33<>A34<>A35<>A36<>A37<>A38<>A39<>A40<>A41<>A42<>A43]
584	ENSMUSG00000035270	CCDS37358	[A<>C<>D<>E<>F<>G<>I<>J<>K<>L<>M<>N<>O<>P<>Q<>R<>S<>U<>V<>W]
588	ENSMUSG00000027070	CCDS38135	[A<>B<>C<>D<>E<>F<>G<>H<>I<>J<>KL<>M<>N<>O<>P<>Q<>R<>S<>T<>U<>V<>W<>X<>Y<>Z<>A1<>A2<>A3<>A4<>A5<>A6<>A7<>A8<>A9<>A10<>A11<>A12<>A13<>A14<>A15<>A16<>A17<>A18<>A19<>A20<>A21<>A22<>A23<>A24<>A25<>A26<>A27<>A28<>A29<>A30<>A31<>A32<>A33<>A34<>A35<>A36<>A37<>A38<>A39<>A40<>A41<>A42<>A43<>A44<>A45<>A46<>A47<>A48<>A50<>A51<>A52<>A53A54<>A55<>A56]
591	ENSMUSG00000024442	CCDS50260	[A<>B<>C<>D<>E<>F<>G<>H<>I<>J<>K<>M]
623	ENSMUSG00000040690	CCDS38889	[A<>B<>C<>D<>E<>F<>G<>H<>I<>J<>K<>L<>M<>N<>O<>P<>Q<>R<>S<>T<>V<>W<>X<>Y<>Z<>A1<>A2<>A3<>A4<>A5<>A6<>A7<>A8<>A9<>A10<>A11<>A12<>A14<>A15<>A16<>A17<>A18<>A19<>A20<>A21<>A22<>A23<>A25<>A26<>A27<>A28<>A29<>A30<>A31<>A32<>A33<>A34<>A35<>A36<>A37<>A39<>A40<>A41<>A42<>A43<>A44<>A45<>A46<>A47]
635	ENSMUSG00000071256	CCDS28449	[A<>B<>C<>DE<>F]
641	ENSMUSG00000028587	CCDS18453	[A<>B<>C<>D<>G<>H<>J<>K<>L<>M<>N<>O<>P<>Q<>R<>S]
642	ENSMUSG00000052488	CCDS40389	[A<>B<>C<>D<>E<>F<>G<>H<>I<>J<>K<>L<>M<>N<>O<>P<>Q<>S]
646	ENSMUSG00000043144	CCDS27824	[B<>C<>D<>E<>G]
655	ENSMUSG00000025261	CCDS41176	[A<>B<>C<>D<>E<>F<>G<>H<>I<>J<>K<>L<>M<>N<>O<>P<>Q<>R<>S<>T<>U<>V<>W<>X<>Y<>Z<>A1<>A2<>A3<>A4<>A5<>A6<>A7<>A8<>A9<>A10<>A11<>A12<>A13<>A14<>A15<>A16<>A17<>A18A19<>A20<>A21<>A22<>A23<>A24<>A25<>A26<>A27<>A28<>A29<>A30<>A31<>A32<>A33<>A34<>A35<>A36<>A37<>A38<>A39<>A40<>A41<>A42<>A43<>A44<>A45<>A46<>A47<>A48<>A49<>A50<>A51<>A52<>A53<>A54<>A55<>A56]
669	ENSMUSG00000021806	CCDS36813	[A<>B<>C<>DEF<>G<>H<>I<>J<>K<>L<>M<>N<>OP<>Q<>R<>S<>T<>U<>V<>W<>XY]
679	ENSMUSG00000007670	CCDS50157	[A<>B<>C<>D<>E<>F<>G<>H<>I<>J<>K<>LN<>O<>P<>Q<>R<>S<>TU]
682	ENSMUSG00000027469	CCDS16900	[A<>B<>C<>D<>E<>F<>G<>H<>I<>J<>K<>L<>M<>N<>O<>Q]
690	ENSMUSG00000027322	CCDS16754	[AB<>C<>D<>E<>F<>G<>H<>I<>J<>K<>L<>M<>N<>O<>P<>Q<>R<>S<>T<>U<>W]
693	ENSMUSG00000031645	CCDS22274	[A<>B<>C<>D<>E<>F<>G<>H<>IJ<>K<>L<>M<>N<>O]
700	ENSMUSG00000037259	CCDS38254	[A<>B<>C<>D<>EF<>G<>H<>I<>J<>KL<>M<>NO<>P<>Q<>R<>S<>T<>U<>V<>W]
703	ENSMUSG00000029524	CCDS51628	[B<>C<>DE<>F]
716	ENSMUSG00000028851	CCDS18750	[A<>B<>C<>D<>EG<>H<>I<>J]
781	ENSMUSG00000025081	CCDS29922	[B<>C<>D<>E<>F<>G<>H<>I<>J<>K<>L<>M<>N<>O<>P<>Q<>R<>S<>T<>U<>V<>W<>X<>YZ]
783	ENSMUSG00000078439	CCDS35998	[A<>B<>C<>E]
787	ENSMUSG00000023944	CCDS28812	[A<>B<>C<>D<>E<>FH<>I<>J<>K<>L]
809	ENSMUSG00000004667	CCDS35972	[A<>B<>DE<>F<>G<>H]
810	ENSMUSG00000020329	CCDS23987	[A<>B<>C<>D<>E<>F<>G<>H<>I<>J<>K<>L<>M<>N<>O<>Q<>R<>S<>TU<>VW<>X]
815	ENSMUSG00000022765	CCDS28001	[A<>B<>C<>DE<>F]
866	ENSMUSG00000016758	CCDS27703	[B<>C<>E<>F]
878	ENSMUSG00000041653	CCDS37165	[A<>B<>C<>D<>E<>G<>H<>IJ]
904	ENSMUSG00000034801	CCDS59573	[A<>B<>C<>D<>E<>F<>G<>H<>J<>K<>L<>M<>N<>O<>P<>Q<>R<>S<>T<>U<>V<>W<>X]
912	ENSMUSG00000059114	CCDS56848	[B<>C<>D<>E<>F<>G<>H<>I<>J<>K<>L<>M<>N<>P]
915	ENSMUSG00000090812	CCDS70409	[B<>C<>DE<>F]
924	ENSMUSG00000061533	CCDS36515	[A<>B<>C<>D<>E<>F<>G<>H<>I<>J<>K<>L<>M<>N<>O<>P<>Q<>R<>S<>T<>U<>V<>WXY]
931	ENSMUSG00000024170	CCDS28507	[A<>B<>C<>D<>E<>F<>G<>H<>I<>JK<>L<>M<>N<>O<>P<>Q<>R<>S<>T<>UV]
933	ENSMUSG00000044715	CCDS49161	[A<>BC<>D]
944	ENSMUSG00000002324	CCDS27120	[A<>B<>C<>D<>E<>F<>G<>HI<>JK<>L<>M<>N<>O<>P<>Q<>R<>S<>T<>U]
953	ENSMUSG00000068115	CCDS50744	[A<>B<>C<>D<>E<>F<>G<>H<>I<>J<>K<>L<>M<>N<>OP<>Q<>R<>S<>T<>U<>V<>W<>X]
954	ENSMUSG00000017858	CCDS17005	[A<>B<>C<>D<>E<>F<>G<>H<>I<>J<>K<>M]
956	ENSMUSG00000054582	CCDS50792	[A<>B<>C<>D<>E<>F<>G<>H<>I<>JK<>L<>M<>N<>O]
963	ENSMUSG00000016253	CCDS38358	[B<>CD<>E<>F<>G<>H<>I<>J<>K<>L<>M<>N<>O<>P<>Q]
976	ENSMUSG00000016356	CCDS50844	[B<>C<>D<>E<>F<>G<>H<>I<>JK<>L<>M<>N<>O<>P<>Q<>R<>S<>T<>UV<>W<>X<>Y<>Z<>A1<>A2<>A3<>A4<>A5<>A6<>A7<>A8<>A9<>A10A11<>A12<>A14]
1004	ENSMUSG00000052922	CCDS16987	[B<>C<>D<>E<>F<>G<>H<>I<>J<>KL<>M<>NO<>P<>Q<>R]
1010	ENSMUSG00000074596	CCDS50794	[A<>C]
1018	ENSMUSG00000058881	CCDS29380	[A<>B<>CD<>E<>F]
1022	ENSMUSG00000024542	CCDS50313	[A<>B<>C<>D<>E<>F<>H<>I<>J<>K<>L<>M<>N<>O<>P<>Q<>R<>S<>T<>U<>V<>W<>X<>Y<>Z<>A1<>A2<>A3<>A4<>A5<>A6<>A7<>A8<>A9A10<>A11<>A12<>A13<>A14<>A15<>A16<>A17<>A18<>A19<>A20]
1035	ENSMUSG00000031377	CCDS30519	[A<>BC<>D<>E<>F<>G<>H<>J<>K<>L<>M<>N<>O<>P<>Q<>R<>S<>T<>U]
1053	ENSMUSG00000031131	CCDS30151	[A<>B<>C<>D<>E<>G]
1056	ENSMUSG00000031340	CCDS30186	[A<>BC<>D<>E<>F<>G<>H<>I<>J]
1071	ENSMUSG00000054509	CCDS49503	[A<>B<>C<>D<>F<>G<>H<>I<>J<>K<>L<>M<>N<>O<>P<>Q<>R<>S<>T<>U<>V<>W<>X<>Y<>Z<>A1<>A2<>A3<>A4<>A5<>A6<>A7<>A8<>A9]
1079	ENSMUSG00000022026	CCDS36989	[A<>B<>C<>D<>E<>F<>GH]
1087	ENSMUSG00000036672	CCDS22615	[A<>B<>C<>D<>E<>G<>H<>IJ<>L<>N<>O<>P<>Q]
1113	ENSMUSG00000023088	CCDS37264	[A<>B<>C<>D<>E<>F<>G<>H<>I<>J<>K<>L<>M<>N<>O<>P<>Q<>R<>S<>T<>U<>V<>WX<>Y<>Z<>A1<>A2<>A3<>A4<>A5<>A6]
1123	ENSMUSG00000014444	CCDS52695	[A<>B<>C<>D<>E<>F<>G<>H<>I<>K<>L<>M<>N<>O<>P<>Q<>R<>S<>T<>U<>V<>W<>X<>Y<>Z<>A1<>A2<>A3<>A4<>A5<>A6<>A7<>A8<>A9<>A10<>A11<>A12<>A13<>A14A15<>A16<>A17<>A18<>A19<>A20<>A21<>A22<>A23<>A24<>A25<>A26<>A27]
1125	ENSMUSG00000049620	CCDS37476	[A<>C<>D<>E<>F<>G]
1136	ENSMUSG00000032816	CCDS72258	[A<>B<>C<>D<>E<>F<>G<>H<>I<>JK<>L<>M<>N<>O<>P<>Q<>R<>S<>T<>UV]
1142	ENSMUSG00000060131	CCDS50698	[AB<>C<>D<>E<>F<>G<>H<>I<>J<>K<>L<>M<>NO<>P<>Q<>R<>S<>T<>U<>V<>W<>X<>Y<>Z<>A1<>A2<>A3]
1148	ENSMUSG00000072980	CCDS38205	[A<>B<>C<>D<>EF<>G]
1198	ENSMUSG00000040714	CCDS20901	[A<>B<>C<>D<>E<>F<>G<>H<>J<>K<>L<>M]
1201	ENSMUSG00000030792	CCDS21235	[C<>D<>E<>FG]
1204	ENSMUSG00000005540	CCDS22071	[A<>B<>C<>D<>F<>G<>H<>I<>J<>K<>L]
1207	ENSMUSG00000004937	CCDS35990	[A<>B<>CD<>E<>F<>G<>H<>I<>J<>K]
1213	ENSMUSG00000005465	CCDS22465	[B<>C<>D<>E<>F<>G<>H<>I<>J<>K<>L<>M<>NO<>Q]
1219	ENSMUSG00000037577	CCDS28615	[ABC<>D<>E<>F<>G<>H<>I]
1233	ENSMUSG00000039154	CCDS50149	[A<>BC<>D<>E<>F<>GH]
1238	ENSMUSG00000034889	CCDS35995	[AB<>DE<>F<>G<>H<>I<>J<>K<>L]
1240	ENSMUSG00000036661	CCDS37100	[A<>BCD<>E<>F<>G<>H<>I<>J<>K<>L<>M<>N<>O<>P<>Q<>R<>S<>T<>U<>V<>W<>X<>Y]
1261	ENSMUSG00000044562	CCDS21256	[A<>B<>C<>D<>E<>F<>GH<>I<>J<>K<>L]
1263	ENSMUSG00000042570	CCDS48619	[A<>B<>C<>D<>F<>G<>H<>I<>J<>K<>L<>M<>O<>P]
1267	ENSMUSG00000003809	CCDS22482	[AB<>D<>E<>F<>G<>H<>I<>J<>K<>L<>M]
1282	ENSMUSG00000011306	CCDS22356	[A<>B<>C<>E<>F<>G<>H<>I<>J<>K<>L<>M<>N<>O]
1294	ENSMUSG00000029664	CCDS19892	[A<>B<>C<>D<>F]
1303	ENSMUSG00000058486	CCDS39457	[A<>B<>C<>D<>E<>F<>G<>HI<>J<>K<>L<>M<>N<>O<>P]
1347	ENSMUSG00000009281	CCDS20105	[B<>C<>D<>F]
1360	ENSMUSG00000028938	CCDS19132	[A<>C<>D<>E<>F<>G<>H<>IJ]
1365	ENSMUSG00000055296	CCDS38767	[A<>B<>C<>D<>E<>F<>H<>I<>J<>K<>L<>M<>N<>O<>P<>Q<>R<>S]
1376	ENSMUSG00000028463	CCDS18099	[A<>B<>C<>D<>E<>F<>G<>H<>I<>J<>KL]
1378	ENSMUSG00000028466	CCDS18102	[A<>BC<>D<>E<>F<>G<>H<>I<>J]
1381	ENSMUSG00000015094	CCDS15771	[A<>B<>C<>DE<>F<>G<>H<>I<>J]
1392	ENSMUSG00000025195	CCDS29839	[A<>B<>C<>D<>EF<>G<>I<>J<>K<>L<>M<>N<>O<>P<>Q]
1395	ENSMUSG00000037578	CCDS29846	[A<>B<>C<>D<>E<>F<>G<>H<>I<>J<>K<>L<>M<>N<>O]
1396	ENSMUSG00000026726	CCDS38048	[B<>C<>D<>E<>F<>G<>H<>I<>J<>L<>M<>N<>O<>P<>Q<>R<>S<>T<>U<>V<>W<>X<>Y<>Z<>A1<>A2<>A3<>A4<>A5<>A6<>A7<>A8<>A9<>A10<>A11<>A12<>A13<>A14<>A15<>A16<>A17<>A18<>A19<>A20<>A21<>A22<>A23<>A24<>A25<>A26<>A27<>A28<>A29<>A30<>A31<>A32<>A33<>A34<>A35<>A36<>A37<>A38<>A39<>A40<>A41<>A42<>A43]
1399	ENSMUSG00000055319	CCDS21900	[A<>B<>C<>D<>E<>F<>G<>H<>I<>J<>K<>L<>MN<>O<>P<>Q<>R<>S]
1439	ENSMUSG00000018068	CCDS25198	[C<>D<>E<>F<>G<>H<>I<>J<>K<>L<>M<>N<>O<>P<>Q<>R<>S<>T<>U<>V<>W<>X<>Y<>Z]
1471	ENSMUSG00000006920	CCDS36335	[A<>BC<>D<>E<>F<>G<>H<>I<>J<>K<>L<>M<>N<>O<>P<>Q<>R<>S<>T<>U]
1473	ENSMUSG00000001506	CCDS25265	[A<>B<>D<>E<>F<>G<>H<>I<>J<>K<>L<>M<>N<>O<>P<>Q<>R<>S<>T<>U<>V<>W<>X<>Y<>Z<>A1<>A2<>A3<>A4<>A5<>A6<>A7<>A8<>A9<>A10<>A11<>A12<>A13<>A14<>A15<>A16<>A17<>A18<>A19<>A20<>A21<>A22<>A23<>A24<>A25<>A26]
1494	ENSMUSG00000020733	CCDS36370	[A<>C<>D<>E<>F<>G]
1510	ENSMUSG00000036377	CCDS51526	[A<>B<>C<>D<>E<>G<>H<>I]
1535	ENSMUSG00000070044	CCDS22277	[A<>B<>C<>DE<>F<>G<>H<>I<>JK<>L<>M<>N<>P<>Q]
1547	ENSMUSG00000024773	CCDS29500	[A<>B<>C<>D<>FG<>H<>I<>J<>K<>L<>M<>N<>O<>P<>Q<>R<>S<>U<>V<>W<>X<>Y<>Z<>A1<>A2<>A3<>A4<>A5<>A6<>A7<>A8<>A9<>A10<>A11<>A12<>A13<>A14<>A15<>A16<>A17]
1558	ENSMUSG00000032079	CCDS23143	[B<>D<>EF]
1560	ENSMUSG00000043987	CCDS52783	[A<>B<>C<>D<>E<>F<>G<>H<>I<>K<>M<>P<>Q<>R<>S<>T<>U<>V<>W<>X<>Y<>Z<>A2<>A3<>A4<>A6<>A7<>A8<>A9]
1562	ENSMUSG00000040729	CCDS40534	[A<>B<>C<>D<>E<>F<>G<>H<>I<>J<>L]
1563	ENSMUSG00000032089	CCDS23131	[A<>B<>C<>D<>F<>G<>H]
1568	ENSMUSG00000068373	CCDS38190	[A<>B<>D<>E<>F<>G<>H<>I<>J<>K<>L<>M<>O<>P<>Q<>R<>S<>T<>U<>V<>W]
1594	ENSMUSG00000030109	CCDS39616	[A<>BC<>D<>E<>F<>G<>H<>I<>J<>K<>L<>M<>N<>O<>P]
1600	ENSMUSG00000042589	CCDS39251	[D<>E<>F<>G<>H<>I<>J<>K<>L<>M<>N<>O<>P<>Q<>R<>S<>T<>U<>V<>W]
1605	ENSMUSG00000032652	CCDS20640	[A<>B<>C<>D]
1614	ENSMUSG00000044017	CCDS39289	[A<>B<>C<>D<>E<>F<>G<>I<>J<>K<>L<>M<>N<>O<>P<>Q<>R<>S<>T<>U<>V<>W<>X<>Y<>Z<>A1]
1631	ENSMUSG00000020246	CCDS36014	[A<>B<>C<>D<>E<>F<>G<>H<>I<>J<>L<>M<>N<>O<>Q]
1639	ENSMUSG00000038683	CCDS36638	[A<>B<>C<>D<>E<>F<>G<>H<>I<>K]
1643	ENSMUSG00000019877	CCDS23853	[A<>B<>C<>D<>E<>GH<>I<>J<>K]
1655	ENSMUSG00000058006	CCDS57264	[A<>B<>C<>D<>E<>F<>G<>H<>I<>J<>K<>L<>M<>N<>O<>P<>Q<>R<>S<>T<>U<>V<>W<>X<>Y<>Z<>A1<>A2<>A3<>A4<>A5<>A6<>A7<>A8<>A9<>A10<>A11<>A12<>A13<>A14<>A15<>A16<>A17<>A18<>A19<>A20<>A21<>A22<>A23<>A24<>A25<>A26<>A27<>A28<>A29<>A30<>A31<>A32<>A33<>A34<>A35<>A36<>A37<>A38<>A39<>A40<>A41<>A42<>A43<>A44<>A45<>A46<>A47<>A48<>A49<>A50<>A51<>A52<>A53<>A54<>A55<>A56A57<>A58<>A59<>A60<>A61<>A62<>A63<>A64<>A65<>A66<>A…
1660	ENSMUSG00000071068	CCDS37646	[AB<>C<>D<>F<>H]
1674	ENSMUSG00000021340	CCDS26384	[A<>B<>C<>D<>E<>F<>G<>H<>I<>J<>K<>LM<>N<>O<>P<>Q<>R<>S<>T<>U<>V<>W<>X<>Y<>Z]
1694	ENSMUSG00000023873	CCDS28385	[A<>B<>C<>D<>E<>F<>H<>I<>K<>L]
1714	ENSMUSG00000079105	CCDS56974	[A<>B<>C<>D<>E<>F<>G<>HI<>K<>L<>M<>N<>O<>P<>Q<>RS<>T<>U]
1748	ENSMUSG00000036275	CCDS24672	[A<>C<>D]
1749	ENSMUSG00000022149	CCDS27367	[B<>D<>E<>F<>G<>H<>I<>K<>L<>M]
1756	ENSMUSG00000024620	CCDS50300	[A<>B<>C<>D<>E<>F<>G<>H<>IJ<>K<>L<>M<>N<>O<>P<>Q<>R<>S<>T<>U<>V<>W]
1777	ENSMUSG00000025650	CCDS40770	[A<>B<>C<>D<>E<>F<>G<>H<>I<>J<>K<>L<>M<>N<>O<>P<>Q<>R<>S<>T<>U<>V<>W<>X<>Y<>Z<>A1<>A2<>A3<>A4<>A5<>A6<>A7<>A8<>A9<>A10<>A11<>A12<>A13<>A14<>A15<>A16<>A17<>A18<>A19<>A20<>A22<>A23<>A24<>A25<>A26<>A27<>A28<>A29<>A30<>A31<>A32<>A33<>A34<>A35<>A36<>A37<>A38<>A39<>A40<>A41<>A42<>A43<>A44<>A45<>A46<>A47<>A48<>A49<>A50<>A51<>A52<>A53<>A54<>A55<>A56<>A57<>A58<>A59<>A60<>A61<>A62<>A63<>A64<>A65<>A66<>A67<…
1790	ENSMUSG00000022652	CCDS37351	[A<>B<>C<>D<>E<>F<>G<>H<>I<>J<>K<>L<>M<>N<>O<>P<>Q<>S<>T<>V<>W<>X<>Y<>Z<>A1<>A2<>A3]
1820	ENSMUSG00000027399	CCDS16725	[A<>B<>C<>DE<>F<>G]
1841	ENSMUSG00000020153	CCDS24015	[A<>B<>D<>E<>F<>G<>H<>I]
1850	ENSMUSG00000030045	CCDS39523	[BC<>D<>E<>F<>G]
1854	ENSMUSG00000020273	CCDS24481	[A<>B<>C<>D<>E<>F<>G<>H<>I<>J<>K<>L<>M<>N<>O<>P<>R<>S<>T<>U<>V<>W]
1862	ENSMUSG00000026080	CCDS14901	[A<>BC<>D<>E<>F<>G]
1868	ENSMUSG00000070942	CCDS14910	[B<>C<>D<>F<>H<>I<>J<>K<>L<>MO]
1878	ENSMUSG00000059669	CCDS36419	[A<>B<>C<>D<>E<>F<>H<>I<>J<>K<>L<>M<>N<>O<>P]
1881	ENSMUSG00000024073	CCDS37693	[A<>B<>C<>D<>E<>F<>GI<>J<>K<>L<>M<>N<>O<>P<>Q<>R<>S<>T<>U<>V<>W<>XY<>Z<>A1<>A2<>A3<>A4<>A5<>A6<>A7<>A8<>A9<>A10<>A11<>A12<>A13<>A14<>A15<>A16<>A17<>A18<>A19<>A20<>A21<>A22<>A23<>A24<>A25<>A26<>A27<>A28<>A29<>A30<>A31<>A32<>A33<>A34<>A35<>A36<>A37<>A38<>A39<>A40<>A41<>A42<>A43<>A44<>A45<>A46<>A47<>A48<>A49<>A50]
1908	ENSMUSG00000063810	CCDS20298	[A<>B<>C<>D<>E<>G<>HI<>K<>L<>M<>N<>O<>P<>Q<>S<>T<>U<>V<>W<>X<>Y<>Z<>A1]
1915	ENSMUSG00000039523	CCDS19005	[A<>B<>C<>D<>E<>F<>GH<>I<>J<>K<>L<>M<>N<>O<>P<>Q<>R<>S<>T<>U<>V]
1939	ENSMUSG00000006442	CCDS18940	[A<>B<>C<>D<>EG<>H<>I]
1943	ENSMUSG00000052748	CCDS15360	[A<>BC<>D<>E<>F<>G<>H<>I<>J<>K<>L<>M<>N<>O<>P<>Q<>R<>S<>T]
1947	ENSMUSG00000029022	CCDS18923	[AB<>C<>D<>E<>G<>H<>I<>J<>K]
1965	ENSMUSG00000049878	CCDS51294	[CD<>E<>F<>G<>H<>IJ]
1970	ENSMUSG00000015316	CCDS15502	[A<>B<>C<>E<>F<>G<>H]
1972	ENSMUSG00000009863	CCDS18858	[A<>BC<>D<>E<>F<>G<>H<>I]
2003	ENSMUSG00000066108	CCDS52448	[A<>C<>D<>E<>F<>G<>H<>I<>J<>K<>L<>M<>N<>O<>P<>Q<>R<>S<>T<>U<>V<>W<>X<>Y<>Z<>A1<>A2<>A3<>A4<>A5<>A7<>A8<>A9<>A10<>A11<>A12<>A13<>A14<>A15<>A16<>A17<>A18<>A19<>A20<>A21<>A22<>A23<>A24<>A25]
2008	ENSMUSG00000078796	CCDS39781	[A<>B<>C<>D<>EF<>H<>I<>JK<>L<>M<>N<>O<>P<>Q<>R<>S]
2017	ENSMUSG00000025962	CCDS15001	[B<>C<>D<>E<>F<>G<>I<>J<>K<>L<>M]
2021	ENSMUSG00000030263	CCDS39704	[B<>C<>D<>E<>F<>G<>H<>I<>J<>K<>L<>M<>N<>O<>P<>Q<>R<>S]
2026	ENSMUSG00000032415	CCDS40713	[A<>B<>C<>D<>F<>G<>H<>I<>J<>K]
2028	ENSMUSG00000019815	CCDS48502	[A<>B<>C<>D<>E<>H]
2065	ENSMUSG00000057110	CCDS57170	[A<>B<>C<>D<>E<>F<>G<>H<>I<>J<>K<>L<>M<>N<>O<>P<>Q<>S<>T<>U<>V<>W<>XY<>Z<>A1<>A2<>A3<>A4<>A5<>A6<>A7<>A8<>A9<>A10<>A11<>A12<>A13<>A14<>A15<>A16<>A17<>A18]
2067	ENSMUSG00000028392	CCDS18241	[AB<>C<>D<>E<>F<>GH<>I]
2081	ENSMUSG00000057265	CCDS36492	[A<>B<>C<>D<>E<>F<>G<>H<>I<>J<>K<>M]
2083	ENSMUSG00000021242	CCDS26050	[A<>B<>C<>DE]
2098	ENSMUSG00000052812	CCDS49020	[A<>B<>C<>D<>E<>F<>G<>H<>I<>J<>K<>L<>M<>N<>O<>P<>S<>T<>U<>V<>X<>Y<>Z<>A1<>A2<>A3<>A4<>A5<>A6<>A7<>A8]
2137	ENSMUSG00000019767	CCDS56677	[B<>C<>D<>E<>F<>G<>H<>I<>J<>K<>L]
2149	ENSMUSG00000066755	CCDS15417	[B<>CD<>E]
2152	ENSMUSG00000079722	CCDS49941	[C<>D]
2192	ENSMUSG00000023072	CCDS39911	[A<>B<>C<>D<>F<>G<>H<>I<>J<>K<>L<>M<>N<>O<>P<>Q<>R<>S<>TU]
2200	ENSMUSG00000022347	CCDS37085	[A<>B<>D<>E<>F<>G<>J]
2207	ENSMUSG00000075122	CCDS28168	[A<>B<>C<>F<>G]
2223	ENSMUSG00000021668	CCDS26704	[A<>B<>C<>D<>E<>F<>G<>H<>I<>J<>K<>L<>N<>O]
2236	ENSMUSG00000062012	CCDS28450	[A<>B<>D<>E<>G]
2259	ENSMUSG00000020077	CCDS23889	[B<>C<>E]
2277	ENSMUSG00000022000	CCDS27278	[A<>B<>C<>D<>E<>F<>G<>H<>I<>J<>K<>L<>M<>N<>P<>Q<>S<>T]
2279	ENSMUSG00000026672	CCDS15663	[A<>B<>C<>D<>F<>G<>H<>I<>J<>K<>L<>MN<>O]
2294	ENSMUSG00000031289	CCDS30460	[B<>C<>D<>E<>F<>G<>H<>K<>L]
2297	ENSMUSG00000031271	CCDS53200	[A<>BC<>D<>E<>F]
2300	ENSMUSG00000052854	CCDS41143	[A<>B<>C<>D<>E<>F<>G<>H<>I<>J<>K<>L<>M<>N<>O<>P<>Q<>R<>T<>U<>W<>X<>Y<>Z<>A2<>A4<>A5<>A6]
2302	ENSMUSG00000023443	CCDS53199	[C<>D<>E<>F<>G]
2321	ENSMUSG00000017002	CCDS17033	[A<>BC<>D]
2325	ENSMUSG00000040164	CCDS17022	[C<>D]
2331	ENSMUSG00000074582	CCDS38335	[A<>B<>C<>D<>E<>FG<>H<>I<>J<>K<>L<>M<>N<>O<>P<>Q<>R<>S<>T<>U<>V<>W<>X<>Y<>Z<>A1<>A2<>A3<>A4<>A5<>A6<>A7<>A8<>A9<>A10<>A11<>A12<>A13<>A14]
2350	ENSMUSG00000045896	CCDS20287	[A<>BC<>D<>E]
2360	ENSMUSG00000023971	CCDS37639	[B<>CD<>E<>F<>G<>H<>I]
2361	ENSMUSG00000000706	CCDS26339	[A<>BC<>D<>E<>F<>G<>H]
2385	ENSMUSG00000043972	CCDS37619	[A<>B<>C<>D<>E<>F<>H]
2395	ENSMUSG00000040631	CCDS40443	[A<>B<>C<>D<>E<>F<>G<>I]
2421	ENSMUSG00000016344	CCDS17202	[A<>B<>C<>E]
2424	ENSMUSG00000026979	CCDS15737	[A<>BC<>DE<>F<>H<>I<>J<>K<>L<>M<>N<>O<>Q<>R<>S<>T]
2426	ENSMUSG00000002664	CCDS28922	[B<>C]
2429	ENSMUSG00000035678	CCDS28926	[D<>E<>F]
2434	ENSMUSG00000005823	CCDS28929	[A<>B<>C<>D<>E<>GH<>I<>J<>K<>L<>M<>N<>O<>P<>Q<>R<>S]
2463	ENSMUSG00000020238	CCDS36000	[A<>B<>C<>D<>E<>F<>G<>HJ<>K<>L<>M<>N<>O<>P]
2490	ENSMUSG00000007837	CCDS21227	[A<>BC<>D<>E<>F<>G]
2506	ENSMUSG00000034442	CCDS36474	[A<>C<>D<>E<>F]
2508	ENSMUSG00000049612	CCDS25120	[A<>BC]
2511	ENSMUSG00000001855	CCDS38098	[A<>B<>C<>D<>E<>F<>G<>H<>I<>J<>K<>L<>M<>NO<>P<>Q<>R<>S<>T<>U<>V<>W<>X<>Y<>Z<>A1<>A2A3<>A4<>A5<>A6<>A8<>A9<>A10<>A11<>A12<>A13]
2512	ENSMUSG00000035027	CCDS24044	[A<>B<>C<>D<>E<>F<>G<>HI<>J<>K<>L]
2524	ENSMUSG00000020228	CCDS24203	[A<>B<>C<>D<>E<>F<>G<>H<>I<>K<>L<>M<>NO]
2535	ENSMUSG00000050147	CCDS22419	[A<>C]
2545	ENSMUSG00000036009	CCDS36049	[AB<>C<>D<>E<>FG<>H<>I<>J<>K<>L<>M<>NO]
2597	ENSMUSG00000026096	CCDS14953	[A<>B<>CE<>F<>G<>H]
2598	ENSMUSG00000027018	CCDS16114	[A<>C<>D<>E<>F<>G<>H<>I<>J<>K<>L]
2606	ENSMUSG00000051506	CCDS49441	[A<>B<>C<>D<>E<>F<>G<>H<>I<>J<>K<>L<>M<>P<>Q<>R<>S<>T<>U<>V<>W<>X<>Y<>Z<>A1<>A2<>A3<>A4<>A5<>A6<>A10<>A11<>A12<>A13<>A14<>A15<>A16<>A17<>A18<>A19<>A20<>A21<>A22<>A23<>A24<>A25<>A26<>A27<>A28<>A29<>A30<>A31<>A32<>A33<>A34<>A35<>A36<>A37]
2611	ENSMUSG00000027314	CCDS16600	[A<>BC<>D<>E<>F<>G<>H<>I<>J<>K<>L]
2630	ENSMUSG00000035047	CCDS72201	[B<>C<>D<>EF<>G<>H<>I<>J<>K<>M<>N<>O<>P<>Q<>R<>S<>T<>U<>W]
2638	ENSMUSG00000054302	CCDS25910	[A<>B<>C<>E<>F<>H]
2639	ENSMUSG00000047534	CCDS25942	[A<>C<>D<>E<>F<>J<>K<>L<>MN<>O<>P<>Q<>R]
2644	ENSMUSG00000006281	CCDS36907	[A<>B<>C<>D<>E<>G<>H<>I<>J<>K<>L<>M<>N<>O<>P<>Q<>R<>S<>T<>U<>V<>W<>X<>Y<>Z<>A1<>A2<>A3<>A4<>A5<>A6<>A7<>A8<>A10<>A11<>A12<>A13<>A14<>A15<>A16<>A17<>A18<>A19<>A20<>A21<>A22<>A23<>A24<>A25<>A26<>A27<>A28<>A29<>A30]
2648	ENSMUSG00000070331	CCDS25667	[H<>I<>J<>K<>L<>M<>N<>O<>P<>Q<>R<>ST<>UVW]
2665	ENSMUSG00000025266	CCDS41174	[A<>B<>D<>E<>F<>G<>H<>I<>J<>K<>L<>M<>N<>O<>P]
2668	ENSMUSG00000013822	CCDS40559	[A<>CD]
2679	ENSMUSG00000042625	CCDS28907	[A<>B<>C<>D<>E<>F<>G<>H<>I<>J<>K<>L<>M<>N<>O<>PQ<>R<>S<>T<>V<>W]
2681	ENSMUSG00000002341	CCDS22358	[A<>B<>C<>D<>E<>F<>H<>I<>J<>K<>L<>M<>N<>O]
2683	ENSMUSG00000046718	CCDS22397	[A<>E<>F<>G]
2705	ENSMUSG00000026933	CCDS50538	[A<>B<>C<>D<>E<>F<>G<>H<>I<>J<>K<>L<>M<>O<>P<>Q<>R]
2714	ENSMUSG00000038980	CCDS17174	[A<>B<>C<>D<>E<>F<>H<>I<>J<>K<>L<>MN]
2715	ENSMUSG00000015647	CCDS38375	[A<>B<>C<>D<>E<>F<>G<>H<>I<>J<>K<>L<>M<>N<>O<>P<>Q<>R<>S<>T<>U<>V<>W<>X<>Y<>Z<>A1<>A2<>A3<>A4<>A5<>A6<>A7<>A8<>A9<>A10<>A11<>A12<>A13<>A14<>A15<>A16<>A17<>A18<>A19<>A20<>A21<>A22<>A23<>A24<>A25<>A26<>A27<>A28<>A29<>A30<>A31<>A32<>A33<>A34<>A35<>A36<>A37<>A38<>A39<>A40<>A41<>A42A44<>A45<>A46<>A47<>A48<>A49<>A50<>A51<>A52<>A53<>A54<>A56]
2736	ENSMUSG00000001802	CCDS52202	[A<>B<>C<>D<>E<>F<>G<>H]
2771	ENSMUSG00000001240	CCDS25457	[A<>C<>D<>E]
2784	ENSMUSG00000020914	CCDS25370	[A<>B<>C<>D<>E<>F<>G<>H<>I<>J<>K<>L<>M<>N<>O<>P<>Q<>R<>S<>T<>U<>V<>W<>X<>Y<>Z<>A1<>A2<>A3<>A4<>A5<>A6<>A7A8<>A9<>A10A11]
2808	ENSMUSG00000024053	CCDS37686	[A<>B<>C<>D<>EF<>G<>H<>I]
2811	ENSMUSG00000063884	CCDS20235	[A<>B<>C<>D<>E<>F<>G<>H<>J<>K<>L<>M<>N<>O<>P<>Q<>R<>S<>T<>U<>V<>W<>X<>Y]
2813	ENSMUSG00000055866	CCDS35663	[A<>B<>C<>D<>E<>F<>G<>H<>I<>J<>K<>L<>M<>N<>O<>P<>Q<>S<>T<>U<>V<>W]
2825	ENSMUSG00000029286	CCDS19400	[A<>B<>CD<>E<>F<>G<>H<>I]
2872	ENSMUSG00000000365	CCDS27149	[A<>B<>C<>D<>E<>F<>G<>H<>I<>J<>K<>L<>M<>N<>O<>P<>Q<>R<>S<>T<>U<>V<>W<>X<>Z<>A1<>A2<>A3<>A4<>A5<>A6<>A7<>A8<>A9<>A10<>A11]
2886	ENSMUSG00000032739	CCDS37569	[B<>CD<>E<>F<>G<>H<>I<>J<>K<>M]
2905	ENSMUSG00000030771	CCDS52364	[AB<>D<>E<>F<>G<>H<>I<>J]
2906	ENSMUSG00000038371	CCDS52361	[A<>BC<>D<>E<>F<>G<>H<>I<>J<>K<>L<>M<>N<>O<>P<>Q<>R<>S<>U<>V<>W<>X<>Y<>Z<>A1<>A2<>A3<>A4<>A5<>A6<>A7<>A8<>A9<>A10<>A11<>A12<>A13<>A14<>A15<>A16<>A17]
2953	ENSMUSG00000024587	CCDS50308	[AB<>C<>E<>F<>G<>H<>I<>J<>K<>L<>M<>N<>O<>P<>Q]
2954	ENSMUSG00000037197	CCDS15684	[A<>B<>C<>D<>E<>F<>GH<>I<>J<>K<>L]
2959	ENSMUSG00000002100	CCDS50631	[AB<>C<>DE<>F<>G<>H<>I<>J<>K<>L<>M<>O<>P<>Q<>R<>S<>T<>U<>V<>W<>X<>Y<>Z<>A1<>A2<>A3<>A4<>A5<>A6<>A7<>A8<>A9<>A10<>A11]
2964	ENSMUSG00000036912	CCDS22824	[AB<>D<>E<>F<>G<>H<>J<>K<>L<>M<>N<>P<>Q<>R<>S<>T<>U<>W<>X]
2980	ENSMUSG00000029238	CCDS19360	[A<>B<>C<>D<>E<>F<>G<>H<>I<>J<>K<>L<>M<>N<>O<>P<>Q<>RS<>T<>U]
2985	ENSMUSG00000056228	CCDS52478	[A<>B<>C<>D<>E<>F<>GH<>I<>J<>K<>L<>M<>N<>O<>PQ]
2993	ENSMUSG00000047044	CCDS29690	[A<>C]
2995	ENSMUSG00000021556	CCDS26576	[A<>B<>C<>D<>E<>G<>H<>I<>JK]
3018	ENSMUSG00000078907	CCDS37200	[A<>B<>C<>D<>E<>F<>GH<>I]
3027	ENSMUSG00000040441	CCDS48714	[A<>C<>D<>E<>F<>G<>H<>I<>J<>K<>L<>M<>N<>P<>Q<>S<>T<>V]
3062	ENSMUSG00000033257	CCDS15053	[A<>B<>C<>D<>E<>F<>G<>H<>I<>J<>K<>L<>M<>N<>O<>P<>R<>S]
3073	ENSMUSG00000038039	CCDS23859	[A<>B<>C<>D<>E<>F<>G<>H<>I<>J<>K<>L<>M<>N<>O<>P<>Q<>R<>S<>T<>UV<>W<>X]
3081	ENSMUSG00000074785	CCDS48676	[A<>B<>C<>D<>E<>F<>G<>H<>I<>J<>K<>LM<>N<>O<>P<>Q<>R<>S<>T<>U<>V<>W<>X<>Y<>Z<>A1<>A2<>A3<>A4<>A5<>A6]
3091	ENSMUSG00000020422	CCDS36109	[A<>B<>C<>D<>E<>F<>G<>H<>I<>J<>K<>L<>N<>O<>P<>Q<>R<>S<>T<>U<>V<>W<>X<>Y<>Z<>A1]
3094	ENSMUSG00000041992	CCDS36577	[A<>B<>C<>DE<>F<>G<>H<>I<>J<>K<>L<>M<>N<>O<>P<>Q<>R<>S<>T<>U<>V<>W<>X<>Y<>Z<>A1]
3099	ENSMUSG00000020413	CCDS24429	[A<>B<>C<>DE<>F<>G<>H<>I]
3100	ENSMUSG00000041073	CCDS36108	[AB<>C<>DE<>F<>G<>H<>I<>J]
3111	ENSMUSG00000039110	CCDS48887	[A<>C<>D<>E<>F<>G<>H<>I<>J<>K<>L<>M<>N<>O<>P<>Q<>R<>S<>T]
3121	ENSMUSG00000034810	CCDS16081	[A<>B<>C<>D<>E<>F<>G<>H<>I<>J<>K<>L<>M<>N<>O<>P<>Q<>R<>S<>T<>U<>V<>W<>Y]
3133	ENSMUSG00000037470	CCDS48238	[A<>B<>C<>D<>E<>F<>G<>H<>I<>J<>K<>L<>M<>N<>O<>P<>Q<>R<>S<>T<>U<>V<>W<>X<>Y<>Z<>A1<>A2<>A3<>A4<>A5<>A6<>A7<>A8<>A9<>A10<>A11<>A12<>A13<>A14<>A16]
3154	ENSMUSG00000028357	CCDS18249	[A<>B<>C<>D<>E<>FG<>H<>I<>J<>K<>L<>M<>N<>O<>P<>Q<>R<>S<>T]
3160	ENSMUSG00000028332	CCDS18150	[A<>B<>D<>EF]
3163	ENSMUSG00000028331	CCDS18148	[A<>B<>C<>D<>E<>G]
3184	ENSMUSG00000028495	CCDS18310	[A<>B<>C<>D<>FG]
3195	ENSMUSG00000032360	CCDS23350	[A<>B<>C<>D<>E<>F<>G<>I]
3206	ENSMUSG00000061607	CCDS37604	[A<>B<>C<>D<>EF<>G<>HI<>J<>M<>O<>PQ<>R<>S<>T<>U]
3223	ENSMUSG00000037921	CCDS52556	[A<>C<>D<>E<>F<>G<>H<>I<>J<>K<>L<>M<>N<>O<>P<>Q<>R<>S<>T<>U<>V<>W<>X<>Y<>Z<>A1<>A2<>A3<>A4<>A5<>A6<>A7<>A8<>A9<>A10<>A11<>A12]
3236	ENSMUSG00000040152	CCDS38200	[A<>B<>C<>DE<>F<>G<>H<>I<>J<>K<>L<>M<>N<>O<>P<>Q<>R<>S<>T<>U<>V]
3251	ENSMUSG00000036745	CCDS51094	[A<>B<>C<>D<>E<>F<>G<>H<>I<>J<>K<>L<>M<>N<>O<>P<>Q<>R<>S<>T<>U]
3276	ENSMUSG00000040298	CCDS52416	[AB<>C<>D<>E<>F<>G<>H<>I<>J<>K<>L<>M<>N<>O<>P]
3294	ENSMUSG00000068882	CCDS16101	[A<>B<>C<>D<>E<>F<>G<>H<>IJ<>L<>M]
3302	ENSMUSG00000022664	CCDS28193	[ABC<>D<>EF<>G<>H<>I]
3315	ENSMUSG00000051278	CCDS51066	[A<>B<>C<>D<>E<>J<>K<>L<>N<>O<>P<>Q<>R<>S<>T<>U<>V<>W<>X<>Y<>Z<>A1<>A2<>A3<>A4]
3319	ENSMUSG00000054641	CCDS51799	[A<>B<>C<>D<>E<>F<>GH<>I]
3339	ENSMUSG00000038213	CCDS20547	[A<>BC<>D<>E<>F<>G<>I]
3355	ENSMUSG00000020059	CCDS24111	[A<>BC<>D<>E<>F<>G<>H<>I<>J]
3357	ENSMUSG00000029416	CCDS19688	[A<>B<>C<>D<>E<>F<>G<>I]
3363	ENSMUSG00000042002	CCDS19562	[A<>B<>C<>DE<>F<>G<>H<>I<>J]
3377	ENSMUSG00000041147	CCDS39411	[A<>B<>D<>E<>F<>G<>H<>I<>J<>K<>L<>M<>O<>P<>Q<>R<>S<>T<>U<>V<>W<>X<>Y<>Z<>A1<>A2]
3403	ENSMUSG00000036242	CCDS36903	[A<>BC<>D<>E<>F<>G<>H<>I]
3404	ENSMUSG00000044912	CCDS49089	[A<>B<>DE<>F<>G<>H<>I]
3417	ENSMUSG00000068452	CCDS38221	[A<>CD<>E<>F<>G<>H<>I<>J<>K<>L<>M<>N<>O<>P<>Q<>R<>S<>T<>U<>V<>X<>Z<>A1<>A2<>A3<>A4<>A5<>A6<>A7<>A8<>A9<>A10]
3421	ENSMUSG00000040035	CCDS16584	[C<>D<>E<>F<>G<>H<>I]
3422	ENSMUSG00000027284	CCDS38212	[A<>B<>CD<>E<>F<>G<>H<>I<>J<>K<>L<>M<>N<>O<>P<>Q<>R<>S<>T<>U<>V<>W<>X<>YZ<>A1<>A2<>A3<>A4]
3431	ENSMUSG00000056271	CCDS52810	[A<>B<>C<>D<>E<>F<>G<>H<>I<>K<>L<>M<>NO]
3447	ENSMUSG00000037993	CCDS22652	[A<>B<>CD<>E<>F<>G<>H<>I<>J<>K<>L<>M<>N<>O<>P<>Q<>R<>S<>T<>U<>V<>W<>X<>Y<>Z<>A1]
3466	ENSMUSG00000018334	CCDS25117	[A<>B<>CD<>E<>F<>G<>H<>I<>J<>K<>N<>O<>P<>Q<>R<>S<>T<>U<>W]
3479	ENSMUSG00000053184	CCDS25136	[C<>D<>E<>F]
3495	ENSMUSG00000039230	CCDS25778	[A<>B<>C<>D<>E<>F<>G<>H<>I<>J<>K<>L<>M<>N<>O<>P<>Q<>R<>S<>T<>U<>V<>W<>X<>Y<>Z<>A1<>A2<>A3<>A4<>A5<>A6<>A7<>A8<>A9<>A10<>A11<>A12<>A14]
3507	ENSMUSG00000034391	CCDS37877	[A<>C<>D<>E<>F<>G<>H<>J<>K<>M]
3509	ENSMUSG00000024521	CCDS29315	[A<>B<>C]
3552	ENSMUSG00000058183	CCDS51401	[B<>C<>DE<>F<>G<>H<>I<>J<>K<>L<>M<>N<>O<>P<>Q<>R<>S<>T<>U<>V<>W<>X<>Y]
3628	ENSMUSG00000031853	CCDS40519	[A<>B<>C<>D<>E<>F<>G<>H<>I<>K]
3633	ENSMUSG00000020441	CCDS24764	[AC<>D<>E<>F<>G<>H<>I]
3639	ENSMUSG00000070643	CCDS48363	[A<>C<>D<>E<>F<>G<>H<>I<>J<>K<>L<>M<>N]
3647	ENSMUSG00000016984	CCDS24452	[AB<>CD<>E<>F<>G<>H]
3675	ENSMUSG00000025983	CCDS35564	[AB<>C<>D<>E<>F<>G<>H<>I<>J<>K<>L<>M<>N<>O<>Q<>R<>S<>T<>U<>V<>W<>X<>Y<>Z<>A1<>A2<>A3<>A4]
3678	ENSMUSG00000054976	CCDS15095	[A<>BC<>D<>EF]
3683	ENSMUSG00000026213	CCDS15079	[C<>D<>E<>F<>G<>H<>I<>J<>K<>L<>MN<>O<>P<>Q<>R<>S<>T<>U<>V<>W<>X<>Y<>Z<>A1]
3690	ENSMUSG00000038233	CCDS52969	[C<>D<>E<>F]
3692	ENSMUSG00000032519	CCDS23622	[AB<>C<>D<>E<>FG<>H<>I]
3693	ENSMUSG00000070280	CCDS23609	[A<>B<>C<>D<>E<>F<>G<>I<>J<>L]
3715	ENSMUSG00000027676	CCDS17304	[A<>B<>C<>D<>E<>F<>G<>H<>I<>J<>K<>L<>M<>N<>O<>P<>Q<>R<>S<>U]
3720	ENSMUSG00000029253	CCDS39123	[A<>B<>CD<>F<>G<>H<>I<>J<>K<>L<>M<>N<>O<>P<>Q<>S<>T<>U<>V]
3740	ENSMUSG00000049538	CCDS36723	[A<>BC<>D<>E<>F<>G<>H<>I<>J<>K<>L<>M<>N<>O<>P<>Q<>R<>S<>T<>U<>V<>W<>X]
3743	ENSMUSG00000056069	CCDS27403	[B<>C<>D<>E<>G<>H<>I]
3751	ENSMUSG00000049658	CCDS49343	[A<>B<>C<>D<>EF<>G<>H<>I<>J<>K<>L<>N<>P<>Q<>R<>T<>V<>W<>X<>Y<>Z<>A1<>A2A3<>A4<>A5A6<>A8<>A9<>A10<>A11<>A12<>A13<>A14<>A15<>A16<>A17<>A18<>A19<>A20<>A21]
3754	ENSMUSG00000024379	CCDS29121	[A<>C<>E<>F<>H]
3761	ENSMUSG00000046491	CCDS24558	[B<>C<>D]
3776	ENSMUSG00000021495	CCDS36678	[C<>D<>E<>FG<>H<>I<>J<>K]
3800	ENSMUSG00000039031	CCDS23757	[A<>B<>C<>D<>F<>G<>H<>I<>J<>K<>L<>M<>N<>O<>P]
3805	ENSMUSG00000019992	CCDS48511	[A<>BC<>D<>E<>F<>HI<>J]
3808	ENSMUSG00000042446	CCDS51303	[A<>B<>C<>D<>E<>F<>G<>H<>I<>J<>K<>L<>M<>N<>O<>PQ<>R<>S<>U<>V<>W<>X<>Y<>Z<>A1<>A2<>A3<>A4<>A5<>A6]
3811	ENSMUSG00000053553	CCDS51684	[A<>C<>D<>E]
3817	ENSMUSG00000020429	CCDS24427	[B<>C<>D<>E]
3822	ENSMUSG00000029714	CCDS51673	[A<>B<>C<>D<>E<>F<>G<>H<>I<>J<>K<>L<>M<>N<>O<>P<>Q<>R<>S<>T<>U<>VW<>X<>Y]
3823	ENSMUSG00000029848	CCDS39458	[C<>D<>E<>G<>H<>I<>J<>L]
3824	ENSMUSG00000047749	CCDS20011	[A<>B<>C<>F]
3827	ENSMUSG00000001569	CCDS19149	[B<>CD<>E<>F<>G<>H<>I<>J<>K<>L<>M]
3841	ENSMUSG00000057000	CCDS41132	[B<>D<>E<>F<>G<>IJ<>K<>L<>M<>N<>O<>P<>Q<>R<>S<>T<>UV<>WX<>Y]
3842	ENSMUSG00000042425	CCDS41149	[H<>I<>JK]
3853	ENSMUSG00000022102	CCDS27262	[AB<>C<>D<>F<>G]
3881	ENSMUSG00000042993	CCDS18037	[BC<>D]
3902	ENSMUSG00000023210	CCDS15792	[A<>B<>C<>D<>EF<>I]
3903	ENSMUSG00000026975	CCDS15743	[B<>C<>D<>E<>F<>G<>H<>I<>K]
3906	ENSMUSG00000045319	CCDS15671	[A<>B<>D]
3908	ENSMUSG00000023094	CCDS15714	[B<>C<>D<>E<>F]
3942	ENSMUSG00000035164	CCDS52794	[B<>C<>D<>E<>F<>G]
3946	ENSMUSG00000033054	CCDS40637	[A<>B<>C<>D<>E<>F<>GH<>I<>J<>K<>L<>M<>N<>O<>P<>Q<>R<>S]
3947	ENSMUSG00000034218	CCDS40636	[A<>B<>C<>D<>E<>F<>G<>H<>I<>J<>K<>L<>M<>N<>O<>P<>Q<>R<>S<>T<>U<>V<>W<>X<>Y<>Z<>A1<>A2<>A3<>A4<>A5<>A6<>A7<>A8<>A9<>A10<>A11<>A12<>A13<>A14<>A15<>A16<>A17<>A18<>A19<>A20<>A21<>A22<>A23<>A24<>A25<>A26<>A27<>A28<>A29<>A30<>A31<>A32<>A33<>A34<>A35<>A36<>A37]
3967	ENSMUSG00000038523	CCDS16933	[A<>B<>C]
3989	ENSMUSG00000004988	CCDS20468	[A<>B<>D<>E<>F<>G<>H]
3992	ENSMUSG00000038497	CCDS40231	[A<>B<>C<>D<>E<>F<>GH<>I<>J<>K<>L<>M]
3994	ENSMUSG00000021951	CCDS27157	[A<>BC<>D<>E<>F]
3996	ENSMUSG00000035349	CCDS25934	[A<>B<>C<>EF]
3997	ENSMUSG00000026765	CCDS16025	[C<>D<>E<>F<>G]
4002	ENSMUSG00000027344	CCDS16573	[AB<>C<>D<>E<>FG<>H<>I<>J<>K<>O]
4016	ENSMUSG00000029480	CCDS19685	[A<>B<>C<>DE<>F<>G<>H<>I<>J<>K<>L<>M<>N<>O<>P<>Q<>R<>S<>T<>U<>V<>W<>X<>Y<>Z<>A1<>A2]
4023	ENSMUSG00000041477	CCDS39610	[A<>B<>C<>D<>E<>F<>G<>I<>J]
4048	ENSMUSG00000035024	CCDS57665	[B<>C<>D<>E<>F<>G<>H<>I<>J<>K<>L<>M<>O<>P<>Q<>R<>S<>T<>U<>V<>W<>X<>Y<>Z<>A1<>A2<>A3<>A4<>A5<>A7<>A8<>A9<>A10<>A11<>A12]
4054	ENSMUSG00000037262	CCDS15676	[A<>B<>C<>D<>FGLMOQ]
4055	ENSMUSG00000039342	CCDS15035	[A<>B<>C<>D<>E<>F<>G<>H<>I<>J<>K<>L<>M<>N<>O<>P<>Q<>R<>S<>T<>U<>V<>X]
4064	ENSMUSG00000020576	CCDS49031	[A<>B<>C<>D<>E<>F<>G<>H<>I<>JK<>L<>M<>N<>O<>P<>Q<>R<>S<>T<>U<>V<>W<>X<>Y<>Z<>A1<>A2<>A3<>A4<>A5<>A6<>A7<>A8<>A9<>A10<>A11<>A12<>A14<>A15<>A16<>A17<>A18<>A19<>A20<>A21<>A22<>A23<>A24<>A25<>A26<>A27<>A28]
4068	ENSMUSG00000048279	CCDS27180	[A<>B<>C<>D<>E<>F<>G<>H<>J]
4086	ENSMUSG00000027122	CCDS16503	[B<>C<>D<>F]
4102	ENSMUSG00000029647	CCDS39401	[A<>B<>C<>D<>F<>G<>H<>I<>J<>K<>L<>M<>N<>O<>P<>Q<>R<>S<>U]
4111	ENSMUSG00000014542	CCDS20281	[AB<>C<>F<>G<>H<>I<>K]
4130	ENSMUSG00000027380	CCDS16711	[B<>C<>D<>E<>F<>G<>H<>I<>J<>K<>L<>M<>N<>O<>P<>Q<>R<>S]
4137	ENSMUSG00000026491	CCDS15564	[C<>D<>E<>F<>G<>H<>I<>J<>K<>L<>M<>N<>O<>P<>Q<>R<>S<>T<>U<>V<>W<>X<>Y<>Z<>A1<>A2<>A3<>A4<>A5<>A7<>A8<>A9<>A10<>A12<>A13]
4142	ENSMUSG00000023918	CCDS50113	[B<>C<>D<>F<>G<>H<>I<>J]
4146	ENSMUSG00000031512	CCDS22100	[A<>B<>C<>F<>G<>H]
4147	ENSMUSG00000010435	CCDS40222	[A<>B<>CD<>E<>G<>HI<>J]
4154	ENSMUSG00000042269	CCDS22717	[A<>B<>C<>D<>E<>F<>G<>H<>J]
4170	ENSMUSG00000031831	CCDS22709	[A<>B<>C<>D<>E<>F<>G<>I<>J<>KL<>N<>O]
4177	ENSMUSG00000032128	CCDS52770	[A<>B<>C<>D<>E<>F<>G<>H<>I<>J<>K<>L<>M<>N<>O<>P<>Q<>R<>S<>T<>U<>V<>W<>X<>Y<>Z<>A1A2<>A3]
4191	ENSMUSG00000019989	CCDS23752	[A<>B<>C<>D<>E<>F<>G<>H<>I<>J<>K<>L<>M<>N<>O<>P<>Q<>R<>T<>U<>V<>W<>X<>Y<>Z]
4199	ENSMUSG00000042717	CCDS19917	[A<>BC<>D<>E]
4216	ENSMUSG00000034037	CCDS20371	[B<>C<>D<>E<>F<>GH<>I<>J<>K<>L<>M<>N<>O<>P<>Q<>R<>S<>T<>U<>V]
4226	ENSMUSG00000066640	CCDS19831	[C<>D<>E<>F]
4243	ENSMUSG00000026377	CCDS15222	[A<>BC<>D<>E<>H<>I<>J]
4247	ENSMUSG00000056215	CCDS51745	[A<>B<>C<>D<>E<>F<>G<>H<>I<>J<>K<>L<>M<>N<>O<>P<>Q<>R<>T<>U]
4249	ENSMUSG00000030757	CCDS40119	[A<>B<>C<>E<>F<>G<>H]
4252	ENSMUSG00000042369	CCDS16157	[A<>B<>C<>D<>EF<>G<>H<>I<>J]
4256	ENSMUSG00000027867	CCDS57248	[A<>B<>C<>D<>E<>F<>G<>H<>I<>J<>K<>L<>M<>N<>O<>P<>Q<>R<>S<>T<>U<>V<>WX<>Y<>Z<>A1A2<>A3<>A4<>A5<>A6<>A7<>A8<>A9<>A10<>A11<>A12<>A13<>A14<>A15<>A16<>A17<>A18<>A20<>A21<>A22<>A23<>A24<>A25]
4259	ENSMUSG00000039555	CCDS71386	[A<>B<>C<>DF<>G]
4271	ENSMUSG00000042507	CCDS49109	[A<>B<>C<>D<>E<>F<>G<>H<>I<>J<>K<>M]
4273	ENSMUSG00000021234	CCDS26043	[B<>C<>D<>E<>F<>G<>H<>I]
4283	ENSMUSG00000059482	CCDS17961	[A<>B<>CD<>E<>F<>G]
4304	ENSMUSG00000048230	CCDS37060	[C<>D<>E<>F]
4317	ENSMUSG00000030822	CCDS21868	[A<>B<>C<>D<>E<>FG<>I<>J<>K<>L<>M]
4321	ENSMUSG00000070369	CCDS21890	[B<>C<>D<>E<>F<>G<>H<>I<>J<>K<>L<>M<>N<>O<>P<>Q<>R<>S<>T<>U<>V<>X<>Y<>Z<>A1<>A2<>A3<>A4<>A5<>A6<>A7]
4326	ENSMUSG00000040084	CCDS16579	[A<>C<>D<>E<>F<>G<>H<>I<>J<>K<>L<>M<>N<>O<>P<>Q<>R<>S<>T<>U<>V<>W<>XY]
4354	ENSMUSG00000045275	CCDS37413	[A<>BC<>D<>E<>F<>G<>H<>I<>JK]
4357	ENSMUSG00000058046	CCDS18245	[A<>BC<>D<>E<>F<>H<>IJ<>K<>LN<>O<>P<>S<>T<>UV]
4358	ENSMUSG00000028358	CCDS51203	[A<>B<>C<>D<>E<>F<>G<>H<>I<>J<>L<>M<>N<>O<>P]
4363	ENSMUSG00000002413	CCDS39463	[A<>B<>C<>E<>F<>G<>H<>I<>J<>K<>L<>M<>N<>O<>P<>Q<>R<>S<>T<>U<>V<>X]
4367	ENSMUSG00000036053	CCDS38124	[A<>B<>C<>D<>E<>F<>G<>H<>I<>J<>K<>L<>M<>N<>O<>P<>Q<>R<>S<>T<>U<>V<>W<>X<>Y<>Z<>A1]
4370	ENSMUSG00000042333	CCDS19017	[A<>B<>C<>D<>E<>G<>H<>J]
4381	ENSMUSG00000016626	CCDS21688	[C<>D<>EF<>G<>H<>I<>J<>K<>L<>M]
4382	ENSMUSG00000029030	CCDS19011	[BC<>D<>E<>F]
4392	ENSMUSG00000042804	CCDS18996	[A<>B<>C<>D<>EF]
4399	ENSMUSG00000073650	CCDS15046	[C<>D<>E<>F<>G<>H<>I<>J<>KL]
4413	ENSMUSG00000026641	CCDS15495	[A<>B<>C<>D<>E<>F<>G<>IJ<>K]
4446	ENSMUSG00000014351	CCDS25287	[A<>C<>D<>E<>F]
4451	ENSMUSG00000022945	CCDS28344	[A<>B<>C<>D<>E<>F<>G<>H<>I<>K<>L<>M<>O]
4470	ENSMUSG00000034042	CCDS18511	[A<>B<>C<>D<>E<>F<>GH<>I<>J<>K]
4472	ENSMUSG00000034210	CCDS18494	[A<>B<>C<>D<>E<>G<>H<>I<>J<>K<>L<>N]
4483	ENSMUSG00000068962	CCDS39826	[BC<>F]
4484	ENSMUSG00000068105	CCDS27684	[AB<>D<>F]
4498	ENSMUSG00000058392	CCDS28613	[A<>B<>C<>D<>E<>F<>G<>H<>I<>J<>K<>M<>N<>O<>P<>Q]
4501	ENSMUSG00000061032	CCDS35961	[A<>B<>C<>D<>E<>F<>G<>HI<>J<>K<>L<>M<>O]
4511	ENSMUSG00000049643	CCDS21026	[B<>C<>D<>E<>F<>G<>I<>J<>K]
4547	ENSMUSG00000039754	CCDS19753	[D<>E]
4551	ENSMUSG00000079563	CCDS37557	[AB<>C<>D<>E<>G]
4552	ENSMUSG00000029703	CCDS51666	[A<>B<>C<>D<>E<>F<>G<>HI<>J<>K<>L<>M<>N<>O<>P]
4567	ENSMUSG00000038292	CCDS21234	[A<>BC<>D<>E<>F<>G<>H<>I<>J<>K<>L<>M<>N<>O<>P<>Q<>R<>S<>TU<>V]
4571	ENSMUSG00000066500	CCDS52235	[A<>B<>C<>D<>G<>H]
4591	ENSMUSG00000073434	CCDS50037	[ABC<>D<>EF<>G<>H<>I<>J<>L<>M<>N<>O<>P<>Q<>R<>S<>T<>U<>V<>W<>X<>Y<>Z<>A1<>A2<>A3<>A4<>A6<>A7<>A8<>A9<>A10<>A11<>A12<>A13A14<>A15<>A16<>A17<>A18<>A19<>A20<>A21]
4593	ENSMUSG00000071202	CCDS50035	[B<>C<>D<>E<>HI<>J<>K<>L<>N<>O<>P<>QR<>ST]
4601	ENSMUSG00000024654	CCDS29566	[A<>BC<>D<>E<>F<>G<>HI]
4605	ENSMUSG00000006522	CCDS49434	[A<>B<>C<>D<>E<>F<>G<>H<>I<>J<>K<>L<>M<>N<>P<>Q<>R<>S<>T<>U<>V<>W]
4608	ENSMUSG00000048677	CCDS40203	[B<>C<>D<>E<>F<>G<>H<>J<>K<>L<>M<>N<>O<>P<>Q<>R<>S<>T<>U<>V<>W<>X<>Y<>Z<>A1]
4614	ENSMUSG00000028608	CCDS18442	[BC<>D<>E<>F<>G<>H<>I]
4626	ENSMUSG00000035275	CCDS18392	[A<>B<>C<>D<>E<>G<>HI<>J<>K<>M<>N<>O]
4645	ENSMUSG00000049093	CCDS39503	[A<>BC<>D<>E<>F<>G<>HJ<>K<>L<>M<>N]
4651	ENSMUSG00000028034	CCDS38672	[A<>B<>C<>D<>F<>G<>H<>I<>J<>K<>L<>M<>N<>O<>P<>Q<>RS<>T<>U<>V]
4653	ENSMUSG00000039167	CCDS17910	[A<>B<>D<>E<>F<>G<>H<>I<>J<>K<>L<>M<>N<>O<>P<>Q]
4682	ENSMUSG00000026417	CCDS15260	[A<>B<>C<>D<>EF<>G<>H<>I<>J<>K]
4687	ENSMUSG00000043705	CCDS37690	[A<>B<>C<>D<>E<>F<>G<>H<>I<>L<>M<>NO<>P<>Q<>R<>S<>T<>U<>V<>W<>X]
4705	ENSMUSG00000032908	CCDS15083	[A<>C<>D<>E<>F]
4718	ENSMUSG00000027907	CCDS38525	[C<>D]
4732	ENSMUSG00000042613	CCDS17510	[A<>B<>C<>D<>F<>G<>H<>I<>J<>K]
4742	ENSMUSG00000051985	CCDS48379	[A<>B<>C<>D<>EF<>G<>H<>I<>J<>K<>L<>M<>N<>O<>P<>R<>S<>T<>U<>V<>W<>X<>Y<>Z<>A1<>A2<>A3]
4743	ENSMUSG00000022798	CCDS49850	[A<>B<>C<>E]
4762	ENSMUSG00000026532	CCDS35795	[B<>C<>D<>E<>F<>G<>H<>I<>J<>K<>L<>M<>N<>O<>P<>Q<>R<>S<>T<>U<>V<>W<>X<>Y<>Z<>A1<>A2<>A3<>A4<>A5<>A6<>A7<>A8<>A9<>A10<>A11<>A12<>A13<>A14<>A15<>A17<>A18<>A19<>A20<>A21<>A22<>A23<>A24<>A25<>A26<>A27<>A28]
4775	ENSMUSG00000022701	CCDS57030	[B<>D<>E<>F<>G<>H<>I<>J<>K<>M<>N<>O<>P<>Q<>R<>S]
4778	ENSMUSG00000043940	CCDS19473	[A<>B<>C<>D<>E<>F<>G<>H<>I<>J<>K<>L<>M<>N<>O<>P<>Q<>R<>S<>T<>U<>V<>W<>X<>Y<>Z<>A1<>A2<>A3<>A4<>A5<>A6<>A7<>A8<>A9<>A10<>A12<>A13<>A14<>A15<>A16<>A18<>A19<>A20<>A21<>A22<>A23<>A24<>A25<>A26<>A27<>A28<>A29<>A30<>A31<>A32<>A33<>A34<>A35<>A36<>A37<>A38<>A39<>A40]
4787	ENSMUSG00000032500	CCDS23585	[A<>BC<>D<>E<>F]
4803	ENSMUSG00000029141	CCDS51460	[B<>C<>D<>E<>F<>G<>H<>I<>J<>K<>MN<>O<>P]
4809	ENSMUSG00000066319	CCDS81087	[AB<>CD<>E]
4818	ENSMUSG00000050213	CCDS18636	[A<>C<>D<>E]
4821	ENSMUSG00000048794	CCDS51849	[B<>CD<>E<>F<>G<>H<>I<>J<>M<>N<>O<>P<>Q<>R<>S<>T]
4835	ENSMUSG00000052363	CCDS28122	[A<>B<>C<>D<>E<>F<>GHI<>J]
4841	ENSMUSG00000028644	CCDS18571	[A<>BC<>E<>F<>G<>H<>I<>J<>K<>L<>M<>N]
4846	ENSMUSG00000038357	CCDS52934	[B<>C<>D<>F]
4847	ENSMUSG00000053646	CCDS23546	[A<>B<>C<>D<>E<>F<>G<>H<>I<>J<>K<>L<>M<>N<>O<>P<>Q<>R<>T<>U<>V<>W<>X<>Y<>Z<>A1<>A2<>A3<>A4<>A5<>A6<>A7<>A8<>A9<>A10<>A11]
4853	ENSMUSG00000037818	CCDS38422	[A<>B<>C<>D<>E<>F<>G<>H<>I<>J<>K<>M]
4869	ENSMUSG00000091685	CCDS50933	[B<>C<>D<>E<>FG]
4874	ENSMUSG00000051000	CCDS17442	[A<>B<>C<>D<>E<>F<>G<>I<>J<>K<>L]
4885	ENSMUSG00000039704	CCDS37039	[A<>B<>C<>D<>E<>F<>G<>H<>I<>J<>K<>L<>M<>N<>O<>Q<>R]
4886	ENSMUSG00000069170	CCDS36737	[A<>B<>C<>D<>E<>F<>G<>HI<>J<>K<>L<>M<>N<>O<>P<>Q<>R<>S<>T<>V<>W<>X<>Y<>Z<>A1<>A2<>A3<>A4<>A5<>A6<>A7<>A8<>A9<>A10<>A11<>A12<>A13<>A14<>A15<>A16<>A17<>A18<>A19<>A20<>A21<>A22<>A23<>A24<>A25<>A26<>A27<>A28<>A29<>A30<>A31<>A32<>A33<>A34<>A35<>A36<>A37<>A38<>A39<>A40<>A41<>A42<>A43<>A44<>A45<>A46<>A47<>A48<>A49<>A50<>A51<>A52<>A53<>A54<>A55<>A56<>A57<>A58<>A59<>A60<>A61<>A62<>A63<>A64<>A65<>A66]
4891	ENSMUSG00000042015	CCDS56896	[A<>B<>C<>D<>F<>H<>I<>J<>K<>L<>M<>N<>O<>PQ]
4941	ENSMUSG00000071984	CCDS37431	[C<>F<>G<>H<>I<>J<>K<>M<>N<>O<>P<>Q<>R<>S<>T<>U<>V<>W<>X<>Y]
4961	ENSMUSG00000036718	CCDS39353	[A<>B<>C<>D<>E<>FI<>J<>K<>L<>M<>N<>O<>P<>Q<>R<>S<>T]
4989	ENSMUSG00000024749	CCDS50403	[B<>C<>D<>E<>F<>G<>H<>I<>J<>K<>L<>M<>N<>O<>P<>Q<>R<>S<>T<>U]
4991	ENSMUSG00000037260	CCDS40309	[B<>C<>D<>E<>F<>G<>H<>I<>J<>K<>L<>M<>N<>O<>P<>Q<>R<>S]
5007	ENSMUSG00000031380	CCDS30521	[A<>BC<>D<>E<>F<>G<>H]
5051	ENSMUSG00000041730	CCDS26922	[A<>B<>C<>D<>E<>G]
5060	ENSMUSG00000036327	CCDS15798	[A<>B<>C<>D<>E<>F<>G<>H<>I<>J<>K<>L<>N]
5064	ENSMUSG00000036281	CCDS15802	[A<>B<>C<>D<>E<>F<>G<>H<>I<>J<>K<>L<>M<>N<>O<>QR<>S<>T<>U<>W<>X]
5074	ENSMUSG00000056912	CCDS36047	[A<>B<>C<>D<>E<>F<>G<>HI<>J<>K<>L<>M]
5079	ENSMUSG00000026931	CCDS38031	[A<>BC<>D<>E<>F<>GH]
5087	ENSMUSG00000040812	CCDS38177	[BC<>D<>E<>G<>H<>I<>J<>K<>L<>M<>N<>O<>P<>Q<>R<>S]
5093	ENSMUSG00000036168	CCDS24127	[A<>B<>C<>D<>E<>F<>G<>J<>K<>L<>M<>N<>O<>P<>Q]
5097	ENSMUSG00000046111	CCDS52727	[A<>BC<>D<>E<>F<>G<>H<>I<>J<>L<>M<>N<>O<>P<>Q<>R<>S<>T<>U<>V<>XY<>Z<>A1<>A2<>A5<>A6<>A8]
5101	ENSMUSG00000027355	CCDS16569	[A<>BC<>D<>E<>F<>G<>H<>I<>J<>K<>L]
5126	ENSMUSG00000027209	CCDS50697	[B<>C<>D<>E<>F<>G<>H<>I<>J<>K<>L<>MN<>P<>Q<>R<>S]
5161	ENSMUSG00000029601	CCDS19621	[B<>C<>D<>EF]
5169	ENSMUSG00000050908	CCDS27949	[BC<>D<>E<>F<>G<>H]
5174	ENSMUSG00000054404	CCDS25153	[A<>B<>C<>E]
5182	ENSMUSG00000039062	CCDS21388	[A<>B<>C<>D<>E<>F<>G<>H<>I<>J<>L<>M<>N<>O<>P<>Q<>R<>S<>T<>U]
5202	ENSMUSG00000024730	CCDS37921	[A<>BC<>D<>E<>F<>G<>HI]
5204	ENSMUSG00000025409	CCDS24235	[A<>B<>C<>D<>E<>F<>GH<>IJ<>K<>L<>M]
5212	ENSMUSG00000027480	CCDS38288	[B<>C<>E<>F<>G<>H<>I<>J<>K<>L<>M<>N]
5219	ENSMUSG00000018678	CCDS36291	[A<>BC<>D<>E<>F<>G<>H]
5224	ENSMUSG00000025420	CCDS37865	[A<>B<>CD<>E<>FG<>H<>I<>J<>K<>L<>M<>N<>O<>P]
5227	ENSMUSG00000025885	CCDS37858	[A<>B<>C<>D<>E<>F<>G<>H<>I<>J<>K<>L<>M<>N<>O<>P<>Q<>R<>S<>T<>U<>V<>W<>X<>Z<>A1<>A2<>A3<>A4<>A6<>A7<>A8<>A9<>A10<>A11<>A12<>A13<>A14<>A15]
5236	ENSMUSG00000000805	CCDS25190	[B<>C<>D<>E<>G<>H<>I<>J]
5242	ENSMUSG00000006585	CCDS22741	[A<>C<>DE<>F<>G<>H<>I<>J<>K<>L]
5245	ENSMUSG00000044122	CCDS36238	[C<>E]
5256	ENSMUSG00000035545	CCDS20731	[A<>B<>C<>D<>E<>F<>G<>H<>I<>J<>K<>L<>M<>NO]
5265	ENSMUSG00000034994	CCDS35993	[A<>B<>C<>D<>E<>F<>HI<>J<>K<>L<>M<>N<>O<>P]
5266	ENSMUSG00000002835	CCDS28892	[B<>C<>D<>E<>F<>G<>H<>I<>J<>K<>L<>M<>N<>OP]
5267	ENSMUSG00000002831	CCDS79565	[A<>C<>E<>G<>I<>J<>K<>M]
5288	ENSMUSG00000024856	CCDS29414	[A<>BC<>D<>E]
5295	ENSMUSG00000018858	CCDS25632	[A<>C<>D<>E<>F<>G]
5344	ENSMUSG00000034115	CCDS40804	[A<>B<>C<>D<>E<>F<>H<>I<>J<>K<>L<>M<>N<>O<>P<>Q<>R<>S<>T<>U<>V<>W<>X<>Y<>Z<>A1]
5348	ENSMUSG00000033596	CCDS22672	[A<>BC<>F<>G<>I<>J<>K<>L<>M<>N<>O<>P<>Q]
5358	ENSMUSG00000033327	CCDS28656	[A<>B<>C<>D<>E<>F<>G<>H<>I<>J<>K<>L<>M<>N<>O<>P<>Q<>R<>S<>T<>UV<>W<>X<>Y<>Z<>A1<>A2<>A3<>A4<>A5<>A6<>A7<>A8]
5367	ENSMUSG00000026043	CCDS35554	[A<>C<>D<>E<>F<>G<>H<>I<>J<>K<>L<>M<>N<>O<>P<>Q<>R<>S<>T<>U<>V<>W<>X<>Y<>Z<>A1<>A2<>A3<>A4<>A5<>A6<>A7<>A8<>A9<>A10<>A11<>A12<>A13<>A14<>A15<>A16<>A17<>A18<>A19<>A20<>A21<>A22<>A23<>A24<>A25<>A26]
5375	ENSMUSG00000073408	CCDS28701	[A<>B<>E]
5376	ENSMUSG00000067704	CCDS38327	[A<>BC]
5382	ENSMUSG00000042845	CCDS38318	[A<>C<>E]
5401	ENSMUSG00000056370	CCDS71775	[B<>C<>D<>E<>F<>G<>I<>JK<>L<>M]
5407	ENSMUSG00000046971	CCDS16618	[A<>B<>C<>D<>E<>F<>G<>H<>I<>J<>KL<>M<>N<>O<>P<>Q<>RS<>T<>U<>V]
5420	ENSMUSG00000050856	CCDS39204	[A<>B<>C<>DE]
5433	ENSMUSG00000061802	CCDS37729	[A<>B<>C<>D<>E<>F<>G<>HI<>J<>K<>L<>M<>N<>O<>P<>Q<>R<>S<>T]
5439	ENSMUSG00000030750	CCDS21822	[A<>BC<>D<>E<>F<>G<>H<>I]
5490	ENSMUSG00000039307	CCDS49013	[A<>B<>C<>D<>E<>F<>G<>H<>I<>K<>L<>M]
5519	ENSMUSG00000033510	CCDS21330	[A<>B<>CD<>E<>F<>G<>H<>I<>J<>K<>L]
5522	ENSMUSG00000047371	CCDS21864	[A<>BC]
5542	ENSMUSG00000037112	CCDS40627	[A<>B<>C<>D<>E<>F<>G<>H<>I<>J<>K<>L<>M<>N<>O<>Q]
5551	ENSMUSG00000027364	CCDS16688	[AB<>C<>D<>F<>G<>H<>IJ]
5579	ENSMUSG00000048814	CCDS14900	[C<>D<>E<>F<>GH<>I<>J<>K<>L<>M<>N]
5607	ENSMUSG00000021790	CCDS49451	[A<>B<>D<>F<>G<>H]
5622	ENSMUSG00000005892	CCDS20375	[A<>C]
5627	ENSMUSG00000042386	CCDS41152	[A<>C]
5649	ENSMUSG00000064262	CCDS20108	[B<>C<>D<>F<>G]
5664	ENSMUSG00000001622	CCDS19396	[AB<>D<>EF]
5671	ENSMUSG00000037095	CCDS28895	[C<>D]
5681	ENSMUSG00000054146	CCDS25410	[A<>B<>C<>D<>E<>F<>G<>HI]
5685	ENSMUSG00000051617	CCDS25412	[A<>B<>C<>D<>E<>F<>H<>I]
5710	ENSMUSG00000033831	CCDS17432	[B<>CD<>E<>F<>G<>H<>I<>J]
5764	ENSMUSG00000033210	CCDS28198	[AB<>C<>D<>E<>F<>G<>H<>I<>J<>K<>L<>M<>N<>O<>P<>Q<>R<>S<>T<>U<>V<>W<>X<>Y<>Z<>A4<>A5]
5814	ENSMUSG00000041741	CCDS20676	[A<>B<>C<>D<>EF<>G<>H<>I<>J<>K<>L<>M<>N<>O<>P<>Q]
5820	ENSMUSG00000024731	CCDS37919	[B<>C<>D<>E<>F<>G<>J]
5821	ENSMUSG00000056987	CCDS49096	[AB<>C<>D<>E<>F<>H<>I]
5825	ENSMUSG00000030321	CCDS71816	[C<>D<>E<>F<>G<>H<>I<>J<>K]
5834	ENSMUSG00000034616	CCDS29425	[A<>BC<>D<>E<>F<>G<>H<>I<>J<>K<>L<>M<>N<>O]
5860	ENSMUSG00000052821	CCDS41098	[A<>BC]
5862	ENSMUSG00000055782	CCDS27760	[A<>B<>CD<>E<>F<>G<>H<>I<>J<>K]
5876	ENSMUSG00000027445	CCDS16850	[B<>C<>E]
5890	ENSMUSG00000032591	CCDS40766	[B<>C<>D<>E<>F<>G<>H<>IJ<>K<>L<>M<>N<>O<>P<>Q<>R<>S<>T]
5910	ENSMUSG00000094985	CCDS57718	[A<>C<>DE<>G<>HI<>J<>K<>L<>M<>N<>O<>P<>Q<>R<>S<>T<>U<>V<>W<>X]
5912	ENSMUSG00000001552	CCDS25420	[A<>B<>C<>D<>E<>F<>G<>HJ<>K<>L<>M<>N]
5913	ENSMUSG00000030491	CCDS21151	[A<>B<>C<>D<>E<>F<>G<>I<>J<>K<>L<>N]
5928	ENSMUSG00000021997	CCDS49539	[AB<>C<>E<>F<>G<>H<>I<>J<>KL]
5931	ENSMUSG00000052384	CCDS28115	[A<>BC<>D]
5947	ENSMUSG00000052549	CCDS53182	[A<>B<>C<>D<>E<>FG<>H<>I<>K]
5963	ENSMUSG00000038760	CCDS37068	[A<>B<>D]
6013	ENSMUSG00000041440	CCDS52891	[A<>B<>C<>D<>E<>F<>G<>H<>I<>J<>K<>L<>M<>N<>O<>P<>R]
6033	ENSMUSG00000075040	CCDS16436	[C<>D<>E<>F]
6037	ENSMUSG00000030889	CCDS40112	[AB<>D<>E<>F<>G<>H<>I<>J<>K<>L<>M<>N<>O<>P<>Q<>R<>S<>T<>U<>V<>W<>X<>Z<>A1<>A2<>A3<>A4<>A5<>A6<>A7<>A8<>A9]
6042	ENSMUSG00000020359	CCDS24653	[A<>B<>C<>D<>E<>F<>G<>H<>I<>J<>K<>L<>N]
6045	ENSMUSG00000074259	CCDS52818	[BC<>D<>E<>F<>G<>H<>I<>J<>L<>M<>N]
6085	ENSMUSG00000030111	CCDS39617	[B<>C<>D<>E<>F<>G<>H<>I<>J<>K<>L<>M<>N<>O<>P<>Q<>R<>T<>U<>V<>W<>X<>Y<>Z<>A1<>A2<>A3<>A4<>A5<>A6<>A7<>A8<>A9<>A10<>A11<>A12]
6097	ENSMUSG00000033177	CCDS37347	[A<>B<>CD<>E<>FG<>H<>I<>J<>K<>L<>M<>N<>O<>P<>Q<>R<>S<>T]
6106	ENSMUSG00000007480	CCDS29327	[A<>BC]
6122	ENSMUSG00000074397	CCDS23111	[A<>B<>C<>E<>H]
6130	ENSMUSG00000056966	CCDS19782	[A<>BC]
6140	ENSMUSG00000074277	CCDS52139	[A<>B<>C<>D<>E<>G<>H<>I<>J<>K<>L<>M<>NO<>P<>Q]
6160	ENSMUSG00000066894	CCDS19603	[B<>C<>D<>E<>F<>G<>H<>I<>J<>K]
6179	ENSMUSG00000030385	CCDS20811	[A<>C<>D<>F<>G<>H]
6184	ENSMUSG00000007080	CCDS19525	[A<>B<>C<>D<>E<>F<>G<>H<>I<>J<>K<>L<>M<>N<>O<>P<>Q<>R<>S<>T<>U<>V<>W<>X<>Y<>Z<>A1<>A2<>A3<>A4<>A5<>A6<>A7<>A8<>A9<>A10<>A11<>A12<>A13<>A14<>A15<>A16A17<>A18<>A19<>A20<>A21<>A22<>A23<>A24]
6190	ENSMUSG00000068966	CCDS38106	[A<>BC]
6214	ENSMUSG00000069733	CCDS18390	[A<>B<>C<>D<>E<>F<>G<>H<>J<>K]
6241	ENSMUSG00000020738	CCDS36374	[A<>C<>D<>F]
6242	ENSMUSG00000025510	CCDS22017	[A<>B<>C<>D<>E<>FH]
6260	ENSMUSG00000026941	CCDS50531	[A<>BC<>D<>E<>F<>G<>H<>I<>J<>K<>L<>M<>N<>O<>P<>Q<>R<>S<>T<>U<>V<>W<>X<>Y<>Z<>A1<>A2<>A3<>A4A5]
6263	ENSMUSG00000047394	CCDS27748	[A<>B<>C<>D<>EF]
6279	ENSMUSG00000055095	CCDS29224	[A<>B<>C<>D<>E]
6282	ENSMUSG00000048728	CCDS24639	[A<>B<>CD<>E<>F]
6291	ENSMUSG00000059406	CCDS48641	[A<>B<>C<>DE<>F<>G<>H<>I<>J<>K<>L<>M<>N<>O<>P<>Q<>R<>S]
6298	ENSMUSG00000053581	CCDS19812	[A<>B<>C<>D<>F<>G]
6335	ENSMUSG00000035582	CCDS52318	[A<>BC<>D<>E<>F<>G<>H<>I<>J<>K<>L<>M<>N<>O<>P<>Q<>R]
6336	ENSMUSG00000028139	CCDS38535	[A<>BC<>D<>E<>F]
6341	ENSMUSG00000037962	CCDS19682	[A<>BC<>D]
6349	ENSMUSG00000078161	CCDS51099	[G<>H<>I<>J<>K<>L<>MN]
6357	ENSMUSG00000043251	CCDS22597	[B<>CD<>E<>F<>G<>H<>I<>J<>K<>L<>M<>N<>O]
6361	ENSMUSG00000044320	CCDS15885	[B<>C<>E<>G<>H<>I<>J]
6371	ENSMUSG00000026734	CCDS15716	[B<>C<>D<>E<>G<>H<>I<>J<>K<>L<>M<>N<>O<>P<>Q<>R<>S]
6379	ENSMUSG00000044375	CCDS28962	[A<>BC]
6394	ENSMUSG00000022552	CCDS37121	[A<>B<>D<>E<>F<>G<>I<>J]
6425	ENSMUSG00000027886	CCDS51046	[B<>C<>D<>E<>F]
6442	ENSMUSG00000000486	CCDS40141	[C<>D<>E<>F<>G<>H<>I<>K<>L<>M<>N]
6446	ENSMUSG00000074594	CCDS50796	[B<>D<>E]
6455	ENSMUSG00000070529	CCDS17049	[A<>C]
6522	ENSMUSG00000034429	CCDS37110	[B<>D<>E<>F]
6526	ENSMUSG00000011486	CCDS37668	[A<>C<>D<>E<>F<>G<>HI]
6551	ENSMUSG00000010760	CCDS22042	[A<>C]
6565	ENSMUSG00000071552	CCDS49852	[A<>B<>E<>F]
6586	ENSMUSG00000046697	CCDS25707	[A<>B<>C<>D<>F<>G]
6596	ENSMUSG00000025147	CCDS40190	[A<>C<>D<>E<>F]
6608	ENSMUSG00000047361	CCDS35585	[A<>C<>E<>F<>G<>H<>J<>K<>L<>NO<>P<>R<>T<>U<>V<>W<>X<>Y<>Z<>A1A2]
6613	ENSMUSG00000064247	CCDS39208	[B<>C<>D<>E<>F<>G<>H]
6622	ENSMUSG00000061809	CCDS15732	[B<>C<>D<>E<>F<>GH<>I]
6633	ENSMUSG00000039691	CCDS25733	[C<>D<>E]
6641	ENSMUSG00000045744	CCDS28483	[C<>D<>E<>F<>G]
6643	ENSMUSG00000033061	CCDS15069	[C<>D<>EF<>G<>H<>JK]
6660	ENSMUSG00000094845	CCDS56783	[A<>B<>C<>D<>F<>G<>I]
6665	ENSMUSG00000018862	CCDS25629	[B<>CD<>E<>F<>G<>HI<>J]
6672	ENSMUSG00000013974	CCDS22069	[B<>C<>E<>F<>J<>K<>L]
6673	ENSMUSG00000050201	CCDS25628	[A<>B<>C<>D<>EF<>G]
6675	ENSMUSG00000022455	CCDS37158	[A<>B<>C<>D<>E<>G]
6681	ENSMUSG00000022941	CCDS28347	[A<>BC<>D<>E]
6692	ENSMUSG00000064125	CCDS52473	[A<>B<>C<>DE<>F]
6695	ENSMUSG00000043913	CCDS19599	[A<>BC<>D<>E<>F<>G<>H<>I<>J<>K<>L<>M<>N<>O]
6700	ENSMUSG00000019945	CCDS23905	[A<>B<>CD<>E<>F<>G<>H<>I]
6701	ENSMUSG00000048236	CCDS21692	[A<>B<>C<>D<>E<>F<>G<>H<>I<>J<>K<>L<>M<>N<>PQ<>R]
6703	ENSMUSG00000032643	CCDS38874	[A<>B<>C<>DE<>F]
6711	ENSMUSG00000046460	CCDS23190	[E<>F<>G]
6735	ENSMUSG00000020407	CCDS24432	[B<>C<>D<>E<>F<>G<>H]
6739	ENSMUSG00000030001	CCDS20307	[B<>C<>D]
6740	ENSMUSG00000009248	CCDS40194	[A<>BC]
6744	ENSMUSG00000037469	CCDS21050	[A<>BC<>D<>E<>F<>G<>H<>I<>J<>K<>L<>M<>N]
6750	ENSMUSG00000019909	CCDS48557	[B<>C<>D<>E]
6754	ENSMUSG00000044835	CCDS48414	[A<>BC<>D<>E<>F<>G]
6761	ENSMUSG00000070637	CCDS51347	[B<>C]
6766	ENSMUSG00000071230	CCDS50017	[B<>CD]
6784	ENSMUSG00000041096	CCDS30474	[A<>B<>C<>D<>E<>G<>H]
6799	ENSMUSG00000044787	CCDS25515	[A<>B<>E<>F<>GH]
6803	ENSMUSG00000028794	CCDS18675	[B<>C<>D<>E<>F]
6810	ENSMUSG00000029414	CCDS39274	[A<>B<>C<>D<>E<>F<>G<>H<>I<>J<>K<>L<>M<>N<>O<>P<>Q<>R<>S<>T<>U<>V<>W<>Y<>Z<>A1<>A2<>A3<>A4<>A5<>A6<>A7<>A8<>A9<>A10<>A11<>A12<>A13<>A14<>A15<>A16<>A17<>A18<>A19<>A20<>A21<>A22<>A23<>A24<>A25<>A26<>A27<>A28<>A29<>A30<>A31<>A32<>A33<>A34<>A35<>A36<>A37<>A38]
6818	ENSMUSG00000015519	CCDS23759	[A<>B<>C<>D<>E<>G]
6827	ENSMUSG00000032921	CCDS24872	[B<>C<>D<>E<>FG]
6828	ENSMUSG00000048922	CCDS36962	[A<>B<>C<>D<>E<>F<>G<>H<>IJ<>K<>L<>M<>N<>P]
6830	ENSMUSG00000060862	CCDS18814	[A<>B<>C<>D<>E<>F<>G<>H<>I<>J<>K<>L<>M<>NO<>P<>Q<>R<>S]
6837	ENSMUSG00000025527	CCDS53173	[BC<>D<>E<>F<>G<>HI]
6850	ENSMUSG00000026943	CCDS15776	[A<>B<>C<>DE<>F<>G]
6865	ENSMUSG00000079429	CCDS69921	[B<>C<>D<>E<>F<>G<>HI<>K<>L<>M<>N<>O<>P<>Q<>R<>S<>T<>U<>V<>W<>X<>Y<>Z<>A1<>A2<>A3<>A4<>A5<>A6<>A7<>A8<>A9<>A11<>A12<>A14<>A15<>A16<>A17<>A18<>A19<>A20]
6869	ENSMUSG00000020299	CCDS24515	[B<>C<>D<>F]
6873	ENSMUSG00000054662	CCDS52438	[A<>B<>C<>E<>G<>I<>J<>K<>L<>M<>N<>O<>P<>Q<>R<>S<>T<>U<>V<>W<>X<>Y<>Z<>A2]
6875	ENSMUSG00000025141	CCDS56828	[A<>C]
6908	ENSMUSG00000030515	CCDS21339	[A<>C<>D<>E<>F<>G<>H<>I<>J<>K<>L<>M<>N<>O<>P<>Q<>R<>S<>T]
6910	ENSMUSG00000038770	CCDS19852	[A<>B<>D<>E<>F<>G<>H<>I<>K<>M]
6915	ENSMUSG00000025500	CCDS40181	[C<>D<>E<>F<>G<>H<>K<>L<>M<>N<>O<>Q<>R]
6933	ENSMUSG00000021415	CCDS49233	[AB<>C<>D<>G<>H]
6943	ENSMUSG00000070532	CCDS15466	[A<>C<>E]
6945	ENSMUSG00000035861	CCDS39126	[A<>B<>D<>E<>F<>G<>I<>J<>K<>L]
6948	ENSMUSG00000031447	CCDS22106	[A<>CD<>E<>F<>G<>H<>I<>J<>K]
6957	ENSMUSG00000045350	CCDS37207	[G<>H<>I]
6961	ENSMUSG00000035486	CCDS35980	[A<>B<>C<>DE<>F<>GH<>I<>J<>K<>M<>N<>O<>P<>Q<>R]
6964	ENSMUSG00000036199	CCDS22353	[A<>B<>C<>DF]
6969	ENSMUSG00000039934	CCDS39021	[A<>B<>C<>D<>E<>F<>G<>H<>I<>J<>K<>L<>M<>O<>P<>Q<>R<>S<>T<>U<>V<>W<>X<>Y<>Z<>A1<>A2<>A3<>A4<>A5<>A6]
6990	ENSMUSG00000043164	CCDS50876	[A<>B<>C<>E]
6998	ENSMUSG00000048498	CCDS25618	[A<>B<>D<>E]
7002	ENSMUSG00000045631	CCDS49732	[B<>C<>D<>E<>F]
7003	ENSMUSG00000079177	CCDS49018	[A<>B<>C<>F<>G<>H<>J]
7044	ENSMUSG00000042099	CCDS28630	[A<>B<>C<>D<>E<>F<>G<>H<>I<>K]
7060	ENSMUSG00000045004	CCDS18863	[B<>C<>D<>EF<>G<>H<>I<>J<>K<>L<>M<>N<>O]
7080	ENSMUSG00000079164	CCDS35815	[A<>BC]
7081	ENSMUSG00000056155	CCDS22470	[AB<>D]
7083	ENSMUSG00000046323	CCDS20500	[E<>F<>G<>H]
7094	ENSMUSG00000040640	CCDS26887	[A<>B<>C<>D<>E<>F<>G<>H<>I<>J<>L<>M<>N<>O<>Q]
7104	ENSMUSG00000049902	CCDS36688	[B<>CD<>EF]
7111	ENSMUSG00000064141	CCDS18597	[A<>BC<>D<>EF<>GH]
7117	ENSMUSG00000051036	CCDS17465	[C<>D<>E<>F<>G<>I<>L<>N<>O]
7119	ENSMUSG00000047986	CCDS40405	[A<>BC<>D<>E<>F<>G<>H]
7121	ENSMUSG00000078612	CCDS51250	[AB<>C<>D<>E<>G<>H<>I<>K<>L<>M<>N<>O<>P<>QR<>S<>T<>U<>V<>W<>Y]
7125	ENSMUSG00000041219	CCDS16562	[A<>B<>C<>D<>EF<>GH<>I<>J<>K<>L<>M<>N]
7126	ENSMUSG00000022371	CCDS37076	[A<>B<>C<>D<>E<>F<>G<>H<>I<>J<>K<>L<>M<>N<>O<>P<>Q<>R<>T<>U<>V<>W<>X<>Y<>Z<>A1<>A2<>A3<>A4<>A5<>A6<>A7<>A8<>A9<>A10<>A11<>A12<>A13<>A14<>A15<>A16<>A17<>A18<>A19<>A20<>A21<>A22]
7130	ENSMUSG00000025573	CCDS48992	[A<>B<>C<>D<>F<>G]
7138	ENSMUSG00000051956	CCDS19938	[A<>CD]
7140	ENSMUSG00000047257	CCDS23575	[A<>B<>CD<>EF<>H<>I]
7153	ENSMUSG00000099689	CCDS80690	[A<>B<>D<>E<>F]
7164	ENSMUSG00000028310	CCDS18179	[B<>D]
7177	ENSMUSG00000037110	CCDS16831	[A<>B<>C<>D<>E<>F<>G<>H<>I<>J<>K<>L<>M<>N<>O<>P<>Q<>R<>S<>T<>U<>V<>W<>X<>Y<>Z<>A1<>A2<>A3<>A4<>A5<>A6<>A7<>A8<>A9<>A10<>A11<>A12<>A13<>A14]
7198	ENSMUSG00000031489	CCDS22213	[A<>C]
7206	ENSMUSG00000039738	CCDS37240	[B<>C<>D<>E<>F<>G<>I<>J<>K<>L<>M<>N<>O<>Q<>R]
7210	ENSMUSG00000038540	CCDS40012	[A<>B<>C<>D<>E<>F<>G<>H<>I<>J<>K<>L<>M<>N<>O<>P<>Q<>R<>S<>T<>U<>V<>W]
7225	ENSMUSG00000032948	CCDS28272	[A<>C<>D<>E<>F<>G<>H<>I<>J<>K<>L]
7233	ENSMUSG00000047117	CCDS49334	[B<>D<>E<>F<>G<>H<>I<>J<>K<>L<>M<>N<>O<>P]
7241	ENSMUSG00000049013	CCDS17444	[B<>C<>D<>E<>G<>H]
7250	ENSMUSG00000042312	CCDS38504	[A<>BC<>D]
7254	ENSMUSG00000061356	CCDS56966	[B<>C<>D<>E<>F<>G<>H<>I<>J<>K<>L<>M<>N<>O<>P<>Q<>R<>S<>T]
7265	ENSMUSG00000045761	CCDS28961	[A<>B<>C<>D<>E<>F<>G<>H<>I<>J<>K<>L<>M<>N<>O<>Q<>R<>S<>T]
7274	ENSMUSG00000060445	CCDS38370	[A<>B<>C<>D<>E<>F<>G<>H<>I<>J<>K<>L<>M<>N<>O<>P<>Q<>R<>S<>U<>V<>W<>X<>Y<>A1<>A2<>A3<>A4<>A5<>A6<>A7<>A8<>A9<>A10<>A11<>A12<>A14<>A15<>A16<>A17<>A18<>A19<>A20]
7285	ENSMUSG00000070476	CCDS38372	[A<>BC]
7297	ENSMUSG00000001023	CCDS38505	[A<>BC]
7312	ENSMUSG00000063820	CCDS19368	[A<>BC<>D<>E]
7341	ENSMUSG00000017697	CCDS17015	[A<>B<>C<>D<>E<>F<>G<>H<>I<>J<>K]
7362	ENSMUSG00000091055	CCDS50329	[A<>B<>C<>DE<>F<>GH]
7363	ENSMUSG00000043872	CCDS18663	[D<>E<>G<>H<>K<>L]
7366	ENSMUSG00000051339	CCDS39217	[E<>F<>G<>H<>I<>J<>K]
7370	ENSMUSG00000018707	CCDS36559	[A<>B<>C<>D<>E<>F<>G<>H<>I<>J<>K<>L<>M<>N<>O<>P<>Q<>R<>S<>T<>U<>V<>W<>X<>Y<>Z<>A1<>A2<>A3<>A4<>A5<>A6<>A7<>A8<>A9<>A10<>A11<>A12<>A13<>A14<>A15<>A16<>A17<>A18<>A19<>A20<>A21<>A22<>A23<>A24<>A25<>A26<>A27<>A28<>A29<>A30<>A31<>A32<>A33<>A34<>A35<>A36<>A37<>A38<>A39<>A40<>A41A43<>A44<>A45<>A46<>A47<>A48<>A49<>A50<>A51<>A52<>A53]
7377	ENSMUSG00000037738	CCDS52518	[A<>C<>D<>E<>F<>G<>H<>I<>J<>M<>N<>O<>S<>T<>U<>W<>X<>Y<>Z]
7380	ENSMUSG00000020334	CCDS24689	[A<>B<>C<>D<>E<>FG<>H<>I<>J<>K]
7394	ENSMUSG00000050503	CCDS23304	[B<>C]
7418	ENSMUSG00000040752	CCDS36927	[A<>B<>C<>D<>E<>F<>G<>H<>I<>J<>K<>L<>M<>N<>O<>P<>Q<>R<>S<>T<>U<>V<>W<>X<>Y<>Z<>A1<>A2<>A3<>A4<>A5<>A6<>A7<>A8<>A9<>A10<>A12]
7421	ENSMUSG00000035000	CCDS16065	[A<>B<>E<>F<>G<>H<>I<>J<>K<>L<>M<>N<>O<>P<>Q<>R<>S<>T<>U<>V<>W<>X<>Y<>Z<>A1<>A2]
7422	ENSMUSG00000016498	CCDS29736	[A<>B<>C<>D]
7424	ENSMUSG00000038011	CCDS51649	[AB<>D<>F<>G<>H<>I<>J<>K<>L<>M<>N<>O<>P<>Q<>R<>S<>T<>U<>V<>W<>X<>Y<>Z<>A1<>A2<>A3<>A4<>A5<>A6<>A7<>A8<>A9<>A10<>A11<>A12<>A13<>A14<>A15<>A16<>A17<>A18<>A19<>A20<>A21<>A22<>A23<>A24<>A25<>A26<>A27<>A28<>A29<>A30<>A31<>A32<>A33<>A34<>A35<>A36<>A37<>A38<>A39<>A40<>A41<>A42<>A43<>A44<>A45<>A46<>A47<>A48<>A49<>A50<>A51<>A52<>A53<>A54<>A55<>A56]
7440	ENSMUSG00000035539	CCDS57275	[C<>D<>E<>F<>G<>H<>I<>J<>K<>L<>M<>N<>O<>P<>Q<>R<>S<>T<>U<>V<>W<>X<>Y<>Z<>A1<>A2<>A3<>A4<>A6<>A7<>A8<>A9<>A10<>A11<>A12<>A13<>A14<>A15A16]
7449	ENSMUSG00000060012	CCDS36954	[A<>B<>C<>D<>E<>F<>G<>H<>I<>J<>K<>L<>M<>N<>O<>P<>Q<>R<>S<>T<>U<>V<>W<>X<>Y<>Z<>A1<>A2<>A3<>A4<>A5<>A6<>A7<>A8<>A9<>A10<>A11<>A12A13<>A15<>A16]
7451	ENSMUSG00000041991	CCDS50979	[A<>B<>D]
7459	ENSMUSG00000059708	CCDS40924	[A<>B<>E<>F<>G]
7460	ENSMUSG00000074579	CCDS17389	[A<>BC]
7464	ENSMUSG00000039834	CCDS38331	[A<>B<>C<>D<>EF<>G<>H<>I<>J<>K<>L<>M<>N<>O<>P<>Q<>R<>S<>T<>U<>V<>W<>X<>Y<>Z<>A1<>A2]
7474	ENSMUSG00000072944	CCDS53206	[B<>C<>D<>E<>F<>G<>HI<>J]
7485	ENSMUSG00000022526	CCDS27593	[B<>C<>D<>E]
7497	ENSMUSG00000050555	CCDS52754	[A<>BC]
7525	ENSMUSG00000044071	CCDS48709	[A<>BC<>D<>E<>F]
7533	ENSMUSG00000037907	CCDS36233	[A<>B<>C<>D<>E<>F<>G<>H<>I<>J<>K<>L<>M<>N<>O<>PQ]
7547	ENSMUSG00000041817	CCDS49337	[A<>B<>C<>D<>E<>F<>G<>I<>J<>K<>L<>M]
7554	ENSMUSG00000001497	CCDS25924	[A<>B<>CD<>E]
7563	ENSMUSG00000042404	CCDS38502	[A<>BC<>D<>E<>F<>G<>H<>I<>J<>K<>L<>M<>N<>O<>P<>Q<>R<>S<>T<>U<>V<>W<>X<>Y<>ZA1<>A2<>A3<>A4]
7577	ENSMUSG00000049897	CCDS15818	[C<>D<>E<>F<>G<>H<>I<>J<>K<>L<>M<>N<>O<>P<>Q<>R<>S<>U]
7582	ENSMUSG00000024943	CCDS37936	[A<>B<>C<>D<>E<>F<>G<>H<>I<>J<>K<>L<>M<>N<>O<>P<>Q<>R<>TU<>V<>W<>X<>Y<>ZA1]
7622	ENSMUSG00000043639	CCDS50468	[A<>B<>C<>D<>E<>F<>G<>H<>I<>J<>K<>M<>N<>O]
7628	ENSMUSG00000079583	CCDS40989	[C<>E]
7635	ENSMUSG00000024771	CCDS57143	[A<>BC<>D<>E<>F<>G<>H<>I<>J]
7639	ENSMUSG00000090141	CCDS30311	[A<>B<>C<>D<>EG<>H]
7652	ENSMUSG00000024340	CCDS37585	[A<>B<>C<>D<>E<>F<>G<>I]
7653	ENSMUSG00000028339	CCDS18159	[A<>B<>C<>D<>E<>F<>G<>H<>J<>KN<>O<>Q<>R<>S<>T<>U<>W<>X<>Y<>Z<>A1<>A2<>A3<>A4<>A5<>A6<>A7<>A8<>A9<>A10<>A11<>A12<>A13<>A14<>A15<>A16<>A17<>A18<>A19<>A20]
7655	ENSMUSG00000015468	CCDS28647	[A<>B<>C<>D<>E<>F<>G<>H<>I<>J<>K<>L<>M<>N<>O<>P<>Q<>R<>S<>T<>U<>V<>W<>X<>Y<>A1<>A2<>A3<>A4<>A5A6]
7664	ENSMUSG00000075302	CCDS38141	[B<>C<>D<>E<>F<>G<>H<>I<>J<>K<>L<>M<>N]
7670	ENSMUSG00000032028	CCDS23151	[B<>C<>D<>E<>F<>G]
7680	ENSMUSG00000024393	CCDS37596	[A<>B<>C<>D<>E<>F<>G<>H<>I<>J<>K<>L<>M<>N<>O<>P<>Q<>R<>S<>T<>U<>V<>W<>XY<>Z<>A1<>A2<>A3<>A4<>A5]
7681	ENSMUSG00000034071	CCDS20809	[B<>C<>D<>E]
7689	ENSMUSG00000067942	CCDS28434	[A<>B<>D<>E]
7691	ENSMUSG00000058063	CCDS28728	[A<>B<>C<>D<>E<>F<>G<>I]
7696	ENSMUSG00000067604	CCDS14902	[A<>B<>C<>D<>E<>F<>G<>H<>IJ]
7697	ENSMUSG00000029437	CCDS51645	[A<>D<>E]
7705	ENSMUSG00000006784	CCDS36331	[A<>B<>C<>D<>E<>F<>G<>H<>I<>J<>K<>M]
7710	ENSMUSG00000029463	CCDS39257	[B<>CD<>E<>F<>G<>H<>IJ]
7712	ENSMUSG00000066756	CCDS52049	[A<>E<>F<>G]
7720	ENSMUSG00000043633	CCDS18107	[AB<>C<>D<>E<>F<>G]
7725	ENSMUSG00000103458	CCDS79616	[B<>D<>E<>G]
7736	ENSMUSG00000075023	CCDS38183	[A<>BC<>D<>E<>F<>G<>H<>I<>J<>K<>L<>M<>N<>O<>P]
7747	ENSMUSG00000035057	CCDS22451	[A<>B<>C<>D<>E<>F<>G<>H<>I<>J<>K]
7748	ENSMUSG00000079165	CCDS39336	[A<>BC<>E<>F<>G]
7756	ENSMUSG00000058952	CCDS17835	[A<>B<>C<>D<>E<>F<>G<>H<>I<>J<>K<>L<>M<>N]
7765	ENSMUSG00000037336	CCDS36401	[B<>C<>D<>E<>F<>G<>H<>I<>J<>K<>L<>M<>N<>P]
7768	ENSMUSG00000043487	CCDS26038	[A<>BC<>D]
7780	ENSMUSG00000022249	CCDS49582	[A<>C<>D<>E<>F<>G<>H<>I<>J<>K<>M]
7792	ENSMUSG00000066964	CCDS19548	[AB<>CD<>F]
7804	ENSMUSG00000048752	CCDS23577	[BC<>D<>E<>F<>G]
7826	ENSMUSG00000090019	CCDS20113	[A<>C]
7830	ENSMUSG00000039032	CCDS19980	[A<>C<>D<>E<>G<>H<>I]
7879	ENSMUSG00000011305	CCDS37662	[A<>BC<>D<>E<>F<>G<>H<>I]
7886	ENSMUSG00000091129	CCDS52913	[A<>BC]
7893	ENSMUSG00000020633	CCDS79109	[E<>F<>G<>H<>I<>J<>M]
7897	ENSMUSG00000068794	CCDS39424	[A<>B<>C<>D<>E<>F<>G<>H<>I<>J<>K<>L<>M<>N<>O<>P<>Q<>R<>S<>T<>U<>V<>W<>X<>Y<>Z<>A1<>A2<>A3<>A4<>A5<>A6<>A8<>A9]
7898	ENSMUSG00000058252	CCDS41129	[A<>B<>CD<>EF<>G<>H<>I<>J<>KL]
7912	ENSMUSG00000074679	CCDS50751	[A<>B<>D]
7913	ENSMUSG00000004508	CCDS21455	[B<>C<>D<>EF<>H<>I<>J<>KL<>MN<>P]
7920	ENSMUSG00000040498	CCDS52065	[B<>C<>DF<>I<>J]
7928	ENSMUSG00000079681	CCDS40549	[A<>C<>E<>F<>G]
7933	ENSMUSG00000028453	CCDS18087	[A<>BC<>D<>E<>F<>G<>H<>I<>J<>K<>L<>N<>O<>P]
7950	ENSMUSG00000078552	CCDS57299	[B<>EF<>G<>H<>I<>J<>L]
7968	ENSMUSG00000078963	CCDS50333	[A<>B<>C<>E]
7974	ENSMUSG00000036921	CCDS18808	[BC<>DEF]
7981	ENSMUSG00000027233	CCDS16653	[A<>BCD<>E<>G<>HI<>JK<>L<>M<>N<>O<>P<>Q<>R<>S]
7990	ENSMUSG00000085272	CCDS57475	[C<>D<>E]
7994	ENSMUSG00000069085	CCDS35595	[A<>B<>C<>D<>E<>F<>G<>H<>J<>K<>L<>M<>N<>OP]
8026	ENSMUSG00000031682	CCDS52605	[A<>B<>C<>E<>F<>G]
8029	ENSMUSG00000032099	CCDS22967	[AB<>D<>E]
8037	ENSMUSG00000020332	CCDS48798	[AB<>C<>E<>F<>H<>I<>J<>K<>LM<>N<>O<>P<>Q<>RS]
8039	ENSMUSG00000042200	CCDS24835	[B<>CDE]
8043	ENSMUSG00000010142	CCDS24806	[D<>H<>I<>J]
8044	ENSMUSG00000087166	CCDS51235	[B<>C<>E]
8052	ENSMUSG00000028971	CCDS18953	[AB<>DE]
8079	ENSMUSG00000045777	CCDS40191	[C<>E<>F]
8086	ENSMUSG00000042256	CCDS50112	[A<>CD<>E<>F]
8090	ENSMUSG00000086228	CCDS52836	[A<>B<>C<>D<>E<>G]
8096	ENSMUSG00000053338	CCDS39727	[A<>C<>D<>E<>F]
8106	ENSMUSG00000037432	CCDS78562	[A<>B<>C<>D<>E<>F<>G<>H<>I<>J<>K<>L<>M<>N<>O<>P<>Q<>R<>S<>T<>U<>V<>W<>X<>Y<>Z<>A1<>A2<>A3A4<>A5<>A6<>A7<>A8<>A9<>A10<>A11<>A12<>A13<>A14<>A15<>A16<>A17<>A18<>A19<>A20<>A21<>A22<>A23<>A24<>A25<>A26<>A27<>A28]
8114	ENSMUSG00000044172	CCDS50031	[A<>C<>DE]
8136	ENSMUSG00000031242	CCDS53171	[A<>C<>D<>F<>H<>I<>K<>L]
8142	ENSMUSG00000064147	CCDS37535	[G<>H<>J<>K<>L<>M<>N<>O]
8156	ENSMUSG00000034677	CCDS25611	[B<>D<>F]
8160	ENSMUSG00000068587	CCDS51755	[C<>D<>E<>F<>G<>H<>I<>J<>K<>L<>M<>N<>O<>P<>Q<>R<>S<>T<>U<>V<>W<>X<>Y<>Z<>A1<>A2<>A3<>A4<>A5<>A6<>A7<>A8<>A9<>A10<>A11<>A12<>A14<>A15<>A16<>A17<>A18<>A19<>A20<>A21<>A22<>A23<>A24A25]
8174	ENSMUSG00000013643	CCDS36163	[A<>E<>F<>G<>I]
8178	ENSMUSG00000048038	CCDS50539	[A<>BC<>D<>F<>H<>I<>J<>L<>N<>O]
8184	ENSMUSG00000022557	CCDS27570	[B<>C<>D<>E<>F<>G<>H<>I<>J<>K<>L<>M<>N<>O<>P<>Q]
8186	ENSMUSG00000049719	CCDS23576	[A<>B<>C<>D<>F]
8198	ENSMUSG00000060673	CCDS53123	[B<>C<>D<>E]
8208	ENSMUSG00000039741	CCDS49003	[A<>B<>C<>D<>E<>F<>G<>HI<>J<>L<>N<>O<>P<>Q<>RS<>U<>V<>W<>X<>Y<>Z<>A1<>A2<>A3<>A4<>A5<>A6]
8236	ENSMUSG00000006307	CCDS21101	[A<>B<>C<>D<>E<>F<>G<>H<>I<>J<>K<>L<>M<>N<>O<>P<>Q<>R<>S<>T<>U<>V<>W<>X<>Y<>Z<>A2<>A3<>A4<>A5<>A6A7<>A8<>A9<>A10<>A11<>A12<>A13]
8247	ENSMUSG00000047441	CCDS26931	[A<>B<>C<>D<>E<>F<>G<>H<>I<>J<>K<>LM<>O<>P<>R<>S<>T]
8261	ENSMUSG00000018697	CCDS25186	[A<>B<>C<>E<>F<>G<>H<>I<>J<>K<>L<>M<>N]
8272	ENSMUSG00000038453	CCDS36294	[A<>B<>C<>DE<>F<>G<>H<>I<>J<>K<>LM<>N<>O<>P<>Q<>R<>S<>T<>U<>V]
8284	ENSMUSG00000051452	CCDS25184	[A<>B<>CD<>FG<>H<>I<>J]
8291	ENSMUSG00000024959	CCDS29513	[A<>BC<>D<>F]
8292	ENSMUSG00000027994	CCDS80021	[B<>C<>D<>E<>G<>H]
8295	ENSMUSG00000002249	CCDS50046	[A<>BC<>D<>E<>F<>G<>H<>I<>J<>K<>L<>M<>N]
8297	ENSMUSG00000042298	CCDS36177	[A<>B<>C<>D<>E<>F<>G<>I<>J<>K]
8297	ENSMUSG00000042298	CCDS48817	[A<>B<>C<>E<>F<>G<>I<>J<>K]
8298	ENSMUSG00000024050	CCDS28616	[A<>B<>C<>D<>F<>G<>H<>I]
8300	ENSMUSG00000037313	CCDS39065	[A<>B<>DE<>FG<>H<>J<>K<>L<>M<>N<>O<>P<>Q<>R]
8300	ENSMUSG00000037313	CCDS80258	[A<>B<>DE<>FG<>H<>IJ<>K<>L<>M<>N<>O<>P<>Q<>R]
8301	ENSMUSG00000024833	CCDS50362	[A<>B<>C<>D<>E<>F<>G<>H<>I<>J<>K<>L<>M<>N<>O<>P<>Q<>R]
8303	ENSMUSG00000027803	CCDS50912	[A<>BC<>D<>E<>F<>G<>H]
8304	ENSMUSG00000040383	CCDS71114	[A<>B<>C<>D<>E<>F<>G<>H<>I<>J<>K<>L<>M<>N<>O<>P<>Q<>R<>S<>T<>U<>V<>W<>X<>Y<>Z<>A1<>A2<>A3<>A4<>A5<>A6<>A7<>A8]
8305	ENSMUSG00000018322	CCDS71187	[A<>C<>D<>E<>F<>G<>H]
8309	ENSMUSG00000019809	CCDS48503	[A<>B<>C<>D<>E<>F<>G<>H<>I<>J<>K<>M]
8312	ENSMUSG00000036270	CCDS52662	[A<>B<>C<>D<>E<>F<>G<>H<>I<>J<>K<>L<>M<>N<>O<>P<>Q<>R<>T<>U<>V<>W<>X<>Y<>Z<>A1<>A2<>A3<>A4]
8314	ENSMUSG00000020085	CCDS48576	[A<>B<>C<>D<>E<>F<>G<>I]
8315	ENSMUSG00000031295	CCDS53237	[A<>B<>C<>D<>E<>F<>G<>H<>I<>J<>K<>L<>M<>N<>O<>P<>Q<>R<>S<>T<>U<>V<>W<>X<>Y<>Z<>A1<>A2<>A3<>A4<>A5<>A6<>A8]
8316	ENSMUSG00000040621	CCDS81195	[B<>D<>E]
8317	ENSMUSG00000021147	CCDS26232	[A<>B<>C<>D<>F<>G<>H<>I<>JK<>L<>M<>N<>O]
8317	ENSMUSG00000021147	CCDS49204	[A<>B<>C<>DE]
8319	ENSMUSG00000003617	CCDS38401	[A<>B<>C<>D<>E<>F<>G<>H<>IJ<>K<>L<>M<>N<>O<>P<>Q<>R<>T<>U]
8319	ENSMUSG00000003617	CCDS71227	[A<>B<>C<>D<>E<>F<>G<>H<>J<>K<>L<>M<>N<>O<>P<>Q<>R<>T<>V]
8320	ENSMUSG00000071669	CCDS27963	[A<>B<>C<>D<>E<>F<>G<>H<>J<>K<>M<>N<>O<>P<>Q<>R<>S<>T<>U<>V<>W]
8320	ENSMUSG00000071669	CCDS79422	[I<>J<>K<>M<>N<>O<>P<>Q<>R<>S<>T<>U<>V<>W]
8321	ENSMUSG00000028965	CCDS18976	[A<>B<>C<>D<>E<>FG<>HI]
8325	ENSMUSG00000002395	CCDS52582	[A<>BC<>D<>E<>F<>G<>H<>J<>K]
8331	ENSMUSG00000029420	CCDS39288	[A<>B<>C<>D<>E<>F<>G<>H<>I<>J<>K<>L<>N<>O<>P<>Q<>R<>S<>TU]
8331	ENSMUSG00000029420	CCDS80415	[A<>B<>D<>E<>F<>G<>H<>I<>J<>K<>L<>N<>O<>P<>Q<>R<>S<>U]
8334	ENSMUSG00000013523	CCDS17121	[A<>B<>C<>D<>E<>F<>G<>H<>I<>J<>K<>L]
8335	ENSMUSG00000025064	CCDS38018	[A<>B<>C<>D<>E<>F<>G<>H<>I<>J<>K<>L<>M<>N<>O<>P<>Q<>R<>S<>T<>U<>V<>W<>X<>Y<>Z<>A1<>A2<>A3<>A4<>A5<>A6<>A7<>A8<>A9<>A10<>A11<>A12<>A13<>A14<>A18<>A19<>A20<>A21<>A22<>A23<>A25<>A26<>A27<>A28<>A29<>A30]
8335	ENSMUSG00000025064	CCDS70959	[A<>B<>C<>D<>E<>F<>G<>H<>I<>J<>K<>L<>M<>N<>O<>P<>Q<>R<>S<>T<>U<>V<>W<>X<>Y<>Z<>A1<>A2<>A3<>A4<>A5<>A6<>A7<>A8<>A9<>A10<>A11<>A12<>A13<>A14<>A18<>A19<>A20<>A21<>A22<>A23<>A24<>A25<>A26<>A27<>A28<>A29<>A30]
8336	ENSMUSG00000026311	CCDS35666	[B<>CD<>E<>F<>G]
8337	ENSMUSG00000032418	CCDS81047	[B<>C<>D<>E<>F<>G<>H<>I<>J<>K<>L<>M<>N<>O]
8338	ENSMUSG00000023026	CCDS27831	[G<>H<>J<>K<>L<>M<>N<>O<>P<>Q<>R<>S<>T<>U<>V<>W<>X<>Y<>Z<>A1<>A2<>A3<>A4<>A5<>A6<>A7<>A8<>A9<>A10<>A11<>A12<>A13<>A14]
8340	ENSMUSG00000039201	CCDS52989	[A<>CD<>E<>F<>G<>H<>I]
8343	ENSMUSG00000031441	CCDS40223	[A<>B<>C<>D<>E<>F<>G<>H<>I<>J<>K<>L<>M<>N<>O<>P<>Q<>R<>S<>T<>U<>V<>W<>X<>Y<>Z<>A1<>A2<>A5]
8345	ENSMUSG00000022683	CCDS70684	[B<>C<>DE<>F]
8347	ENSMUSG00000038580	CCDS40184	[A<>B<>C<>EF]
8347	ENSMUSG00000038580	CCDS72069	[A<>B<>C<>DEF]
8349	ENSMUSG00000030254	CCDS51870	[A<>B<>C<>D<>E<>F<>G<>H<>I<>J<>K<>L<>M<>N]
8351	ENSMUSG00000035900	CCDS27727	[A<>CD<>E<>F<>GH<>I<>J<>K<>L<>M<>N<>O<>P<>Q<>R<>S<>T<>V<>WX]
8351	ENSMUSG00000035900	CCDS56998	[B<>CD<>E<>F<>GH<>I<>J<>K<>L<>M<>N<>O<>P<>Q<>R<>S<>T<>UV<>W]
8353	ENSMUSG00000001062	CCDS80942	[A<>B<>C<>D<>E<>F<>G<>H<>I<>J<>K<>L<>M<>NO<>P]
8354	ENSMUSG00000049744	CCDS16019	[A<>BC<>D<>E<>F<>G<>H<>I<>J<>K<>L<>M<>N<>O]
8354	ENSMUSG00000049744	CCDS79793	[A<>BC<>D<>E<>F<>G<>H<>I<>J<>K<>L<>M<>N<>P<>Q]
8357	ENSMUSG00000003123	CCDS20981	[B<>CD<>E<>F<>G<>H<>I<>J<>KL<>M]
8357	ENSMUSG00000003123	CCDS20982	[D<>E<>F<>G<>H<>I<>J<>KL<>M]
8359	ENSMUSG00000026387	CCDS48341	[B<>C<>D<>E<>F<>G<>H<>I<>J<>K<>L<>M<>N<>OPQ]
8359	ENSMUSG00000026387	CCDS78668	[B<>C<>E<>F<>G<>H<>I<>J<>K<>L<>M<>N<>PQ]
8360	ENSMUSG00000034275	CCDS22940	[A<>B<>C<>D<>E<>F<>G<>H<>I<>J<>K<>L<>M<>N<>OP]
8361	ENSMUSG00000026407	CCDS35724	[A<>B<>C<>D<>E<>F<>G<>H<>I<>J<>K<>L<>M<>N<>O<>P<>Q<>R<>S<>T<>U<>V<>W<>X<>Y<>Z<>A1<>A2<>A3<>A4<>A5<>A6<>A7<>A8<>A9<>A10<>A11<>A12<>A13<>A14<>A15<>A16A17<>A19<>A20]
8361	ENSMUSG00000026407	CCDS48380	[A<>B<>C<>D<>E<>F<>G<>H<>I<>J<>K<>L<>M<>N<>O<>P<>Q<>R<>S<>T<>U<>V<>W<>X<>Y<>Z<>A1<>A2<>A4<>A5<>A6<>A7<>A8<>A9<>A10<>A11<>A12<>A13<>A14<>A15<>A16<>A18A19<>A20]
8362	ENSMUSG00000079550	CCDS48272	[A<>BC<>D<>E<>F<>G<>H<>I<>J<>K<>L<>M<>N<>O<>P<>Q<>R<>S<>T<>U<>V<>W]
8363	ENSMUSG00000037275	CCDS24723	[A<>B<>C<>D<>E<>F<>G<>H<>I<>J<>K<>L<>M<>N<>O<>P<>Q<>R<>ST<>U<>V<>W<>X<>Y<>Z<>A1<>A3<>A4]
8363	ENSMUSG00000037275	CCDS48802	[A<>B<>C<>D<>E<>F<>G<>H<>I<>J<>K<>L<>M<>N<>O<>P<>Q<>R<>ST<>U<>V<>W<>X<>Y<>Z<>A1<>A2A3<>A4]
8364	ENSMUSG00000022817	CCDS28135	[A<>B<>C<>D<>E<>F<>G<>H<>I<>J<>K<>L<>M<>N<>PQ]
8369	ENSMUSG00000073643	CCDS15090	[A<>B<>C<>D<>EF]
8372	ENSMUSG00000003810	CCDS38850	[A<>B<>C<>D<>E<>F<>G<>H<>I<>J<>K<>L<>M<>N<>O<>P<>Q<>R<>S<>T<>U<>V<>W<>X<>Y<>Z<>A1<>A2<>A3<>A5]
8373	ENSMUSG00000041138	CCDS49208	[A<>B<>C<>D<>E<>F<>G<>H<>I<>J<>K<>L<>M<>QR]
8374	ENSMUSG00000040751	CCDS39311	[A<>B<>C<>DE<>F<>H<>I<>J<>L<>N]
8374	ENSMUSG00000040751	CCDS39312	[A<>B<>C<>DE<>F<>G<>H<>I<>J<>L<>N]
8375	ENSMUSG00000025878	CCDS79189	[A<>B<>C<>F<>G<>H<>I<>J<>K<>L<>N<>O]
8377	ENSMUSG00000021830	CCDS26973	[AB<>C<>D<>E<>F<>G<>H<>I<>J<>K<>L<>M<>N<>O<>P<>Q<>R<>S<>U]
8379	ENSMUSG00000027496	CCDS17129	[A<>BC<>E<>F<>G<>H<>I<>J<>K]
8379	ENSMUSG00000027496	CCDS71204	[C<>E<>F<>G<>H<>I<>J<>K]
8381	ENSMUSG00000037703	CCDS50714	[A<>BCD<>EFG<>H]
8381	ENSMUSG00000037703	CCDS71145	[A<>BC<>EFG<>H]
8384	ENSMUSG00000009687	CCDS21121	[A<>B<>C<>E<>G<>H<>I<>J]
8384	ENSMUSG00000009687	CCDS71935	[A<>B<>C<>DE<>G<>H<>I<>J]
8385	ENSMUSG00000021203	CCDS49150	[B<>C<>D<>E<>F<>G]
8386	ENSMUSG00000041645	CCDS49152	[A<>BC<>D<>E<>F<>G<>H<>I<>J]
8392	ENSMUSG00000031697	CCDS52623	[D<>E<>F<>G<>H]
8393	ENSMUSG00000019775	CCDS56686	[A<>BC<>D<>E<>F]
8394	ENSMUSG00000057132	CCDS36918	[B<>CD<>E<>G<>I<>J<>K<>L<>M<>N<>OP<>Q<>RS<>T<>U<>V<>WYZ<>A1<>A3<>A4A5<>A6<>A7<>A8<>A9]
8394	ENSMUSG00000057132	CCDS49490	[B<>CD<>E<>G<>I<>J<>K<>L<>M<>N<>OP<>Q<>R<>U<>V<>W<>Z<>A1<>A3<>A4A5<>A6<>A7<>A8<>A9]
8395	ENSMUSG00000027298	CCDS71119	[A<>C<>D<>E<>F<>G<>H<>I<>J<>K<>L<>M<>N<>O<>P<>Q<>R<>S<>T]
8396	ENSMUSG00000017499	CCDS25367	[A<>BC<>D<>E<>F<>G<>H<>I<>J<>K<>L<>M]
8399	ENSMUSG00000002396	CCDS22391	[CD<>E<>F<>GH]
8399	ENSMUSG00000002396	CCDS80892	[CD<>F<>G]
8402	ENSMUSG00000022436	CCDS27626	[A<>B<>C<>D<>E<>F<>G<>H<>I<>J<>K<>L<>M<>N<>O<>P<>Q<>T]
8403	ENSMUSG00000009070	CCDS48597	[AB<>CDE<>F<>G<>H<>I<>J]
8405	ENSMUSG00000034175	CCDS70133	[A<>B<>CD<>F<>H]
8408	ENSMUSG00000044456	CCDS49145	[D<>E<>F<>G<>H<>I<>J<>K<>M]
8409	ENSMUSG00000041359	CCDS70418	[A<>B<>D]
8414	ENSMUSG00000027639	CCDS50783	[AB<>C<>D<>E<>F<>G<>H<>I<>J<>K<>L<>M<>N<>O<>P<>Q]
8415	ENSMUSG00000027490	CCDS71165	[B<>C<>D<>E<>F<>G<>H]
8418	ENSMUSG00000031387	CCDS57763	[B<>C<>D<>F<>G<>H<>I<>J<>K<>L<>M]
8419	ENSMUSG00000000037	CCDS72460	[A<>C<>D<>E<>F<>G<>H<>I<>J<>K<>L<>M<>N<>O<>P<>Q<>R<>S<>T<>UV<>W<>X<>Y<>Z<>A3]
8419	ENSMUSG00000000037	CCDS81193	[A<>C<>D<>E<>F<>G<>H<>I<>J<>K<>L<>N<>O<>P<>Q<>R<>T<>V<>W<>X<>Y<>Z<>A3]
8421	ENSMUSG00000031167	CCDS52988	[A<>B<>C<>D<>F]
8422	ENSMUSG00000031776	CCDS40440	[B<>C<>D<>E<>F<>G]
8423	ENSMUSG00000031959	CCDS22675	[A<>B<>C<>D<>E<>F<>G<>H<>I<>J<>K<>L<>M<>N<>O<>P<>Q<>R<>T<>U<>V<>W<>X<>Y<>A1<>A2<>A3]
8426	ENSMUSG00000032204	CCDS72270	[B<>C<>D<>E<>F<>G]
8428	ENSMUSG00000030555	CCDS21352	[A<>B<>C<>D<>E<>F<>G<>H<>I<>J<>K]
8430	ENSMUSG00000025900	CCDS78537	[A<>BC<>D<>G]
8431	ENSMUSG00000022325	CCDS27420	[A<>B<>C<>D<>E<>F<>G<>H<>I<>J<>K<>L<>M<>N<>O<>P]
8436	ENSMUSG00000034867	CCDS80706	[A<>B<>C<>D<>E<>F<>G<>H<>I<>J<>KL]
8437	ENSMUSG00000041375	CCDS39784	[B<>C<>D<>F<>G<>H<>I<>J<>K<>L<>MN]
8437	ENSMUSG00000041375	CCDS52039	[B<>C<>D<>F<>G<>H<>I<>J<>K<>L<>M<>O<>P]
8438	ENSMUSG00000041578	CCDS52035	[A<>BC<>D<>E]
8442	ENSMUSG00000006335	CCDS71873	[A<>B<>C<>D<>EF<>G]
8444	ENSMUSG00000061099	CCDS71933	[A<>C<>D<>E<>F<>G<>H<>I<>J<>K<>L]
8448	ENSMUSG00000000148	CCDS71696	[A<>BC<>D<>E<>F<>G<>H<>I<>J<>K<>L<>M<>N<>O]
8449	ENSMUSG00000029517	CCDS19933	[A<>B<>D<>E<>F<>H]
8449	ENSMUSG00000029517	CCDS51724	[A<>B<>CD<>E<>F<>H]
8450	ENSMUSG00000029911	CCDS20030	[A<>B<>C<>D<>EF]
8452	ENSMUSG00000029684	CCDS51727	[A<>B<>C<>D<>E]
8454	ENSMUSG00000029722	CCDS19774	[A<>B<>C<>D<>E<>FG<>I<>J<>K<>L<>M<>N]
8454	ENSMUSG00000029722	CCDS80443	[A<>B<>C<>D<>E<>FG<>H<>I<>J<>K<>L<>M<>N]
8455	ENSMUSG00000029629	CCDS39428	[A<>B<>C<>D<>E<>F<>G<>H<>I<>J<>K<>L<>M<>N<>O<>P<>Q]
8457	ENSMUSG00000028337	CCDS71383	[A<>B<>C<>D<>E<>F<>G<>H<>I<>J<>K<>L]
8458	ENSMUSG00000026817	CCDS15924	[B<>C<>D<>E<>F<>G]
8459	ENSMUSG00000026843	CCDS15899	[A<>B<>C<>D<>E<>F<>G<>H<>I<>J<>K<>L<>M<>N<>O<>P<>Q<>RS]
8460	ENSMUSG00000040022	CCDS38033	[A<>BC<>D<>E<>F<>H]
8461	ENSMUSG00000020101	CCDS35912	[A<>B<>D<>E<>F<>GH<>I]
8463	ENSMUSG00000033499	CCDS36588	[A<>B<>C<>DE<>F<>G<>H<>I<>J<>K<>L<>M<>N<>O<>P<>Q<>R]
8463	ENSMUSG00000033499	CCDS79162	[A<>B<>C<>DE<>F<>G<>H<>I<>J<>K<>L<>N<>O<>P<>Q<>R]
8469	ENSMUSG00000020918	CCDS25433	[A<>B<>C<>D<>E<>F<>G<>H<>IJ<>K<>L<>M<>N<>O<>P<>Q<>R<>S]
8470	ENSMUSG00000041920	CCDS25580	[AB<>CD<>E<>F<>G<>H]
8474	ENSMUSG00000031635	CCDS52557	[A<>B<>C<>D<>EF<>H<>I<>J<>K<>L<>M]
8481	ENSMUSG00000032081	CCDS80989	[A<>BC<>D<>E]
8483	ENSMUSG00000006599	CCDS80729	[A<>BC<>D<>E<>F<>G<>H<>I<>J<>K<>L<>M<>N<>O<>P]
8487	ENSMUSG00000035948	CCDS24159	[A<>B<>C<>D<>E<>F<>G<>H<>I<>J<>K]
8488	ENSMUSG00000034613	CCDS48706	[A<>B<>C<>D<>E<>F<>G<>H<>IJ]
8493	ENSMUSG00000030127	CCDS51909	[A<>B<>C<>D<>E<>F<>H]
8496	ENSMUSG00000066900	CCDS51631	[A<>B<>C<>D<>E<>F<>G<>H<>I<>J<>K<>L<>N]
8500	ENSMUSG00000023942	CCDS28813	[A<>B<>C<>D<>E<>F<>G<>I<>J<>K<>L<>M]
8505	ENSMUSG00000011254	CCDS70167	[B<>C<>D<>E<>F<>G]
8508	ENSMUSG00000022248	CCDS70618	[A<>B<>C<>D<>F]
8509	ENSMUSG00000054263	CCDS49577	[B<>C<>D<>E<>F<>G<>H<>I<>J<>K<>L<>M<>N<>O<>P]
8513	ENSMUSG00000025964	CCDS48279	[A<>B<>C<>D<>E<>F<>G<>HI<>J<>K<>L<>M<>N<>O<>P<>Q<>R<>S<>T<>U<>V<>W<>X<>YZ]
8520	ENSMUSG00000026173	CCDS35616	[A<>B<>C<>D<>E<>F<>G<>H<>I<>J<>KL<>M<>N<>O<>P<>Q]
8520	ENSMUSG00000026173	CCDS35617	[A<>B<>C<>D<>E<>F<>G<>H<>I<>KL<>M<>N<>O<>P<>Q]
8524	ENSMUSG00000026356	CCDS48348	[A<>B<>C<>D]
8526	ENSMUSG00000024248	CCDS50194	[A<>B<>C<>D]
8529	ENSMUSG00000019564	CCDS78851	[A<>B<>C<>D<>E<>G<>H<>I]
8536	ENSMUSG00000006389	CCDS18552	[A<>B<>C<>D<>F<>G<>H<>I<>J<>K<>L<>M]
8537	ENSMUSG00000026577	CCDS15435	[AB<>C<>D<>E<>F<>G<>H]
8541	ENSMUSG00000027845	CCDS17695	[D<>F]
8549	ENSMUSG00000058550	CCDS28208	[C<>D<>E<>K<>L<>M]
8549	ENSMUSG00000058550	CCDS28209	[C<>D<>EF<>G<>K<>L<>M]
8552	ENSMUSG00000026273	CCDS78655	[A<>B<>C<>FG]
8553	ENSMUSG00000037005	CCDS81125	[A<>B<>C<>D<>E<>F<>G<>HI<>J<>K<>L<>M<>O<>P<>Q<>R<>S<>T<>U<>V<>W]
8559	ENSMUSG00000030256	CCDS71860	[A<>B<>C<>D<>E]
8561	ENSMUSG00000021714	CCDS26749	[A<>BCD<>E<>F<>G<>H<>I<>J<>K<>M]
8561	ENSMUSG00000021714	CCDS26750	[CD<>E<>F<>G<>H<>I<>J<>K<>L]
8563	ENSMUSG00000021189	CCDS26115	[A<>C<>D<>F<>G<>I<>J<>K<>M<>O<>P]
8563	ENSMUSG00000021189	CCDS49144	[A<>C<>D<>F<>G<>I<>J<>K<>MN]
8565	ENSMUSG00000026623	CCDS48488	[A<>BC<>D<>E<>F<>G<>H<>I]
8566	ENSMUSG00000027999	CCDS17837	[C<>D<>E<>F]
8569	ENSMUSG00000026209	CCDS15070	[C<>D<>E<>F<>G<>H<>I<>J<>K<>L<>M<>N<>O<>P]
8570	ENSMUSG00000039501	CCDS71198	[H<>I<>J<>K<>L<>M<>NO]
8571	ENSMUSG00000021432	CCDS49240	[B<>CD<>E<>F<>G<>H<>I<>J<>K<>L]
8572	ENSMUSG00000046876	CCDS56877	[AB<>C]
8573	ENSMUSG00000018899	CCDS48796	[A<>B<>C<>D<>E<>F<>G<>H<>J]
8581	ENSMUSG00000027434	CCDS38259	[A<>B<>D]
8582	ENSMUSG00000037885	CCDS16731	[A<>B<>D]
8583	ENSMUSG00000027422	CCDS38253	[ABCD<>E]
8584	ENSMUSG00000037279	CCDS16818	[B<>C<>D<>E]
8585	ENSMUSG00000047459	CCDS71166	[B<>C<>D<>E]
8586	ENSMUSG00000074646	CCDS50774	[C<>DE<>F]
8586	ENSMUSG00000074646	CCDS50775	[A<>BC<>DE<>F]
8590	ENSMUSG00000026942	CCDS71002	[AB<>C<>D<>E<>F<>G<>H<>I<>J<>K]
8595	ENSMUSG00000030600	CCDS21045	[A<>B]
8599	ENSMUSG00000090100	CCDS16626	[A<>B<>CD<>E<>F<>G<>H<>I<>J<>K<>L<>M<>N<>O<>P<>Q]
8603	ENSMUSG00000031807	CCDS80895	[B<>C<>D<>E<>F]
8609	ENSMUSG00000074673	CCDS16903	[B<>C<>D<>E<>F<>G<>H<>I<>J<>K<>M<>N<>O<>PQ]
8612	ENSMUSG00000031075	CCDS40202	[A<>CD<>E<>F<>G<>H<>I<>J<>K<>L<>M<>N<>O<>P<>Q<>S<>T<>U<>V<>W<>X<>Y<>Z<>A1<>A2<>A3]
8612	ENSMUSG00000031075	CCDS57600	[AB<>CD<>E<>F<>G<>H<>I<>J<>K<>L<>M<>N<>O<>Q<>S<>T<>U<>V<>W<>X<>Y<>Z<>A1<>A2<>A3]
8613	ENSMUSG00000052752	CCDS50015	[A<>B<>CD<>F<>G<>H<>I<>K<>L<>M<>N<>O<>P<>Q<>R<>S<>T<>U<>V]
8615	ENSMUSG00000008129	CCDS52616	[A<>B<>D<>E<>G<>H<>I<>J]
8615	ENSMUSG00000008129	CCDS52617	[A<>B<>D<>G<>H<>I<>J]
8616	ENSMUSG00000030888	CCDS57576	[A<>C<>D<>E<>F<>G<>H]
8617	ENSMUSG00000000751	CCDS48847	[A<>B<>C<>D<>E<>F<>G<>H<>I<>J<>K<>L<>M<>N<>O<>P<>Q<>R]
8618	ENSMUSG00000078974	CCDS48756	[A<>BC<>D<>E]
8620	ENSMUSG00000020773	CCDS56822	[A<>B<>C<>D<>F<>G]
8627	ENSMUSG00000019892	CCDS48686	[A<>BC<>D<>E<>F<>G<>HI]
8627	ENSMUSG00000019892	CCDS48687	[A<>BC<>D<>E<>F<>G<>H<>J<>K<>M<>N<>O<>P<>Q<>R<>S<>T<>U<>V<>W<>X<>Y<>ZA1<>A2<>A3]
8631	ENSMUSG00000060477	CCDS20430	[A<>B<>C<>F<>G<>H<>I<>J<>K<>L<>M<>N<>O]
8631	ENSMUSG00000060477	CCDS51873	[A<>B<>F<>G<>H<>I<>J<>K<>L<>M<>N<>O]
8633	ENSMUSG00000027859	CCDS17687	[A<>B<>CD]
8634	ENSMUSG00000020656	CCDS36420	[D<>E<>F<>G<>H<>I<>J<>K<>L<>M<>N<>O<>P<>Q]
8638	ENSMUSG00000074361	CCDS52036	[B<>CD]
8638	ENSMUSG00000074361	CCDS52037	[A<>CD]
8640	ENSMUSG00000038299	CCDS50245	[B<>C<>D<>E<>F<>G<>H<>I<>J<>K<>L<>M<>N<>O<>P<>Q<>R<>S<>T<>U<>V<>W<>X<>Z]
8641	ENSMUSG00000042726	CCDS51639	[A<>B<>C<>D<>E<>F<>G<>H<>I<>K<>L]
8643	ENSMUSG00000032258	CCDS23373	[A<>B<>C<>D<>E<>G<>I]
8647	ENSMUSG00000031845	CCDS52679	[A<>B<>C<>D<>E<>F<>G<>H<>I<>J<>K]
8648	ENSMUSG00000031851	CCDS80944	[A<>B<>C<>D]
8650	ENSMUSG00000069539	CCDS78881	[A<>B<>C<>D<>E<>F<>G<>H<>I<>J<>K<>L<>M<>N<>P<>Q<>R]
8652	ENSMUSG00000031478	CCDS22169	[A<>B<>C<>D<>E<>F<>G<>H<>I<>K<>L<>N<>O<>P<>QR]
8652	ENSMUSG00000031478	CCDS52519	[A<>B<>C<>D<>E<>F<>G<>H<>I<>K<>L<>MN<>O<>P<>QR]
8656	ENSMUSG00000026754	CCDS71049	[A<>B<>D<>E<>F<>G<>H<>I<>J<>K<>L<>M<>N<>O<>P<>R<>S<>T<>U<>V]
8657	ENSMUSG00000028318	CCDS71378	[AB<>C<>D<>E<>F<>G<>H<>I<>J<>K<>L<>M<>N<>O]
8658	ENSMUSG00000032352	CCDS52862	[B<>C<>D<>E<>F<>G<>H<>I<>J<>K<>L<>M<>N<>O]
8659	ENSMUSG00000055313	CCDS49210	[B<>C<>E<>H]
8661	ENSMUSG00000033845	CCDS35504	[A<>B<>C<>D<>F]
8664	ENSMUSG00000038975	CCDS17923	[BC<>D<>E<>F<>G<>H<>I<>J]
8668	ENSMUSG00000024989	CCDS29782	[A<>B<>C<>D<>E<>F<>G<>I]
8669	ENSMUSG00000024990	CCDS50430	[A<>BC<>D<>E<>F<>G]
8670	ENSMUSG00000047146	CCDS48581	[A<>B<>C<>D<>E<>F<>G<>I<>J<>L<>N]
8670	ENSMUSG00000047146	CCDS56706	[A<>B<>C<>D<>E<>F<>G<>H<>I<>J<>L<>N]
8673	ENSMUSG00000029403	CCDS19425	[A<>B<>C<>D<>E<>F<>G<>H<>I<>J<>K<>M]
8676	ENSMUSG00000012042	CCDS51081	[B<>C<>D<>EF<>G<>H<>I<>J]
8676	ENSMUSG00000012042	CCDS80031	[F<>G<>H<>I<>J]
8678	ENSMUSG00000052560	CCDS27759	[AB<>C<>D<>E]
8679	ENSMUSG00000036676	CCDS24150	[AB<>C<>D<>E<>F<>G<>H<>I<>J<>K<>L<>MN]
8680	ENSMUSG00000034674	CCDS24070	[A<>BC<>D<>E<>F<>G<>H<>I<>J<>KL]
8680	ENSMUSG00000034674	CCDS36013	[C<>D<>E<>F<>G<>H<>I<>J<>KL]
8681	ENSMUSG00000021996	CCDS70603	[A<>BC<>D<>E<>F<>G<>H<>I<>J]
8686	ENSMUSG00000042659	CCDS52272	[A<>B<>C<>D<>EF]
8687	ENSMUSG00000053091	CCDS21348	[AB<>CD<>E<>F<>G<>H]
8688	ENSMUSG00000048897	CCDS52279	[A<>B<>C<>D<>E]
8692	ENSMUSG00000001472	CCDS52700	[A<>B<>C<>D<>E<>F<>G<>H<>I<>J<>K<>L<>M<>N<>O<>P<>Q<>S]
8693	ENSMUSG00000020604	CCDS48971	[H<>I<>J<>K<>L]
8694	ENSMUSG00000025572	CCDS25688	[A<>B<>C<>D<>E<>F<>GH]
8695	ENSMUSG00000038866	CCDS48335	[A<>B<>C<>D<>E<>F<>G<>H<>J<>K<>L<>M<>N<>P]
8695	ENSMUSG00000038866	CCDS48336	[A<>B<>C<>D<>E<>F<>G<>H<>J<>K<>L<>M<>NO]
8696	ENSMUSG00000017176	CCDS48930	[A<>B<>C<>D<>E<>F<>G<>H<>K]
8697	ENSMUSG00000017802	CCDS25450	[F<>G<>H<>I<>J]
8700	ENSMUSG00000028830	CCDS18660	[A<>B<>C<>D<>E<>F<>G<>H<>I<>J<>K<>L<>M<>N<>O<>P<>Q<>R<>S<>T<>V<>W<>X]
8702	ENSMUSG00000039047	CCDS17920	[A<>B<>C<>D<>E<>F<>G<>H<>I<>J<>K<>L]
8704	ENSMUSG00000040596	CCDS35762	[B<>CD<>E<>F<>G]
8704	ENSMUSG00000040596	CCDS48432	[A<>CD<>E<>F<>G]
8706	ENSMUSG00000048031	CCDS50943	[B<>C<>E<>F<>G<>H<>K<>O<>P<>Q<>S<>T]
8706	ENSMUSG00000048031	CCDS50944	[B<>C<>F<>G<>H<>K<>O<>P<>Q<>S<>T]
8712	ENSMUSG00000024254	CCDS29002	[A<>BC<>D<>EF<>G<>H<>I<>L<>M<>N<>O<>P<>Q]
8712	ENSMUSG00000024254	CCDS70849	[F<>G<>H<>I<>L<>M<>N<>O<>P<>Q]
8716	ENSMUSG00000039115	CCDS52961	[Q<>R<>S<>T<>U<>V<>W<>X<>Y<>Z<>A1<>A2<>A3]
8718	ENSMUSG00000033306	CCDS28083	[A<>B<>CD<>G<>H<>I<>J<>K<>L]
8718	ENSMUSG00000033306	CCDS49807	[E<>F<>G<>H<>I<>J<>K<>L]
8721	ENSMUSG00000046613	CCDS37288	[A<>B<>C<>D<>E<>F<>G<>H<>I<>J<>KL]
8726	ENSMUSG00000035910	CCDS56873	[A<>B<>C<>D<>E<>F<>G<>H]
8729	ENSMUSG00000044681	CCDS19144	[AB<>CD]
8732	ENSMUSG00000031220	CCDS72412	[C<>D<>E<>F<>G<>H]
8733	ENSMUSG00000031492	CCDS22216	[B<>CD<>F<>G<>H]
8733	ENSMUSG00000031492	CCDS22217	[B<>CD<>E<>F<>G<>H]
8735	ENSMUSG00000045996	CCDS27426	[A<>BC<>D<>E]
8738	ENSMUSG00000041644	CCDS16512	[A<>B<>C<>D<>E<>F<>G<>H<>I<>J<>L<>M<>N<>O<>P]
8741	ENSMUSG00000029055	CCDS38990	[AB<>C<>D<>E<>F<>G<>H<>I<>J<>K<>LM<>NO<>P<>Q<>R<>S<>T<>U<>V<>W<>XY<>Z]
8741	ENSMUSG00000029055	CCDS71533	[AB<>C<>D<>E<>F<>G<>H<>I<>J<>K<>LM<>NO<>P<>Q<>R<>S<>T<>U<>V<>W<>X<>A1]
8743	ENSMUSG00000037813	CCDS50785	[A<>B<>C<>D<>E<>F<>H<>I<>J<>K<>L<>M<>N<>O<>Q]
8745	ENSMUSG00000021959	CCDS49508	[A<>B]
8746	ENSMUSG00000071398	CCDS79107	[A<>CD<>E]
8750	ENSMUSG00000041439	CCDS14946	[A<>B<>C<>D<>EF]
8751	ENSMUSG00000052593	CCDS70376	[A<>B<>C<>D<>E<>F<>G<>H<>I<>J<>K<>L<>M<>N<>O<>P<>Q<>R<>S<>T]
8752	ENSMUSG00000034795	CCDS27288	[A<>BC<>D<>E<>FG]
8752	ENSMUSG00000034795	CCDS79346	[A<>BC<>FG]
8754	ENSMUSG00000042182	CCDS35533	[A<>BC<>D<>E<>F<>H]
8754	ENSMUSG00000042182	CCDS78557	[C<>D<>E<>F<>H]
8755	ENSMUSG00000005233	CCDS16088	[C<>D<>E<>F<>G]
8756	ENSMUSG00000055799	CCDS39517	[A<>B<>C<>D<>E<>F<>G<>H<>I<>J<>K<>L<>M]
8758	ENSMUSG00000028523	CCDS18405	[B<>CD<>E<>F]
8760	ENSMUSG00000039252	CCDS19285	[A<>B<>C<>D<>F<>GH<>I]
8763	ENSMUSG00000033382	CCDS50233	[A<>B<>C<>D<>E<>F<>GH<>I<>J<>K<>L<>M<>N<>O<>P<>Q<>S<>T<>U<>V<>W<>X<>Y<>A1<>A2<>A3<>A4<>A5<>A6]
8764	ENSMUSG00000011008	CCDS38663	[A<>CD<>E<>F<>G<>H<>I<>J<>K<>L<>M<>N<>O<>P]
8765	ENSMUSG00000020455	CCDS70195	[A<>B<>C<>D<>E<>F<>G]
8766	ENSMUSG00000030994	CCDS57590	[D<>F<>H<>I<>J<>K<>L]
8766	ENSMUSG00000030994	CCDS57591	[A<>B<>CD<>F<>H<>I<>J<>K<>L]
8767	ENSMUSG00000022857	CCDS28280	[A<>B<>C<>D<>E<>F<>G<>H<>I<>J<>K<>L<>M<>N<>O<>P<>Q<>R<>S<>T<>U<>V<>W<>X<>Y<>Z<>A1A2<>A3]
8767	ENSMUSG00000022857	CCDS37380	[A<>B<>C<>D<>E<>F<>G<>I<>J<>K<>L<>M<>N<>O<>P<>Q<>R<>S<>T<>U<>V<>W<>X<>Y<>Z<>A1A2<>A3]
8770	ENSMUSG00000020864	CCDS36283	[A<>B<>C<>D<>E]
8771	ENSMUSG00000027376	CCDS50704	[A<>B<>C<>D<>E<>F<>G<>H<>I<>J<>K<>L<>M<>N<>O<>P<>Q<>R<>S<>T<>U<>V<>X]
8777	ENSMUSG00000057719	CCDS29210	[A<>B<>D<>E<>F<>GH<>I<>J]
8777	ENSMUSG00000057719	CCDS50265	[A<>B<>C<>D<>E<>F<>GH<>I<>J]
8780	ENSMUSG00000035031	CCDS18415	[AB<>C<>D<>E<>F<>G<>H<>I<>JK<>L<>M]
8780	ENSMUSG00000035031	CCDS71433	[B<>D<>E<>F<>G<>H<>I<>JK<>L<>M]
8781	ENSMUSG00000031750	CCDS52670	[A<>B<>C<>D<>E<>F<>G]
8782	ENSMUSG00000062609	CCDS28351	[A<>BCD]
8784	ENSMUSG00000029607	CCDS80460	[B<>C<>DE]
8785	ENSMUSG00000037366	CCDS71490	[A<>BC<>D<>E<>F<>G<>H<>I<>J<>K<>L]
8786	ENSMUSG00000022580	CCDS27548	[AB<>C<>D<>F<>G<>H<>I<>J<>K<>M<>N<>O<>Q<>R<>T]
8786	ENSMUSG00000022580	CCDS49641	[AB<>C<>D<>F<>G<>H<>I<>J<>K<>M<>N<>OP<>Q<>R<>T]
8788	ENSMUSG00000015950	CCDS71674	[A<>B<>C<>D<>E<>F<>G<>H<>I<>JK<>L]
8790	ENSMUSG00000016982	CCDS49216	[A<>C]
8793	ENSMUSG00000061577	CCDS22552	[A<>B<>C<>E<>F<>G<>I<>J<>K<>L<>MN]
8795	ENSMUSG00000046295	CCDS52583	[B<>C<>D<>E<>GH<>J<>K<>M<>N]
8795	ENSMUSG00000046295	CCDS80893	[B<>C<>D<>E<>H<>J<>K<>M<>N]
8798	ENSMUSG00000059323	CCDS27579	[A2<>A3<>A4<>A5<>A6<>A7<>A8<>A9<>A10]
8799	ENSMUSG00000005057	CCDS80431	[C<>D<>E<>F<>HI]
8800	ENSMUSG00000064057	CCDS36145	[C<>D<>E]
8803	ENSMUSG00000017417	CCDS48897	[A<>B<>CD<>E<>F<>G<>H<>I<>J<>K<>L<>M<>N<>O]
8804	ENSMUSG00000003824	CCDS52620	[A<>BC<>D<>E<>G]
8805	ENSMUSG00000038895	CCDS80968	[A<>B<>C<>D<>EF<>G<>H<>I<>J]
8807	ENSMUSG00000024160	CCDS28501	[B<>CD<>E<>F<>G<>H<>I]
8807	ENSMUSG00000024160	CCDS50022	[A<>CD<>E<>F<>G<>H<>I]
8813	ENSMUSG00000029275	CCDS59680	[A<>BC<>D<>E<>F<>G<>H]
8814	ENSMUSG00000020472	CCDS70197	[D<>E<>F<>G<>H<>I]
8816	ENSMUSG00000026611	CCDS48479	[AB<>C<>D<>E<>F<>G<>H]
8819	ENSMUSG00000042250	CCDS50972	[A<>BC<>E<>F<>G<>HI<>J<>K]
8827	ENSMUSG00000009772	CCDS56642	[B<>C<>D<>E<>F<>G<>H<>I]
8830	ENSMUSG00000052525	CCDS50179	[A<>B<>C<>D<>EF]
8833	ENSMUSG00000021948	CCDS79285	[A<>B<>C<>D<>E<>F<>G<>H<>IJ<>K<>L<>M<>N<>O<>P<>Q<>R]
8835	ENSMUSG00000041528	CCDS81072	[A<>B<>C<>D<>E<>F<>G<>H<>I<>J<>K<>L<>M<>N<>O<>P<>Q<>R<>S<>T<>UV<>W<>X<>Y<>Z<>A1<>A2<>A3<>A4<>A5<>A6<>A7<>A8<>A9<>A10<>A11<>A12<>A13]
8836	ENSMUSG00000020253	CCDS23471	[B<>C<>D<>EF<>G<>H<>I<>J<>K<>L]
8839	ENSMUSG00000021578	CCDS49314	[A<>B<>D]
8840	ENSMUSG00000038240	CCDS48552	[A<>B<>C<>D<>E<>F<>G<>I]
8841	ENSMUSG00000031965	CCDS52744	[A<>B<>C<>D<>E<>F<>G]
8843	ENSMUSG00000008301	CCDS50292	[A<>C<>D<>E<>F]
8844	ENSMUSG00000029784	CCDS57417	[A<>C<>D]
8845	ENSMUSG00000073077	CCDS41043	[S<>T<>U<>V<>W<>X<>Y<>Z]
8847	ENSMUSG00000035653	CCDS25936	[A<>BC]
8849	ENSMUSG00000021032	CCDS79141	[A<>B<>CD<>E]
8852	ENSMUSG00000025086	CCDS29927	[A<>B<>C<>D<>E<>F<>G]
8855	ENSMUSG00000031939	CCDS22836	[A<>B<>C<>D<>EF<>H]
8857	ENSMUSG00000051705	CCDS52819	[A<>BCD]
8861	ENSMUSG00000030386	CCDS80663	[D<>E<>F<>G]
8863	ENSMUSG00000050382	CCDS52278	[A<>B<>C<>D<>E<>F<>G<>H<>I<>J<>K<>L<>N<>O<>P<>Q<>R<>S]
8866	ENSMUSG00000025436	CCDS24220	[A<>B<>C<>D<>E<>G]
8867	ENSMUSG00000029723	CCDS57393	[A<>B<>C<>E<>F]
8869	ENSMUSG00000040354	CCDS48716	[A<>B<>C<>D<>E<>F<>G<>H<>I<>J<>K<>L<>M<>N<>O<>P<>Q<>R<>S<>T<>U<>V]
8870	ENSMUSG00000075610	CCDS36285	[B<>C<>D<>E<>H]
8870	ENSMUSG00000075610	CCDS48890	[B<>C<>D<>EF<>H]
8872	ENSMUSG00000051243	CCDS52812	[AB<>CD]
8873	ENSMUSG00000025421	CCDS37864	[A<>B<>C<>D]
8875	ENSMUSG00000075706	CCDS24007	[B<>C<>D<>E<>F<>G<>H]
8877	ENSMUSG00000049871	CCDS49747	[AB<>CDE<>F<>G<>H<>I<>J<>K<>L<>M<>N<>O<>P<>Q<>R<>S<>T<>U]
8878	ENSMUSG00000022032	CCDS49523	[A<>B<>C<>D<>E<>F<>G]
8880	ENSMUSG00000029179	CCDS39087	[A<>B<>C<>D<>E<>F<>G<>H<>I<>J<>K<>LM]
8881	ENSMUSG00000021263	CCDS49170	[A<>B<>D]
8884	ENSMUSG00000052105	CCDS28946	[A<>BC<>D<>E<>F<>G<>I<>J<>K<>L<>M<>N<>O<>Q]
8887	ENSMUSG00000026788	CCDS15942	[A<>BC]
8888	ENSMUSG00000050786	CCDS80531	[A<>B<>C]
8890	ENSMUSG00000042557	CCDS52805	[A<>B<>C<>D<>E<>F<>G<>H<>I<>J<>K<>L<>M<>N<>O<>P<>QR<>S<>T<>U]
8892	ENSMUSG00000003604	CCDS50660	[C<>D<>E<>F<>G]
8893	ENSMUSG00000026918	CCDS50546	[A<>B<>C<>D<>E<>F<>G<>H<>I<>J<>K<>L]
8898	ENSMUSG00000025575	CCDS59572	[A<>B<>C<>D]
8901	ENSMUSG00000015721	CCDS20929	[H<>I<>J<>K<>L<>N<>O<>P<>Q<>R<>S<>T<>U<>V]
8901	ENSMUSG00000015721	CCDS20930	[H<>I<>J<>K<>L<>M<>N<>O<>P<>Q<>R<>S<>T<>U<>V]
8902	ENSMUSG00000039942	CCDS27365	[A<>BC<>D]
8903	ENSMUSG00000020628	CCDS49040	[A<>B<>C<>D<>E<>F]
8905	ENSMUSG00000022369	CCDS27478	[A<>B<>C<>D<>E<>F<>G<>H<>J<>K<>L<>M<>N<>O<>P<>Q<>S<>T<>U<>V<>W<>X]
8905	ENSMUSG00000022369	CCDS49609	[A<>B<>C<>D<>E<>F<>G<>H<>J<>K<>L<>M<>N<>O<>P<>Q<>R]
8907	ENSMUSG00000040037	CCDS17931	[B<>C<>D<>E<>F<>G<>H]
8908	ENSMUSG00000066090	CCDS71431	[A<>BC<>D]
8910	ENSMUSG00000026921	CCDS15808	[AB<>C<>D<>E<>F<>G<>H<>J]
8912	ENSMUSG00000022449	CCDS49711	[A<>B<>C<>D<>E<>F<>G<>H<>I<>J<>K<>L<>M<>N<>O<>P<>Q<>R<>S<>T<>U<>V<>W<>X<>Y<>Z<>A1<>A2A3]
8913	ENSMUSG00000020288	CCDS24476	[A<>BCD<>E<>F<>GH<>J<>K<>L<>M]
8913	ENSMUSG00000020288	CCDS70149	[D<>E<>F<>GH<>J<>K<>L<>M]
8916	ENSMUSG00000024937	CCDS50360	[A<>B<>C<>D<>E<>F<>G<>H<>I<>L<>M<>NO<>P<>Q<>R<>S<>T<>U<>V]
8918	ENSMUSG00000035228	CCDS80660	[A<>BCD<>E<>F<>G<>H]
8919	ENSMUSG00000024892	CCDS29430	[B<>C<>D<>E<>F<>G<>H<>I<>J<>K<>L<>NO<>P<>Q<>R<>S<>T<>U<>V]
8919	ENSMUSG00000024892	CCDS50352	[A<>B<>C<>D<>E<>F<>G<>H<>I<>J<>K<>L<>NO<>P<>Q<>R<>S<>T<>U<>V]
8922	ENSMUSG00000059149	CCDS15280	[A<>B<>C<>D<>E<>F<>G<>H<>I<>K]
8926	ENSMUSG00000027247	CCDS50641	[AB<>CD<>E<>F<>G<>H<>I<>J<>K<>L<>M<>N<>O]
8927	ENSMUSG00000013833	CCDS23996	[A<>CD<>E<>F<>G<>H<>I<>J<>K<>L<>M<>N<>O<>P<>QR]
8927	ENSMUSG00000013833	CCDS48623	[A<>D<>E<>F<>G<>H<>I<>J<>K<>L<>M<>N<>O<>P<>QR]
8933	ENSMUSG00000044627	CCDS50566	[G<>H<>I]
8933	ENSMUSG00000044627	CCDS71026	[B<>D<>FG<>H<>I]
8934	ENSMUSG00000040576	CCDS39313	[A<>B<>CDE]
8934	ENSMUSG00000040576	CCDS80423	[A<>B<>EF]
8936	ENSMUSG00000031534	CCDS52521	[A<>BC<>D<>E]
8941	ENSMUSG00000029501	CCDS57372	[A<>B<>C<>DE<>F<>G<>H<>I<>J<>K<>M<>N<>O]
8941	ENSMUSG00000029501	CCDS80360	[A<>B<>C<>E<>F<>G<>H<>I<>J<>K<>M<>N<>O]
8942	ENSMUSG00000015083	CCDS71001	[A<>C<>D<>E<>F<>G<>H]
8943	ENSMUSG00000035638	CCDS49829	[A<>C<>D<>F]
8947	ENSMUSG00000020843	CCDS70245	[AB<>D<>E<>F]
8948	ENSMUSG00000031734	CCDS57630	[A<>BC<>D<>EF]
8950	ENSMUSG00000039763	CCDS49912	[A<>BCD]
8951	ENSMUSG00000028643	CCDS18572	[A<>BC<>D]
8953	ENSMUSG00000043284	CCDS48815	[B<>C]
8955	ENSMUSG00000044647	CCDS16074	[A<>BC<>D<>E<>F]
8961	ENSMUSG00000046456	CCDS20742	[A<>B<>C<>D<>H]
8962	ENSMUSG00000036587	CCDS50530	[A<>C]
8963	ENSMUSG00000047904	CCDS25598	[A<>C]
8964	ENSMUSG00000002014	CCDS30213	[A<>C<>D<>E<>F<>G]
8967	ENSMUSG00000023723	CCDS25227	[A<>BC<>D<>E<>G]
8967	ENSMUSG00000023723	CCDS70279	[C<>D<>E<>G]
8968	ENSMUSG00000050947	CCDS71305	[A<>C]
8973	ENSMUSG00000021872	CCDS27030	[A<>BC]
8974	ENSMUSG00000035845	CCDS27732	[A<>B<>C<>DE<>H<>I<>J]
8980	ENSMUSG00000006241	CCDS40557	[B<>D<>E<>F<>G<>H<>I<>J<>K<>L<>M<>N<>O]
8980	ENSMUSG00000006241	CCDS52738	[ABC<>D<>E<>F<>G<>H<>I<>J<>K<>L<>M<>N<>O]
8981	ENSMUSG00000029505	CCDS19529	[A<>B<>D<>E<>F<>G<>H<>I<>J<>K<>L<>M<>N<>O<>P<>Q<>R<>S<>T<>U<>V<>X<>Y<>Z<>A2<>A3<>A4<>A5<>A6<>A7<>A8<>A9<>A10<>A11<>A12<>A13<>A14<>A15<>A16<>A17<>A18<>A19<>A20<>A21<>A22<>A23<>A24<>A25<>A26<>A27<>A28]
8981	ENSMUSG00000029505	CCDS51612	[A<>B<>E<>F<>G<>H<>I<>J<>K<>L<>M<>N<>O<>P<>Q<>R<>S<>T<>U<>V<>X<>Y<>Z<>A2<>A3<>A4<>A5<>A6<>A7<>A8<>A9<>A10<>A11<>A12<>A13<>A14<>A15<>A16<>A17<>A18<>A19<>A20<>A21<>A22<>A23<>A24<>A25<>A26<>A27<>A28]
8983	ENSMUSG00000085795	CCDS52531	[A<>B]
8984	ENSMUSG00000050700	CCDS71181	[A<>B<>C<>E]
8986	ENSMUSG00000054065	CCDS52437	[A<>C<>D<>E<>F<>G<>H<>I<>J<>K<>L<>M<>N<>O]
8987	ENSMUSG00000043924	CCDS57304	[A<>BC<>D<>E]
8992	ENSMUSG00000036781	CCDS81028	[A<>B<>C<>D<>E]
8994	ENSMUSG00000049506	CCDS36351	[A<>C]
8996	ENSMUSG00000059602	CCDS48659	[A<>B<>C<>E<>F<>G]
8997	ENSMUSG00000052551	CCDS70428	[A<>B<>C<>D<>E<>F<>G<>H<>I<>K]
9002	ENSMUSG00000026955	CCDS38073	[A<>B<>C<>D<>E<>F<>G]
9004	ENSMUSG00000028100	CCDS51008	[A<>B<>D<>E<>F<>GH<>IJ]
9004	ENSMUSG00000028100	CCDS51009	[A<>B<>C<>E<>F<>GH<>IJ]
9005	ENSMUSG00000028637	CCDS38861	[A<>B<>C<>D<>L<>M<>N<>O<>P<>Q<>R<>S<>U<>V]
9005	ENSMUSG00000028637	CCDS57292	[E<>FG<>H<>I<>JK]
9006	ENSMUSG00000063232	CCDS26143	[A<>BC<>D<>E<>F]
9008	ENSMUSG00000024667	CCDS37913	[E<>F<>GH]
9008	ENSMUSG00000024667	CCDS70934	[B<>C<>DE<>F<>GH]
9009	ENSMUSG00000021236	CCDS36491	[A<>BC<>D<>E<>F<>G<>H<>I<>J<>K<>L<>M<>N<>O]
9010	ENSMUSG00000047242	CCDS53170	[A<>BC<>D<>E<>F<>G<>H<>I]
9012	ENSMUSG00000002240	CCDS39134	[A<>C<>DF<>G]
9012	ENSMUSG00000002240	CCDS51535	[A<>B<>C<>DF<>G]
9013	ENSMUSG00000009214	CCDS50545	[B<>C<>D<>E<>F]
9014	ENSMUSG00000050270	CCDS24850	[A<>B<>C<>D<>E<>F<>G]
9016	ENSMUSG00000022759	CCDS49777	[B<>C<>D<>E<>F<>G<>H<>JK]
9017	ENSMUSG00000044287	CCDS22618	[A<>CD<>E]
9018	ENSMUSG00000027703	CCDS38406	[A<>B<>DE<>F<>G<>H<>I]
9018	ENSMUSG00000027703	CCDS71229	[C<>DE<>F<>G<>H<>I]
9021	ENSMUSG00000030979	CCDS80823	[A<>B<>C<>D<>E<>F]
9022	ENSMUSG00000044165	CCDS51028	[AB<>C<>D<>F]
9024	ENSMUSG00000048003	CCDS18766	[AC<>D<>E<>F<>G<>H<>I<>J<>K<>L<>M]
9024	ENSMUSG00000048003	CCDS51324	[AC<>D<>E<>F<>I<>J<>K<>L<>M]
9027	ENSMUSG00000060579	CCDS49400	[D<>E<>F<>G<>HI<>J]
9027	ENSMUSG00000060579	CCDS79263	[A<>B<>CD<>E<>F<>G<>HI<>J]
9030	ENSMUSG00000035517	CCDS71381	[A<>BC<>D<>E<>F<>G<>H<>I<>J<>K<>L<>M<>N<>O<>P<>Q<>R]
9032	ENSMUSG00000035513	CCDS15852	[A<>B<>C<>E<>F<>G<>H<>I<>J]
9035	ENSMUSG00000044583	CCDS72469	[B<>C]
9038	ENSMUSG00000026972	CCDS15741	[A<>B<>C<>D<>E<>G<>H<>I]
9041	ENSMUSG00000037437	CCDS40300	[AB<>C<>D<>E<>F<>G<>H<>I<>J<>K<>L<>M<>N<>O<>P<>Q<>R<>T<>U<>W<>A3A4<>A5]
9041	ENSMUSG00000037437	CCDS80867	[AB<>C<>D<>E<>F<>G<>H<>I<>J<>K<>L<>M<>N<>O<>P<>Q<>R<>WX<>A3]
9043	ENSMUSG00000037370	CCDS78802	[B<>C<>D<>E<>F<>G<>H<>I<>J<>K<>L<>M<>N<>O<>P<>Q<>R<>S<>T<>UVW<>X<>Y<>Z<>A1<>A2]
9045	ENSMUSG00000044948	CCDS57146	[C<>D<>E<>F<>G<>H<>I<>J<>K<>L<>M<>N<>O<>PQ<>R<>S<>U<>V<>W<>X<>Y<>Z<>A1<>A2<>A4<>A5<>A6<>A7<>A8<>A9<>A10<>A11<>A12<>A13<>A14<>A15<>A16<>A17]
9050	ENSMUSG00000084786	CCDS80963	[A<>B<>CD<>EF]
9053	ENSMUSG00000049353	CCDS78776	[A<>C]
9055	ENSMUSG00000039579	CCDS71385	[A<>B<>C<>D<>E<>F<>G<>H<>IJ]
9057	ENSMUSG00000055917	CCDS25894	[B<>D<>E<>F<>G<>H<>I<>J<>K<>L<>M<>NO]
9057	ENSMUSG00000055917	CCDS36435	[B<>C<>D<>E<>F<>G<>H<>I<>J<>K<>L<>M<>NO]
9059	ENSMUSG00000064061	CCDS37353	[A<>BC<>D<>E<>F<>G<>H<>I<>J<>K<>L<>M<>O<>P<>Q<>R<>S<>T<>U<>V<>W<>X<>Y<>Z<>A1<>A2<>A3<>A4<>A5<>A6]
9059	ENSMUSG00000064061	CCDS49866	[A<>BC<>D<>E<>F<>G<>H<>I<>J<>K<>L<>M<>N<>O<>P<>Q<>R<>S<>T<>U<>V<>W<>X<>Y<>Z<>A1<>A2<>A3<>A4<>A5<>A6]
9060	ENSMUSG00000024018	CCDS50052	[A<>B<>C<>D<>F]
9063	ENSMUSG00000038599	CCDS48477	[A<>B<>C<>D<>E<>F<>H<>I<>J<>K]
9064	ENSMUSG00000089798	CCDS51586	[AB<>C<>D<>E<>F<>I]
9065	ENSMUSG00000060491	CCDS57290	[B<>C<>D<>E<>G]
9066	ENSMUSG00000026227	CCDS78641	[A<>C<>D]
9071	ENSMUSG00000050747	CCDS57079	[A<>B<>C<>D<>E<>F<>I]
9072	ENSMUSG00000036036	CCDS28733	[A<>CDE<>H]
9072	ENSMUSG00000036036	CCDS50106	[A<>DE<>H]
9073	ENSMUSG00000033409	CCDS40483	[A<>B<>C<>DE<>F<>G<>I<>J<>K<>NO<>P]
9073	ENSMUSG00000033409	CCDS40484	[A<>B<>C<>DE<>F<>G<>H<>I<>J<>K<>N]
9076	ENSMUSG00000020545	CCDS49050	[F<>G<>HI<>JK]
9077	ENSMUSG00000043719	CCDS23468	[B<>C<>D<>E<>F<>G<>HI]
9078	ENSMUSG00000079610	CCDS78565	[A<>B<>CD<>E]
9080	ENSMUSG00000031371	CCDS30203	[B<>C<>D<>E<>I<>J<>L]
9083	ENSMUSG00000036151	CCDS22357	[A<>B<>C<>D<>E<>F<>H<>I<>J<>KL]
9086	ENSMUSG00000019054	CCDS51669	[A<>C<>D<>E<>F]
9087	ENSMUSG00000040163	CCDS51956	[AB<>E]
9087	ENSMUSG00000040163	CCDS51957	[AB<>DE]
9090	ENSMUSG00000033576	CCDS49655	[C<>D<>F]
9091	ENSMUSG00000024401	CCDS28691	[A<>BC<>D<>E]
9091	ENSMUSG00000024401	CCDS70801	[A<>BC<>E]
9093	ENSMUSG00000021898	CCDS36842	[A<>BC<>D<>E<>F<>G<>H<>I<>JK]
9093	ENSMUSG00000021898	CCDS49431	[A<>BC<>D<>E<>F<>G<>H<>I<>J<>L]
9094	ENSMUSG00000030035	CCDS39529	[A<>B<>C<>D<>E]
9096	ENSMUSG00000042210	CCDS40757	[C<>D<>F<>G]
9096	ENSMUSG00000042210	CCDS52908	[C<>D<>EF<>G]
9097	ENSMUSG00000018752	CCDS24906	[A<>BC<>D<>E<>F<>G<>H<>I<>J<>K<>LM<>N<>O]
9097	ENSMUSG00000018752	CCDS48828	[A<>C<>D<>E<>F<>G<>H<>I<>J<>K<>M<>N<>O]
9100	ENSMUSG00000033707	CCDS27591	[A<>B<>C]
9102	ENSMUSG00000037787	CCDS49181	[B<>C<>D<>E<>G<>H]
9104	ENSMUSG00000074405	CCDS71884	[A<>C]
9105	ENSMUSG00000038393	CCDS38555	[A<>BC<>D<>E<>F<>G<>H<>I]
9106	ENSMUSG00000036845	CCDS71930	[C<>D<>E<>F<>G<>H<>I<>J]
9107	ENSMUSG00000031344	CCDS72390	[A<>B<>C<>D<>E<>F<>G<>H<>I<>K]
9108	ENSMUSG00000019732	CCDS40388	[D<>E<>F<>G<>H<>I<>J]
9109	ENSMUSG00000030598	CCDS80688	[A<>B<>C<>D<>F]
9110	ENSMUSG00000044348	CCDS41140	[A<>BC]
9111	ENSMUSG00000024213	CCDS70776	[B<>C<>D<>E<>F]
9112	ENSMUSG00000046207	CCDS36186	[A<>B<>C<>D<>E<>F<>G<>H<>I<>J<>KL<>M<>N<>O<>P<>Q<>R<>S<>T]
9114	ENSMUSG00000048827	CCDS22654	[B<>C<>E<>F<>H<>I<>JK<>M<>N<>O<>P<>Q<>R<>S<>T<>U<>V<>W<>X<>Y<>Z<>A1<>A2<>A3<>A5<>A6<>A7<>A8<>A9<>A10<>A11<>A12A14]
9114	ENSMUSG00000048827	CCDS40472	[B<>C<>E<>F<>H<>I<>K<>L<>M<>N<>O<>P<>Q<>R<>S<>T<>U<>V<>W<>X<>Y<>Z<>A1<>A2<>A3<>A5<>A6<>A7<>A8<>A9<>A10<>A11<>A12<>A15]
9116	ENSMUSG00000030243	CCDS57465	[A<>B<>C<>D<>E<>F<>G<>H<>I<>J<>K<>L<>M<>N<>Q]
9116	ENSMUSG00000030243	CCDS57466	[A<>B<>C<>D<>E<>F<>G<>H<>I<>J<>K<>L<>M<>N<>P]
9118	ENSMUSG00000041740	CCDS80381	[A<>B<>C<>D<>E<>F<>G<>H<>IJ<>K<>L<>M<>N<>O<>P<>Q<>RS]
9121	ENSMUSG00000027546	CCDS71202	[C<>D<>E<>F<>G<>H<>I<>J<>K<>L<>M<>N<>O<>P<>Q<>R<>S<>T<>U<>V<>W<>X<>Y<>Z<>A1<>A2<>A3<>A4]
9121	ENSMUSG00000027546	CCDS71203	[A<>D<>E<>F<>G<>H<>I<>J<>K<>L<>M<>N<>O<>P<>Q<>R<>S<>T<>U<>V<>W<>X<>Y<>Z<>A1<>A2<>A3<>A4]
9122	ENSMUSG00000036916	CCDS30111	[A<>BC<>D<>E<>G<>H<>I<>J<>K<>L<>M<>N<>O<>P<>Q<>R<>ST<>U]
9122	ENSMUSG00000036916	CCDS53064	[A<>C<>D<>E<>G<>H<>I<>J<>K<>L<>M<>N<>O<>P<>Q<>R<>ST<>U]
9122	ENSMUSG00000036916	CCDS53065	[A<>BC<>D<>E<>G<>H<>I<>J<>K<>L<>M<>N<>O<>P<>Q<>S]
9124	ENSMUSG00000022678	CCDS49770	[A<>B<>C<>D<>E<>F<>G<>K]
9125	ENSMUSG00000025041	CCDS50461	[B<>CD<>E<>F<>G<>H<>I<>J<>K<>L<>M<>N<>O<>P<>Q<>R<>S<>T]
9125	ENSMUSG00000025041	CCDS50462	[A<>CD<>E<>F<>G<>H<>I<>J<>K<>L<>M<>N<>O<>P<>Q<>R<>S<>T]
9127	ENSMUSG00000033961	CCDS20820	[A<>BC<>D<>FG<>I<>LM]
9127	ENSMUSG00000033961	CCDS52022	[C<>D<>FG<>IJ]
9127	ENSMUSG00000033961	CCDS52023	[C<>G<>I<>LM]
9128	ENSMUSG00000032754	CCDS51634	[A<>B<>C<>EF<>G<>H<>I<>J<>K<>L<>M<>N<>O<>P]
9129	ENSMUSG00000042678	CCDS24793	[B<>C<>D<>E<>F<>G<>H<>I<>J<>K<>L<>M<>N<>O<>P<>Q<>R<>S<>T<>U<>V<>W<>X<>Z<>A1<>A2<>A3<>A4<>A5<>A6<>A7<>A8<>A9<>A10<>A11<>A12<>A13<>A14<>A15<>A16<>A17<>A18<>A19<>A20<>A21<>A22<>A23<>A24<>A25<>A26<>A27<>A28<>A29<>A30<>A31<>A32<>A33<>A34<>A35<>A36<>A37<>A38<>A39]
9129	ENSMUSG00000042678	CCDS48811	[A<>B<>C<>D<>E<>F<>G<>H<>I<>J<>K<>L<>M<>N<>O<>P<>Q<>R<>S<>T<>U<>V<>W<>X<>Z<>A1<>A2<>A3<>A4<>A5<>A6<>A7<>A8<>A9<>A10<>A11<>A12<>A13<>A14<>A15<>A16<>A17<>A18<>A19<>A20<>A21<>A22<>A23<>A24<>A25<>A26<>A27<>A28<>A29<>A30<>A31<>A32<>A33<>A34<>A35<>A36<>A37<>A38<>A39]
9131	ENSMUSG00000004677	CCDS40379	[A<>B<>C<>D<>E<>F<>G<>H<>I<>J<>K<>L<>M<>N<>O<>P<>Q<>R<>S<>T<>V<>X<>Y<>A1<>A2<>A3<>A4<>A5<>A7<>A8<>A9<>A10<>A11<>A12<>A13<>A14<>A16<>A17<>A20]
9131	ENSMUSG00000004677	CCDS52580	[A<>B<>C<>D<>E<>F<>G<>H<>I<>J<>K<>L<>M<>N<>O<>P<>Q<>R<>S<>T<>VWX<>YZ<>A1<>A2<>A3<>A4<>A5<>A6A7<>A8<>A9<>A10<>A11<>A12<>A13<>A14<>A15<>A16<>A17<>A19A20A21]
9131	ENSMUSG00000004677	CCDS52581	[A<>B<>C<>D<>E<>F<>G<>H<>I<>J<>K<>L<>M<>N<>O<>P<>Q<>R<>S<>T<>VWX<>YZ<>A1<>A2<>A3<>A4<>A5<>A6A7<>A8<>A9<>A10<>A11<>A12<>A13<>A14<>A16<>A17<>A20]
9132	ENSMUSG00000000325	CCDS28020	[A<>C<>EF<>G<>H<>I<>J<>K<>L<>M<>N<>O<>Q<>R<>S<>T]
9132	ENSMUSG00000000325	CCDS70693	[A<>C<>EF<>G<>H<>I<>K<>L<>M<>N<>O<>Q<>R<>S<>T]
9132	ENSMUSG00000000325	CCDS70694	[B<>C<>EF<>G<>H<>I<>K<>L<>M<>N<>O<>Q<>R<>S<>T]
9134	ENSMUSG00000021115	CCDS26157	[A<>B<>C<>D<>E<>F<>G<>H<>I<>J<>K<>M<>N]
9134	ENSMUSG00000021115	CCDS36551	[A<>B<>C<>D<>E<>F<>G<>H<>I<>J<>K<>L<>M<>N]
9135	ENSMUSG00000027547	CCDS17116	[A<>B<>D<>E]
9136	ENSMUSG00000052033	CCDS57190	[A<>B<>DE<>F]
9137	ENSMUSG00000058793	CCDS71150	[B<>C<>D<>E<>G<>H<>I<>J<>K<>L<>M<>N<>O]
9139	ENSMUSG00000027651	CCDS16984	[A<>B<>C<>E<>F<>G<>I]
9139	ENSMUSG00000027651	CCDS71176	[A<>B<>C<>DE<>F<>G<>H]
9141	ENSMUSG00000031255	CCDS81169	[A<>B<>C<>D<>E<>F<>G<>H<>I<>J<>K<>LM]
9142	ENSMUSG00000061046	CCDS70772	[C<>D<>E<>F<>G<>H<>I]
9142	ENSMUSG00000061046	CCDS70773	[A<>BC<>D<>E<>F<>G<>H<>J]
9144	ENSMUSG00000031516	CCDS80870	[D<>E<>F<>G<>H<>I]
9144	ENSMUSG00000031516	CCDS80871	[B<>C<>E<>F<>G<>H<>I]
9145	ENSMUSG00000001249	CCDS52188	[A<>C<>D<>E<>F<>G<>H<>I<>J<>K<>L<>M<>N]
9145	ENSMUSG00000001249	CCDS71936	[B<>C<>D<>E<>F<>G<>H<>I<>J<>K<>L<>M<>N]
9147	ENSMUSG00000059518	CCDS39329	[A<>D<>E<>F<>G]
9147	ENSMUSG00000059518	CCDS80437	[C<>D<>E<>F<>G]
9149	ENSMUSG00000005474	CCDS80433	[C<>EF<>G<>H<>I<>J]
9156	ENSMUSG00000054728	CCDS49251	[BC<>DE<>F<>G<>H<>I<>J<>K<>L<>M<>N<>O<>P]
9157	ENSMUSG00000020395	CCDS70168	[A<>B<>D<>E<>F<>G<>H<>I<>J]
9157	ENSMUSG00000020395	CCDS70169	[A<>B<>CD<>E<>F<>G<>H<>I<>K<>L<>M<>N<>O<>P<>Q<>R<>S]
9158	ENSMUSG00000107283	CCDS80249	[A<>B<>C<>D<>EF<>G<>H]
9159	ENSMUSG00000079434	CCDS48308	[A<>CD<>E]
9159	ENSMUSG00000079434	CCDS48309	[B<>CD<>E]
9160	ENSMUSG00000024070	CCDS50184	[B<>C<>D<>E<>F<>G<>H<>I<>J<>K<>LM<>N<>O<>P<>Q<>R<>S<>T]
9165	ENSMUSG00000028786	CCDS57298	[A<>B<>D<>E<>F]
9165	ENSMUSG00000028786	CCDS71472	[A<>B<>C<>D<>E<>F]
9166	ENSMUSG00000031241	CCDS30351	[A<>BC<>D<>E<>F<>H<>I<>J<>K]
9166	ENSMUSG00000031241	CCDS72420	[G<>H<>I<>J<>K]
9167	ENSMUSG00000068264	CCDS16759	[A<>B<>DE]
9167	ENSMUSG00000068264	CCDS71147	[A<>B<>F]
9168	ENSMUSG00000038241	CCDS50771	[A<>B<>C<>D<>E<>F<>G<>HIJ<>K<>L<>O<>P<>Q<>R<>S<>T<>U<>V<>W<>X<>Y<>Z<>A1<>A2<>A3<>A4<>A5<>A6<>A7<>A9<>A10<>A11<>A12]
9168	ENSMUSG00000038241	CCDS50772	[A<>B<>C<>D<>E<>F<>G<>HIJ<>K<>LNO<>P<>Q<>R<>S<>T<>U<>V<>W<>X<>Y<>Z<>A1<>A2<>A3<>A4<>A5<>A6<>A7<>A9<>A10<>A11<>A12]
9168	ENSMUSG00000038241	CCDS50773	[A<>B<>C<>D<>E<>F<>G<>IJ<>K<>LNO<>P<>Q<>R<>S<>T<>U<>V<>W<>X<>Y<>Z<>A1<>A2<>A3<>A4<>A5<>A6<>A7<>A9<>A10<>A11<>A12]
9169	ENSMUSG00000038094	CCDS49817	[A<>B<>C<>D<>E<>F<>G<>H<>I<>J<>KL<>M<>N<>O<>P<>Q<>R<>S<>T<>U<>V]
9170	ENSMUSG00000019178	CCDS19745	[A<>B<>D<>EF<>G<>H<>I<>J]
9170	ENSMUSG00000019178	CCDS71679	[F<>G<>H<>I<>J]
9171	ENSMUSG00000061778	CCDS72468	[A<>B<>C<>D<>E<>F<>G<>H<>I<>J<>K<>L<>M<>N<>P]
9174	ENSMUSG00000032480	CCDS23560	[A<>BC<>D<>F<>G<>H<>I<>J<>K<>L<>M<>N<>O<>P<>Q<>R<>S<>T<>U<>V<>W]
9175	ENSMUSG00000031921	CCDS52666	[A<>B<>C<>D<>E<>F<>GHIJ]
9175	ENSMUSG00000031921	CCDS72167	[A<>B<>C<>D<>E<>F<>H<>K<>L<>N<>O]
9176	ENSMUSG00000061859	CCDS18375	[A<>B<>C<>D<>E<>F<>G<>H<>I<>J<>K<>LM<>N<>O<>P<>Q<>R<>S<>T<>U<>V<>W<>X<>Y<>Z<>A1<>A3<>A4<>A5<>A6<>A7<>A8<>A9<>A10<>A11<>A12<>A13<>A14<>A16<>A17<>A18<>A20<>A21]
9176	ENSMUSG00000061859	CCDS18376	[A2<>A3<>A4<>A5<>A6<>A7<>A8<>A9<>A10<>A11<>A12<>A13<>A14<>A16<>A17<>A18<>A20<>A21]
9176	ENSMUSG00000061859	CCDS18377	[A2<>A3<>A4<>A5<>A6<>A7<>A8<>A9<>A10<>A11<>A12<>A13<>A14<>A16<>A17<>A18A19]
9177	ENSMUSG00000027550	CCDS38390	[A<>B<>C<>D<>E<>FG<>H<>I<>J<>K<>L<>M<>N<>O<>P<>Q<>R<>S<>U]
9177	ENSMUSG00000027550	CCDS50865	[A<>B<>C<>D<>E<>F<>H<>I<>J<>K<>L<>M<>N<>O<>P<>Q<>R<>S<>T]
9178	ENSMUSG00000027849	CCDS71297	[D<>E<>F<>J]
9179	ENSMUSG00000063157	CCDS39131	[A<>C<>D<>E<>FG<>I<>J]
9179	ENSMUSG00000063157	CCDS80315	[A<>E<>G<>I<>J]
9179	ENSMUSG00000063157	CCDS80317	[A<>C<>D<>E<>G<>I<>J]
9181	ENSMUSG00000039599	CCDS49408	[A<>B<>C<>D<>E<>F<>G<>H]
9182	ENSMUSG00000030336	CCDS39638	[A<>D<>E<>G]
9182	ENSMUSG00000030336	CCDS39639	[A<>B<>C<>D<>E<>G]
9182	ENSMUSG00000030336	CCDS71839	[A<>B<>D<>E<>G]
9184	ENSMUSG00000057058	CCDS48892	[A<>B<>C<>D<>E<>F<>G<>H<>I<>K<>M]
9185	ENSMUSG00000070564	CCDS39957	[A<>BCD<>F<>G<>H<>JL]
9185	ENSMUSG00000070564	CCDS71964	[A<>D<>E<>F<>G<>H<>JL]
9185	ENSMUSG00000070564	CCDS80723	[A<>BCD<>F<>G<>H<>I<>J]
9186	ENSMUSG00000046519	CCDS17616	[A<>BC<>D<>E<>FG]
9186	ENSMUSG00000046519	CCDS57234	[A<>BC<>D<>E<>F<>H]
9186	ENSMUSG00000046519	CCDS57235	[A<>D<>E<>FG]
9187	ENSMUSG00000026514	CCDS35810	[A<>B<>CD<>E<>F<>G]
9188	ENSMUSG00000034928	CCDS49267	[D<>E<>FG<>H<>I<>J<>K<>L<>M]
9188	ENSMUSG00000034928	CCDS49268	[A<>BCD<>E<>FG<>H<>I<>J<>K<>L<>M]
9189	ENSMUSG00000038836	CCDS19995	[A<>B<>C<>E<>G<>H<>I<>J<>K<>L<>M<>NO<>P<>Q<>R<>S<>T<>U]
9189	ENSMUSG00000038836	CCDS80515	[A<>B<>C<>E<>F<>G<>H<>I<>J<>K<>L<>M<>NO<>P<>Q<>R<>S<>T<>U]
9189	ENSMUSG00000038836	CCDS80516	[A<>B<>CD]
9190	ENSMUSG00000031098	CCDS22030	[E<>FG<>H<>I<>J<>K<>L<>M]
9190	ENSMUSG00000031098	CCDS72070	[B<>CDE<>G<>H<>I<>J<>K<>L<>M]
9190	ENSMUSG00000031098	CCDS72071	[E<>G<>H<>I<>J<>K<>L<>M]
9191	ENSMUSG00000027075	CCDS50624	[A<>CD<>E<>F<>G<>H<>I<>J<>K<>L<>M<>N<>O<>P<>Q]
9194	ENSMUSG00000025766	CCDS71239	[A<>B<>E<>H]
9197	ENSMUSG00000037503	CCDS48236	[A<>B<>C<>D<>F<>G]
9198	ENSMUSG00000039543	CCDS49411	[A<>B<>C<>D<>E<>F<>G<>H<>I<>K<>L<>M<>OP<>Q<>R<>S<>T<>U<>V<>W<>X<>Y<>Z<>A1<>A2<>A3<>A4<>A5]
9198	ENSMUSG00000039543	CCDS49412	[A<>B<>C<>D<>E<>F<>G<>H<>I<>J<>K<>L<>M<>OP<>R<>S<>T<>U<>W<>X<>Y<>Z<>A1<>A2<>A3<>A4<>A5]
9198	ENSMUSG00000039543	CCDS49413	[A<>B<>C<>D<>E<>F<>G<>H<>I<>J<>K<>L<>M<>OP<>Q<>R<>S<>T<>U<>W<>X<>Y<>Z<>A1<>A2<>A3<>A4<>A5]
9200	ENSMUSG00000043301	CCDS49921	[D<>E]
9202	ENSMUSG00000063409	CCDS80402	[A<>B<>C<>D<>E<>F<>G<>HI<>J<>K<>L<>N]
9203	ENSMUSG00000070533	CCDS38324	[C<>D<>E<>F<>G<>H]
9203	ENSMUSG00000070533	CCDS71191	[C<>D<>E<>F<>G<>IJK]
9203	ENSMUSG00000070533	CCDS71192	[C<>D<>E<>F<>G<>I<>L]
9204	ENSMUSG00000016763	CCDS70654	[A<>B<>C<>D<>H<>I<>J<>K<>LM<>N<>O<>P<>Q<>R<>S<>T<>U<>V<>W<>X]
9204	ENSMUSG00000016763	CCDS70655	[A<>B<>C<>D<>E<>F<>G<>H<>I<>J<>K<>LM<>N<>O<>P<>Q<>R<>S<>T<>U<>V<>W<>X]
9206	ENSMUSG00000025877	CCDS56884	[A<>CD<>E<>F<>G<>H<>I<>J<>K<>M<>N<>O<>P<>Q<>R<>S<>T<>U]
9207	ENSMUSG00000036473	CCDS28477	[G<>I<>J<>K<>L<>M]
9207	ENSMUSG00000036473	CCDS50012	[G<>H<>I<>J<>K<>L<>M]
9208	ENSMUSG00000003680	CCDS29545	[MN<>O<>P<>Q<>R]
9208	ENSMUSG00000003680	CCDS29546	[A<>BC<>D<>E<>F<>G<>H<>I<>J<>K<>L]
9208	ENSMUSG00000003680	CCDS57134	[A<>BC<>D<>E<>F<>G<>I<>J<>K<>L]
9209	ENSMUSG00000027952	CCDS71270	[B<>C<>DE<>F<>G]
9210	ENSMUSG00000022237	CCDS27408	[A<>C<>E<>F]
9210	ENSMUSG00000022237	CCDS27409	[AB<>D]
9211	ENSMUSG00000021612	CCDS49311	[A<>B<>C<>D<>E<>F<>G<>H<>J<>K<>L<>MO]
9212	ENSMUSG00000025902	CCDS78539	[A<>B<>DEF]
9214	ENSMUSG00000004562	CCDS49489	[A<>B<>C<>D<>E<>F<>G<>H<>I<>J<>K<>L<>M<>N<>O<>P<>Q<>R<>S<>T<>V<>W<>X]
9215	ENSMUSG00000039021	CCDS15930	[CD<>E<>FG<>H<>I<>J<>K<>L<>M<>N<>O<>P<>R<>S<>U]
9215	ENSMUSG00000039021	CCDS71030	[G<>H<>I<>J<>K<>L<>M<>N<>O<>P<>R<>S<>U]
9215	ENSMUSG00000039021	CCDS79777	[CD<>E<>FG<>H<>I<>J<>K<>L<>M<>N<>O<>P<>R<>S<>V]
9216	ENSMUSG00000053687	CCDS22625	[A<>BC<>DE<>FG<>I<>J<>K<>L<>M<>O<>P<>Q]
9216	ENSMUSG00000053687	CCDS80925	[E<>F<>HI<>J<>K<>L<>NO<>P<>Q]
9218	ENSMUSG00000024857	CCDS50348	[A<>E<>F<>G<>H<>I]
9219	ENSMUSG00000050106	CCDS56824	[A<>B<>C<>DE<>F<>G<>IJ<>K<>L<>M<>N<>O<>P<>Q<>R]
9221	ENSMUSG00000031337	CCDS53089	[A<>B<>C<>D<>E<>F]
9222	ENSMUSG00000002458	CCDS71223	[A<>BC<>DE<>F<>G<>H]
9223	ENSMUSG00000027722	CCDS17321	[D<>F<>G<>H<>I<>J<>K<>L<>M<>N<>O<>P<>Q<>V<>W<>Y]
9223	ENSMUSG00000027722	CCDS50895	[D<>EF<>G<>H<>I<>J<>K<>L<>M<>N<>O<>P<>Q<>V<>W<>Y]
9223	ENSMUSG00000027722	CCDS79900	[D<>EF<>G<>H<>I<>J<>K<>L<>M<>N<>O<>P<>Q<>V<>W<>X]
9224	ENSMUSG00000046152	CCDS52536	[A<>B<>CD]
9225	ENSMUSG00000026226	CCDS35643	[A<>BC<>E]
9225	ENSMUSG00000026226	CCDS48301	[A<>CD]
9226	ENSMUSG00000043929	CCDS41062	[A<>C]
9227	ENSMUSG00000029660	CCDS80476	[A<>C<>DE<>G<>H<>I<>JK]
9227	ENSMUSG00000029660	CCDS80477	[E<>G<>H<>I<>JK]
9228	ENSMUSG00000062170	CCDS30172	[C<>D<>E<>F<>H<>I]
9228	ENSMUSG00000062170	CCDS53084	[C<>D<>F<>H<>I]
9228	ENSMUSG00000062170	CCDS53085	[C<>F<>H<>I]
9230	ENSMUSG00000020898	CCDS36189	[A<>BC<>D<>E<>FG<>H<>I<>J<>K<>L<>M<>N<>O<>P<>QR<>S<>T<>U<>VW<>X<>Y<>Z<>A1]
9230	ENSMUSG00000020898	CCDS70214	[G<>H<>I<>J<>K<>L<>M<>N<>O<>P<>R<>S<>T<>U<>VW<>X<>Y<>Z<>A1]
9231	ENSMUSG00000029206	CCDS19314	[A<>B<>C<>D<>E<>F<>G<>H<>I<>J<>K<>MN]
9231	ENSMUSG00000029206	CCDS80290	[A<>B<>C<>D<>E<>F<>G<>H<>I<>J<>K<>NO]
9233	ENSMUSG00000098022	CCDS59724	[A<>B<>C<>D]
9234	ENSMUSG00000068551	CCDS51763	[A<>B<>C<>G]
9235	ENSMUSG00000000159	CCDS28357	[C<>D<>H<>I<>J<>K<>L]
9235	ENSMUSG00000000159	CCDS49924	[C<>D<>E<>H<>I<>J<>K<>L]
9235	ENSMUSG00000000159	CCDS49925	[C<>D<>E<>H<>I<>J<>K<>M]
9237	ENSMUSG00000062110	CCDS19345	[A<>B<>C<>D<>E]
9237	ENSMUSG00000062110	CCDS71603	[A<>B<>C<>D<>F<>G<>H<>J]
9240	ENSMUSG00000033545	CCDS52674	[B<>C<>D<>E]
9243	ENSMUSG00000018727	CCDS25602	[E<>F<>GH<>K<>L]
9243	ENSMUSG00000018727	CCDS25603	[A<>C<>DE<>F<>GH<>J<>K]
9243	ENSMUSG00000018727	CCDS48977	[AB<>C<>DE<>F<>H<>J<>K]
9247	ENSMUSG00000004207	CCDS35911	[A<>C<>D<>E<>F<>G<>H<>I<>J<>K<>M<>N<>O<>P<>Q]
9247	ENSMUSG00000004207	CCDS48568	[B<>C<>D<>E<>F<>G<>H<>J<>K<>M<>N<>O<>P<>Q]
9248	ENSMUSG00000046080	CCDS57454	[A<>B<>C<>D<>E<>F<>G]
9248	ENSMUSG00000046080	CCDS57455	[A<>C<>D<>E<>F<>G]
9250	ENSMUSG00000061186	CCDS38046	[A<>B<>C<>D<>F<>G<>H<>I<>J<>K<>L<>M<>N<>OP<>Q<>R<>TV<>W<>X<>Y]
9250	ENSMUSG00000061186	CCDS57152	[A<>B<>C<>D<>F<>G<>H<>I<>J<>K<>L<>M<>N<>OP<>Q<>R<>S<>TV<>W<>X<>Y]
9250	ENSMUSG00000061186	CCDS57153	[A<>B<>C<>DE]
9252	ENSMUSG00000007050	CCDS28671	[B<>C<>E<>FG<>H]
9252	ENSMUSG00000007050	CCDS57069	[B<>C<>D<>E<>F]
9253	ENSMUSG00000023349	CCDS20512	[B<>C<>D<>EF<>G<>H]
9253	ENSMUSG00000023349	CCDS51895	[B<>C<>EF<>G<>H]
9253	ENSMUSG00000023349	CCDS51896	[B<>D<>EF<>G<>H]
9254	ENSMUSG00000002325	CCDS27119	[E<>F<>G<>J<>K<>L<>M<>NO]
9254	ENSMUSG00000002325	CCDS49496	[A<>B<>DE<>F<>G<>J<>K<>L<>M<>NO]
9254	ENSMUSG00000002325	CCDS49497	[C<>DE<>F<>G<>J<>K<>L<>M<>NO]
9255	ENSMUSG00000033701	CCDS48397	[A<>B<>C<>D]
9255	ENSMUSG00000033701	CCDS48398	[A<>B<>C<>E]
9256	ENSMUSG00000058099	CCDS27694	[C<>F<>G<>H<>I<>J]
9257	ENSMUSG00000026707	CCDS50506	[C<>D<>E<>FG<>H<>I<>J<>K<>L<>MN]
9258	ENSMUSG00000000244	CCDS22037	[C<>D<>E<>F<>G<>H<>I<>J]
9258	ENSMUSG00000000244	CCDS52459	[A<>BC<>D<>E<>F<>G<>H<>I<>J]
9258	ENSMUSG00000000244	CCDS52460	[C<>D<>E<>F<>G<>I<>J]
9258	ENSMUSG00000000244	CCDS52461	[C<>D<>E<>G<>I<>J]
9260	ENSMUSG00000054892	CCDS80298	[F<>G<>H<>I<>J<>K<>L<>M<>N<>O<>P<>Q<>R]
9261	ENSMUSG00000023805	CCDS28365	[D<>E<>F<>G<>H<>J<>K<>L<>M<>N<>O<>P<>Q<>R<>S<>T<>U<>V<>W<>X<>Y<>Z<>A1<>A2<>A5]
9261	ENSMUSG00000023805	CCDS70757	[I<>J<>K<>L<>M<>N<>O<>P<>Q<>R<>S<>T<>U<>V<>W<>X<>Z<>A1<>A2<>A3]
9263	ENSMUSG00000035642	CCDS52315	[A<>BC<>E]
9263	ENSMUSG00000035642	CCDS52316	[A<>BC<>D<>E]
9264	ENSMUSG00000029468	CCDS19651	[A<>B<>C<>E<>F<>G<>H<>I<>J<>K<>L<>M<>P]
9264	ENSMUSG00000029468	CCDS19653	[A<>B<>C<>D]
9264	ENSMUSG00000029468	CCDS51644	[A<>B<>C<>E<>F<>G<>H<>I<>J<>K<>L<>M<>O]
9265	ENSMUSG00000020696	CCDS48867	[B<>CD<>E<>F<>G<>H<>I]
9266	ENSMUSG00000021982	CCDS49513	[A<>B<>C<>D<>E<>F<>G<>H<>I<>N]
9266	ENSMUSG00000021982	CCDS49514	[A<>B<>C<>D<>E<>F<>G<>H<>I<>KL<>N]
9266	ENSMUSG00000021982	CCDS49515	[A<>B<>C<>D<>E<>F<>G<>H<>I<>J]
9267	ENSMUSG00000030980	CCDS40104	[B<>G<>HI<>J]
9267	ENSMUSG00000030980	CCDS52375	[D<>G<>HI<>J]
9267	ENSMUSG00000030980	CCDS52376	[AB<>CDF<>G<>HI<>J]
9267	ENSMUSG00000030980	CCDS52377	[AB<>CD<>G<>HI<>J]
9268	ENSMUSG00000078656	CCDS70311	[A<>B<>CD<>E<>F<>I]
9268	ENSMUSG00000078656	CCDS70313	[A<>B<>D<>E<>F<>H]
9269	ENSMUSG00000028459	CCDS38740	[A<>B<>C<>D<>E<>F<>J<>K]
9269	ENSMUSG00000028459	CCDS51164	[A<>B<>E<>F<>J<>K]
9269	ENSMUSG00000028459	CCDS51165	[A<>B<>D<>E<>F<>IJ<>K]
9269	ENSMUSG00000028459	CCDS51166	[A<>B<>C<>D<>E<>F<>IJ<>K]
9272	ENSMUSG00000056222	CCDS79193	[A<>C<>D<>E<>F<>G<>H<>I<>L]
9272	ENSMUSG00000056222	CCDS79194	[A<>B<>C<>D<>E<>F<>G<>H<>I<>L]
9273	ENSMUSG00000063445	CCDS27923	[A<>B<>C<>D<>E<>HI]
9273	ENSMUSG00000063445	CCDS70680	[A<>B<>D<>E<>F]
9274	ENSMUSG00000035258	CCDS37359	[B<>C<>D<>E<>F<>G<>H<>I<>J<>K<>L<>M<>N<>O<>P<>Q<>R<>S<>V<>W<>X<>Y<>Z<>A1<>A2<>A4<>A5<>A6<>A7<>A8<>A9A10<>A11<>A12<>A13<>A14<>A15<>A16<>A17<>A18<>A19]
9274	ENSMUSG00000035258	CCDS37360	[B<>C<>D<>E<>F<>G<>H<>I<>J<>K<>L<>M<>N<>O<>P<>Q<>R<>S<>Z<>A1<>A2<>A3<>A4<>A5<>A6<>A7<>A8<>A9A10<>A11<>A12<>A13<>A14<>A15<>A16<>A17<>A18<>A19]
9274	ENSMUSG00000035258	CCDS37361	[B<>C<>D<>E<>F<>G<>H<>I<>J<>K<>L<>M<>N<>O<>P<>Q<>R<>S<>Z<>A1<>A4<>A5<>A6<>A7<>A8<>A9A10<>A11<>A12<>A13<>A14<>A15<>A16<>A17<>A18<>A19]
9274	ENSMUSG00000035258	CCDS37362	[B<>C<>D<>E<>F<>G<>H<>I<>J<>K<>L<>Z<>A1<>A4<>A5<>A6<>A7<>A8<>A9A10<>A11<>A12<>A13<>A14<>A15<>A16<>A17<>A18<>A19]
9275	ENSMUSG00000021661	CCDS70492	[A<>B<>CD<>E<>F<>G<>H<>K]
9276	ENSMUSG00000049985	CCDS49363	[B<>CD<>E<>F<>G<>H]
9276	ENSMUSG00000049985	CCDS49364	[B<>CD<>E<>F<>G<>I<>JK]
9277	ENSMUSG00000057715	CCDS48218	[B<>C<>D<>E<>F<>G<>H<>J]
9278	ENSMUSG00000020096	CCDS23873	[B<>D<>EF<>G<>IJ<>K<>L<>M<>N]
9278	ENSMUSG00000020096	CCDS23874	[B<>D<>F<>GH]
9278	ENSMUSG00000020096	CCDS48572	[B<>D<>F<>G<>IJ<>K<>L<>M<>N]
9278	ENSMUSG00000020096	CCDS48573	[C<>D<>EF<>GH]
9280	ENSMUSG00000074895	CCDS49269	[F<>G<>H<>I<>JKL<>NO]
9280	ENSMUSG00000074895	CCDS49270	[F<>G<>H<>I<>K]
9280	ENSMUSG00000074895	CCDS70459	[CD<>F<>G<>H<>I<>K]
9280	ENSMUSG00000074895	CCDS70460	[CDE<>F<>G<>H<>I<>JKL<>NO]
9282	ENSMUSG00000051682	CCDS28862	[A<>BCD<>E<>GH<>IJ<>K]
9282	ENSMUSG00000051682	CCDS50139	[A<>BCD<>E<>FGH<>IJ<>K]
9282	ENSMUSG00000051682	CCDS50140	[A<>BCD<>E<>H<>IJ<>K]
9282	ENSMUSG00000051682	CCDS50141	[A<>CD<>E<>GH<>IJ<>K]
9284	ENSMUSG00000037447	CCDS14876	[A<>CD<>G<>HI<>J]
9284	ENSMUSG00000037447	CCDS48239	[A<>CD<>E<>F<>G<>HI<>J]
9284	ENSMUSG00000037447	CCDS78560	[B<>CD<>E<>F<>G<>HI<>J]
9285	ENSMUSG00000020717	CCDS25558	[B<>C<>D<>E<>F<>G<>H<>I<>J<>K<>L<>M<>N<>Q]
9285	ENSMUSG00000020717	CCDS25559	[B<>C<>D<>E<>F<>G<>H<>I<>J<>K<>L<>M<>N<>O<>Q]
9285	ENSMUSG00000020717	CCDS79068	[B<>C<>D<>F<>G<>H<>I<>J<>K<>L<>M<>N<>O<>P<>QR]
9288	ENSMUSG00000033773	CCDS19506	[A<>B<>C<>EF<>G<>H<>I<>J<>KL<>M<>N<>Q]
9288	ENSMUSG00000033773	CCDS51588	[A<>B<>C<>EF<>G<>H<>I<>J<>KL<>M<>N<>O]
9288	ENSMUSG00000033773	CCDS51589	[F<>G<>H<>I<>J<>KL<>M<>N<>O]
9288	ENSMUSG00000033773	CCDS71630	[A<>B<>C<>EF<>G<>H<>I<>J<>KL<>M<>N<>P]
9288	ENSMUSG00000033773	CCDS71631	[D<>EF<>G<>H<>I<>J<>KL<>M<>N<>Q]
9289	ENSMUSG00000041264	CCDS39406	[AB<>C<>DE<>F<>G<>H<>I<>J<>L]
9289	ENSMUSG00000041264	CCDS51705	[E<>F<>G<>H<>I<>J<>L]
9289	ENSMUSG00000041264	CCDS71718	[A<>C<>DE<>F<>G<>H<>I<>JKLM]
9290	ENSMUSG00000054435	CCDS39481	[A<>B<>D<>JK]
9290	ENSMUSG00000054435	CCDS57421	[A<>B<>DE]
9290	ENSMUSG00000054435	CCDS57422	[A<>B<>GH]
9290	ENSMUSG00000054435	CCDS57423	[A<>BCD<>IJ]
9291	ENSMUSG00000064215	CCDS26130	[B<>C<>E<>F<>GH]
9291	ENSMUSG00000064215	CCDS26131	[B<>C<>F<>GH]
9291	ENSMUSG00000064215	CCDS26132	[B<>F<>GH]
9291	ENSMUSG00000064215	CCDS36529	[B<>C<>D<>E<>F<>GH]
9291	ENSMUSG00000064215	CCDS36530	[B<>C<>D<>F<>GH]
9292	ENSMUSG00000039936	CCDS51381	[A<>B<>C<>D<>E<>F<>G<>H<>I<>J<>L<>MN<>O<>P<>Q<>S<>T<>U<>V<>W<>X<>Y]
9292	ENSMUSG00000039936	CCDS51383	[A<>B<>C<>D<>E<>F<>G<>H<>I<>J<>KL<>N<>O<>P<>Q<>RS<>T<>U<>V<>W<>X<>Y]
9292	ENSMUSG00000039936	CCDS51384	[A<>B<>C<>D<>E<>F<>G<>H<>I<>J<>KL<>MN<>O<>P<>Q<>S<>T<>U<>V<>W<>X<>Y]
9293	ENSMUSG00000075415	CCDS15894	[A<>B<>C<>DE<>F<>G<>H<>I<>JK]
9294	ENSMUSG00000028943	CCDS18989	[A<>B<>C<>D<>E<>G<>H<>J<>K<>M<>N<>P<>R<>S<>T<>U]
9294	ENSMUSG00000028943	CCDS18990	[F<>G<>H<>K<>M<>N<>P<>R<>S<>T<>U]
9294	ENSMUSG00000028943	CCDS18991	[F<>G<>H<>M<>N<>P<>R<>S<>T<>U]
9294	ENSMUSG00000028943	CCDS18992	[F<>G<>H<>M<>P<>R<>S<>T<>U]
9294	ENSMUSG00000028943	CCDS18993	[F<>G<>H<>K<>M<>P<>R<>S<>T<>U]
9295	ENSMUSG00000034813	CCDS36071	[A<>D<>E<>F<>G<>H<>I<>J<>L<>N<>O<>P<>Q<>R<>S<>T<>U<>V<>W<>Y<>Z<>A1A2]
9295	ENSMUSG00000034813	CCDS70111	[A<>C<>D<>E<>F<>G<>H<>I<>J<>K<>L<>N<>O<>P<>Q<>R<>S<>T<>U<>V<>W<>Y<>Z<>A1<>A3]
9295	ENSMUSG00000034813	CCDS70112	[A<>C<>D<>E<>F<>G<>H<>I<>J<>L<>N<>O<>P<>Q<>R<>S<>T<>U<>V<>W<>Y<>Z<>A1A2]
9295	ENSMUSG00000034813	CCDS70114	[M<>N<>O<>P<>Q<>R<>S<>T<>V<>W<>Y<>Z<>A1A2]
9296	ENSMUSG00000000731	CCDS70051	[A<>B<>C<>D<>E<>FG<>H<>J<>K<>N<>O]
9296	ENSMUSG00000000731	CCDS70054	[A<>B<>C<>D<>E<>FG<>H<>IJ<>K<>N<>O]
9296	ENSMUSG00000000731	CCDS70056	[A<>B<>C<>D<>E<>F<>H<>J<>K<>N<>O]
9296	ENSMUSG00000000731	CCDS70057	[A<>B<>C<>D<>E<>F<>H<>J<>K<>M<>N<>OP<>Q]
9296	ENSMUSG00000000731	CCDS70058	[A<>B<>C<>D<>E<>F<>H<>J<>K<>L<>M<>N<>OP<>Q]
9296	ENSMUSG00000000731	CCDS70059	[A<>B<>C<>D<>E<>F<>H<>IJ<>K<>N<>O]
9296	ENSMUSG00000000731	CCDS70060	[A<>B<>C<>D<>E<>F<>H<>IJ<>K<>L<>M<>N<>OP<>Q]
9314	ENSMUSG00000036882	CCDS21095	[B<>C<>D<>E<>F<>G<>H<>I<>J<>K<>L<>M<>N<>O<>P<>Q<>R<>S<>T<>UV<>WXY]
9319	ENSMUSG00000035206	CCDS35988	[A<>B<>C<>D<>E<>G<>H<>I<>J<>K<>L<>M<>N<>O<>R]
9324	ENSMUSG00000035941	CCDS40712	[A<>B<>C<>D<>E<>F<>G<>H<>I<>JK<>L<>M<>N<>O<>P<>Q<>R<>S<>T<>U<>VW<>X<>Y<>Z<>A1<>A2<>A3<>A4]
9329	ENSMUSG00000040136	CCDS21275	[A<>B<>C<>D<>E<>F<>G<>H<>I<>J<>K<>L<>M<>N<>O<>P<>QRS<>TU<>V<>W<>X<>Y<>Z<>A1<>A2<>A3<>A4<>A5<>A6<>A7<>A8<>A9<>A10<>A11<>A12<>A13<>A14<>A15<>A16]
9336	ENSMUSG00000020549	CCDS24841	[A<>B<>C<>D<>E<>F<>GH<>I<>J<>K<>L<>M<>N<>O<>P<>Q<>R<>S<>T<>U<>V<>W<>X<>Y<>A1]
9345	ENSMUSG00000032855	CCDS28485	[A<>B<>C<>D<>E<>F<>G<>H<>I<>JK<>L<>M<>N<>O<>P<>Q<>R<>S<>T<>U<>V<>W<>X<>Y<>A1<>A2<>A3<>A4<>A5<>A6<>A7<>A9<>A10<>A11<>A12<>A13<>A14<>A15<>A16<>A17<>A18<>A19<>A20<>A21<>A22<>A23]
9366	ENSMUSG00000029119	CCDS19243	[A<>B<>C<>D<>E<>FG<>HI<>J<>K<>LM<>N<>O<>P<>Q<>RS<>U<>V<>W<>X]
9370	ENSMUSG00000045934	CCDS51000	[A<>BCD<>EF<>G<>H<>I<>J<>K<>L<>M<>N<>O<>P<>Q<>R<>S<>T]
9380	ENSMUSG00000021271	CCDS49177	[A<>BC<>D<>E<>F<>GH<>J<>KL]
9390	ENSMUSG00000028953	CCDS19125	[AB<>C<>DF<>G<>H<>I<>J<>K<>L<>M<>N<>O<>PQ]
9398	ENSMUSG00000028245	CCDS17952	[A<>C<>D<>E<>F<>G<>H<>I<>J<>K<>L<>M<>N<>O<>P<>Q<>R<>S<>T<>U<>V<>WX<>Y<>Z<>A1<>A2<>A3<>A4<>A5<>A6<>A7]
9406	ENSMUSG00000004996	CCDS22473	[AC<>D<>FG<>H<>I]
9413	ENSMUSG00000039057	CCDS40218	[C<>D<>E<>F<>G<>H<>I<>J<>K<>L<>M<>N<>O<>P<>Q<>R<>S<>T<>U<>V<>W<>X<>Y<>Z<>A1<>A2<>A3<>A4<>A5<>A6<>A8<>A9<>A10<>A11<>A12]
9417	ENSMUSG00000038545	CCDS28833	[C<>E<>F<>G<>H<>J<>K<>L<>M<>N<>O<>P<>Q<>R<>S<>T<>U<>V<>W<>X<>Y<>Z<>A1<>A2<>A3]
9419	ENSMUSG00000032267	CCDS40613	[A<>B<>C<>D<>F<>G<>H<>I<>JK<>L<>M<>N<>O<>P<>Q<>R<>S<>T<>V<>W<>X<>Y<>Z<>A1]
9424	ENSMUSG00000028963	CCDS18977	[BD<>E<>F<>H]
9437	ENSMUSG00000024079	CCDS28980	[A<>B<>D<>E<>H<>I<>J<>L<>M<>N<>O<>P<>Q<>R<>S]
9445	ENSMUSG00000040097	CCDS28463	[A<>BD<>E<>F<>G<>HI]
9452	ENSMUSG00000040112	CCDS51959	[C<>D<>E<>F<>G<>H<>IJ<>K]
9457	ENSMUSG00000059070	CCDS39958	[A<>B<>C<>D<>EG<>H]
9459	ENSMUSG00000021575	CCDS26641	[C<>D<>E<>F<>G<>I<>K<>L<>M<>O]
9461	ENSMUSG00000029110	CCDS57336	[A<>BC<>D<>E<>F<>G<>HI]
9468	ENSMUSG00000030303	CCDS39718	[A<>BC<>D<>E<>F<>G<>H<>I<>J<>K<>L<>N]
9470	ENSMUSG00000035673	CCDS24008	[A<>B<>C<>E<>F<>H<>I<>J<>K<>L<>M<>N<>O<>P<>Q<>R<>S<>T<>U<>V<>W<>X<>Y<>Z<>A1<>A2<>A3A4<>A5<>A6<>A7<>A8]
9472	ENSMUSG00000020198	CCDS35984	[A<>B<>C<>D<>E<>F<>G<>H<>I<>J<>K<>L<>MO<>P<>Q<>R<>S<>T<>U<>V<>X<>Z<>A2<>A3<>A4<>A5<>A6<>A7<>A8<>A9<>A10]
9475	ENSMUSG00000026669	CCDS15662	[A<>B<>C<>F<>GH<>I<>J<>K<>L<>M<>N<>O<>P<>Q<>S<>T<>U<>V<>W]
9518	ENSMUSG00000042064	CCDS38139	[A<>B<>D<>E<>F<>G<>H<>I<>J<>K<>L<>M<>N<>O<>P<>Q<>R<>S<>T<>U<>V<>W<>X<>Y<>Z<>A1<>A2<>A3<>A4<>A7<>A8A9<>A10<>A11<>A12<>A13]
9524	ENSMUSG00000010025	CCDS24809	[A<>B<>C<>D<>E<>F<>G<>H<>I<>L]
9530	ENSMUSG00000029122	CCDS19247	[A<>B<>C<>D<>E<>F<>G<>H<>I<>J<>K<>M<>N<>O<>P<>Q<>R<>S<>T<>U<>VW]
9546	ENSMUSG00000037020	CCDS52178	[AB<>C<>D<>E<>F<>G<>H<>I<>J<>K<>L<>M<>N<>O<>P<>Q<>R<>S<>T<>U<>V<>W<>X<>Y<>Z<>A1<>A3<>A4A5<>A7<>A8<>A10<>A11<>A12]
9553	ENSMUSG00000070738	CCDS48312	[A<>C<>D<>E<>F<>G<>H<>I<>J<>K<>L<>M<>N<>O<>P<>Q<>R<>S<>T<>U<>V<>W<>X<>Y<>Z<>A1<>A2<>A3A4<>A5<>A6]
9557	ENSMUSG00000032777	CCDS40122	[A<>B<>C<>D<>E<>F<>G<>H<>I<>J<>K<>L<>M<>N<>O<>P<>Q<>R<>S<>T<>U<>V<>W<>X<>Y<>Z<>A1<>A2<>A3<>A4<>A5<>A6<>A7A8<>A9A10<>A12<>A13<>A14A15]
9599	ENSMUSG00000031229	CCDS41095	[A<>B<>C<>D<>E<>F<>G<>H<>I<>J<>KL<>N<>O<>P<>Q<>R<>S<>T<>U<>V<>W<>X<>Y<>Z<>A2<>A3<>A4<>A5<>A6<>A7<>A8<>A9<>A10<>A11<>A12]
9608	ENSMUSG00000030629	CCDS21419	[A<>BC<>D<>E<>F<>G]
9613	ENSMUSG00000020708	CCDS25553	[A<>B<>C<>D<>EG<>H<>I<>J<>K<>L<>M]
9625	ENSMUSG00000037143	CCDS50736	[A<>B<>C<>D<>E<>FG]
9634	ENSMUSG00000036246	CCDS22350	[A<>B<>CD<>E<>F<>G<>H<>I<>J<>K<>L<>M<>N<>O<>P<>Q<>R<>S<>T<>U<>V]
9640	ENSMUSG00000020227	CCDS24204	[A<>B<>D<>E<>F<>G<>H<>I<>J<>K<>L<>M]
9645	ENSMUSG00000029502	CCDS39209	[A<>B<>D<>E<>F<>G<>H<>I<>J<>K<>L<>M<>N<>O<>P<>R<>S<>T<>U<>V<>W<>Y<>Z]
9646	ENSMUSG00000043411	CCDS38924	[A<>B<>C<>D<>E<>F<>G<>H<>I<>K<>L<>N<>O<>Q<>R<>S<>T<>U<>V<>W<>X<>Y<>Z<>A1<>A2<>A3<>A4<>A5]
9650	ENSMUSG00000030834	CCDS21272	[AB<>C<>E<>F<>G<>H<>I<>J<>K<>L<>M<>N<>O<>P<>Q<>R<>S<>T<>U<>W<>XY<>Z<>A1<>A2<>A3<>A4<>A5<>A6<>A7<>A8<>A9]
9654	ENSMUSG00000007589	CCDS27125	[A<>B<>D<>E<>F<>G<>I<>J<>K]
9657	ENSMUSG00000042489	CCDS18655	[A<>B<>C<>E<>F<>G<>H<>I<>J<>K<>M<>N<>O<>P<>Q<>R<>S<>T<>U<>V<>W<>X<>Y<>Z<>A1]
9669	ENSMUSG00000028434	CCDS51180	[A<>B<>C<>D<>E<>F<>G<>H<>I<>J<>K<>L<>M<>N<>O<>PQ]
9674	ENSMUSG00000039183	CCDS28500	[AB<>C<>DE<>F<>G<>H<>I]
9681	ENSMUSG00000000791	CCDS22382	[B<>C<>D<>F<>G<>HI<>J<>K<>L<>N<>O<>P<>Q<>R<>S<>TU]
9689	ENSMUSG00000020310	CCDS23981	[B<>C<>D<>EG<>H]
9714	ENSMUSG00000018868	CCDS49685	[A<>B<>C<>DE<>F<>G<>H<>I<>K<>L]
9724	ENSMUSG00000062906	CCDS27739	[A<>B<>C<>D<>E<>F<>G<>H<>I<>J<>K<>L<>M<>N<>O<>P<>Q<>R<>ST<>UW]
9740	ENSMUSG00000022209	CCDS27110	[B<>C<>D<>E<>F<>G<>I<>J]
9741	ENSMUSG00000053754	CCDS36919	[B<>C<>D<>E<>F<>G<>H<>I<>J<>K<>L<>M<>N<>O<>P<>Q<>R<>S<>T<>U<>V<>W<>X<>Y<>Z<>A1<>A2<>A3<>A4<>A5<>A6<>A7A8<>A9<>A10<>A11<>A12<>A13]
9762	ENSMUSG00000024570	CCDS29364	[A<>BD<>E<>F<>G<>HJ]
9783	ENSMUSG00000031497	CCDS22094	[B<>C<>D<>F<>G<>H]
9790	ENSMUSG00000005698	CCDS22606	[A<>B<>CD<>E<>F<>G<>H<>I<>JK<>L]
9793	ENSMUSG00000031671	CCDS22566	[ABCF<>G<>H<>I<>J<>K<>L]
9823	ENSMUSG00000068394	CCDS38229	[A<>B<>C<>E<>FG<>HI<>J<>K<>L<>M<>N<>O<>Q<>R<>S<>T<>V<>W<>X<>Y<>Z<>A1<>A2<>A3<>A4<>A5A6<>A7A8]
9825	ENSMUSG00000053675	CCDS16632	[A<>BC<>D<>E<>F<>G<>H<>I<>J<>K<>L<>M<>N]
9828	ENSMUSG00000056763	CCDS35511	[C<>D<>E<>F<>G<>HI<>J<>K<>L<>M<>N<>O<>P<>Q<>R<>S<>T<>U<>V<>W<>X<>Y<>Z<>A1<>A2<>A3<>A4<>A5<>A6]
9843	ENSMUSG00000037337	CCDS39865	[A<>B<>C<>D<>E<>F<>G<>H<>I<>J<>K<>L<>M<>N<>O<>P<>Q<>R<>S<>T<>U<>V<>W<>X<>Y<>Z<>A1<>A2<>A3<>A4<>A5<>A7A8]
9853	ENSMUSG00000034758	CCDS24064	[C<>D<>E<>J<>N<>O<>P<>R<>ST<>U<>V<>W<>X]
9854	ENSMUSG00000052794	CCDS22414	[B<>C<>D<>E<>FG<>H<>IJ]
9861	ENSMUSG00000034949	CCDS48642	[A<>C<>F<>G<>H<>I<>J<>K<>L<>N<>O<>Q<>R<>S<>T<>U<>V<>W]
9863	ENSMUSG00000034917	CCDS24051	[C<>D<>E<>F<>G<>H<>I<>J<>L<>M<>N<>O<>P<>Q<>R<>S<>T<>U<>V<>W]
9869	ENSMUSG00000040428	CCDS52248	[A<>B<>C<>D<>E<>F<>G<>HI<>J<>K<>L<>M<>N<>O<>P<>Q<>R<>ST<>U]
9874	ENSMUSG00000002343	CCDS40371	[D<>E<>F<>G<>I<>J<>K]
9884	ENSMUSG00000015652	CCDS19077	[A<>BC<>D<>G]
9903	ENSMUSG00000039126	CCDS50400	[A<>B<>C<>D<>E<>F<>G<>H<>J<>K<>L<>MN<>P<>Q<>R<>S<>T<>U<>V<>W]
9916	ENSMUSG00000025188	CCDS37992	[A<>B<>C<>D<>E<>F<>H<>I<>K<>L<>M<>N<>O<>P<>Q<>R<>S<>T]
9920	ENSMUSG00000058297	CCDS35910	[A<>C<>D<>E<>F<>G<>H<>J<>K<>L<>M]
9933	ENSMUSG00000011877	CCDS25080	[A<>B<>C<>D<>E<>F<>G<>H<>I<>J<>K<>L<>M<>OP<>Q<>R<>S<>T<>U<>V]
9947	ENSMUSG00000020865	CCDS25254	[A<>B<>C<>D<>E<>F<>G<>HI<>J<>K<>L<>M<>O<>P<>Q<>R<>S<>T<>U<>W<>X<>Y<>Z<>A1<>A2<>A3<>A4<>A5<>A6<>A7<>A8]
9963	ENSMUSG00000001942	CCDS22983	[A<>BC<>D<>E<>FG<>H<>I<>J<>K<>L]
9970	ENSMUSG00000057367	CCDS22811	[AC<>D<>E<>FG<>H<>I<>J]
9982	ENSMUSG00000098112	CCDS59622	[C<>D<>E<>F<>G<>H<>I<>J<>K<>O<>P]
9987	ENSMUSG00000030346	CCDS39644	[A<>B<>C<>E<>F<>GH<>I<>J<>KL]
9996	ENSMUSG00000063870	CCDS20543	[A<>B<>D<>E<>F<>G<>H<>I<>J<>K<>L<>M<>N<>O<>P<>Q<>R<>S<>T<>U<>V<>W<>X<>Y<>Z<>A1<>A2<>A3<>A4<>A5<>A6<>A7<>A8<>A9<>A10<>A11<>A12<>A13A15]
10005	ENSMUSG00000058298	CCDS23846	[A<>B<>CD<>E<>F<>G<>H<>I<>K<>L<>M<>N<>O<>P]
10008	ENSMUSG00000037446	CCDS28578	[A<>B<>C<>E<>G<>H<>I<>J<>K<>L<>M<>N<>O<>P<>Q]
10009	ENSMUSG00000036196	CCDS70779	[A<>B<>C<>D<>E<>F<>G<>H<>I<>J<>K<>L<>M<>N<>O<>P<>Q<>R<>T]
10028	ENSMUSG00000032343	CCDS57685	[A<>B<>C<>D<>E<>F<>G<>H<>I<>J<>K<>L<>MN<>O<>P<>Q<>R]
10041	ENSMUSG00000000869	CCDS24682	[A<>B<>C<>E]
10043	ENSMUSG00000018849	CCDS24545	[A<>B<>C<>D<>E<>F<>G<>H<>I<>J<>K<>L<>M<>N<>O<>P<>R<>S<>T<>U<>W<>Y<>Z]
10045	ENSMUSG00000034987	CCDS26526	[A<>D]
10063	ENSMUSG00000026117	CCDS14888	[A<>B<>C<>D<>F<>G<>HI<>J<>K<>L<>M<>N]
10081	ENSMUSG00000026073	CCDS14909	[B<>C<>D<>EF<>G<>H<>J<>KL]
10105	ENSMUSG00000021311	CCDS36591	[C<>D<>E<>F<>G<>H<>I<>J<>K<>L<>M<>N<>O<>P<>Q<>R<>S<>T<>U<>V<>W<>X<>Y<>Z<>A1<>A2<>A3<>A4<>A5<>A6<>A7<>A8]
10124	ENSMUSG00000071890	CCDS48419	[A<>B<>C<>D<>E<>F<>G<>I<>J<>K<>L<>M<>N<>O<>Q<>R<>S<>T<>U<>V<>WX]
10130	ENSMUSG00000026700	CCDS15416	[A<>E<>F]
10142	ENSMUSG00000002028	CCDS40603	[A<>B<>C<>D<>E<>F<>G<>H<>I<>J<>K<>L<>M<>N<>P<>Q<>R<>S<>T<>U<>V<>W<>X<>Y<>Z<>A2<>A3<>A4<>A5<>A6<>A7<>A8A9<>A11<>A12<>A13<>A14]
10143	ENSMUSG00000002031	CCDS23119	[A<>D<>E<>F<>G<>H<>I<>J<>K<>L]
10176	ENSMUSG00000038828	CCDS19164	[A<>B<>C<>D<>E<>F<>G<>H<>I<>J<>K<>L<>M<>N<>O<>Q<>R]
10188	ENSMUSG00000038736	CCDS27455	[A<>C<>D<>E<>F<>GH<>I<>J<>K<>L]
10190	ENSMUSG00000026748	CCDS15705	[A<>B<>C<>D<>E<>F<>G<>H<>I<>JK<>L<>M<>N<>O]
10200	ENSMUSG00000022091	CCDS27249	[A<>BC<>D<>E<>F<>G<>HI<>J<>K<>L<>M<>N<>OP<>Q<>R<>S<>T<>U<>V<>W<>X]
10201	ENSMUSG00000022041	CCDS27219	[A<>CD<>E<>F<>G<>H]
10204	ENSMUSG00000033767	CCDS38463	[A<>B<>C<>D<>E<>F<>G<>H<>I<>J<>K<>LM<>N<>O<>P<>Q<>R<>S<>T<>U<>V<>W<>X<>Y<>Z<>A1<>A2<>A3A4<>A5<>A6<>A7<>A8<>A9A10<>A11<>A12]
10206	ENSMUSG00000031659	CCDS22509	[A<>B<>C<>D<>E<>F<>G<>H<>I<>J<>K<>LM<>N<>O<>P<>Q<>R<>T<>UV<>W<>X<>Y<>Z<>A1<>A2]
10218	ENSMUSG00000074344	CCDS38582	[D<>E<>G<>H<>I<>K]
10230	ENSMUSG00000061322	CCDS18066	[B<>C<>D<>E<>F<>H<>I<>J<>K<>L<>M<>N<>O<>P<>Q<>R<>S<>T<>U<>V]
10232	ENSMUSG00000063455	CCDS51749	[B<>C<>D<>E<>F<>G<>H<>I<>J<>K<>L<>M<>N<>O<>P<>Q<>R<>ST<>U<>VW]
10233	ENSMUSG00000021822	CCDS26858	[A<>D<>E<>F<>G<>H<>I<>J<>K<>L]
10236	ENSMUSG00000029516	CCDS19597	[A<>B<>C<>D<>E<>F<>H<>I<>J<>K<>L<>M<>N<>O<>P<>Q<>R<>S<>T<>U<>V<>W<>X<>Y<>Z<>A1<>A2<>A3<>A4<>A6<>A7<>A8<>A9<>A10<>A11<>A12<>A13<>A14<>A15<>A16<>A17<>A18<>A19<>A20<>A21<>A22<>A23]
10240	ENSMUSG00000029599	CCDS39241	[A<>B<>C<>D<>E<>F<>G<>H<>I<>J<>K<>L<>MN<>O<>P<>Q<>R<>S<>T<>V]
10249	ENSMUSG00000026987	CCDS16056	[A<>B<>DE<>F<>G<>H<>I<>J<>K<>L<>N<>O<>P<>Q<>R<>S<>T<>U<>V<>W<>X<>Y<>Z<>A1<>A2<>A3<>A4<>A5<>A6A7<>A8<>A9<>A10<>A11<>A12]
10257	ENSMUSG00000016995	CCDS17034	[A<>B<>C<>D<>E<>F<>G<>H<>I<>J]
10259	ENSMUSG00000016933	CCDS16996	[A<>B<>C<>D<>E<>F<>G<>H<>I<>J<>K<>L<>M<>N<>O<>P<>Q<>R<>S<>T<>U<>V<>W<>X<>Y<>Z<>A1<>A2<>A3<>A4<>A6<>A8<>A9]
10271	ENSMUSG00000021377	CCDS26490	[A<>B<>C<>D<>E<>F<>GH<>I<>J<>K]
10272	ENSMUSG00000025774	CCDS14835	[B<>CD<>E<>F<>G<>H<>IJ]
10274	ENSMUSG00000034387	CCDS20405	[A<>B<>C<>EF<>G<>H<>I<>J<>K<>L<>M<>O]
10278	ENSMUSG00000026803	CCDS38089	[B<>CD<>E<>F<>G<>H<>I<>J<>K<>L<>N]
10303	ENSMUSG00000037958	CCDS25075	[A<>B<>CD<>E<>F<>G<>HI]
10307	ENSMUSG00000037544	CCDS26987	[A<>B<>C<>D<>E<>F<>G<>I<>J<>K<>L<>M<>N<>P<>Q<>R<>S<>UW]
10316	ENSMUSG00000038135	CCDS19129	[A<>B<>D<>E]
10319	ENSMUSG00000039959	CCDS51663	[A<>B<>C<>D<>E<>F<>G<>H<>I<>J<>K<>L<>M<>N<>O<>P<>R<>S<>T<>U<>V<>W<>X<>Y<>Z<>A1<>A2<>A3<>A4<>A5<>A6]
10329	ENSMUSG00000025608	CCDS19983	[C<>G<>H<>I<>J<>K<>L<>MN]
10347	ENSMUSG00000036023	CCDS27025	[B<>D<>G<>H<>I<>J<>K<>L<>M<>N<>O<>P<>Q<>R<>S<>T]
10353	ENSMUSG00000031133	CCDS40984	[AB<>C<>D<>E<>GH<>I<>J<>K<>L<>M<>N<>O<>P<>Q<>R<>S<>T<>U<>V<>X<>Y<>Z]
10363	ENSMUSG00000003341	CCDS24024	[E<>F<>G<>H<>I<>J<>K<>L<>M<>O<>P<>Q<>R<>S<>U<>V<>WX<>Y<>Z<>A1<>A2<>A3<>A4<>A5<>A6<>A7<>A9]
10368	ENSMUSG00000019261	CCDS22387	[A<>C<>D<>E<>G<>H<>I]
10372	ENSMUSG00000044279	CCDS28924	[A<>C<>DE]
10373	ENSMUSG00000027580	CCDS38380	[AB<>C<>D<>E<>F<>H<>I<>J<>L<>M<>N<>O<>P<>R<>SU<>V<>W<>X]
10385	ENSMUSG00000041258	CCDS50337	[A<>C<>D<>E<>F<>G<>I<>J<>K<>L<>M<>N<>O<>P<>Q<>R<>S<>T<>U<>V<>W<>X<>Y<>Z<>A1<>A2<>A3<>A4<>A5<>A6A7]
10392	ENSMUSG00000006154	CCDS20736	[A<>B<>C<>D<>E<>G<>H<>I<>J<>K<>L<>M<>N<>O<>P<>QR<>S<>T<>U]
10396	ENSMUSG00000062773	CCDS20959	[C<>D<>EF<>G<>H]
10397	ENSMUSG00000023235	CCDS22085	[A<>B<>G<>H<>I]
10403	ENSMUSG00000034063	CCDS51853	[A<>B<>D<>E<>F<>G<>H<>I<>J<>K<>L<>M<>N<>O<>P<>Q<>S]
10421	ENSMUSG00000038807	CCDS25032	[A<>B<>D<>E<>F<>G<>H<>I<>J<>K<>L<>M<>N<>O<>P<>Q<>R<>S<>T<>U<>V<>W<>Y<>Z]
10423	ENSMUSG00000040463	CCDS24986	[B<>C<>D<>E<>F<>G<>H<>I<>J<>K<>L<>M<>N<>O<>P<>Q<>R<>S<>T<>U<>VW<>X<>YZ<>A1<>A2<>A3A5]
10429	ENSMUSG00000037773	CCDS50711	[A<>B<>CD<>E<>F<>H<>I]
10432	ENSMUSG00000041977	CCDS38472	[A<>B<>C<>D<>E<>F<>G<>H<>I<>J<>K<>L<>M<>N<>O<>P<>Q<>R<>S<>T<>V<>W<>X<>Y<>Z<>A1<>A2<>A3<>A4<>A5<>A6<>A7<>A8<>A9<>A10<>A11<>A12A13<>A14<>A15<>A16]
10439	ENSMUSG00000040123	CCDS49505	[B<>C<>D<>EF<>H<>I]
10452	ENSMUSG00000042810	CCDS20102	[A<>BC<>D<>E<>FG<>I<>J<>K<>L<>M<>N<>O<>P<>Q<>R<>S<>T<>U]
10459	ENSMUSG00000022057	CCDS49532	[A<>B<>CD<>E<>F<>G<>I<>J<>K<>L<>M<>N<>O<>P]
10463	ENSMUSG00000068744	CCDS17758	[A<>B<>C<>D<>FG<>I<>J]
10475	ENSMUSG00000034610	CCDS18451	[A<>B<>C<>D<>E<>F<>G<>H<>I<>J<>K<>L<>M<>N<>O<>P<>Q<>R<>S<>T<>U<>V<>W<>X<>A1<>A2<>A3<>A4<>A5A6]
10498	ENSMUSG00000034833	CCDS48735	[A<>B<>CD<>E<>F<>GH<>I<>J]
10510	ENSMUSG00000026251	CCDS15129	[A<>BC<>D<>E<>F<>G<>H<>I<>J<>K<>L<>M]
10519	ENSMUSG00000071350	CCDS36939	[A<>B<>CD<>F<>G<>H<>I<>J<>K<>L<>M<>N<>O<>P]
10530	ENSMUSG00000037531	CCDS17299	[A<>BC<>D<>EF<>G<>H<>I]
10533	ENSMUSG00000044103	CCDS50518	[B<>C<>D<>E]
10534	ENSMUSG00000026985	CCDS38063	[B<>C<>D<>E]
10541	ENSMUSG00000070953	CCDS15951	[A<>BC<>D<>E<>F<>G<>H<>I]
10546	ENSMUSG00000067144	CCDS28829	[A<>C<>D<>E<>F<>G<>H<>I<>J<>L]
10561	ENSMUSG00000032015	CCDS40596	[B<>C<>D<>E<>G<>H<>I<>J<>K<>L<>M<>N<>O]
10566	ENSMUSG00000034485	CCDS23259	[A<>C<>D<>E<>F<>G<>H<>IJ<>K<>L<>M<>N<>O<>P<>Q<>R<>S<>T<>U]
10568	ENSMUSG00000028360	CCDS38679	[A<>D<>E<>F<>G<>H<>I<>J<>K<>L<>M<>N<>O<>P<>Q<>R<>S<>T<>U<>V<>W<>Y]
10571	ENSMUSG00000029161	CCDS51454	[A<>BCD<>E<>F<>G<>HI]
10576	ENSMUSG00000062077	CCDS19173	[A<>B<>C<>E<>F<>G<>H<>IJ<>KL]
10578	ENSMUSG00000024795	CCDS37967	[A<>B<>C<>D<>E<>F<>G<>H<>I<>J<>L<>M<>N<>O<>PQ<>R<>T<>U<>V<>W<>X<>Y<>Z<>A1<>A2<>A3<>A4<>A5<>A6<>A7<>A8]
10590	ENSMUSG00000029798	CCDS51796	[A<>B<>C<>D<>E<>F<>G<>HI<>J<>K<>L<>M<>N<>P<>Q<>S<>T<>U<>V<>W<>X<>Y<>Z]
10604	ENSMUSG00000027997	CCDS17838	[C<>DE<>F<>G<>H<>IJ]
10607	ENSMUSG00000030219	CCDS20660	[A<>B<>C<>E<>F<>G<>I]
10608	ENSMUSG00000030228	CCDS80630	[R<>S<>T<>U<>V<>W<>X<>Y<>Z<>A1<>A2<>A3<>A4<>A5<>A6<>A7A8]
10616	ENSMUSG00000070498	CCDS57384	[A<>C<>D<>E<>F<>GH<>I<>J<>K]
10632	ENSMUSG00000020961	CCDS26090	[A<>B<>D<>E<>F<>H]
10642	ENSMUSG00000005533	CCDS21355	[A<>B<>C<>D<>E<>F<>G<>H<>I<>J<>K<>L<>M<>NO<>P<>Q<>R<>ST<>U<>V<>W]
10648	ENSMUSG00000039187	CCDS39991	[A<>B<>C<>D<>E<>F<>G<>H<>I<>J<>K<>L<>M<>N<>O<>P<>Q<>R<>S<>T<>U<>V<>W<>X<>Y<>Z<>A1<>A2<>A3<>A4A5<>A6<>A7<>A8<>A9<>A10<>A11<>A12A13]
10649	ENSMUSG00000046591	CCDS21384	[A<>B<>D<>E<>F<>G<>H<>I<>J<>K<>L<>M<>N<>O<>PQ<>R<>S<>T<>U<>V<>W<>X]
10654	ENSMUSG00000022542	CCDS27929	[A<>B<>C<>D<>E<>F<>GH]
10670	ENSMUSG00000024313	CCDS37747	[A<>B<>CD<>E<>F<>G<>H<>I<>J<>K<>L<>M<>N<>O<>PQ]
10675	ENSMUSG00000039963	CCDS25712	[F<>G<>H<>I<>J<>K<>L<>M<>N<>O<>P<>Q<>R<>S<>T<>V<>W<>X]
10676	ENSMUSG00000013483	CCDS25715	[A<>B<>C<>D<>E<>F<>G<>H<>I<>K<>L<>M<>N<>O<>Q<>R<>S<>T<>U<>V]
10679	ENSMUSG00000039781	CCDS36386	[A<>B<>C<>D<>E<>F<>G<>H<>J<>K<>L<>M<>N<>O<>P<>Q<>R<>S<>T<>U<>V<>W<>X<>Y<>Z]
10685	ENSMUSG00000024941	CCDS29480	[A<>B<>CE<>F<>G<>H<>I<>J<>K<>L<>M<>N<>OP<>Q<>R<>S<>T]
10689	ENSMUSG00000011832	CCDS40207	[AB<>C<>D<>E<>F<>G<>H<>I<>J<>K]
10691	ENSMUSG00000051113	CCDS52232	[B<>CD<>F<>GH<>I]
10696	ENSMUSG00000028860	CCDS38902	[A<>B<>C<>D<>EFG<>H<>I<>J<>K<>L<>M<>N<>O<>P]
10698	ENSMUSG00000028549	CCDS18387	[A<>C<>D<>F<>G<>H<>I<>J]
10721	ENSMUSG00000027938	CCDS17524	[AB<>D<>E<>F<>G<>H<>I<>J<>K]
10732	ENSMUSG00000024095	CCDS70845	[BCD<>E<>F<>G<>H<>I<>J<>K<>L<>M<>N<>O<>P]
10733	ENSMUSG00000020319	CCDS24467	[C<>D<>EF<>G<>H<>I<>K<>L<>M<>N<>O<>P<>Q<>R<>U<>V<>W]
10734	ENSMUSG00000014747	CCDS20284	[C<>D<>E<>F<>G<>IJ]
10740	ENSMUSG00000055612	CCDS16121	[A<>B<>D<>E<>G<>H<>I<>J<>K]
10744	ENSMUSG00000026004	CCDS35603	[A<>B<>C<>D<>E<>F<>G<>IJ<>K<>L<>M<>N<>O]
10746	ENSMUSG00000049515	CCDS15160	[A<>B<>C<>D<>E<>F<>J<>K<>L]
10748	ENSMUSG00000034023	CCDS20426	[A<>B<>C<>D<>E<>F<>G<>H<>I<>J<>K<>L<>M<>N<>O<>P<>Q<>R<>S<>T<>U<>V<>W<>X<>Y<>Z<>A1A2<>A3<>A4<>A5<>A6<>A7<>A8<>A9<>A10<>A11<>A12<>A13<>A14<>A15<>A16<>A17<>A19]
10759	ENSMUSG00000022755	CCDS28225	[A<>B<>C<>D<>F<>GH<>I<>J<>K<>L<>M<>N<>O<>P<>Q<>R]
10780	ENSMUSG00000055546	CCDS36137	[A<>B<>D<>F<>H<>I<>J<>K<>L]
10785	ENSMUSG00000021336	CCDS49221	[A<>BC<>E<>F<>G<>H<>I<>J<>K<>L<>M]
10787	ENSMUSG00000040260	CCDS37648	[A<>B<>C<>D<>E<>F<>G<>H<>I<>J<>K<>L<>M<>N<>O<>P<>Q<>R<>S<>T<>U<>V<>WX<>Y<>Z]
10796	ENSMUSG00000019772	CCDS56682	[A<>BC<>D<>EF<>G]
10805	ENSMUSG00000051592	CCDS29961	[A<>B<>C<>D<>F<>G<>H<>I<>J<>K<>L<>M]
10807	ENSMUSG00000054737	CCDS40887	[A<>CD<>EF<>G]
10811	ENSMUSG00000042498	CCDS30434	[A<>B<>C<>D<>E<>F<>G<>HIJ<>K<>L<>N<>O<>P<>Q]
10813	ENSMUSG00000036198	CCDS40963	[A<>C<>D<>E<>F<>G<>H<>I<>J<>K<>L<>M<>N]
10820	ENSMUSG00000050891	CCDS37082	[A<>B<>C<>DE<>F<>G<>H<>I<>J<>K<>L<>N]
10825	ENSMUSG00000041491	CCDS29682	[AB<>C<>D<>E<>F<>G<>H<>I<>K<>L<>M<>N<>O<>P<>RS]
10828	ENSMUSG00000052406	CCDS15819	[AB<>F<>G<>H<>I<>J<>K<>L]
10830	ENSMUSG00000026924	CCDS38085	[A<>B<>C<>D<>E<>F<>G<>H<>I<>J<>K<>L<>M<>N<>O<>P<>Q<>R<>S<>T<>V<>W<>X<>Y<>Z<>A2<>A3<>A5<>A6]
10839	ENSMUSG00000031004	CCDS52421	[A<>B<>C<>D<>E<>F<>G<>H<>I<>J<>K<>M<>O<>P]
10840	ENSMUSG00000055491	CCDS38005	[A<>B<>C<>D<>E<>F<>G<>I<>J<>K<>L<>M<>N<>O]
10862	ENSMUSG00000042606	CCDS21849	[A<>B<>C<>E<>F<>GH<>I]
10878	ENSMUSG00000036197	CCDS27764	[A<>C<>D<>E<>F<>G<>H]
10899	ENSMUSG00000021671	CCDS26703	[A<>C<>E<>H<>I<>J<>K<>L<>M<>N<>O]
10904	ENSMUSG00000072663	CCDS37041	[A<>B<>C<>E<>F<>G<>H<>I<>J<>L<>M<>O<>P<>Q<>R<>S<>T<>UV]
10914	ENSMUSG00000036641	CCDS50587	[D<>E<>F<>G<>H<>J<>K<>L<>M<>N<>O<>P]
10916	ENSMUSG00000022657	CCDS37348	[A<>B<>C<>E<>F<>G<>H<>I<>J<>K<>L<>N<>O<>P<>Q]
10918	ENSMUSG00000041293	CCDS28795	[A<>BC<>E<>F<>G<>H<>J<>K<>L<>M<>N<>O<>P<>Q]
10942	ENSMUSG00000018347	CCDS24845	[A<>B<>C<>D<>EFG<>H]
10947	ENSMUSG00000047528	CCDS35581	[A<>B<>D<>E<>F<>G<>H<>I<>J<>K<>L<>N<>O<>Q]
10953	ENSMUSG00000070469	CCDS57559	[A<>BC<>D<>E<>F<>G<>H<>I<>J<>K<>L<>M<>N<>O<>P<>Q<>R<>S<>T<>U<>V<>W<>X<>Y<>Z<>A1<>A2A3<>A4<>A5<>A7A8]
10956	ENSMUSG00000025066	CCDS38019	[A<>DE<>F<>G]
10989	ENSMUSG00000031095	CCDS40948	[B<>C<>E<>F<>G<>H<>I<>J<>K<>L<>M<>N<>O<>P<>Q<>R<>S<>T<>U<>V<>W<>X]
10990	ENSMUSG00000044201	CCDS37759	[A<>B<>C<>D<>E<>F<>H<>J<>K<>L<>M<>N<>OP]
11000	ENSMUSG00000013593	CCDS15484	[A<>B<>C<>D<>FG<>H<>I<>J<>K<>L<>M<>N<>P]
11011	ENSMUSG00000034035	CCDS18512	[A<>C<>F<>G<>H<>I<>J<>L<>N<>O<>P<>Q<>R]
11024	ENSMUSG00000009114	CCDS35945	[C<>E<>F<>H<>J<>KL<>N]
11033	ENSMUSG00000044678	CCDS27532	[F<>G<>H]
11034	ENSMUSG00000020381	CCDS48784	[A<>B<>C<>D<>H<>I<>J]
11037	ENSMUSG00000074220	CCDS39877	[A<>BC<>E<>F<>G]
11060	ENSMUSG00000029074	CCDS19058	[A<>BC<>FG<>I<>J<>K<>M<>N<>O<>P<>R<>S<>TU]
11065	ENSMUSG00000043020	CCDS17899	[B<>D<>E<>F<>G<>H<>I<>J<>K<>L<>M<>N<>O<>P<>Q<>RS<>T<>U<>V<>W<>X<>Y]
11074	ENSMUSG00000060985	CCDS56647	[A<>B<>C<>D<>E<>F<>GH<>I<>J<>K<>L<>M<>O<>P<>Q<>R<>ST]
11088	ENSMUSG00000038010	CCDS48565	[A<>B<>C<>D<>E<>F<>G<>H<>I<>J<>K<>L<>M<>N<>O<>PQ]
11100	ENSMUSG00000010538	CCDS17467	[A<>C<>DEFG]
11102	ENSMUSG00000033276	CCDS35619	[A<>B<>C<>D<>E<>F<>G<>H<>I<>J<>K<>L<>M<>N<>O<>P<>Q<>R<>S<>T<>UVW<>Y<>Z<>A1<>A2<>A3]
11108	ENSMUSG00000026018	CCDS14987	[A<>B<>C<>D<>F<>G<>H<>I<>KL<>N]
11110	ENSMUSG00000070471	CCDS50914	[ABC<>DE<>F<>H<>I<>J<>K<>L<>MP<>Q<>R<>S<>T<>UV]
11114	ENSMUSG00000053856	CCDS19172	[A<>C<>D<>F]
11115	ENSMUSG00000029134	CCDS39060	[A<>B<>CD<>E<>G<>HI<>J<>K<>L<>N<>O<>P<>Q<>R<>S<>T<>U<>V<>W<>X<>Y<>Z<>A1<>A2<>A3<>A4<>A5<>A6<>A7<>A8<>A9<>A10<>A11<>A12<>A13<>A14<>A15<>A16<>A17<>A18<>A19<>A20<>A21<>A22<>A23<>A24<>A25<>A26<>A27<>A28<>A29<>A30<>A31<>A32<>A33<>A34<>A35<>A36A37]
11128	ENSMUSG00000050150	CCDS17855	[A<>BC<>DE<>F<>G<>H<>I<>J<>K<>L<>M<>N]
11132	ENSMUSG00000032584	CCDS23509	[A<>B<>C<>D<>E<>F<>G<>H<>I<>J<>K<>L<>NO<>P<>Q<>R<>S<>T<>U]
11136	ENSMUSG00000038215	CCDS22313	[A<>B<>C<>D<>E<>F<>H<>I<>J<>K]
11141	ENSMUSG00000021720	CCDS36775	[A<>BC<>D<>E<>G<>H<>J]
11143	ENSMUSG00000024378	CCDS29123	[A<>BC<>D<>E<>F<>HI]
11151	ENSMUSG00000031631	CCDS22288	[A<>B<>D<>EF]
11153	ENSMUSG00000035420	CCDS29243	[A<>CD<>E<>G]
11163	ENSMUSG00000023999	CCDS50144	[A<>B<>C<>D<>E<>F<>G<>H<>I<>J<>K<>L<>M<>NO<>P<>Q<>R<>S<>U<>V<>W<>Y<>Z]
11169	ENSMUSG00000022315	CCDS27464	[A<>CD<>E<>F<>G<>H<>I<>J]
11179	ENSMUSG00000040720	CCDS38693	[A<>B<>C<>D<>E<>F<>G<>H<>I<>J<>K<>L<>M<>N<>P<>Q<>R<>S<>T<>U<>V<>W<>X<>Y<>Z]
11180	ENSMUSG00000049488	CCDS17974	[ABCD<>E<>FGH<>J<>K<>L<>M<>N<>O<>Q<>R<>S<>T<>U<>V<>W<>X<>Y<>Z<>A1<>A2<>A3<>A4<>A5<>A6<>A7<>A8<>A9]
11181	ENSMUSG00000021457	CCDS26517	[A<>B<>C<>D<>F<>G<>H<>I<>J<>K<>L<>M<>N]
11183	ENSMUSG00000036944	CCDS37090	[A<>B<>C<>DE<>G<>H<>I<>J<>K]
11187	ENSMUSG00000028430	CCDS38715	[AB<>C<>D<>E<>F<>G<>I<>J<>K<>L<>M<>N<>O<>P<>Q<>R<>S<>T<>U<>V<>W<>X<>Y<>Z<>A1<>A2]
11191	ENSMUSG00000021965	CCDS27160	[A<>B<>C<>D<>EF<>G<>H<>I]
11198	ENSMUSG00000059625	CCDS15793	[A<>B<>C<>D<>I<>J<>K<>L]
11235	ENSMUSG00000052160	CCDS26195	[A<>D<>E<>F<>G<>H<>I<>J<>K<>L<>M]
11257	ENSMUSG00000025400	CCDS24248	[A<>C<>D<>E<>F]
11258	ENSMUSG00000002147	CCDS36082	[A<>B<>CD<>E<>F<>G<>H<>I<>J<>K<>L<>M<>N<>O<>P<>Q<>R<>T<>U<>V<>W]
11282	ENSMUSG00000043243	CCDS52587	[C<>D<>E<>F<>G<>H<>I<>J<>K<>L<>M<>N<>O<>P<>S]
11286	ENSMUSG00000047034	CCDS27845	[C<>EFG<>HI<>JKN]
11305	ENSMUSG00000037418	CCDS29568	[A<>BC<>D<>E<>F<>G<>H<>I<>L<>M<>NO]
11307	ENSMUSG00000032514	CCDS40805	[A<>B<>C<>D<>E<>F<>G<>I<>J<>K<>L<>M<>NO<>P<>Q<>R<>S<>T<>UV<>W<>X<>Y<>Z<>A1<>A2<>A3<>A4<>A5<>A6]
11330	ENSMUSG00000050612	CCDS50165	[B<>C<>DE]
11333	ENSMUSG00000071104	CCDS22282	[A<>BC<>D<>E<>F<>G<>H]
11338	ENSMUSG00000031552	CCDS22195	[B<>C<>D<>E<>F<>G<>I<>J<>K<>L<>M<>N<>O<>P<>Q<>R<>S<>T<>U]
11345	ENSMUSG00000030713	CCDS21183	[B<>CD<>E<>F<>G]
11346	ENSMUSG00000038398	CCDS40235	[A<>B<>C<>D<>E<>F<>H<>I<>JK]
11353	ENSMUSG00000061171	CCDS38129	[A<>B<>CD<>E<>F<>G<>H<>I<>J<>K<>L<>M]
11358	ENSMUSG00000035594	CCDS52800	[A<>C<>D<>E<>FG<>HI]
11362	ENSMUSG00000032782	CCDS24888	[A<>B<>D<>E<>F<>G<>H<>I<>J<>K<>L<>M<>N<>O<>P<>Q<>S<>U<>V]
11363	ENSMUSG00000058192	CCDS22878	[C<>D<>F<>I<>JK]
11365	ENSMUSG00000051839	CCDS40399	[D<>E<>F<>G<>H<>I<>L<>M]
11370	ENSMUSG00000049811	CCDS48757	[C<>D<>FG]
11374	ENSMUSG00000042185	CCDS22949	[C<>D<>E<>F<>H<>I<>J<>K<>L<>M<>N<>O<>Q<>R<>S<>T<>U<>V<>W<>X<>Y<>Z<>A1<>A2<>A3]
11380	ENSMUSG00000049382	CCDS27868	[C<>D<>E<>F<>H<>I<>J<>K<>L]
11387	ENSMUSG00000040033	CCDS24269	[A<>B<>CD<>E<>F<>G<>H<>I<>J<>K<>L<>M<>N<>P<>Q<>R<>S<>T<>U<>V<>W<>X<>Z]
11401	ENSMUSG00000036902	CCDS40423	[B<>C<>D<>E<>F<>H<>I<>J<>K]
11403	ENSMUSG00000044041	CCDS25409	[A<>B<>C<>D<>E<>F<>I<>K]
11413	ENSMUSG00000027702	CCDS38405	[D<>E<>F<>G<>H<>I<>J<>K<>L<>MN]
11448	ENSMUSG00000050248	CCDS19248	[AB<>F<>G<>H<>I<>J<>K<>L<>M<>N<>O<>P<>Q<>S<>T<>UV<>W<>X<>Y<>Z]
11458	ENSMUSG00000038630	CCDS38771	[A<>C<>D<>EF<>I]
11460	ENSMUSG00000020213	CCDS48691	[A<>B<>C<>D<>G]
11471	ENSMUSG00000071691	CCDS57129	[C<>D<>FG<>H<>I<>J<>K<>LM<>N<>O<>P<>Q<>R<>U<>VWX]
11480	ENSMUSG00000037339	CCDS19203	[A<>C<>DE<>GH]
11484	ENSMUSG00000039748	CCDS15551	[A<>B<>C<>D<>E<>F<>G<>H<>I<>K<>L<>M<>NOP]
11492	ENSMUSG00000027968	CCDS38626	[C<>D<>E<>F<>G<>H<>I<>J<>LM<>N<>O<>P]
11546	ENSMUSG00000043099	CCDS36226	[A<>CD]
11547	ENSMUSG00000030724	CCDS21828	[A<>B<>C<>D<>F<>G<>H<>IJ<>K<>L<>M<>N<>P<>Q]
11552	ENSMUSG00000002897	CCDS20482	[A<>B<>C<>D<>E<>F<>G<>H<>I<>J<>KL<>M<>O]
11573	ENSMUSG00000042279	CCDS20447	[C<>D<>FG<>H<>I]
11581	ENSMUSG00000013353	CCDS21172	[B<>C<>D<>E<>I<>J]
11599	ENSMUSG00000046753	CCDS36843	[A<>B<>C<>D<>E<>F<>G<>H<>I<>J<>K<>L<>N<>O<>P<>Q<>R<>S]
11605	ENSMUSG00000086277	CCDS56649	[A<>B<>C<>E<>F<>GH<>I]
11616	ENSMUSG00000030611	CCDS21374	[A<>C<>D<>E<>F<>G]
11617	ENSMUSG00000037846	CCDS35928	[B<>C<>D<>E<>F<>H<>J<>L<>M<>N<>O<>P<>Q]
11625	ENSMUSG00000059060	CCDS56845	[A<>B<>C<>D<>E<>F<>L]
11638	ENSMUSG00000006356	CCDS26204	[B<>DE<>F<>G<>H<>I<>J]
11639	ENSMUSG00000060470	CCDS22554	[A<>B<>C<>DE<>F<>G<>I<>J<>K<>L<>M<>N]
11643	ENSMUSG00000073001	CCDS41103	[AB<>C<>D<>E<>FG]
11669	ENSMUSG00000041734	CCDS17450	[B<>CD<>E<>F<>G<>H<>I<>J<>K<>L<>M<>N<>O<>P<>Q]
11670	ENSMUSG00000005237	CCDS36192	[A<>C<>D<>E<>F<>G<>H<>K<>L<>M<>N<>P<>Q<>R<>S<>T<>U<>V<>W<>X<>Y<>Z<>A1<>A2<>A3<>A4<>A5<>A6<>A7<>A8<>A9<>A10<>A11<>A12<>A13<>A14<>A15<>A16<>A17<>A18<>A19<>A20<>A21<>A22<>A23<>A24<>A25<>A26<>A27<>A28<>A29<>A30<>A31<>A32<>A33<>A34<>A35<>A36<>A37<>A38<>A39<>A40<>A41<>A42<>A43<>A44<>A45<>A46<>A47<>A48<>A49<>A50<>A51<>A52<>A53<>A54<>A55<>A56<>A57<>A58<>A59<>A60<>A61<>A62<>A63]
11689	ENSMUSG00000059742	CCDS38128	[A<>B<>C<>D<>E<>F<>G<>H<>I<>K<>L<>N<>OP<>Q<>R<>S]
11690	ENSMUSG00000034623	CCDS36952	[B<>C<>D<>E<>FG]
11702	ENSMUSG00000030505	CCDS21307	[B<>D<>E<>F<>G<>H<>I<>J<>K<>L<>M<>N<>O<>P<>Q<>R]
11704	ENSMUSG00000068758	CCDS26827	[B<>C<>D<>E<>F<>G<>H<>I<>R<>S<>T]
11709	ENSMUSG00000040666	CCDS28355	[B<>CD<>E<>F<>G<>HI<>J]
11711	ENSMUSG00000035576	CCDS38314	[ABC<>D<>F<>G<>H<>J<>KL<>M<>N<>O<>P<>Q<>R<>S<>T<>U<>V<>W<>X<>Y<>A1]
11723	ENSMUSG00000051378	CCDS25508	[AB<>C<>D<>E<>F<>G<>H<>I<>JK<>L<>M<>O<>P<>Q<>S]
11727	ENSMUSG00000049491	CCDS24708	[B<>C<>D<>E<>G<>H<>J<>K<>L<>M]
11732	ENSMUSG00000049653	CCDS27564	[A<>D<>F<>G<>HI]
11743	ENSMUSG00000022441	CCDS27707	[A<>BC<>D<>E<>H<>I<>J<>KL<>M<>N<>O<>P<>Q<>R<>S<>T<>U<>V<>W<>X<>Y<>Z<>A3<>A4<>A5<>A6<>A7<>A9<>A10<>A11<>A12]
11744	ENSMUSG00000072845	CCDS51531	[B<>C<>E<>G<>H<>J<>K<>L<>M]
11755	ENSMUSG00000029282	CCDS51538	[A<>BCD<>E<>F<>G<>H<>I<>J]
11772	ENSMUSG00000074199	CCDS21110	[AB<>C<>D<>E<>F<>G]
11773	ENSMUSG00000079502	CCDS50551	[A<>C<>D<>E<>F<>G]
11775	ENSMUSG00000068323	CCDS51819	[D<>E<>F<>G<>H<>I<>J<>K<>L<>M<>N<>O<>P<>Q<>R<>S<>T<>U<>V<>X<>YZ<>A1<>A2]
11778	ENSMUSG00000036813	CCDS15748	[A<>B<>C<>D<>EF<>G<>H<>I<>J]
11792	ENSMUSG00000078780	CCDS38395	[G<>H<>I<>J]
11804	ENSMUSG00000032680	CCDS16885	[AB<>E<>G<>I<>JK<>L<>M<>N<>O<>P<>Q]
11808	ENSMUSG00000024112	CCDS37501	[A<>B<>C<>D<>E<>F<>G<>H<>I<>J<>K<>L<>M<>N<>O<>P<>Q<>R<>S<>T<>U<>V<>W<>X<>Z<>A1<>A2<>A3<>A4<>A5<>A6<>A8<>A9<>A10]
11814	ENSMUSG00000020610	CCDS25579	[A<>B<>C<>D<>E<>F<>G]
11816	ENSMUSG00000055447	CCDS28212	[A<>B<>C<>D<>E<>F<>G<>H<>I<>LM]
11826	ENSMUSG00000032194	CCDS22911	[A<>BC<>F<>H<>I<>J<>K<>L<>M<>N<>O]
11828	ENSMUSG00000024829	CCDS29394	[AB<>C<>D<>EF<>G<>H<>J]
11835	ENSMUSG00000054206	CCDS23984	[A<>BCDE<>F<>GH<>I]
11841	ENSMUSG00000039463	CCDS38339	[B<>D<>E<>F<>G<>H<>J<>K<>L<>N<>O<>P<>Q<>R<>S<>T]
11867	ENSMUSG00000024899	CCDS37960	[B<>C<>D<>E<>F<>G<>H<>I<>J<>K<>L<>M<>N]
11869	ENSMUSG00000035614	CCDS49075	[A<>B<>C<>D<>F<>G<>H<>IJ<>K<>L<>M<>N<>O<>P<>Q<>R<>S<>T<>U<>V]
11870	ENSMUSG00000031385	CCDS41013	[CD<>E<>F<>G<>H<>I<>J<>K<>L<>M<>N<>O<>P<>Q<>R<>S<>T<>U<>V<>W<>X<>Y<>Z<>A1<>A2<>A3<>A4<>A5<>A6<>A7<>A8<>A9<>A10<>A11]
11872	ENSMUSG00000027855	CCDS38567	[A<>B<>C<>D<>E<>F<>G<>H<>I<>J<>K<>L<>M<>N<>O<>P<>Q<>R<>S<>T<>U<>V<>W<>X<>Y<>Z<>A1<>A2<>A3<>A4<>A5<>A6]
11875	ENSMUSG00000057378	CCDS50661	[B<>C<>D<>E<>F<>G<>H<>I<>J<>K<>L<>M<>N<>O<>P<>Q<>R<>S<>T<>U<>V<>W<>X<>Y<>Z<>A1<>A2<>A3<>A4<>A5<>A6<>A7<>A8<>A9<>A10<>A11<>A12<>A13<>A14<>A15<>A16<>A17<>A18<>A19<>A21<>A22<>A23<>A24<>A25<>A26<>A27<>A28<>A29<>A30<>A31<>A32<>A33<>A34<>A35<>A36<>A37<>A38<>A39<>A40<>A41<>A42<>A43<>A44<>A45<>A46<>A47<>A48<>A49<>A50<>A51<>A52<>A53<>A54<>A55<>A56<>A57<>A58<>A59<>A60<>A61<>A62<>A63<>A64<>A65<>A66<>A67<>A6…
11883	ENSMUSG00000034645	CCDS51256	[A<>C<>D<>EF<>G<>H<>I<>J<>K<>L<>M<>N<>O<>P]
11888	ENSMUSG00000041707	CCDS49438	[B<>C<>D<>E<>HI]
11892	ENSMUSG00000039670	CCDS25735	[E<>F]
11899	ENSMUSG00000038762	CCDS28713	[A<>B<>C<>DE<>F<>G<>H<>J<>K<>L<>MO<>P<>Q<>R<>S<>TV<>W<>X<>Y<>Z<>A1<>A2<>A3]
11914	ENSMUSG00000002668	CCDS37669	[A<>B<>C<>DE<>F<>G<>H<>I<>J<>K<>L<>M<>N<>O<>P<>Q<>R<>S<>T<>U<>V<>W<>X<>Z]
11915	ENSMUSG00000071550	CCDS49854	[A<>C<>D<>E<>F<>G<>H<>I<>J<>K<>L<>M<>N<>O<>P<>Q<>R<>S<>T<>U<>W<>X<>Y<>Z<>A1<>A2<>A3<>A4<>A5<>A6<>A7<>A8<>A9<>A10]
11936	ENSMUSG00000079559	CCDS57676	[C<>D<>EF<>G]
11947	ENSMUSG00000029068	CCDS19042	[A<>B<>C<>D<>E<>G<>H<>I<>K<>L<>M]
11954	ENSMUSG00000024365	CCDS28658	[A<>B<>C<>D<>F<>G<>H<>I<>J<>KL]
11967	ENSMUSG00000032494	CCDS40783	[B<>CD<>F<>G<>H<>I]
11970	ENSMUSG00000054277	CCDS49683	[A<>B<>C<>D<>E<>F<>G<>H<>I<>J<>KL<>MN<>O<>P<>Q<>R]
11988	ENSMUSG00000022672	CCDS27978	[A<>B<>C<>D<>E<>F<>G<>H<>I<>J<>K<>L<>M<>N<>O<>P<>Q<>R<>S<>T<>U<>V<>W<>X<>Y<>Z<>A1<>A2<>A3<>A4<>A5<>A6<>A7<>A8<>A9<>A10<>A11<>A12<>A13<>A14<>A15<>A16<>A17<>A18<>A19<>A20<>A21<>A22<>A23<>A24<>A25<>A27<>A28<>A29<>A30<>A31<>A32<>A33<>A34A35<>A36<>A37<>A38<>A39<>A40<>A41<>A42<>A43<>A44<>A45<>A46<>A47<>A48A50<>A51<>A52<>A53<>A54<>A55<>A56<>A57<>A58<>A59<>A60<>A61<>A62<>A63<>A64]
12016	ENSMUSG00000027082	CCDS16185	[A<>B<>C<>D<>F<>I<>K]
12016	ENSMUSG00000027082	CCDS50620	[A<>B<>C<>D<>F<>H]
12019	ENSMUSG00000023964	CCDS39416	[A<>E<>F<>G<>H<>I<>K<>M<>N<>O<>P<>Q<>R]
12019	ENSMUSG00000023964	CCDS39417	[A<>E<>F<>G<>H<>I<>K<>L<>M<>N<>O<>P<>Q<>R]
12020	ENSMUSG00000020697	CCDS25147	[A<>B<>CD<>E<>F<>G<>H<>I<>J<>K<>L<>M<>N<>O<>P<>Q<>R<>S<>U]
12021	ENSMUSG00000030924	CCDS21787	[A<>C<>D<>E<>FG<>H<>I<>J<>M<>N<>O<>P<>UV]
12022	ENSMUSG00000030830	CCDS57588	[B<>C<>D<>E<>F<>G<>H<>I<>J<>K<>L<>M<>N<>O<>P<>Q<>R<>S<>V<>W<>X<>Y<>Z<>A1<>A2<>A3<>A4<>A5A6<>A7<>A8<>A9]
12022	ENSMUSG00000030830	CCDS57589	[B<>C<>D<>E<>F<>G<>H<>I<>J<>K<>L<>M<>N<>O<>P<>Q<>R<>ST<>V<>W<>X<>Y<>Z<>A1<>A2<>A3<>A4<>A5A6<>A7<>A8<>A9]
12027	ENSMUSG00000025728	CCDS70774	[A<>B<>C<>D<>E<>F<>G<>H<>I<>J<>K]
12033	ENSMUSG00000028954	CCDS39030	[D<>E<>FG<>H<>I<>K<>L<>M<>N<>O<>PQ<>R<>S<>T]
12033	ENSMUSG00000028954	CCDS80230	[A<>CD<>E<>FG<>H<>I<>K<>L<>M<>N<>O<>PQ<>R<>S<>T]
12043	ENSMUSG00000023249	CCDS81066	[C<>D<>E<>FG<>H<>I<>J<>K<>L<>M]
12044	ENSMUSG00000014725	CCDS36965	[B<>C<>D<>E<>F<>GH<>I<>J<>K<>L<>M<>N<>O<>P<>R<>S<>T<>U<>V<>W<>X<>Y<>A2]
12046	ENSMUSG00000038070	CCDS18302	[A<>B<>C<>D<>EF]
12046	ENSMUSG00000038070	CCDS51216	[A<>B<>C<>D<>E<>G<>H<>J<>L<>M<>N<>O<>P<>Q<>R<>T<>U<>V<>W<>X<>Y<>Z<>A1<>A2<>A3<>A4]
12049	ENSMUSG00000028980	CCDS18967	[A<>CDE<>F<>G<>H]
12050	ENSMUSG00000039556	CCDS29964	[A<>BD<>F<>H]
12050	ENSMUSG00000039556	CCDS72328	[A<>BD<>F<>GH]
12052	ENSMUSG00000030732	CCDS80755	[B<>C<>D<>E<>F<>G<>H<>I<>J<>L<>M]
12054	ENSMUSG00000006529	CCDS79287	[A<>B<>CD<>E<>F<>G<>H<>IJ<>K<>L<>M<>N<>O<>P<>Q<>R<>S<>T<>U<>V<>W<>X]
12062	ENSMUSG00000002342	CCDS80890	[G<>H<>I<>J<>K<>L<>M]
12071	ENSMUSG00000028412	CCDS51178	[A<>B<>C<>D<>E<>F<>G<>H<>I<>J<>K<>L<>M]
12075	ENSMUSG00000029670	CCDS80491	[A<>B<>C<>D<>F<>G<>I<>J<>K<>L<>M<>N]
12076	ENSMUSG00000020964	CCDS49137	[A<>B<>C<>D<>F<>G<>H<>I<>K<>L<>M<>N<>O<>P<>Q<>R<>S<>T<>U<>V<>W]
12083	ENSMUSG00000064065	CCDS56689	[B<>G<>H<>I<>J<>K<>L]
12086	ENSMUSG00000044433	CCDS52469	[A<>B<>C<>D<>G<>H<>I<>JK<>L<>M<>N<>O<>P<>Q<>R<>S<>T]
12087	ENSMUSG00000034748	CCDS48645	[C<>D<>E<>F<>G<>H<>I]
12088	ENSMUSG00000021314	CCDS26258	[A<>B<>C<>D<>E<>F<>G<>H<>I<>J<>K<>L<>M<>N<>O<>P<>R<>S<>U<>V<>W]
12090	ENSMUSG00000029076	CCDS80198	[A<>B<>C<>D]
12093	ENSMUSG00000034903	CCDS16072	[B<>C<>D<>E<>F<>G<>HI<>J<>K<>L<>M<>O<>P<>QR]
12093	ENSMUSG00000034903	CCDS50595	[B<>C<>D<>E<>F<>G<>HI<>J<>L<>M<>NO<>P<>QR]
12094	ENSMUSG00000009470	CCDS26717	[A<>BC<>D<>E<>F<>G<>H<>I<>J<>K<>L<>M<>N<>O<>P<>QS<>T<>U<>V<>W<>X<>Y<>Z]
12094	ENSMUSG00000009470	CCDS36760	[C<>D<>E<>F<>G<>H<>I<>J<>K<>L<>M<>N<>O<>P<>QS<>T<>U<>V<>W<>X<>Y<>Z]
12103	ENSMUSG00000032489	CCDS52938	[A<>B<>C<>D<>E<>F<>G<>H<>I<>J<>K<>L<>M<>N<>O<>P<>Q<>R<>S<>T]
12107	ENSMUSG00000022871	CCDS49799	[D<>E<>F<>G<>H<>I]
12116	ENSMUSG00000004371	CCDS71881	[C<>DE<>F<>G]
12117	ENSMUSG00000023992	CCDS28865	[A<>B<>C<>F<>G]
12117	ENSMUSG00000023992	CCDS70825	[A<>B<>C<>EF<>GI]
12119	ENSMUSG00000028576	CCDS71420	[A<>B<>C<>D<>E<>F<>G<>H<>I<>J<>K<>L<>N]
12123	ENSMUSG00000079557	CCDS28627	[A<>B<>C<>D<>F]
12127	ENSMUSG00000022758	CCDS49778	[AB<>C<>D<>E<>F<>H<>I<>J<>K<>L<>N]
12128	ENSMUSG00000033444	CCDS48598	[A<>BC<>D<>E<>F<>G<>H<>I<>J<>K<>L<>M<>N<>O<>P<>Q]
12129	ENSMUSG00000021068	CCDS36468	[A<>B<>C<>D<>E<>F<>G<>H<>I<>J<>K<>L<>M<>N<>O<>P<>Q<>R<>S<>T<>U<>V<>W<>Y<>Z<>A1<>A3<>A5<>A7]
12129	ENSMUSG00000021068	CCDS36469	[A<>B<>C<>D<>E<>F<>G<>H<>I<>J<>K<>L<>M<>N<>O<>P<>Q<>R<>S<>T<>U<>V<>W<>Y<>Z<>A1A2<>A3<>A4]
12136	ENSMUSG00000027327	CCDS79849	[AB<>D<>E<>F<>G]
12139	ENSMUSG00000009535	CCDS37852	[B<>CD<>E<>F<>G<>H<>I<>J<>K<>L]
12139	ENSMUSG00000009535	CCDS50314	[B<>CD<>E<>F<>G<>I<>J<>K<>L]
12143	ENSMUSG00000039231	CCDS72337	[C<>D<>E<>F<>G<>H]
12146	ENSMUSG00000025597	CCDS72423	[A<>B<>C<>D<>E<>F<>H<>I<>J<>K<>L]
12151	ENSMUSG00000005699	CCDS40462	[A<>C<>DE]
12155	ENSMUSG00000031826	CCDS40495	[A<>C<>D<>EF<>G<>H<>I<>J<>K<>L<>M<>N<>O<>P]
12156	ENSMUSG00000022534	CCDS27907	[A<>C<>E<>F<>G<>H<>I<>L<>M<>OP]
12156	ENSMUSG00000022534	CCDS49745	[A<>CD<>E<>F<>G<>H<>I<>L<>NOP]
12157	ENSMUSG00000041696	CCDS52837	[A<>B<>C<>D<>F]
12161	ENSMUSG00000001909	CCDS52619	[A<>D<>E<>F<>G<>H<>I<>J<>K<>L<>M<>N<>O<>P<>Q<>R<>S]
12164	ENSMUSG00000040725	CCDS39841	[AB<>CD<>E<>F<>G<>H<>I<>J]
12169	ENSMUSG00000029826	CCDS20012	[A<>B<>C<>E<>F<>G<>H<>I<>JK]
12169	ENSMUSG00000029826	CCDS80522	[A<>B<>C<>E<>F<>G<>H<>I<>J<>L<>M<>NO]
12177	ENSMUSG00000025014	CCDS29807	[A<>B<>C<>D<>E<>F<>G<>H<>I<>JK<>L<>M]
12181	ENSMUSG00000007646	CCDS79013	[A<>D<>F<>G<>H<>I<>J<>K<>L]
12185	ENSMUSG00000036989	CCDS72012	[A<>BCD<>E<>F<>G<>H<>I<>J<>K<>L<>N]
12190	ENSMUSG00000014418	CCDS52254	[A<>B<>C<>DE<>F<>G<>H<>I<>K<>L<>M<>N<>O<>P<>Q<>R<>S<>T<>U<>V<>W<>X]
12191	ENSMUSG00000041939	CCDS80373	[A<>B<>CD<>E<>F<>G<>H<>I<>J<>K]
12194	ENSMUSG00000058022	CCDS36642	[A<>BC<>E<>F<>G<>H<>I]
12198	ENSMUSG00000038379	CCDS52874	[A<>C<>D<>E<>F<>G<>H<>I<>J<>L<>O<>P<>Q<>R<>S<>T<>U<>VW<>X<>Y<>Z]
12198	ENSMUSG00000038379	CCDS81044	[A<>C<>D<>E<>F<>G<>H<>I<>J<>L<>O<>P<>Q<>R<>S<>T<>W<>X<>Y<>Z]
12200	ENSMUSG00000089678	CCDS27378	[A<>B<>C<>D<>E<>F<>GH<>IJ<>K<>L<>M<>N<>O<>P]
12202	ENSMUSG00000036391	CCDS70181	[A<>B<>C<>D<>E<>F<>G<>I<>J<>K<>L<>M<>O<>P<>Q<>R<>S<>T<>U<>V<>W<>X<>Y]
12216	ENSMUSG00000026072	CCDS35547	[A<>BC<>D<>E<>F<>G<>H<>I<>J<>KL<>M]
12217	ENSMUSG00000033684	CCDS78713	[A<>B<>C<>D<>E<>F<>G<>H<>I<>J<>K<>L<>O]
12225	ENSMUSG00000028383	CCDS80104	[E<>F<>G<>H<>I<>JK<>L<>M]
12226	ENSMUSG00000028575	CCDS18362	[A<>BC<>D<>E<>G<>H<>I<>JKM]
12226	ENSMUSG00000028575	CCDS71422	[A<>BC<>D<>E<>G<>H<>I<>J<>M]
12228	ENSMUSG00000009670	CCDS53150	[C<>D<>E<>F<>G<>H<>I<>J<>K<>L<>M<>N<>O<>P<>Q<>R<>S<>T<>U<>V<>W<>X<>Y<>Z]
12231	ENSMUSG00000021799	CCDS26943	[A<>B<>D<>E<>F<>G<>H<>I<>JKL]
12231	ENSMUSG00000021799	CCDS49446	[A<>B<>D<>E<>F<>G<>H<>I<>J<>M]
12232	ENSMUSG00000028133	CCDS17799	[A<>B<>C<>D<>F<>G]
12241	ENSMUSG00000039155	CCDS17162	[C<>D<>E<>F<>G<>H<>I<>J<>K<>LM<>N<>P<>S<>U<>V]
12241	ENSMUSG00000039155	CCDS71211	[C<>D<>E<>F<>G<>H<>I<>J<>K<>LM<>N<>P<>U<>V]
12243	ENSMUSG00000020279	CCDS24517	[B<>E<>F<>GH<>IJ<>L<>M<>N<>PQ]
12243	ENSMUSG00000020279	CCDS48765	[B<>E<>F<>GH<>IJ<>KL<>M<>N<>PQ]
12244	ENSMUSG00000036083	CCDS49220	[C<>D<>E<>F<>G<>H<>I<>J<>K<>L]
12245	ENSMUSG00000032842	CCDS28825	[CD<>E<>F<>H<>I<>J<>K<>L<>M<>N<>O<>P<>Q<>R<>S<>TU<>V<>W<>X<>Y]
12246	ENSMUSG00000064120	CCDS50143	[A<>C<>D<>E<>F<>G<>H<>I<>J<>K<>M]
12250	ENSMUSG00000028649	CCDS57295	[A<>B<>C<>D<>E<>F<>G<>H<>I<>J<>K<>L<>M<>N<>O<>P<>Q<>R<>S<>T<>U<>V<>W<>X<>Y<>Z<>A1<>A2<>A3<>A4<>A5<>A6<>A7<>A8<>A9<>A10<>A11<>A12<>A13<>A14<>A15<>A16<>A17<>A18<>A19<>A20<>A21<>A22<>A23<>A24<>A25<>A26<>A27<>A28<>A29<>A30<>A31<>A33<>A34<>A35<>A36<>A38<>A39<>A40<>A41<>A42<>A43<>A44<>A46<>A47<>A48<>A49<>A50<>A51<>A52<>A53<>A54<>A55<>A56<>A57<>A58<>A59<>A60<>A61<>A62<>A63<>A64<>A65<>A66<>A67<>A68<>A69<…
12256	ENSMUSG00000007656	CCDS52859	[A<>BC<>E<>F]
12258	ENSMUSG00000003309	CCDS22902	[A<>B<>C<>DF<>G<>I<>J<>K<>L<>M<>N]
12258	ENSMUSG00000003309	CCDS52734	[A<>B<>C<>DF<>G<>HI<>J<>K<>L<>M<>N]
12259	ENSMUSG00000037664	CCDS22040	[C<>E]
12263	ENSMUSG00000059475	CCDS40544	[AB<>D<>E<>F<>G<>HI]
12263	ENSMUSG00000059475	CCDS80962	[AB<>D<>E<>F<>G<>I]
12267	ENSMUSG00000035439	CCDS22389	[A<>B<>C<>F<>H<>J<>K<>L<>M<>P<>Q]
12267	ENSMUSG00000035439	CCDS52579	[A<>B<>C<>F<>GH<>J<>K<>L<>M<>P<>Q]
12268	ENSMUSG00000060601	CCDS21211	[A<>B<>DE<>F<>G<>H<>I<>JK]
12268	ENSMUSG00000060601	CCDS71947	[A<>B<>E<>F<>G<>H<>I<>JK]
12279	ENSMUSG00000027303	CCDS16743	[A<>B<>D<>E<>F<>G<>H<>I<>J<>K<>L<>M<>N<>O<>P<>Q<>R<>S<>T<>U<>V]
12282	ENSMUSG00000026450	CCDS69943	[A<>B<>C<>D<>E<>F<>G<>H<>I<>LM]
12287	ENSMUSG00000024513	CCDS79661	[A<>B<>C]
12288	ENSMUSG00000027858	CCDS57249	[B<>C<>D<>E<>F<>G<>H<>I]
12291	ENSMUSG00000033233	CCDS51018	[A<>BC<>D<>E<>F<>G<>HI]
12298	ENSMUSG00000024640	CCDS57139	[B<>C<>D<>E<>F<>G<>H<>I<>J]
12300	ENSMUSG00000032850	CCDS19611	[A<>B<>CD<>E<>F<>G<>H<>I<>J<>K]
12302	ENSMUSG00000019986	CCDS35860	[E<>F<>G<>H<>I<>J<>K<>L<>M<>N<>O<>P<>Q<>R<>S<>T<>U<>WX<>Y<>Z<>A1<>A2<>A3]
12302	ENSMUSG00000019986	CCDS48512	[X<>Y<>Z<>A1<>A2<>A3]
12304	ENSMUSG00000020184	CCDS24194	[C<>DE<>F<>G<>I<>J<>L<>M<>N<>O]
12304	ENSMUSG00000020184	CCDS70110	[E<>F<>G<>I<>J<>L<>M<>N<>O]
12312	ENSMUSG00000035696	CCDS18122	[A<>DE<>F<>G<>H<>I<>J<>K<>L<>M<>N]
12313	ENSMUSG00000066196	CCDS38743	[A<>D<>E<>F<>G<>HI]
12313	ENSMUSG00000066196	CCDS71376	[A<>D<>E<>F<>G<>H<>J]
12320	ENSMUSG00000042807	CCDS14957	[A<>B<>C<>D<>EF<>GH]
12321	ENSMUSG00000027108	CCDS16125	[A<>B<>C<>DE<>F<>G<>H]
12322	ENSMUSG00000027363	CCDS57185	[A<>BC<>D<>E<>F<>G<>H<>I<>J<>K<>M<>N<>O<>P<>Q<>R<>S<>T]
12326	ENSMUSG00000028158	CCDS51080	[B<>D<>E<>F<>G<>H<>I<>J<>K<>L<>M<>N<>O<>P<>Q<>R<>S<>T]
12327	ENSMUSG00000020448	CCDS24361	[A<>BC<>D<>E<>F<>G<>H]
12332	ENSMUSG00000021266	CCDS26166	[AB<>CD<>E<>F<>G<>H<>JK<>L<>M<>O]
12332	ENSMUSG00000021266	CCDS49171	[AB<>CD<>E<>F<>G<>H<>JK<>L<>MN]
12333	ENSMUSG00000061559	CCDS59747	[F<>G<>H<>I<>J<>K<>L]
12335	ENSMUSG00000030605	CCDS21379	[A<>B<>C<>D<>E<>F<>G<>H<>I<>J]
12335	ENSMUSG00000030605	CCDS39989	[A<>B<>C<>E<>F<>G<>H<>I<>J]
12344	ENSMUSG00000040525	CCDS39804	[A<>B<>C<>D<>E<>F<>G<>H<>I<>J<>K]
12344	ENSMUSG00000040525	CCDS52064	[A<>B<>C<>D<>E<>F<>H<>I<>J<>K]
12345	ENSMUSG00000048012	CCDS21213	[AB<>CD<>GH<>I]
12345	ENSMUSG00000048012	CCDS71952	[AB<>CD<>H<>I]
12346	ENSMUSG00000028789	CCDS80159	[D<>E<>F<>G<>I<>J<>L]
12347	ENSMUSG00000028678	CCDS18531	[B<>C<>E<>F<>G<>I<>J<>K<>L<>M<>N<>O<>P<>Q<>R<>S<>T<>U<>W<>YZ]
12347	ENSMUSG00000028678	CCDS71452	[D<>E<>F<>G<>I<>J<>K<>L<>M<>N<>O<>P<>Q<>R<>S<>T<>U<>W<>YZ]
12348	ENSMUSG00000026575	CCDS78731	[B<>CDE<>F<>G<>H<>I<>J<>K]
12352	ENSMUSG00000028109	CCDS38547	[A<>B<>C<>D<>E<>F<>G<>H<>I<>K<>L<>M<>N<>O]
12352	ENSMUSG00000028109	CCDS71292	[A<>B<>C<>D<>E<>F<>G<>H<>I<>K<>L<>M<>N<>P]
12354	ENSMUSG00000026427	CCDS35702	[A<>B<>C<>D<>E<>F<>G<>H<>I<>J<>K<>L<>M<>N<>O]
12361	ENSMUSG00000053153	CCDS15027	[A<>B<>C<>D<>E<>G<>H<>I<>J<>K<>M<>N<>O<>P<>Q<>R<>S]
12361	ENSMUSG00000053153	CCDS69901	[A<>B<>C<>D<>E<>G<>H<>I<>J<>K<>L]
12368	ENSMUSG00000046959	CCDS80355	[A<>BC<>D]
12373	ENSMUSG00000034107	CCDS15188	[C<>D<>F<>H<>I<>J<>K<>L<>M<>N<>O<>P<>Q<>R<>S<>T<>U<>V<>W<>X<>Y<>Z<>A3]
12373	ENSMUSG00000034107	CCDS78656	[C<>D<>F<>H<>I<>J<>K<>L<>M<>N<>O<>P<>Q<>R<>S<>T<>U<>V<>W<>X<>Y<>Z<>A4]
12378	ENSMUSG00000025909	CCDS69860	[A<>B<>C<>D<>F<>G<>H<>I<>J<>K<>L<>M<>N<>O<>P<>Q<>R]
12380	ENSMUSG00000025925	CCDS14827	[A<>B<>C<>D<>E<>F<>G<>H<>J<>K]
12380	ENSMUSG00000025925	CCDS78547	[A<>B<>C<>E<>F<>G<>H<>J<>K]
12387	ENSMUSG00000004113	CCDS15739	[A<>B<>C<>D<>E<>F<>G<>H<>I<>J<>K<>L<>M<>N<>O<>P<>Q<>R<>U<>V<>W<>X<>Y<>Z<>A2<>A3<>A4<>A5<>A6<>A7<>A8<>A9<>A10<>A11<>A12<>A13<>A14<>A15<>A16<>A18<>A19<>A20<>A21<>A22<>A23<>A24A25A26]
12387	ENSMUSG00000004113	CCDS38065	[A<>B<>C<>D<>E<>F<>G<>H<>I<>J<>K<>L<>M<>N<>O<>P<>Q<>R<>SU<>V<>W<>X<>Y<>Z<>A1<>A2<>A3<>A4<>A5<>A6<>A7<>A8<>A10<>A11<>A12<>A13<>A14<>A15<>A16<>A17<>A18<>A19<>A20<>A21<>A22<>A23<>A24A25A26]
12390	ENSMUSG00000025314	CCDS50629	[C<>D<>F<>G<>H<>I<>J<>L<>M<>N<>O<>P<>Q<>R<>S<>T<>U<>V<>W<>X<>Y<>Z<>A1<>A2<>A4<>A5]
12392	ENSMUSG00000027318	CCDS16753	[A<>B<>C<>D<>E<>F<>G<>H<>I<>J<>K<>L<>M<>N<>O<>P<>Q<>R<>S<>U<>Y]
12392	ENSMUSG00000027318	CCDS50716	[A<>B<>C<>D<>E<>F<>G<>H<>I<>J<>K<>L<>M<>N<>O<>P<>R<>S<>U<>Y]
12393	ENSMUSG00000042662	CCDS16902	[A<>B<>C<>D<>E<>F]
12394	ENSMUSG00000056941	CCDS57187	[E<>F<>G<>H<>I<>J<>K]
12398	ENSMUSG00000030617	CCDS21446	[A<>B<>C<>D<>E<>F<>G]
12400	ENSMUSG00000000127	CCDS28936	[A<>B<>C<>D<>E<>F<>G<>H<>J<>KL<>M<>N<>O<>P<>Q<>R<>S<>T]
12408	ENSMUSG00000021636	CCDS49345	[A<>C<>D<>E<>F<>G]
12412	ENSMUSG00000053977	CCDS39507	[D<>E<>F<>G<>HI]
12412	ENSMUSG00000053977	CCDS51806	[D<>E<>F<>H]
12414	ENSMUSG00000069769	CCDS48882	[A<>C<>D<>E<>F<>G<>H]
12415	ENSMUSG00000032125	CCDS80976	[AB<>CD<>EF<>G<>H<>I<>J<>K<>L<>M<>N<>O<>P<>QR<>S<>T<>U<>W]
12417	ENSMUSG00000079658	CCDS78549	[A<>B<>CD<>E]
12418	ENSMUSG00000025779	CCDS78550	[A<>B<>D<>E<>F]
12423	ENSMUSG00000002227	CCDS51033	[A<>BC<>DE<>F<>G<>H<>I<>J<>K<>L<>M<>N<>O<>P<>Q<>R<>S<>T<>U<>V<>W]
12424	ENSMUSG00000038079	CCDS14983	[B<>E<>FG<>H<>I<>J<>K<>L<>M<>N<>O<>P<>Q]
12424	ENSMUSG00000038079	CCDS14984	[CD<>E<>FG<>H<>I<>J<>K<>L<>M<>N<>O<>P<>Q]
12425	ENSMUSG00000022419	CCDS27475	[B<>C<>D<>E<>F<>G<>H<>I<>J]
12426	ENSMUSG00000037996	CCDS18312	[A<>C<>D<>E<>F<>G<>HI<>J<>K<>L]
12426	ENSMUSG00000037996	CCDS51220	[A<>B<>C<>D<>F<>G<>HI<>J<>K<>L]
12431	ENSMUSG00000042787	CCDS52964	[AB<>C<>D<>E<>F<>G<>H]
12433	ENSMUSG00000005672	CCDS51525	[A<>B<>C<>D<>EF<>G<>H<>I<>JK<>L<>M<>N<>O<>P<>R<>S<>T<>U<>V<>W<>X]
12433	ENSMUSG00000005672	CCDS80302	[A<>B<>C<>D<>EF<>G<>H<>I<>J<>L<>M<>N<>O<>P<>R<>S<>T<>U<>V<>W<>X]
12436	ENSMUSG00000021461	CCDS70472	[D<>E<>F<>G<>H<>I<>J<>K<>L<>M<>O<>P]
12437	ENSMUSG00000090206	CCDS22557	[D<>E<>FH<>I<>K<>L<>M]
12437	ENSMUSG00000090206	CCDS22558	[H<>I<>K<>L<>M]
12438	ENSMUSG00000054320	CCDS52658	[A<>B<>C<>E<>F<>G<>H<>IJ<>KL<>M<>N<>O<>P<>QR]
12440	ENSMUSG00000024038	CCDS37549	[A<>C<>D<>E]
12440	ENSMUSG00000024038	CCDS37550	[A<>C<>E]
12445	ENSMUSG00000015837	CCDS70176	[A<>BC<>D<>E<>F<>G<>H<>J]
12450	ENSMUSG00000026415	CCDS48353	[A<>CD<>E<>F<>G<>H<>IK]
12451	ENSMUSG00000036860	CCDS24763	[A<>G<>H]
12451	ENSMUSG00000036860	CCDS78955	[A<>FG<>H]
12452	ENSMUSG00000051721	CCDS49019	[A<>C<>F]
12453	ENSMUSG00000038642	CCDS50992	[A<>CD<>E<>F<>G<>H<>I<>J]
12453	ENSMUSG00000038642	CCDS71291	[A<>BCD<>E<>F<>G<>H<>I<>J]
12456	ENSMUSG00000092607	CCDS50987	[A<>BC<>D<>E<>F<>G]
12458	ENSMUSG00000022899	CCDS49842	[AB<>C<>D<>E<>F<>G<>HI]
12459	ENSMUSG00000036256	CCDS51530	[AB<>C<>D<>E<>F<>H]
12463	ENSMUSG00000022668	CCDS49855	[A<>C<>D<>E<>F<>G]
12467	ENSMUSG00000043088	CCDS20421	[H<>I<>J<>K<>L<>M<>N<>P<>Q<>RT]
12472	ENSMUSG00000023791	CCDS28113	[AB<>C<>D<>E<>G<>H]
12473	ENSMUSG00000054690	CCDS17861	[A<>B<>C<>D<>G<>I<>J<>K<>L<>M]
12473	ENSMUSG00000054690	CCDS51075	[A<>B<>C<>D<>E<>G<>I<>J<>K<>L<>M]
12474	ENSMUSG00000036990	CCDS57625	[A<>BC<>D<>E<>F<>G<>H<>J<>K<>L<>MN<>O<>P<>Q<>R<>S<>T<>U<>V<>W<>X]
12477	ENSMUSG00000018387	CCDS70182	[A<>B<>D<>E<>F<>GH]
12478	ENSMUSG00000051354	CCDS48524	[C<>D<>F<>G<>H<>I<>J]
12479	ENSMUSG00000029587	CCDS19837	[A<>B<>FG]
12481	ENSMUSG00000040985	CCDS70140	[B<>CD<>F<>GH<>IJ<>K<>L<>M<>N<>O]
12483	ENSMUSG00000059049	CCDS38791	[A<>B<>C<>D<>E<>F<>G<>H<>I<>J<>K<>LM<>N<>O<>P<>Q<>R<>S<>T<>U<>V<>W<>X<>Z<>A1<>A2<>A3<>A4<>A5<>A6<>A7<>A8<>A9<>A10<>A11<>A12]
12488	ENSMUSG00000033792	CCDS53169	[A<>B<>C<>DE<>F<>G<>H<>I<>J<>K<>L<>M<>N<>O<>P<>Q<>R<>S<>T<>U<>V<>W]
12498	ENSMUSG00000002105	CCDS71095	[A<>B<>CD<>E<>F<>G<>H<>J<>K]
[truncated: 992 more rows]
