# Supplementary material for: Assisted transcriptome reconstruction and splicing orthology
Source: BMC Genomics. 2016 Nov 11;17(Suppl 10):786. doi: 10.1186/s12864-016-3103-6 (PMC5123294; doi:10.1186/s12864-016-3103-6)
Supplement: Supplementary file 2 — Results.tar. Compressed folder containing csv files listing the results. (GZ 3942 kb) [file 12864_2016_3103_MOESM2_ESM.gz › Additional_file_2_Results/Details/YetToBeFoundInHuman.csv]

GenePairId	MouseEns	MouseCCDS	MouseTranscript
1	ENSMUSG00000041406	CCDS35752	[A<>B<>CD<>E<>F<>G<>H<>I<>J<>K<>L<>M<>N<>O<>P<>Q<>R<>S<>T<>U<>V<>W<>X<>Y]
7	ENSMUSG00000040351	CCDS51408	[A<>B<>C<>D<>E<>F<>G<>H<>I<>J<>K<>L<>M<>N<>O<>P<>R<>S<>T]
33	ENSMUSG00000018672	CCDS25305	[A<>C<>D<>E<>F<>G<>H<>I<>J]
58	ENSMUSG00000033389	CCDS36180	[A<>B<>C<>D<>E<>F<>G<>H<>I<>J<>K<>L<>M<>N<>O<>P<>R<>S<>T<>U]
114	ENSMUSG00000059474	CCDS48883	[A<>B<>CD<>E<>F<>G<>H<>I<>J<>K<>L<>M<>N<>O<>P]
151	ENSMUSG00000026390	CCDS15234	[A<>B<>C<>D<>F<>G<>H<>I<>J<>K<>L<>M<>N<>O<>P<>Q<>R]
163	ENSMUSG00000021113	CCDS25978	[AB<>C<>D<>E<>F<>G<>H<>I<>JK<>L]
169	ENSMUSG00000059554	CCDS35852	[C<>D<>E<>F<>G]
221	ENSMUSG00000028364	CCDS18265	[A<>B<>C<>D<>E<>F<>G<>H<>I<>J<>K<>M<>N<>P<>Q<>R<>S<>T<>U<>V<>W<>X<>Y<>Z<>A1]
245	ENSMUSG00000019893	CCDS23838	[A<>B<>C<>D<>E<>F<>G<>H<>I<>J<>K<>L<>M<>O<>P<>Q<>R<>S<>T<>U<>V<>W<>X<>Y<>Z<>A1<>A3<>A4<>A5<>A6<>A7<>A8<>A9<>A10<>A11<>A12<>A13<>A14<>A15<>A16<>A17<>A18<>A19<>A20]
247	ENSMUSG00000022496	CCDS27962	[B<>CD<>E]
291	ENSMUSG00000015966	CCDS36845	[A<>B<>C<>D<>E<>F<>G<>I<>J<>K<>L]
301	ENSMUSG00000090290	CCDS52710	[A<>B<>C<>D<>E<>F<>G<>H<>I<>J<>L<>M<>N<>O<>P<>Q<>R<>S<>T<>U<>V<>W<>X<>Y<>Z<>A1<>A2<>A3<>A4<>A5]
340	ENSMUSG00000030662	CCDS37014	[C<>D<>E<>F<>G<>H<>I<>J<>K<>L<>M<>N<>O<>P<>Q<>R<>S<>T<>U<>V<>W<>X<>Y<>Z<>A1<>A2]
368	ENSMUSG00000041341	CCDS36550	[A<>B<>C<>D<>E<>F<>G<>H<>I<>J<>K<>L<>M<>N<>O<>P<>Q<>R<>S<>T<>U<>V<>W<>X<>Y<>Z<>A1<>A2<>A3<>A4<>A5<>A7<>A8<>A9<>A10<>A11<>A12<>A13<>A14<>A15<>A16<>A17]
383	ENSMUSG00000026313	CCDS48324	[A<>B<>C<>D<>E<>F<>G<>H<>I<>J<>K<>L<>M<>N<>O<>Q<>R<>S<>T<>U<>V<>W<>X<>Y<>Z<>A1]
384	ENSMUSG00000010358	CCDS25471	[A<>B<>C<>D<>F<>G<>H]
389	ENSMUSG00000049553	CCDS20236	[A<>B<>C<>D<>E<>F<>GH<>I<>J<>K<>L<>M<>N<>O<>P<>Q<>R<>S<>T<>U<>V<>W<>X<>Y<>Z<>A1<>A2<>A3<>A4<>A5<>A6<>A7<>A8<>A9]
398	ENSMUSG00000022056	CCDS27234	[A<>B<>C<>D<>E<>F<>G<>H<>I<>J<>K<>L<>M<>N<>O<>P<>Q<>R<>S<>T<>U<>V<>WX]
446	ENSMUSG00000033007	CCDS15073	[B<>C<>D<>E<>F<>G<>H<>I<>J<>K]
467	ENSMUSG00000048402	CCDS35692	[A<>B<>C<>D<>E<>F<>G<>I<>J<>K<>L<>M<>N]
477	ENSMUSG00000042439	CCDS29307	[A<>F<>G<>H]
480	ENSMUSG00000055670	CCDS36218	[A<>B<>C<>D<>E<>F<>G<>H<>I<>J<>K<>L<>M<>N<>O<>P<>QR<>S<>T<>U<>V<>W<>X<>Y<>Z<>A1<>A2<>A3<>A4<>A5<>A6<>A7<>A8<>A9<>A10<>A11<>A12<>A13<>A14<>A15<>A17<>A18<>A19<>A20<>A21<>A22<>A23<>A24<>A25<>A28<>A29<>A30<>A31<>A32<>A33]
483	ENSMUSG00000034863	CCDS52585	[A<>B<>C<>D<>E<>F<>G<>H<>I<>J<>K<>L<>M<>N<>O<>P<>QR]
504	ENSMUSG00000070733	CCDS19337	[A<>B<>C<>D<>E<>F<>G<>H<>I<>J<>K<>L<>M<>N<>O<>P<>Q<>R<>S<>T<>U<>V<>W<>X<>Y<>Z<>A1<>A2<>A3<>A4<>A5<>A6<>A7<>A8<>A9<>A10<>A11<>A12<>A13<>A14<>A15<>A16<>A17<>A18<>A19<>A20<>A21<>A22<>A23<>A24<>A25<>A26<>A27<>A28<>A29<>A30<>A31<>A33<>A34<>A35]
510	ENSMUSG00000051984	CCDS37997	[A<>B<>C<>D<>E<>F<>G<>H<>J<>K<>L<>M<>N<>O<>P<>Q<>R<>S<>T<>U<>V<>W<>XY<>Z<>A1]
555	ENSMUSG00000074652	CCDS50768	[D<>E<>F<>G<>H<>I<>J<>K<>L<>M<>N<>O<>P<>Q<>R<>S<>T<>U<>V<>W<>X<>Y<>Z<>A1<>A2<>A3<>A4<>A5<>A6<>A7<>A8<>A9<>A10<>A11<>A12<>A13<>A14<>A15<>A16<>A17<>A18]
609	ENSMUSG00000034021	CCDS39412	[A<>B<>C<>D<>E<>F<>G<>H<>I<>J<>K<>L<>M<>N<>O<>P<>Q<>R<>S<>T<>U<>V<>W<>X<>Y<>Z<>A1<>A2<>A3<>A4<>A6<>A7<>A8<>A9]
629	ENSMUSG00000059434	CCDS19182	[A<>B<>C<>D<>E<>F<>G<>H<>I<>J<>K<>L<>M<>N<>O<>P<>Q<>S<>T]
631	ENSMUSG00000036959	CCDS40961	[A<>B<>C<>D<>E<>F<>G<>H<>I<>J<>K<>L<>M]
671	ENSMUSG00000024853	CCDS29454	[A<>B<>C<>D<>F<>G<>H<>I<>J<>K<>L<>M<>N<>O<>P<>Q<>R<>S<>T<>U<>V]
681	ENSMUSG00000000359	CCDS16895	[A<>C<>D<>E]
688	ENSMUSG00000024043	CCDS28950	[A<>B<>CD<>E<>F<>G<>H<>I<>J<>K<>L<>M<>N<>O<>P<>Q<>R<>S]
691	ENSMUSG00000053552	CCDS50709	[BC<>D<>E<>F<>G<>H<>I<>J<>K<>L<>M<>N<>O<>P<>Q<>R]
710	ENSMUSG00000054708	CCDS36001	[A<>C<>D<>E<>F<>G<>H<>I<>J<>K<>L<>M<>N<>O<>P<>Q<>S<>T<>U]
711	ENSMUSG00000037896	CCDS49179	[C<>D<>E<>F<>G<>H<>I<>J<>K<>L<>M]
730	ENSMUSG00000052707	CCDS57583	[A<>B<>C<>D<>E<>F<>G<>H<>I<>J<>K<>L<>N<>O<>P<>Q<>R<>S<>T<>U<>V<>W<>X<>Y]
743	ENSMUSG00000025255	CCDS38382	[A<>C<>D<>E<>F<>G<>H<>I<>J<>K]
759	ENSMUSG00000027868	CCDS17673	[A<>BC<>D<>E<>F<>G<>H<>I]
765	ENSMUSG00000057948	CCDS25656	[A<>B<>C<>D<>E<>F<>G<>H<>I<>J<>K<>L<>M<>N<>O<>P<>R<>S<>T<>U<>V<>W<>X<>Y<>Z<>A1<>A2<>A3<>A4<>A5<>A6<>A7]
798	ENSMUSG00000031833	CCDS52577	[C<>D<>E<>F<>G<>H<>I<>J<>K<>L<>M<>N<>O<>P<>Q<>R<>S<>T<>U<>V<>W<>X<>Y<>Z<>A1<>A2]
805	ENSMUSG00000035640	CCDS56734	[A<>B<>C<>D<>E<>F<>G<>H<>J]
819	ENSMUSG00000071226	CCDS51890	[A<>B<>C<>DE<>F<>G<>H<>I<>J<>K<>L<>M<>N<>O<>Q<>R<>ST<>U<>V]
834	ENSMUSG00000003527	CCDS28013	[A<>B<>C<>DE<>F<>G<>H<>I<>J<>K]
835	ENSMUSG00000033170	CCDS27623	[A<>BC<>D<>E<>F<>G<>H<>I<>J<>K<>L<>M<>N<>O<>P<>Q<>R<>S<>T<>U<>V]
856	ENSMUSG00000020175	CCDS23923	[C<>D<>E<>F<>G<>HI<>K<>L<>M<>N]
873	ENSMUSG00000053411	CCDS37143	[A<>B<>C<>D<>F<>G]
927	ENSMUSG00000021134	CCDS36484	[A<>B<>C<>D<>E<>F<>H]
973	ENSMUSG00000038932	CCDS17181	[A<>B<>C<>E<>F<>G]
982	ENSMUSG00000074764	CCDS50732	[A<>B<>C<>D<>E<>F<>G<>H<>I<>J<>K<>L<>M<>N<>O<>P<>Q<>R<>S<>T]
991	ENSMUSG00000027474	CCDS50755	[A<>B<>C<>D<>E<>F<>G<>HI<>J]
1021	ENSMUSG00000024054	CCDS28958	[A<>B<>C<>D<>E<>F<>G<>H<>I<>J<>K<>L<>M<>N<>O<>P<>Q<>R<>S<>T<>U<>V<>W<>X<>Y<>Z<>A1<>A2<>A3<>A4<>A5<>A6<>A7<>A8<>A9<>A10<>A11<>A12<>A13<>A14<>A15<>A16<>A17<>A18<>A19<>A20<>A21<>A23]
1024	ENSMUSG00000033107	CCDS29088	[C<>D<>E<>F<>G]
1028	ENSMUSG00000006678	CCDS30272	[AB<>C<>D<>E<>F<>G<>H<>I<>J<>K<>L<>M<>N<>O<>P<>Q<>R<>S<>T<>U<>V<>W<>X<>Y<>Z<>A1<>A2<>A3<>A4<>A5<>A6<>A7<>A8<>A9<>A10<>A11<>A12]
1072	ENSMUSG00000031533	CCDS22176	[A<>C<>D<>E<>F<>G<>H]
1114	ENSMUSG00000002279	CCDS37502	[A<>B<>C<>D<>E<>F<>GH<>I<>J<>K<>LM]
1116	ENSMUSG00000040010	CCDS22730	[A<>BC<>D<>E<>F<>G<>H<>I<>J<>K]
1144	ENSMUSG00000030518	CCDS21336	[A<>B<>C<>D<>E<>F<>G<>H<>I<>K]
1169	ENSMUSG00000043542	CCDS17230	[A<>B<>C<>D<>E<>G<>H<>I<>J]
1237	ENSMUSG00000006651	CCDS21092	[A<>B<>C<>D<>E<>F<>G<>H<>I<>J<>K<>L<>N<>O<>P<>Q<>R]
1245	ENSMUSG00000032175	CCDS57656	[AB<>C<>D<>EF<>G<>I<>J<>K<>L<>M<>N<>O<>P<>Q<>R<>S<>T<>U<>V<>W<>X<>Y<>Z]
1304	ENSMUSG00000018581	CCDS36578	[B<>C<>D<>E<>F<>G<>H<>I<>J<>K<>L<>M<>N<>O<>P<>Q<>R<>S<>T<>U<>V<>W<>X<>Y<>Z<>A1<>A2<>A3<>A4<>A5<>A6<>A7<>A8<>A9<>A10<>A11<>A12<>A13<>A14<>A15<>A18<>A19<>A20<>A21<>A22<>A23<>A24<>A25<>A26<>A27<>A28<>A29<>A30<>A31<>A32<>A33<>A34<>A35<>A36<>A37<>A38<>A39<>A41A42<>A43<>A44<>A45<>A46<>A47<>A48<>A49<>A50<>A51<>A52<>A53<>A54<>A55<>A56<>A57<>A58<>A59<>A60<>A61]
1361	ENSMUSG00000064202	CCDS37948	[C<>D<>E<>F<>G<>H<>I<>J<>K<>L<>M]
1389	ENSMUSG00000029071	CCDS19045	[A<>B<>C<>D<>E<>F<>G<>H<>I<>J<>KL<>M<>N<>O<>P]
1479	ENSMUSG00000020863	CCDS25252	[A<>B<>C<>D<>E<>F<>G<>H<>I<>J<>L]
1480	ENSMUSG00000017316	CCDS25486	[A<>BC]
1502	ENSMUSG00000002057	CCDS25102	[A<>B<>CD<>E<>F<>G<>H<>I]
1530	ENSMUSG00000062232	CCDS50932	[A<>C<>D<>E<>F<>G<>H<>I<>J<>K<>L<>M<>N<>O<>P<>Q<>R<>S<>T<>U<>V<>W<>X<>Y]
1533	ENSMUSG00000031634	CCDS22284	[C<>D<>E<>F<>G<>H<>I<>J<>K<>L<>M]
1536	ENSMUSG00000015880	CCDS51498	[A<>B<>C<>D<>E<>F<>G<>H<>I<>J<>K<>L<>M<>N<>O<>P<>Q<>R<>T<>U<>V]
1554	ENSMUSG00000030895	CCDS21654	[A<>C<>D<>E<>F<>G<>H<>I<>J<>K]
1564	ENSMUSG00000038296	CCDS21751	[A<>B<>C<>D<>E<>FG<>H<>I<>J<>K<>L]
1579	ENSMUSG00000023007	CCDS27818	[C<>D<>E<>F<>G<>H<>I<>J<>K<>L<>M<>N<>O<>P<>Q<>R<>S<>T<>U<>V<>WX<>Y<>Z<>A1<>A2]
1581	ENSMUSG00000035529	CCDS24093	[C<>D<>E<>F<>GH<>I<>J<>K<>L<>M]
1588	ENSMUSG00000029422	CCDS39271	[A<>B<>C<>D<>E<>F<>G<>HI<>J<>K]
1653	ENSMUSG00000043557	CCDS37540	[A<>B<>C<>D<>E<>F<>G<>H<>I<>J<>K<>M<>N<>O<>P<>Q]
1701	ENSMUSG00000040327	CCDS37636	[A<>B<>C<>D<>EF<>G<>H<>I<>J<>K<>L<>M<>N<>O<>P<>Q<>R<>S<>T<>U<>V<>W<>X<>Y<>Z<>A1<>A2<>A3<>A4<>A5<>A6<>A7<>A8<>A9<>A10<>A11<>A12<>A13<>A14<>A15]
1754	ENSMUSG00000024622	CCDS50301	[A<>B<>C<>D<>E<>F<>H<>I<>J<>K<>L<>M<>N<>O<>P<>Q<>R<>S<>T<>U]
1786	ENSMUSG00000022637	CCDS37355	[A<>B<>C<>D<>E<>F<>G<>H<>I<>J<>K<>L<>M<>N<>P<>Q<>R]
1793	ENSMUSG00000030064	CCDS39577	[B<>C<>D<>E<>F<>G<>H<>I<>J<>K<>L<>M<>N<>O<>P<>Q<>R<>S<>T<>U<>V<>W]
1796	ENSMUSG00000033152	CCDS20340	[C<>D<>E<>F<>G<>H<>I]
1799	ENSMUSG00000032485	CCDS23564	[A<>B<>C<>D<>E<>F<>G<>H<>I<>J<>K<>L<>M<>N<>O<>Q<>R<>S<>T<>U<>V<>W]
1804	ENSMUSG00000061393	CCDS23615	[A<>B<>C<>DEF<>G<>H<>I<>J<>K<>L]
1839	ENSMUSG00000020135	CCDS24016	[A<>B<>C<>D<>F<>G<>H<>I<>K<>L<>M<>N<>O<>P]
1891	ENSMUSG00000024241	CCDS37704	[A<>B<>C<>D<>E<>F<>G<>H<>I<>J<>K<>L<>M<>N<>O<>P<>Q<>R<>S<>T<>V<>W]
1913	ENSMUSG00000033200	CCDS28518	[A<>C<>D<>E<>F]
1933	ENSMUSG00000040928	CCDS18684	[A<>C<>D<>E<>FG]
1948	ENSMUSG00000028521	CCDS18409	[A<>B<>C<>D<>E<>F<>G<>H<>K<>L]
1974	ENSMUSG00000026670	CCDS15467	[A<>B<>C<>D<>E<>F<>G<>H<>I<>J]
1988	ENSMUSG00000040225	CCDS35749	[A<>BC<>D<>E<>F<>G<>H<>I<>J<>K<>L<>M<>N<>O<>P<>Q<>R<>S<>T<>U<>V<>W<>X<>Y<>Z<>A1<>A2<>A3<>A4<>A5<>A6<>A7<>A8<>A9]
1997	ENSMUSG00000026605	CCDS35820	[A<>B<>C<>E<>F<>G<>H<>I<>J<>K<>L<>M<>N<>Q<>R<>S<>T]
2012	ENSMUSG00000041498	CCDS78693	[A<>B<>C<>D<>E<>F<>G<>H<>I<>J<>K<>L<>M<>N<>O<>P<>Q<>R<>S<>T<>U<>V<>W<>X<>Y<>A1<>A2<>A3<>A4]
2014	ENSMUSG00000026663	CCDS56653	[B<>C<>D<>F<>G<>H<>I<>J<>K<>L<>M<>N<>O<>P<>Q<>R]
2085	ENSMUSG00000002020	CCDS49112	[AB<>C<>D<>E<>F<>G<>H<>I<>J<>K<>L<>M<>N<>O<>P<>Q<>S<>T<>U<>V<>W<>X<>Y<>Z<>A1<>A2<>A3<>A4<>A5<>A6<>A7<>A8<>A9<>A10<>A11]
2087	ENSMUSG00000012609	CCDS36499	[A<>B<>C<>D<>E<>F<>G<>H<>I<>J<>K<>L<>M<>N<>O<>P<>Q<>R<>S<>T<>U<>V<>W<>X<>Y<>Z<>A1A2<>A3<>A4<>A5<>A6<>A7]
2143	ENSMUSG00000024451	CCDS29196	[A<>B<>C<>E<>F<>G<>H<>I<>J<>K<>L<>M<>N<>O<>P<>Q<>R<>S<>T<>U<>V<>W<>X<>Y<>Z<>A1<>A2<>A3<>A4<>A5<>A6<>A7]
2150	ENSMUSG00000026589	CCDS15400	[A<>B<>C<>D<>E<>FG<>H<>I<>J<>K<>L<>M<>N<>O<>P<>Q<>R<>S<>T<>U<>V<>W<>X<>Y<>Z]
2173	ENSMUSG00000004356	CCDS48667	[A<>B<>C<>D<>E<>F<>G<>H<>I<>J<>K<>L<>M<>N<>O<>P<>Q<>R<>S<>T<>U<>V<>W<>X<>Y<>Z<>A1<>A2<>A3<>A4<>A6<>A7<>A8<>A9<>A10<>A11<>A12<>A13<>A14<>A15<>A16<>A17<>A18<>A19<>A20<>A21<>A22<>A23<>A24<>A25<>A26<>A27<>A28<>A29<>A30<>A31<>A32<>A33<>A34<>A35<>A36<>A37]
2201	ENSMUSG00000042641	CCDS56645	[A<>B<>C<>D<>E<>F<>G<>H<>I<>J<>K<>L<>M<>N<>O<>P<>Q<>R<>S<>UV]
2235	ENSMUSG00000041471	CCDS36874	[A<>B<>C<>D<>E<>F<>G<>HI]
2241	ENSMUSG00000001833	CCDS40565	[A<>B<>CD<>E<>F<>G<>H<>I<>J<>K<>L<>M<>N<>O]
2257	ENSMUSG00000036062	CCDS18083	[A<>C<>D<>E<>F<>G<>H<>I]
2311	ENSMUSG00000026405	CCDS35700	[AB<>C<>D<>E<>F<>G<>J<>K<>L]
2315	ENSMUSG00000053161	CCDS15103	[A<>B<>C<>D<>E<>I<>J<>K<>L<>M]
2322	ENSMUSG00000076434	CCDS17053	[B<>F<>G<>H]
2342	ENSMUSG00000017720	CCDS71189	[A<>B<>C<>D]
2346	ENSMUSG00000060402	CCDS21142	[A<>B<>D]
2378	ENSMUSG00000002768	CCDS28835	[C<>D<>E]
2392	ENSMUSG00000041679	CCDS57641	[B<>D<>E]
2410	ENSMUSG00000018740	CCDS24874	[A<>B<>C<>D<>E]
2414	ENSMUSG00000068922	CCDS17485	[A<>B<>C<>D<>E<>G<>H<>I<>J<>K<>L<>M<>N<>O]
2416	ENSMUSG00000019254	CCDS39735	[A<>B<>C<>D<>E<>F<>G<>H<>I<>J<>K<>L<>M<>N<>O<>Q<>R<>S<>T<>U<>V<>W]
2435	ENSMUSG00000030403	CCDS52056	[A<>B<>C<>D<>E<>F<>G<>H<>J<>K<>L<>M<>N]
2464	ENSMUSG00000051351	CCDS18804	[C<>D]
2522	ENSMUSG00000007950	CCDS40382	[A<>BC<>D<>E<>FG]
2523	ENSMUSG00000022525	CCDS28094	[B<>C<>D]
2543	ENSMUSG00000024201	CCDS28904	[A<>B<>C<>D<>E<>F<>G<>H<>I<>J<>K<>L<>M<>N<>O<>P<>Q<>R<>S<>T<>U<>V]
2552	ENSMUSG00000040407	CCDS19070	[A<>B<>C<>E<>F<>G<>H<>I<>J<>K<>L<>M<>N<>O<>P<>Q<>R<>S<>T<>U<>V<>W<>X<>Y<>Z<>A1<>A2<>A3<>A4<>A5<>A7<>A8<>A9<>A10<>A11<>A12<>A13<>A14<>A15<>A16<>A17<>A18<>A19<>A20<>A21<>A22<>A23<>A24]
2583	ENSMUSG00000035954	CCDS25895	[A<>B<>C<>D<>E<>F<>G<>H<>I<>J<>K<>L<>M<>N<>O<>P<>Q<>R<>S<>T<>U<>V<>W<>X<>Y<>Z<>A1<>A2<>A3<>A4<>A5<>A6<>A7<>A8<>A9<>A10<>A11<>A12<>A13<>A14<>A15<>A16<>A17<>A18<>A19<>A20<>A21<>A22<>A23<>A24<>A25<>A26<>A27]
2632	ENSMUSG00000044737	CCDS21180	[C<>D<>E<>F<>G]
2657	ENSMUSG00000031858	CCDS40364	[A<>B<>C<>D<>E<>F<>G<>H<>I<>J<>K<>L<>M<>O<>P<>Q<>R<>S<>T]
2667	ENSMUSG00000032198	CCDS40555	[A<>B<>C<>D<>E<>F<>G<>H<>I<>J<>K<>L<>M<>N<>O<>P<>Q<>R<>S<>T<>U<>V<>W<>X<>Y<>Z<>A1<>A2<>A3<>A4<>A5<>A6<>A7<>A8<>A9<>A10<>A11<>A12<>A13<>A14<>A15<>A16<>A17<>A18<>A19<>A20<>A21<>A22<>A23<>A24]
2719	ENSMUSG00000005566	CCDS20823	[A<>B<>C<>D<>E<>F<>G<>H<>I<>J<>L<>M<>N<>O<>P<>Q<>R]
2757	ENSMUSG00000028656	CCDS18604	[A<>C<>D<>E<>F<>G<>H<>I<>J<>K<>L<>M]
2765	ENSMUSG00000062785	CCDS39942	[A<>B<>C<>E]
2798	ENSMUSG00000035671	CCDS22471	[A<>B<>C<>D<>E<>F<>G<>H<>I<>J<>K<>L<>M<>N]
2801	ENSMUSG00000037103	CCDS40406	[A<>B<>C<>D<>E<>F<>G<>H<>I<>J<>K<>LM<>N]
2802	ENSMUSG00000036686	CCDS40407	[A<>B<>C<>D<>E<>F<>G<>H<>I<>J<>K<>L<>M<>N<>O<>P<>Q<>R<>S<>T<>U<>V<>W<>Y<>Z<>A1<>A2<>A3<>A4]
2816	ENSMUSG00000020741	CCDS36223	[A<>BC<>D<>E<>F<>G<>H<>I<>J<>K<>L<>MN<>O<>P<>Q<>R<>S<>T<>U<>V<>W<>X<>Y<>Z<>A1<>A2]
2821	ENSMUSG00000028248	CCDS51129	[A<>B<>C<>D<>E<>F<>G<>H<>I<>J<>L]
2826	ENSMUSG00000067149	CCDS19401	[A<>C<>D<>E]
2829	ENSMUSG00000018476	CCDS24895	[A<>B<>C<>D<>E<>F<>G<>H<>I<>J<>K<>L<>M<>N<>O<>P<>Q<>R<>S<>U]
2841	ENSMUSG00000001768	CCDS50734	[D<>E<>F<>G<>H<>I<>J<>K<>L<>M]
2868	ENSMUSG00000021983	CCDS27174	[C<>D<>E<>F<>G<>H<>I<>J<>K<>L<>M<>N<>O<>P<>Q<>R<>S<>T<>U<>V<>W<>X<>Y<>Z<>A1<>A2<>A3<>A4<>A5<>A6<>A7<>A8<>A9<>A10<>A11<>A12]
2882	ENSMUSG00000022008	CCDS27283	[A<>B<>C<>DE<>F<>G<>H<>I]
2909	ENSMUSG00000039328	CCDS22220	[A<>B<>C<>D<>F<>G]
2913	ENSMUSG00000021198	CCDS49149	[A<>B<>CD<>EF<>G<>H<>I<>J<>K<>L<>M<>N<>O<>P<>Q<>R<>S<>T<>U<>V<>W<>X<>Y<>Z<>A1<>A2<>A3<>A4<>A5<>A6<>A7<>A9<>A10<>A11<>A12<>A13<>A14<>A15<>A16<>A17<>A18<>A19<>A20<>A21<>A22<>A23<>A24<>A25<>A26]
2944	ENSMUSG00000036333	CCDS36424	[A<>B<>C<>D<>E<>F<>G<>H<>I<>J<>K<>L<>M<>N<>O<>P<>Q<>R<>S<>T<>U<>V<>W<>X<>Y<>Z<>A1<>A2<>A3<>A4<>A5]
2996	ENSMUSG00000071604	CCDS50408	[A<>BC<>D<>E<>F<>G<>H<>I<>J<>K<>L]
2998	ENSMUSG00000020399	CCDS36135	[A<>B<>C<>E<>F<>G<>H]
3036	ENSMUSG00000071341	CCDS20297	[B<>DE]
3079	ENSMUSG00000020020	CCDS24129	[B<>DE]
3138	ENSMUSG00000050812	CCDS18214	[D<>F<>G<>H<>I<>J<>K<>L<>M<>N<>O<>P<>Q<>R<>S<>T<>U<>V<>W<>X<>Y<>Z<>A1<>A2<>A3<>A4<>A5<>A6<>A7<>A8<>A9<>A10<>A11<>A12<>A13<>A14<>A15<>A16<>A17<>A18<>A19<>A20<>A21<>A22<>A23<>A24<>A25<>A26<>A27]
3192	ENSMUSG00000023266	CCDS28854	[A<>B<>C<>E<>F]
3193	ENSMUSG00000058626	CCDS50121	[A<>C<>D<>E<>F<>G<>H<>I<>J<>K<>L<>M<>N<>O<>P<>Q<>R<>S<>T<>U<>V<>W]
3200	ENSMUSG00000021408	CCDS26443	[A<>B<>C<>D<>E<>F<>G<>I<>J<>K]
3217	ENSMUSG00000051451	CCDS40020	[B<>D]
3231	ENSMUSG00000032056	CCDS40629	[A<>B<>C<>DE]
3255	ENSMUSG00000028037	CCDS17911	[A<>B<>C<>D<>E<>F<>G]
3310	ENSMUSG00000032392	CCDS23286	[A<>B<>C<>D<>E<>G]
3327	ENSMUSG00000041372	CCDS20480	[A<>B<>C<>D<>E<>F<>G<>H<>I<>J<>K<>L<>M<>NO<>P<>Q<>R<>S<>T<>U]
3342	ENSMUSG00000033228	CCDS37186	[A<>B<>C<>D<>E<>F<>G<>H<>I<>J<>K<>L<>N<>O]
3378	ENSMUSG00000022992	CCDS37190	[A<>B<>C<>D<>E<>F<>G<>H<>J]
3388	ENSMUSG00000038384	CCDS59684	[A<>B<>C<>D<>E<>F<>G<>HIJK<>L<>M<>N<>O<>P<>Q<>R<>S]
3405	ENSMUSG00000036282	CCDS36902	[AB<>D<>E<>F]
3428	ENSMUSG00000058145	CCDS21349	[A<>B<>C<>D<>E<>F<>G<>H<>I<>J<>K<>L<>M<>N<>O<>P<>Q<>R<>S<>T<>U<>V<>W]
3445	ENSMUSG00000035004	CCDS21801	[A<>B<>C<>D<>F<>G]
3446	ENSMUSG00000036872	CCDS22502	[A<>B<>C<>EF<>G<>H<>I<>J<>K<>L<>M<>N<>O<>P<>Q<>S<>T<>U<>V<>W<>X<>YZ<>A1<>A2<>A3<>A4<>A5<>A6<>A7]
3477	ENSMUSG00000020878	CCDS25311	[AB<>C<>D<>E<>F<>G<>H<>I]
3485	ENSMUSG00000045215	CCDS50234	[D<>E<>F<>G<>H<>I<>J<>K<>L<>M]
3500	ENSMUSG00000052949	CCDS48984	[A<>B<>C<>D<>E<>F<>G<>H<>I<>J<>K<>L<>M<>N<>O<>P<>QR<>S<>T]
3514	ENSMUSG00000017400	CCDS25338	[A<>B<>C<>D<>E<>F<>H<>I<>J<>K<>L]
3518	ENSMUSG00000074217	CCDS80905	[A<>B<>D]
3522	ENSMUSG00000001229	CCDS37663	[C<>D<>E<>F<>G<>H<>I<>J<>K<>L<>M<>N<>O<>P<>Q<>R<>S<>T<>U]
3524	ENSMUSG00000053985	CCDS39875	[A<>B<>DE]
3536	ENSMUSG00000062044	CCDS39961	[C<>D<>E<>F<>G<>H<>I<>J<>K<>L<>M<>N<>O<>P<>Q]
3546	ENSMUSG00000012777	CCDS57546	[A<>B<>C<>D<>E<>G<>H<>I<>J<>K]
3604	ENSMUSG00000026475	CCDS15376	[A<>B<>D<>E<>F]
3614	ENSMUSG00000038766	CCDS17605	[A<>B<>C<>D<>F<>G<>H]
3629	ENSMUSG00000009894	CCDS24767	[C<>D<>E<>F]
3638	ENSMUSG00000070645	CCDS15295	[B<>C<>D<>E<>F<>H<>I<>J<>K]
3687	ENSMUSG00000056880	CCDS52954	[C<>D<>E<>F<>G<>H<>I<>J<>K<>L<>M<>N<>O<>P]
3702	ENSMUSG00000068196	CCDS37367	[A<>BC]
3704	ENSMUSG00000092009	CCDS49868	[C<>D<>E<>F<>G<>H<>I<>J<>K<>L<>M<>N<>O<>P<>Q<>R<>S<>T<>U<>V<>W<>X<>Y<>Z<>A1<>A2<>A3<>A4<>A5<>A6<>A7<>A8<>A9<>A10<>A11<>A12<>A13<>A14<>A15<>A16<>A17]
3709	ENSMUSG00000056476	CCDS79912	[A<>B<>C<>D<>E<>F<>G<>H<>I<>J<>K<>L<>M<>N<>O<>P<>Q<>R<>S<>T<>U<>V<>W<>X<>Y<>Z<>A1<>A2<>A3<>A4<>A5<>A6<>A7<>A8<>A9<>A10<>A11<>A12<>A13<>A14<>A15<>A16<>A17<>A18]
3717	ENSMUSG00000022868	CCDS28071	[A<>B<>C<>D<>E<>F<>H]
3719	ENSMUSG00000067367	CCDS19253	[A<>B<>C<>D<>F<>H<>I<>J]
3787	ENSMUSG00000063888	CCDS28842	[A<>B<>D<>E<>F<>G]
3797	ENSMUSG00000038122	CCDS48562	[A<>B<>C<>D<>E<>F<>G<>H<>I<>J<>K<>L<>M<>N<>O<>P<>Q<>R<>S<>T<>U<>V<>W<>X<>Y<>Z<>A1<>A2<>A3<>A4<>A5<>A6<>A7]
3807	ENSMUSG00000038141	CCDS37425	[B<>C<>D<>E<>F<>G<>H<>I<>J<>K<>L<>M<>N<>O<>P<>Q<>R]
3839	ENSMUSG00000025529	CCDS41106	[A<>B<>C<>D<>E<>G<>H<>I]
3846	ENSMUSG00000031349	CCDS30190	[A<>C<>D<>E<>F<>G<>H]
3850	ENSMUSG00000021972	CCDS36955	[A<>B<>C<>D<>E<>F<>G<>I<>J]
3882	ENSMUSG00000035649	CCDS18127	[B<>D<>E<>F<>G<>H<>I<>JK]
3909	ENSMUSG00000026784	CCDS38057	[A<>C<>D<>E<>F<>G<>H<>I<>J<>K<>L]
3953	ENSMUSG00000027425	CCDS16819	[A<>B<>C<>D<>F<>G<>H<>I<>J<>K]
3958	ENSMUSG00000060332	CCDS16736	[A<>C<>D<>E<>F<>G<>H<>I<>J<>K<>L<>M<>N<>O<>P<>Q<>R<>S<>T]
3995	ENSMUSG00000037605	CCDS39122	[A<>B<>C<>D<>E<>F<>G<>H<>I<>J<>K<>L<>M<>N<>O<>P<>Q<>R<>S<>T<>U<>V<>W<>X<>Y]
4001	ENSMUSG00000056162	CCDS29382	[C<>D<>E<>F<>G<>H<>I<>J<>K<>L<>MN]
4034	ENSMUSG00000047022	CCDS49070	[C<>D<>E<>F<>G<>H<>I<>J<>KL]
4070	ENSMUSG00000064128	CCDS27150	[A<>B<>C<>D<>E<>F<>GH<>I<>J<>K<>L<>M<>N<>O<>P<>Q]
4071	ENSMUSG00000030847	CCDS21898	[A<>B<>C<>E]
4072	ENSMUSG00000049971	CCDS51651	[A<>B<>C<>D<>E<>F<>G<>H<>I<>J<>K<>L]
4096	ENSMUSG00000025898	CCDS22793	[B<>C<>D<>E<>F<>G<>H<>I<>K<>L<>M<>N<>O<>P<>Q<>R<>S<>T]
4163	ENSMUSG00000039531	CCDS23772	[A<>B<>C<>D<>E<>F<>G<>HI]
4167	ENSMUSG00000024423	CCDS29068	[A<>B<>C<>D<>E<>F<>H<>I<>J<>K<>L]
4171	ENSMUSG00000043687	CCDS52690	[A<>BC<>D<>E]
4184	ENSMUSG00000028582	CCDS18454	[B<>C<>D<>E<>F<>G<>H<>I<>J<>K<>L<>M<>O<>P<>Q<>R<>S<>T<>U<>V<>W<>X<>Y]
4185	ENSMUSG00000030510	CCDS52268	[A<>BC<>D<>E<>F<>G<>H<>I<>J<>K<>L]
4208	ENSMUSG00000054679	CCDS18022	[AB<>E<>F]
4222	ENSMUSG00000034219	CCDS59685	[A<>B<>C<>D<>E<>G<>H<>I<>J]
4227	ENSMUSG00000061923	CCDS49596	[A<>C]
4248	ENSMUSG00000038759	CCDS57418	[A<>B<>C<>D<>E<>F<>G<>H<>I<>J<>K<>L<>M<>N<>O<>P<>Q<>R<>S<>T<>U<>V<>W<>X<>Y<>Z<>A1<>A2<>A3<>A4<>A5<>A6<>A7<>A8<>A9<>A10<>A11<>A12<>A13<>A14<>A15<>A17<>A18]
4254	ENSMUSG00000030887	CCDS40110	[A<>B<>C<>D]
4288	ENSMUSG00000041079	CCDS37383	[D<>E<>F<>G]
4310	ENSMUSG00000027080	CCDS16189	[A<>B<>C<>E<>F]
4311	ENSMUSG00000044477	CCDS28598	[A<>B<>C<>E<>F]
4312	ENSMUSG00000063626	CCDS40314	[A<>B<>C<>D<>E<>F<>G<>H<>I<>J<>K<>L<>M<>N<>O<>P<>Q<>R]
4319	ENSMUSG00000033386	CCDS17792	[A<>B<>C<>D<>E<>F<>G<>H<>I<>J<>K<>L<>MN<>O<>P]
4359	ENSMUSG00000038665	CCDS39459	[A<>B<>C<>D<>E<>F<>G<>H<>I<>J<>K<>L<>M<>N<>O<>P<>Q<>R<>S<>T<>U<>V<>X<>Y<>Z<>A1A2<>A3<>A4<>A5<>A6<>A7<>A8<>A9<>A10]
4362	ENSMUSG00000038538	CCDS39461	[A<>B<>C<>D<>E<>F<>G<>H<>I<>J<>K<>L<>M<>O<>P<>Q<>R]
4389	ENSMUSG00000032452	CCDS40733	[A<>B<>C<>D<>E<>F<>G<>H<>I<>J<>K<>LM<>N<>O<>P<>Q<>R<>T]
4398	ENSMUSG00000026083	CCDS35544	[A<>B<>C<>D<>E<>F<>G<>H<>I<>K<>L<>M<>N<>O<>P<>Q<>R<>S<>T<>U<>V<>W<>X<>Y]
4445	ENSMUSG00000078588	CCDS51281	[C<>D<>EF<>G<>H<>I<>J]
4455	ENSMUSG00000025236	CCDS23248	[A<>B<>C<>D<>E<>F<>GH]
4465	ENSMUSG00000027272	CCDS16628	[A<>B<>C<>D<>E<>F<>G<>H<>I<>J<>K<>L<>M<>N<>O<>P<>Q<>R<>S<>T<>U<>V<>W<>X<>Y<>Z<>A1<>A2<>A3<>A4<>A5<>A6<>A7<>A8<>A9<>A10<>A11<>A12<>A13<>A14A15<>A16<>A17<>A18<>A19<>A20<>A21<>A22]
4475	ENSMUSG00000039199	CCDS22603	[B<>C<>D<>E<>F<>G<>H<>IJ<>L<>MN]
4478	ENSMUSG00000050357	CCDS22607	[V<>W<>X<>Y<>Z<>A1<>A2<>A3<>A4<>A5<>A6<>A7<>A8<>A9<>A10<>A12<>A13]
4505	ENSMUSG00000032977	CCDS23955	[A<>B<>D<>E<>F<>G]
4528	ENSMUSG00000056724	CCDS52939	[A<>B<>C<>D<>E<>F<>G<>H<>I<>J<>K<>L<>M<>N<>O<>P<>Q<>R<>S<>T<>U<>V<>W<>X<>Y<>ZA1<>A2<>A3<>A4<>A5<>A6<>A7<>A8<>A9<>A10<>A11<>A12<>A13<>A14<>A15<>A16<>A17<>A18<>A19<>A20<>A21<>A22<>A23<>A24<>A25<>A26<>A27<>A28<>A29]
4533	ENSMUSG00000023084	CCDS50946	[A<>B<>C<>D<>E<>F<>G<>H<>I<>J<>K<>L<>MN<>O<>P]
4556	ENSMUSG00000022768	CCDS27995	[A<>C<>DE]
4575	ENSMUSG00000038738	CCDS52229	[A<>B<>C<>D<>E<>F<>G<>H<>I<>J<>K<>L<>M<>N<>O<>P<>Q<>R<>S<>T<>U<>V<>W<>X]
4600	ENSMUSG00000035239	CCDS21489	[C<>D]
4623	ENSMUSG00000039838	CCDS18973	[C<>D<>E<>F<>G<>H<>I<>J]
4625	ENSMUSG00000028530	CCDS18393	[A<>B<>C<>D<>E<>F<>G<>H<>I<>K<>L<>M<>N<>O<>P<>Q<>R<>S<>T<>U<>V<>W<>X<>Y]
4629	ENSMUSG00000073774	CCDS18499	[A<>B<>C<>D]
4632	ENSMUSG00000029005	CCDS18931	[A<>B<>D<>E<>F<>G]
4659	ENSMUSG00000048997	CCDS17754	[C<>D<>E<>FG<>H<>I<>J<>K<>L<>M]
4710	ENSMUSG00000047940	CCDS17871	[A<>B<>C<>D<>E<>F<>G<>H<>I<>K<>L<>M<>O<>P]
4735	ENSMUSG00000041605	CCDS15325	[A<>BC<>D<>E<>F<>G<>H<>I<>J<>K]
4736	ENSMUSG00000046500	CCDS51858	[C<>D<>E<>F]
4781	ENSMUSG00000030022	CCDS51855	[M<>N<>O<>P<>Q<>R<>S<>T<>U<>V<>W<>X<>Y<>Z<>A1<>A2<>A3<>A4<>A5<>A6<>A7<>A8<>A9<>A10<>A11<>A12<>A13<>A14]
4791	ENSMUSG00000021747	CCDS26814	[A<>B<>C<>D<>EF<>G<>I<>J<>K<>M<>N<>O<>P<>Q<>R<>S]
4797	ENSMUSG00000050050	CCDS19434	[A<>B<>C<>D<>E<>F<>G<>H<>I<>J<>K<>L<>M<>N<>P<>Q<>R<>S<>T<>U<>V<>W<>X]
4832	ENSMUSG00000042323	CCDS36851	[A<>B<>C<>D<>E<>F<>G<>H<>I<>J<>K<>L<>M<>N<>O<>P<>Q<>R<>S<>TU<>V<>W<>X<>Y<>ZA1<>A2<>A3<>A4<>A5<>A6<>A7]
4833	ENSMUSG00000037355	CCDS39064	[A<>B<>C<>D<>E<>F<>G<>H<>J<>K<>L<>M<>N]
4859	ENSMUSG00000027978	CCDS17817	[A<>D<>E<>F<>G<>H<>I<>J<>K<>L<>M]
4873	ENSMUSG00000063273	CCDS17340	[A<>B<>C<>D<>E<>F<>G<>H<>I<>J<>K<>L<>M<>N<>O<>P<>Q<>S<>T<>U]
4904	ENSMUSG00000021647	CCDS36763	[A<>BC<>D]
4916	ENSMUSG00000019891	CCDS23839	[A<>B<>C<>D<>E<>F<>G<>L<>M<>N<>O]
4919	ENSMUSG00000020191	CCDS48752	[E<>F<>G<>H<>I]
4937	ENSMUSG00000040209	CCDS17234	[A<>BC<>D<>E<>F<>G<>H<>I<>J]
4943	ENSMUSG00000029843	CCDS20000	[A<>B<>C<>D<>E<>FG<>H<>I<>J<>K<>L<>M<>N<>O<>P<>Q]
4963	ENSMUSG00000029547	CCDS57399	[ABC<>D<>E<>F<>G<>H<>IJ<>K<>L<>M<>N<>O<>P<>Q<>R<>S<>T<>U<>V<>W<>X<>Y<>Z<>A1<>A2<>A3<>A4<>A5<>A6<>A7<>A8<>A9<>A10<>A11<>A12<>A13<>A14<>A15<>A16<>A17<>A18<>A19<>A20<>A21<>A22<>A23<>A24]
4985	ENSMUSG00000063672	CCDS52524	[A<>B<>D]
4990	ENSMUSG00000038080	CCDS26489	[A<>B<>C<>D<>E<>F<>G<>H<>I<>J<>K<>L<>M<>N<>O<>P<>Q<>S<>T<>U]
4997	ENSMUSG00000066191	CCDS18157	[A<>B<>C<>D<>E<>F<>G<>H<>J<>K<>L<>M<>N<>O<>Q]
5017	ENSMUSG00000039977	CCDS22839	[A<>B<>C<>D<>E<>F<>G<>H<>K<>L<>M]
5024	ENSMUSG00000031583	CCDS22229	[B<>C<>D<>E<>F<>G<>H<>I<>K<>L<>M<>N<>O<>P<>Q<>R<>S<>T<>U<>V<>W<>X<>Y<>Z<>A1<>A2<>A3<>A4<>A5<>A6<>A7<>A8<>A9]
5035	ENSMUSG00000046240	CCDS22976	[A<>B<>C<>DE<>F<>G<>H]
5049	ENSMUSG00000072919	CCDS36502	[A<>C<>D<>E<>F<>GH]
5069	ENSMUSG00000030138	CCDS20471	[A<>B<>C<>D<>E<>F<>GH<>I<>J<>K<>L<>M<>N<>O<>P<>Q<>R<>S<>T<>U<>V<>W]
5075	ENSMUSG00000052221	CCDS49093	[AB<>C<>E<>F<>G<>H<>I<>J<>K<>L<>M]
5092	ENSMUSG00000039728	CCDS21308	[C<>D<>E<>F<>G<>H<>I<>J<>K<>L<>M<>N<>O<>P<>Q]
5115	ENSMUSG00000037686	CCDS36567	[A<>B<>C<>D<>E<>F<>G<>H<>I<>J<>K<>L<>M<>N<>OP]
5127	ENSMUSG00000020546	CCDS25242	[A<>B<>C<>DE<>F<>G<>H<>I<>J<>K<>L<>M<>N<>O<>P<>Q]
5128	ENSMUSG00000041134	CCDS28286	[A<>B<>C<>DEF]
5138	ENSMUSG00000034235	CCDS26847	[A<>B<>C<>D<>E<>F<>G<>H<>I<>K<>L<>M<>N<>O<>P<>Q<>R<>S<>U<>V]
5141	ENSMUSG00000048065	CCDS57579	[A<>B<>C<>D<>EF<>G<>H<>I]
5145	ENSMUSG00000052676	CCDS41126	[A<>C<>D<>E<>F<>G<>H]
5213	ENSMUSG00000068009	CCDS16920	[AB<>C<>D<>E<>F<>G<>H<>I<>J<>K<>L<>M<>N<>O<>P]
5222	ENSMUSG00000045989	CCDS52402	[AB<>D<>E<>F]
5223	ENSMUSG00000055994	CCDS52632	[C<>D<>E<>F<>G<>H<>I<>J<>K<>L<>M]
5225	ENSMUSG00000033857	CCDS25704	[A<>B<>C<>D<>E<>F<>G<>H<>I<>J<>K<>M<>N<>O]
5226	ENSMUSG00000025377	CCDS36387	[A<>B<>C<>D<>E<>F<>G<>H<>I<>J<>K<>L<>M]
5239	ENSMUSG00000035621	CCDS24011	[A<>B<>C<>D<>E<>F<>G<>H]
5243	ENSMUSG00000015013	CCDS22742	[A<>B<>C<>D<>F]
5249	ENSMUSG00000048154	CCDS49725	[A<>B<>C<>D<>E<>F<>G<>H<>I<>J<>K<>L<>N<>O<>P<>Q<>R<>S<>T<>U<>V<>W<>X<>Y<>Z<>A1<>A2<>A3<>A4<>A5<>A6<>A7<>A8<>A9<>A10<>A11<>A12<>A13<>A14<>A15<>A16<>A17<>A18<>A19<>A20<>A21<>A22<>A23<>A24<>A25<>A26<>A27<>A28<>A29]
5255	ENSMUSG00000036931	CCDS21091	[A<>BC<>D<>E<>F<>G<>H<>I<>J]
5258	ENSMUSG00000043843	CCDS39837	[A<>B<>C<>D<>EF<>G<>H<>I<>J<>K<>L<>M<>N<>O<>P]
5273	ENSMUSG00000004187	CCDS27583	[A<>B<>C<>D<>E<>F<>G<>H<>I<>J<>K<>L<>M<>N<>O<>P<>Q<>S]
5283	ENSMUSG00000024968	CCDS29522	[C<>D<>E<>F<>G<>H<>I<>J<>K<>L<>M]
5285	ENSMUSG00000023046	CCDS27871	[A<>C<>D<>E]
5287	ENSMUSG00000074500	CCDS52729	[A<>B<>C<>D<>EF<>G]
5300	ENSMUSG00000020913	CCDS36305	[AB<>C<>D<>E<>F<>G<>I<>J]
5302	ENSMUSG00000024136	CCDS37489	[A<>B<>C<>D<>F<>G<>H]
5306	ENSMUSG00000039218	CCDS37475	[C<>D<>E<>F<>G<>H<>I<>J<>K<>L<>M<>O<>P]
5314	ENSMUSG00000062296	CCDS52942	[AB<>C<>D<>E<>F<>G<>H<>I<>K<>L<>M<>N<>O<>P<>Q<>R<>S<>T<>U<>V<>W<>X]
5322	ENSMUSG00000019494	CCDS19792	[A<>C<>D<>E<>F<>G<>H<>I<>J<>K]
5404	ENSMUSG00000055850	CCDS20240	[AB<>C<>D<>E<>F]
5440	ENSMUSG00000020383	CCDS24683	[B<>C<>D<>F]
5472	ENSMUSG00000075316	CCDS71063	[A<>B<>C<>D<>E<>F<>G<>H<>I<>J<>KL<>M<>N<>O<>P<>Q<>R<>S<>T<>U<>V<>W<>X<>Y<>Z<>A1]
5473	ENSMUSG00000079022	CCDS49627	[AB<>C<>D<>E<>F<>G<>H<>I<>J<>K<>L<>M<>N<>O<>P<>Q<>R<>S<>T<>U<>V<>W<>X<>Y<>Z<>A1<>A2<>A3<>A4<>A5<>A6<>A7<>A8<>A9<>A10<>A11<>A12<>A13<>A15<>A16<>A17<>A18<>A19<>A20<>A21<>A22<>A23<>A24<>A25<>A26<>A27<>A28<>A29<>A30<>A31<>A32<>A33<>A34<>A35<>A36<>A37<>A38<>A39]
5485	ENSMUSG00000030050	CCDS20319	[B<>C<>D<>E<>G<>HI]
5536	ENSMUSG00000064310	CCDS28215	[C<>D<>E<>F<>G<>H<>I<>J<>K<>L]
5547	ENSMUSG00000045775	CCDS36373	[A<>B<>C<>DE]
5569	ENSMUSG00000054612	CCDS21945	[C<>D<>E<>F]
5578	ENSMUSG00000026077	CCDS48244	[A<>B<>C<>D<>E<>F<>G<>H<>I<>J<>K<>L<>M<>N<>O<>P<>Q<>R<>S<>U]
5583	ENSMUSG00000053559	CCDS27842	[A<>C<>D]
5666	ENSMUSG00000024769	CCDS50365	[A<>B<>C<>D<>E<>F<>G<>H<>I<>K<>L<>M<>N<>O<>P<>Q<>R<>S<>T<>U<>V<>W<>X<>Y<>Z<>A1<>A2<>A3<>A4<>A5<>A6<>A7<>A8<>A9<>A10<>A11A12<>A13]
5717	ENSMUSG00000040481	CCDS48964	[A<>B<>C<>D<>F<>G<>H<>I<>J<>K<>L<>M<>N<>O<>P<>Q<>R<>S<>T<>U<>V<>W<>X<>Y<>Z<>A1<>A2<>A3]
5719	ENSMUSG00000030393	CCDS20792	[A<>C<>D]
5723	ENSMUSG00000055489	CCDS39968	[B<>C<>E<>F<>G<>H<>I<>J<>K<>L<>M<>N<>O<>P<>Q<>R<>S<>T<>U<>V<>W<>X]
5725	ENSMUSG00000042800	CCDS15471	[A<>C]
5772	ENSMUSG00000044067	CCDS25866	[A<>BC]
5794	ENSMUSG00000032120	CCDS23103	[A<>B<>C<>D<>E<>F<>G<>H<>I<>J<>K<>M<>N<>O]
5795	ENSMUSG00000015709	CCDS59733	[A<>B<>C<>D<>E<>F<>G<>H<>I<>J<>K<>L<>M<>N<>O<>P<>R<>S<>T]
5802	ENSMUSG00000050222	CCDS49507	[A<>BC<>D]
5810	ENSMUSG00000078127	CCDS49439	[AB<>CD]
5852	ENSMUSG00000028487	CCDS18301	[A<>B<>D<>E<>F<>G]
5866	ENSMUSG00000042041	CCDS29429	[A<>BCD]
5895	ENSMUSG00000060509	CCDS23665	[A<>BC]
5905	ENSMUSG00000044150	CCDS30503	[A<>B<>C<>D<>E<>F<>G<>HI<>J<>K<>LM]
5917	ENSMUSG00000043067	CCDS22931	[B<>C<>D<>E<>F<>G<>H<>I<>J<>K<>L<>M<>N<>O<>P<>Q<>R<>S<>T<>U<>V<>W]
5936	ENSMUSG00000083282	CCDS29440	[A<>B<>C<>E<>F<>G<>H<>I<>J<>K<>L<>M<>N<>O]
5942	ENSMUSG00000048027	CCDS37455	[C<>D<>E]
5948	ENSMUSG00000013611	CCDS27430	[A<>B<>C<>D<>E<>F<>G<>H<>I<>J<>K<>L<>M<>O]
5959	ENSMUSG00000034762	CCDS38831	[A<>B<>CD<>E<>F<>G<>H<>I<>J<>K]
5969	ENSMUSG00000032394	CCDS52835	[A<>B<>C<>D<>E<>F<>G<>H<>I<>J<>K<>M<>N<>P]
5989	ENSMUSG00000024883	CCDS29447	[A<>B<>C<>D<>F<>G<>H<>I<>J<>K]
6004	ENSMUSG00000028865	CCDS38901	[A<>B<>C<>D<>E<>G]
6022	ENSMUSG00000032459	CCDS23427	[A<>C<>D<>E<>F<>G<>H<>I]
6115	ENSMUSG00000017550	CCDS25127	[A<>B<>C<>D<>E<>F<>G<>H<>I<>JK<>L<>MN<>O<>P<>Q<>R<>S<>T<>U<>V<>W<>X<>Y]
6150	ENSMUSG00000020419	CCDS36096	[A<>B<>C<>D<>E<>F<>G<>I<>J<>K]
6245	ENSMUSG00000020747	CCDS25646	[A<>B<>C<>D<>E<>F<>G<>H<>I<>J<>K<>LM<>N<>O<>P<>Q<>R<>S<>T<>U<>V<>W<>X<>Y<>Z<>A1<>A2<>A3<>A4<>A5<>A6]
6248	ENSMUSG00000029158	CCDS19321	[C<>D<>E<>F<>G]
6258	ENSMUSG00000044807	CCDS24637	[AB<>C<>D<>EF]
6276	ENSMUSG00000025916	CCDS14817	[A<>B<>C<>D<>E<>G<>H<>I]
6353	ENSMUSG00000021098	CCDS25971	[A<>B<>C<>D<>E<>F<>G<>I<>J<>K<>L<>M<>N<>O<>Q<>R<>S]
6374	ENSMUSG00000045378	CCDS37534	[C<>DE]
6437	ENSMUSG00000063179	CCDS21914	[A<>B<>C<>D<>E<>G]
6478	ENSMUSG00000024805	CCDS29772	[A<>B<>C<>D<>E<>F<>G<>I]
6519	ENSMUSG00000063704	CCDS27558	[A<>B<>C<>D<>E<>F<>G<>H<>I<>J<>KL<>N<>O<>P]
6580	ENSMUSG00000039477	CCDS19830	[A<>C<>E<>F<>G<>H<>I<>K<>L<>M<>N<>O<>P<>Q<>RS]
6638	ENSMUSG00000040785	CCDS37407	[A<>B<>C<>D<>E<>F<>G<>H<>I<>J<>K<>L<>M<>N<>O<>P<>Q<>R<>S<>T<>U<>V<>W<>X<>Y<>Z<>A1<>A2<>A3<>A4<>A5<>A6<>A7<>A8<>A9<>A10<>A11<>A12<>A13<>A14<>A15<>A16<>A17<>A19<>A20]
6670	ENSMUSG00000059278	CCDS24893	[AB<>D<>E]
6717	ENSMUSG00000054280	CCDS19195	[A<>B<>D<>F<>G<>H<>I<>J<>KL]
6720	ENSMUSG00000074345	CCDS40641	[C<>D]
6795	ENSMUSG00000002688	CCDS49059	[A<>B<>C<>D<>E<>F<>G<>H<>I<>J<>K<>L<>M<>N<>O<>P<>Q<>R<>S]
6796	ENSMUSG00000036304	CCDS28180	[B<>C<>D<>EF]
6802	ENSMUSG00000031925	CCDS52723	[D<>E<>F]
6826	ENSMUSG00000079487	CCDS41078	[A<>B<>C<>D<>E<>F<>G<>H<>I<>J<>K<>L<>M<>N<>O<>P<>Q<>R<>S<>T<>U<>V<>W<>X<>Y<>Z<>A1<>A2<>A3<>A4<>A5<>A6<>A7<>A8<>A9<>A10<>A11<>A12<>A13A14<>A15<>A16<>A17<>A18<>A19<>A20]
6844	ENSMUSG00000048271	CCDS51448	[A<>B<>C<>D<>E<>F<>G<>H<>IJ<>K<>L<>M<>N<>O<>P<>QR<>S<>T<>U]
6867	ENSMUSG00000063873	CCDS38256	[C<>D<>E<>F<>G<>H<>I<>J<>K<>L<>M<>N<>O<>P<>Q<>R]
6878	ENSMUSG00000022556	CCDS27572	[A<>B<>C<>D<>E<>F<>G<>H<>I<>J<>L<>M]
6882	ENSMUSG00000029504	CCDS19528	[A<>C<>D<>E<>F<>G<>H<>I<>J<>K<>L<>M<>N<>O<>P]
6884	ENSMUSG00000075590	CCDS27561	[J<>K<>L<>M<>N<>O<>P<>Q<>R<>S]
6892	ENSMUSG00000071252	CCDS49316	[A<>B<>C<>E<>F<>G<>H<>I<>J<>K<>L<>M<>N<>O<>P<>Q<>R<>S<>T]
6901	ENSMUSG00000034533	CCDS57716	[A<>B<>C<>D<>E<>F<>G<>H<>I<>J<>K<>L<>M<>N<>O<>P<>Q<>R<>S<>T<>U<>V<>W<>XY<>A1<>A2<>A3A4]
6918	ENSMUSG00000061080	CCDS28176	[A<>B<>C<>D<>E<>FG]
6936	ENSMUSG00000022519	CCDS27918	[A<>B<>C<>D<>E<>F<>G]
6985	ENSMUSG00000046338	CCDS38232	[A<>B<>C<>D<>E<>F<>G<>H<>I<>J<>K<>L<>M<>NO<>P<>Q<>R<>S<>T<>U<>V]
7016	ENSMUSG00000022211	CCDS36930	[A<>B<>C<>D<>E<>F<>G<>H<>I<>J<>K<>L<>M<>N<>O<>P<>Q<>R<>S<>T<>U<>V<>W<>X<>Y<>Z<>A1<>A2<>A3<>A4<>A5<>A6<>A7<>A8<>A9<>A10<>A11<>A12<>A13A14<>A15]
7045	ENSMUSG00000034164	CCDS24398	[A<>B<>C<>E<>F<>G<>H<>I<>J<>K<>L<>M<>N<>O<>P]
7084	ENSMUSG00000014198	CCDS25430	[A<>D<>E<>F<>G<>H<>I<>J]
7087	ENSMUSG00000034832	CCDS51820	[D<>E<>F<>G<>H<>I<>J<>K<>L]
7089	ENSMUSG00000053783	CCDS25059	[B<>CD]
7090	ENSMUSG00000096351	CCDS57323	[F<>GH<>I<>K<>L<>M<>N<>O<>P<>Q]
7105	ENSMUSG00000063804	CCDS35895	[A<>B<>C<>D<>E]
7106	ENSMUSG00000047992	CCDS29384	[C<>D<>E]
7120	ENSMUSG00000059383	CCDS40694	[A<>B<>D<>E<>F<>G<>H<>I<>KL]
7124	ENSMUSG00000047356	CCDS15787	[B<>C<>D<>F<>G<>H]
7135	ENSMUSG00000046408	CCDS22464	[B<>D<>E<>F<>G<>H]
7137	ENSMUSG00000048148	CCDS22418	[AB<>C<>D<>E<>F<>G<>H<>I<>J<>K<>L<>M<>N<>O<>Q<>R<>S<>TU]
7139	ENSMUSG00000089687	CCDS38898	[A<>BC]
7184	ENSMUSG00000074925	CCDS50405	[A<>B<>C<>D<>E<>F<>GHI]
7212	ENSMUSG00000052915	CCDS25364	[ABC<>DE<>F<>G<>H<>I<>J<>K<>L]
7234	ENSMUSG00000020521	CCDS25200	[C<>D<>E<>F<>G<>H<>I<>J]
7249	ENSMUSG00000056586	CCDS51709	[A<>C<>D<>E]
7258	ENSMUSG00000054204	CCDS49044	[A<>B<>C<>D]
7267	ENSMUSG00000004360	CCDS48527	[AB<>C<>D<>E<>G]
7278	ENSMUSG00000046743	CCDS17325	[A<>B<>C<>D<>E<>F<>G<>HI<>J<>K<>L<>M<>N<>O<>P<>Q<>S]
7304	ENSMUSG00000071477	CCDS39477	[A<>BC<>D<>E<>F<>G]
7307	ENSMUSG00000057173	CCDS48245	[A<>BC<>D<>E<>F<>G<>HI<>J<>K<>L<>M<>N<>O<>P<>QR]
7313	ENSMUSG00000061136	CCDS16038	[BC<>D<>E<>F<>G<>H<>I<>J<>K<>L<>M<>N<>O<>P<>Q<>R<>S<>T<>U<>V<>W<>X<>Y<>Z<>A1<>A2]
7382	ENSMUSG00000062064	CCDS51385	[A<>BC<>DE<>F<>G<>H<>I<>J<>K<>L<>M<>N]
7429	ENSMUSG00000029185	CCDS19304	[A<>B<>C<>E<>F<>G<>H<>I<>J<>K<>L<>M<>NO]
7455	ENSMUSG00000038524	CCDS37786	[A<>B<>C<>D<>F<>G<>H<>I<>J<>K<>L<>M<>N<>O<>P<>Q<>R<>S<>T<>U]
7461	ENSMUSG00000029866	CCDS20055	[C<>D<>E<>F<>G<>H<>I<>J<>K<>L<>M<>N<>O<>P<>Q<>R<>S<>T]
7488	ENSMUSG00000033253	CCDS51283	[A<>B<>C<>D<>E<>F<>G<>H<>I<>J<>K<>L<>M<>N<>O<>P<>Q<>R<>S<>T<>U<>V<>W<>X<>Y<>Z<>A1<>A2<>A3<>A4<>A5<>A6<>A7<>A8<>A9<>A10<>A11<>A12<>A13<>A14<>A15<>A16<>A17<>A18<>A19<>A20<>A21<>A22<>A23<>A24<>A25<>A26<>A27<>A28<>A29<>A30<>A31<>A32<>A33<>A34<>A35<>A36<>A37<>A38<>A39<>A40<>A41<>A42<>A43<>A44<>A45<>A46]
7493	ENSMUSG00000020721	CCDS25569	[A<>B<>C<>D<>E<>F<>G<>H<>I<>J<>K<>L<>M<>NO<>P<>Q<>R<>S<>T<>U<>V<>W<>X<>Y<>Z<>A1<>A2<>A3<>A4<>A5]
7517	ENSMUSG00000043456	CCDS21156	[A<>B<>CD]
7519	ENSMUSG00000049588	CCDS36155	[A<>D<>E<>F<>G<>H<>I]
7567	ENSMUSG00000052921	CCDS24873	[A<>BC<>D<>E<>F<>G<>H<>I<>J<>K<>L<>M<>N<>O<>P]
7569	ENSMUSG00000032093	CCDS23125	[A<>B<>C<>E<>F<>G<>H]
7596	ENSMUSG00000038517	CCDS48895	[A<>B<>C<>D<>F<>G<>H<>I<>J]
7702	ENSMUSG00000075520	CCDS79736	[A<>B<>C<>D<>E<>G<>H<>I<>J<>K<>L<>M<>N<>O<>P<>Q<>R<>S<>T<>U<>V<>W<>X<>Y<>Z<>A1<>A2<>A3<>A4<>A5<>A6<>A7<>A8<>A9<>A10<>A11<>A12<>A13<>A14A15]
7708	ENSMUSG00000042605	CCDS39250	[A<>B<>C<>D<>E<>F<>G<>H<>I<>J<>K<>L<>M<>N<>O<>P<>Q<>RS<>T<>U<>V<>W<>X<>Y<>Z]
7726	ENSMUSG00000103707	CCDS79618	[B<>C<>D<>E]
7734	ENSMUSG00000033966	CCDS28992	[A<>B<>C<>D<>E<>F<>G<>H<>J]
7758	ENSMUSG00000028533	CCDS51231	[A<>B<>C<>D<>E<>F<>GH]
7759	ENSMUSG00000078958	CCDS49325	[AB<>C<>D<>E<>G<>H<>I]
7773	ENSMUSG00000087279	CCDS56785	[A<>B<>C<>E]
7793	ENSMUSG00000026327	CCDS15218	[A<>B<>C<>D<>E<>F<>G]
7803	ENSMUSG00000091243	CCDS49884	[A<>C<>D<>E]
7824	ENSMUSG00000044505	CCDS17592	[A<>BC]
7888	ENSMUSG00000054901	CCDS50189	[A<>B<>C<>D<>E<>F<>G<>H<>I<>J<>K<>L<>M<>N<>P<>Q]
7923	ENSMUSG00000031561	CCDS22303	[A<>B<>C<>D<>E<>F<>G<>H<>I<>J<>K<>L<>M<>N<>O<>P<>Q<>R<>S<>T<>U<>V<>W<>X<>Y<>Z<>A1<>A2<>A3]
7966	ENSMUSG00000012211	CCDS26203	[A<>BCD]
7971	ENSMUSG00000021911	CCDS36865	[A<>B<>D<>E<>F<>G<>H<>I<>J<>K<>L<>M<>N<>O<>P<>Q<>R<>S]
7979	ENSMUSG00000036185	CCDS37594	[A<>B<>C<>E]
7985	ENSMUSG00000096140	CCDS57095	[D<>E<>F]
8004	ENSMUSG00000024457	CCDS37613	[A<>B<>C<>D<>E<>F<>G<>H]
8031	ENSMUSG00000036480	CCDS59538	[A<>B<>C<>D<>E<>F<>G<>H<>IJ<>K<>L<>M<>N]
8055	ENSMUSG00000041720	CCDS37271	[C<>D<>E<>F<>G<>H<>I<>J<>K<>L<>M<>N<>O<>P<>Q<>R<>S<>T<>U<>V<>W<>X<>Y<>Z<>A1<>A2<>A3<>A4<>A5<>A6<>A7<>A8<>A9<>A10<>A11<>A12<>A13<>A14<>A15<>A16<>A17<>A18<>A19<>A20<>A21<>A22<>A23<>A24<>A25<>A26<>A27<>A28<>A29<>A30]
8099	ENSMUSG00000070306	CCDS52778	[A<>C<>D<>E<>F<>G]
8100	ENSMUSG00000006457	CCDS29441	[B<>C<>D<>E<>F<>G<>H<>I<>J<>K<>L<>M<>N<>O<>P<>Q<>R<>S<>T<>U<>V]
8105	ENSMUSG00000029248	CCDS19369	[A<>B<>C<>D<>E<>G<>H<>I<>J]
8113	ENSMUSG00000036892	CCDS21093	[C<>D<>E<>F<>G<>H<>I<>J<>K<>L]
8118	ENSMUSG00000091155	CCDS49518	[A<>B<>C<>D<>E<>F<>G<>I]
8150	ENSMUSG00000024565	CCDS29371	[A<>B<>D<>E]
8157	ENSMUSG00000037172	CCDS20028	[A<>B<>C<>D<>E<>F<>G<>HI]
8172	ENSMUSG00000027637	CCDS16970	[B<>C<>D<>E]
8219	ENSMUSG00000071686	CCDS41142	[AB<>C]
8229	ENSMUSG00000028132	CCDS17800	[A<>B<>C<>D<>E<>F]
8239	ENSMUSG00000021962	CCDS36848	[AB<>C<>D<>E<>F<>G<>H<>I<>J<>K]
8250	ENSMUSG00000067795	CCDS56622	[A<>C<>D<>E]
8255	ENSMUSG00000038437	CCDS25323	[A<>B<>C<>D<>E<>F<>G<>H<>I<>K<>L<>M<>N<>O<>P<>Q<>R<>S<>T<>U]
8263	ENSMUSG00000049807	CCDS36293	[H<>I<>J<>K<>L<>M<>N<>O<>P<>Q<>R<>S<>T<>U<>V<>W<>X<>Y]
8278	ENSMUSG00000078695	CCDS48896	[BC<>D<>E]
8283	ENSMUSG00000020530	CCDS36262	[A<>B<>C<>D<>E<>FG<>H<>I<>J<>K<>L<>M<>N]
8286	ENSMUSG00000055692	CCDS49776	[B<>C<>D<>E<>F<>G<>I<>J<>K<>L]
8290	ENSMUSG00000034684	CCDS23505	[A<>B<>C<>D<>F<>G<>H<>I<>J<>K<>L<>M<>N<>O<>P<>Q<>R]
8291	ENSMUSG00000024959	CCDS70924	[C<>D<>F]
8293	ENSMUSG00000023905	CCDS50011	[A<>C<>D]
8294	ENSMUSG00000002297	CCDS57324	[A<>B<>C<>D<>E<>F<>G<>I<>J<>K<>L<>M]
8296	ENSMUSG00000018001	CCDS51691	[D<>E<>F<>G<>H<>I<>J<>K<>L<>M<>N]
8298	ENSMUSG00000024050	CCDS28617	[A<>B<>C<>D<>EF<>G<>H<>I]
8302	ENSMUSG00000029221	CCDS80294	[A<>B<>D<>E<>F<>G<>H<>I<>J<>K<>L<>M<>N<>O<>P<>Q<>RS]
8306	ENSMUSG00000021504	CCDS79190	[A<>B<>C<>D<>F]
8307	ENSMUSG00000068739	CCDS17760	[A<>B<>C<>D<>E<>F<>G<>H<>I<>J<>K<>L]
8308	ENSMUSG00000028176	CCDS80072	[A<>BC<>D<>E<>F<>G<>H<>I<>J<>K<>L<>M<>N<>O<>P<>Q<>R<>S<>T<>U<>X<>Y<>A1]
8308	ENSMUSG00000028176	CCDS80073	[A<>BC<>D<>E<>F<>G<>H<>I<>J<>K<>L<>M<>N<>O<>P<>Q<>R<>S<>T<>U<>W<>X<>Y<>ZA1A2<>A3]
8310	ENSMUSG00000029254	CCDS80312	[A<>B<>D<>E<>F<>G<>H<>I]
8311	ENSMUSG00000061755	CCDS39079	[A<>B<>C<>D<>E<>F<>G<>H<>I<>J<>K<>L<>M<>N<>O<>P<>Q<>R<>S<>T<>U<>V<>W<>X<>Y<>Z<>A1]
8313	ENSMUSG00000002963	CCDS71955	[A<>B<>C<>D<>E<>G<>H<>I<>J<>K<>L<>M<>N<>O<>P]
8318	ENSMUSG00000031360	CCDS53240	[A<>B<>C<>D<>E<>F<>G<>H<>I<>J<>K<>L<>M<>P<>Q]
8321	ENSMUSG00000028965	CCDS38980	[A<>B<>C<>D<>E<>HI]
8322	ENSMUSG00000034206	CCDS49845	[A<>B<>C<>D<>J<>K<>L<>M<>N<>O<>P<>Q<>R<>S<>T<>U<>V<>W<>X<>Y<>Z<>A1<>A2<>A3<>A4]
8325	ENSMUSG00000002395	CCDS22390	[BC<>D<>E<>F<>G<>H<>J<>K]
8326	ENSMUSG00000020523	CCDS48801	[AB<>C<>D<>E<>F<>G<>H<>I<>J<>K<>L<>M<>N]
8327	ENSMUSG00000032878	CCDS24489	[A<>B<>C<>E<>F]
8327	ENSMUSG00000032878	CCDS48760	[A<>B<>C<>F]
8329	ENSMUSG00000040860	CCDS51346	[D<>G<>H<>I<>J<>K<>L<>M<>N<>O<>P<>Q<>R<>S<>T<>U<>V<>W<>X<>Y<>Z<>A1<>A2<>A3<>A4<>A5<>A6<>A7<>A8<>A9<>A10<>A11<>A12]
8330	ENSMUSG00000043257	CCDS51322	[A<>C]
8332	ENSMUSG00000017670	CCDS17076	[A<>B<>C<>D<>E<>F<>G<>H<>I<>J<>K<>L<>M<>N<>O<>P<>Q<>R<>S<>T<>U]
8333	ENSMUSG00000041408	CCDS79296	[A<>B<>D<>E<>F<>G<>H<>I<>J<>K<>L<>M<>N<>O<>P<>Q<>R<>S]
8338	ENSMUSG00000023026	CCDS49731	[A<>B<>C<>D<>E<>F<>HI<>J<>K<>L<>M<>N<>O<>P<>Q<>R<>S<>T<>U<>V<>W<>X<>Y<>Z<>A1<>A2<>A3<>A4<>A5<>A6<>A7<>A8<>A9<>A10<>A11<>A12<>A13<>A14]
8339	ENSMUSG00000033326	CCDS18545	[A<>B<>C<>D<>E<>F<>G<>H<>I<>J<>K<>L<>M<>N<>O<>P<>Q<>RS]
8341	ENSMUSG00000025477	CCDS21954	[A<>B<>C<>D<>E<>F<>G<>H<>I<>J<>K<>L<>M<>N<>O<>Q]
8342	ENSMUSG00000031153	CCDS40844	[A<>B<>C<>D<>E<>F<>G<>H<>I<>J<>K<>L<>N<>O<>P<>Q<>R<>S<>T<>U<>V<>W<>X<>Y<>Z]
8343	ENSMUSG00000031441	CCDS80858	[A<>B<>C<>D<>E<>F<>G<>H<>I<>J<>K<>L<>M<>N<>O<>P<>Q<>R<>S<>T<>U<>V<>W<>X<>Y<>Z<>A1<>A2<>A4]
8344	ENSMUSG00000026434	CCDS78678	[A<>B<>C<>D<>E<>G<>H]
8346	ENSMUSG00000042638	CCDS20653	[A<>B<>C<>D<>E<>F<>G<>H<>I<>J<>K<>L<>M<>O<>P<>Q<>R<>S<>T<>U<>V<>W<>X<>Y<>Z<>A1]
8348	ENSMUSG00000036339	CCDS79318	[E<>F<>G<>H<>I<>J<>K<>L<>M<>N<>O<>P<>Q]
8349	ENSMUSG00000030254	CCDS39589	[A<>B<>C<>D<>E<>F<>G<>H<>I<>K<>L<>N]
8350	ENSMUSG00000020926	CCDS48946	[A<>B<>C<>D<>E<>F<>G<>H<>I<>J<>K<>L<>M<>N<>O<>P<>Q<>R<>S<>T<>U<>V<>W<>X<>Y<>ZA1]
8355	ENSMUSG00000040043	CCDS24261	[A<>BC<>D<>E<>F<>G<>H<>I<>J<>L<>M<>N]
8355	ENSMUSG00000040043	CCDS24262	[C<>D<>E<>F<>G<>H<>I<>J<>L<>M<>N]
8358	ENSMUSG00000021338	CCDS36621	[A<>B<>C<>D<>E<>F<>G<>H<>I<>J<>K<>L<>M<>N<>O<>P<>Q<>R<>S<>T<>U<>V<>W<>X<>Y<>Z<>A1<>A2<>A3<>A4<>A5<>A6<>A7<>A8<>A9<>A10<>A11<>A13]
8358	ENSMUSG00000021338	CCDS79171	[A<>B<>C<>D<>E<>F<>G<>H<>I<>J<>K<>L<>M<>N<>O<>P<>Q<>S<>T<>U<>V<>W<>X<>Y<>Z<>A1<>A2<>A3<>A4<>A5<>A6<>A7<>A8<>A9<>A10<>A11<>A12]
8360	ENSMUSG00000034275	CCDS52746	[A<>B<>C<>D<>E<>F<>G<>H<>I<>J<>K<>L<>M<>N<>O<>Q<>R<>ST]
8365	ENSMUSG00000036503	CCDS79910	[A<>B<>C<>D<>E<>F<>G<>HI]
8366	ENSMUSG00000032263	CCDS23378	[C<>D<>E<>F<>G<>H<>I<>J<>K]
8367	ENSMUSG00000005947	CCDS24996	[AB<>C<>D<>E<>F<>G<>H<>I<>J<>K<>L<>M<>N<>O<>P<>Q<>R<>S<>T<>U<>V<>W<>X<>Y<>Z<>A1A2]
8368	ENSMUSG00000029166	CCDS80240	[A<>B<>C<>E<>F<>G]
8370	ENSMUSG00000028552	CCDS51259	[MN<>O<>P<>Q<>R<>S<>T<>U<>V<>W<>X<>Y<>Z]
8371	ENSMUSG00000005501	CCDS15137	[C<>D<>E<>F<>G<>H<>I<>J<>KL<>M<>N<>O<>P<>Q<>R<>S<>T<>Y<>Z<>A1<>A2<>A3<>A4<>A5<>A6<>A7<>A8]
8371	ENSMUSG00000005501	CCDS78645	[C<>D<>E<>F<>G<>H<>I<>J<>KL<>M<>N<>O<>P<>Q<>R<>S<>T<>U<>V<>W<>X<>Y<>Z<>A1<>A2<>A3<>A4<>A5<>A6<>A7<>A8]
8376	ENSMUSG00000033009	CCDS52636	[A<>B<>C<>D<>E<>F<>H<>I<>J<>K<>L<>M]
8380	ENSMUSG00000027309	CCDS79848	[E<>F<>G<>H<>I<>J<>K<>L<>M<>N<>O<>P<>Q<>R<>S<>T<>U<>V<>W<>X<>Y<>Z<>A1<>A2<>A3<>A4<>A5<>A6<>A7<>A8<>A9<>A10<>A11<>A12]
8382	ENSMUSG00000039033	CCDS50731	[A<>B<>C<>D<>E<>F<>G<>H<>I<>K<>L<>M]
8383	ENSMUSG00000029458	CCDS80389	[C<>D<>E<>F<>G<>H<>I<>J<>K<>L<>M]
8387	ENSMUSG00000030986	CCDS72060	[D<>E<>F<>G<>H<>I<>J<>K<>L<>M]
8388	ENSMUSG00000040466	CCDS71922	[D<>E<>F]
8389	ENSMUSG00000029918	CCDS39464	[A<>C]
8390	ENSMUSG00000037552	CCDS21040	[A<>BC<>D<>E<>F<>G<>H<>I<>J<>K<>L<>M<>N<>O<>P<>Q<>R<>S]
8391	ENSMUSG00000057541	CCDS80219	[A<>B<>C<>D<>E<>F<>G<>H<>I<>J<>K<>L<>M<>N<>O<>P]
8397	ENSMUSG00000024992	CCDS50431	[A<>B<>C<>D<>E<>F<>G<>H<>I<>J<>K<>L<>M<>N<>O<>P<>Q<>R<>T<>U<>VW]
8398	ENSMUSG00000025933	CCDS69867	[A<>B<>C<>D]
8400	ENSMUSG00000031708	CCDS52609	[A<>B<>C<>E<>F<>G<>H<>I<>J<>K<>L<>M]
8401	ENSMUSG00000006342	CCDS48600	[A<>D<>E<>F<>G<>H<>I<>J<>K<>L<>M<>N<>O]
8402	ENSMUSG00000022436	CCDS27627	[U<>V]
8404	ENSMUSG00000036529	CCDS37175	[A<>B<>C<>D<>E<>F<>G<>H<>I<>J<>K<>L<>M<>N<>O<>P<>Q<>R<>S<>T<>U<>V<>W<>X<>Y<>Z<>A1<>A2<>A4<>A5<>A6<>A7<>A8<>A9<>A10<>A11<>A12<>A13<>A14<>A15]
8406	ENSMUSG00000022474	CCDS70650	[A<>B<>E<>F<>G<>H<>I]
8407	ENSMUSG00000040997	CCDS56955	[D<>E<>F<>G<>H<>I]
8410	ENSMUSG00000021223	CCDS26031	[A<>B<>C<>D<>E<>F<>G<>H<>I<>J<>L<>M<>N<>O<>P<>Q<>R<>S<>T<>U<>V<>W<>X<>Y<>Z<>A1A2]
8410	ENSMUSG00000021223	CCDS56847	[A<>B<>C<>D<>E<>F<>G<>H<>I<>J<>K<>L<>M<>N<>O<>P<>Q<>R<>S<>T<>U<>V<>W<>X<>Y<>Z<>A1A2]
8411	ENSMUSG00000027610	CCDS71167	[C<>D<>E<>F<>G<>H<>I<>J<>K<>L<>M]
8412	ENSMUSG00000027574	CCDS50841	[A<>B<>C<>D<>E<>GH]
8413	ENSMUSG00000027463	CCDS50749	[A<>C<>D]
8416	ENSMUSG00000024052	CCDS50177	[A<>BC<>D<>E<>F<>G<>H<>I<>J<>K<>L<>M<>N<>O<>P<>Q<>R<>S<>T<>U]
8417	ENSMUSG00000031166	CCDS72338	[C<>D<>E<>F<>G<>H<>I<>J]
8420	ENSMUSG00000060090	CCDS72346	[C<>D<>E<>F]
8423	ENSMUSG00000031959	CCDS52672	[A<>B<>C<>D<>E<>F<>G<>H<>I<>J<>K<>L<>M<>N<>O<>P<>Q<>R<>S<>T<>U<>V<>X<>Y<>ZA1<>A2<>A3]
8425	ENSMUSG00000022684	CCDS49769	[A<>D<>E<>F<>G]
8427	ENSMUSG00000032386	CCDS52838	[A<>B<>C<>D<>E<>F<>G<>H<>I<>J<>K<>M]
8429	ENSMUSG00000005802	CCDS71131	[A<>C<>D<>E<>F<>G]
8432	ENSMUSG00000034327	CCDS27230	[A<>B<>C<>D<>E<>F<>G<>H<>J<>K<>L]
8433	ENSMUSG00000002983	CCDS71896	[B<>C<>E<>F<>G<>H<>I<>J<>K<>L<>M]
8434	ENSMUSG00000040866	CCDS52052	[A<>B<>D<>E<>F]
8435	ENSMUSG00000004994	CCDS80906	[A<>B<>C<>D<>E<>F<>G<>I]
8439	ENSMUSG00000063651	CCDS52149	[A<>BC<>D<>E]
8440	ENSMUSG00000040231	CCDS71968	[A<>B<>D]
8441	ENSMUSG00000008373	CCDS51965	[A<>B<>C<>D<>E<>F<>G<>H<>J<>K<>L<>M<>N]
8443	ENSMUSG00000005553	CCDS52182	[A<>B<>C<>D<>E<>F<>G<>H<>I<>J<>K<>L<>M<>N<>P<>Q<>R<>S<>T<>U<>V<>W]
8445	ENSMUSG00000002996	CCDS25867	[A<>BC<>D<>E<>F<>G<>H<>I<>J<>L<>M]
8445	ENSMUSG00000002996	CCDS25868	[A<>BC<>D<>E<>F<>G<>H<>I<>JK]
8447	ENSMUSG00000038388	CCDS51770	[A<>B<>C<>D<>E<>F<>G<>H<>I<>J<>K<>L]
8451	ENSMUSG00000038722	CCDS19857	[A<>C<>D]
8453	ENSMUSG00000029610	CCDS39374	[A<>C<>D<>E]
8455	ENSMUSG00000029629	CCDS51720	[A<>B<>C<>D<>E<>F<>G<>H<>I<>J<>K<>L<>M<>N<>O<>P<>S<>T]
8456	ENSMUSG00000000247	CCDS71048	[C<>D<>E<>F]
8460	ENSMUSG00000040022	CCDS50482	[C<>D<>E<>FG]
8462	ENSMUSG00000036591	CCDS38054	[A<>B<>C<>D<>E<>F<>H<>I<>J<>K<>L<>M<>N<>O<>P<>Q<>R<>S<>T<>U<>V<>W<>X<>Y]
8464	ENSMUSG00000006435	CCDS50463	[B<>C<>D<>E<>F<>G]
8465	ENSMUSG00000053617	CCDS29891	[A<>B<>C<>D<>E<>F<>G<>H<>I<>J<>K<>L<>M<>N<>O]
8466	ENSMUSG00000007817	CCDS26873	[A<>B<>C<>D<>E<>F<>G<>HI<>J<>K<>L<>M<>N<>O<>P<>Q<>R<>S<>T<>U<>V]
8467	ENSMUSG00000017404	CCDS48900	[C<>D<>E<>F<>G]
8468	ENSMUSG00000078619	CCDS48957	[BC<>D<>E<>F<>G<>H<>I<>J<>K<>L<>M<>N]
8471	ENSMUSG00000037720	CCDS51511	[A<>B<>C<>D<>E<>F<>G<>I]
8472	ENSMUSG00000036087	CCDS19335	[A<>B<>C<>D<>E<>F<>G<>H<>I]
8473	ENSMUSG00000031709	CCDS22448	[A<>B<>C<>G<>H<>I<>J<>K<>L<>M<>N<>O<>P<>Q<>R<>S<>T<>U]
8475	ENSMUSG00000031608	CCDS52552	[A<>B<>C<>D<>E<>F<>H<>I<>J<>K<>L<>M]
8476	ENSMUSG00000029169	CCDS80280	[A<>B<>C<>D<>E<>F<>G<>H<>I<>J<>K<>LM]
8477	ENSMUSG00000045994	CCDS80970	[A<>BC<>D<>E<>F]
8478	ENSMUSG00000036908	CCDS50346	[AB<>C<>D<>E<>F<>G<>H<>I<>K]
8479	ENSMUSG00000039048	CCDS22958	[A<>B<>C<>D<>E<>F<>G<>H<>I<>J<>KL]
8480	ENSMUSG00000024735	CCDS57135	[A<>B<>C<>DE<>F<>G<>H<>I<>J<>K<>L<>M<>N<>O<>P<>Q]
8484	ENSMUSG00000042096	CCDS71641	[A<>B<>C<>D<>E<>F<>G<>I]
8485	ENSMUSG00000001098	CCDS51623	[A<>B<>C<>DE<>F<>G<>H]
8486	ENSMUSG00000019906	CCDS36050	[E<>F]
8489	ENSMUSG00000008398	CCDS70097	[A<>C<>D]
8490	ENSMUSG00000030205	CCDS39680	[A<>C]
8492	ENSMUSG00000072770	CCDS51910	[A<>B<>C<>D<>EF]
8494	ENSMUSG00000060002	CCDS24112	[A<>B<>C<>D<>E<>F<>G<>HI]
8495	ENSMUSG00000004267	CCDS80609	[A<>B<>C<>D<>G<>H<>I<>J<>K]
8497	ENSMUSG00000040669	CCDS39620	[A<>B<>C<>D<>F<>G<>H<>I<>J<>K<>L<>M<>N]
8498	ENSMUSG00000035620	CCDS24085	[A<>B<>C<>D<>E<>F<>G<>H<>I<>J]
8499	ENSMUSG00000020003	CCDS48510	[B<>C<>D<>F<>G<>H<>I<>J<>K]
8501	ENSMUSG00000032265	CCDS52875	[A<>BC<>D]
8502	ENSMUSG00000043323	CCDS39211	[I<>K<>L<>O<>P<>T<>U<>V<>W<>X]
8502	ENSMUSG00000043323	CCDS51609	[A<>B<>C<>D<>E<>F<>G<>HI<>J<>K<>L<>O<>P<>R<>T<>U<>V<>W<>X]
8504	ENSMUSG00000020385	CCDS78942	[E<>F<>G<>H<>I<>J<>K<>L<>M]
8506	ENSMUSG00000020362	CCDS24621	[A<>B<>C<>D<>F<>G<>H<>I<>J<>K<>L]
8507	ENSMUSG00000014850	CCDS49326	[A<>C<>D<>E<>F<>G<>H<>I<>J<>K<>L<>M<>N<>O<>P<>Q<>R<>S<>T<>UV<>W<>X<>Y<>Z]
8507	ENSMUSG00000014850	CCDS79222	[A<>C<>D<>E<>F<>G<>H<>I<>J<>K<>L<>M<>N<>O<>P<>Q<>R<>S<>T<>V<>W<>X<>Y<>Z]
8510	ENSMUSG00000025876	CCDS26537	[A<>B<>C<>D<>E<>F<>G<>H<>I<>J<>K<>L<>M<>N<>O<>P]
8511	ENSMUSG00000033111	CCDS36805	[A<>B<>C<>D]
8512	ENSMUSG00000040865	CCDS35594	[C<>D<>E<>F<>G<>H<>I<>J]
8514	ENSMUSG00000010453	CCDS78561	[A<>B<>C<>D<>E<>F<>G<>H<>I<>J<>K<>L<>M<>N<>O<>P<>Q<>R<>S<>T<>U]
8515	ENSMUSG00000035168	CCDS71057	[A<>B<>C<>D<>E<>F<>G<>I<>J<>K<>L<>M<>N<>O<>P<>Q<>R<>S<>T<>U<>V<>W<>X<>Y<>Z]
8516	ENSMUSG00000035504	CCDS35979	[A<>B<>C<>D<>E<>F]
8517	ENSMUSG00000026896	CCDS50594	[A<>B<>D<>E<>F<>G<>H<>I<>J<>K<>L<>M<>N<>O<>P]
8518	ENSMUSG00000039323	CCDS78613	[C<>D<>E]
8521	ENSMUSG00000026135	CCDS35618	[A<>C<>D<>E<>F<>G<>H<>I]
8521	ENSMUSG00000026135	CCDS78619	[A<>BC<>D<>E<>F<>G<>H<>I]
8522	ENSMUSG00000055027	CCDS20227	[A<>B<>C<>D<>F<>G<>H<>I<>J]
8525	ENSMUSG00000026037	CCDS14974	[A<>C<>D<>E<>F<>G<>H<>I<>J<>K<>L<>M<>N<>O<>PQ]
8527	ENSMUSG00000057230	CCDS20317	[A<>B<>C<>D<>E<>F<>G<>H<>I<>J<>K<>MN<>O<>P<>Q<>R<>S<>T<>U<>V]
8527	ENSMUSG00000057230	CCDS39544	[A<>B<>C<>D<>E<>F<>G<>H<>I<>J<>K<>L<>MN<>O<>P<>Q<>R<>S<>T<>U<>V]
8528	ENSMUSG00000046679	CCDS57435	[A<>C<>D<>E<>F<>G<>H<>I]
8530	ENSMUSG00000005045	CCDS51394	[A<>B<>C<>D<>E<>F<>G<>H<>I<>J<>K<>L<>M<>N<>O<>P<>Q<>R<>S<>T<>U<>V<>W<>Y<>Z<>A1<>A2<>A3<>A4<>A5<>A6<>A7<>A8<>A9<>A10<>A11<>A12<>A13<>A14<>A15]
8531	ENSMUSG00000056220	CCDS78700	[B<>C<>D<>E<>F<>G<>H<>I<>J<>K<>L<>M<>N<>O<>P<>Q<>R]
8532	ENSMUSG00000028187	CCDS80049	[A<>B<>C<>D<>EF]
8533	ENSMUSG00000028189	CCDS17902	[B<>C<>D<>E<>F<>H]
8534	ENSMUSG00000026455	CCDS35715	[A<>B<>C<>D<>E<>F<>G<>H<>I<>K<>L]
8535	ENSMUSG00000038304	CCDS17648	[AB<>C<>E<>FG]
8535	ENSMUSG00000038304	CCDS51011	[AB<>C<>FG]
8538	ENSMUSG00000040918	CCDS69968	[A<>B<>D<>E<>F<>G]
8539	ENSMUSG00000003068	CCDS78854	[A<>B<>C<>D<>E<>F<>G<>H<>I]
8542	ENSMUSG00000062175	CCDS71173	[A<>B<>D]
8543	ENSMUSG00000021239	CCDS79136	[A<>B<>C<>D<>EF]
8544	ENSMUSG00000021255	CCDS26066	[B<>CD<>E<>F<>G<>H<>IJ]
8544	ENSMUSG00000021255	CCDS49117	[A<>CD<>E<>F<>G<>H<>IJ]
8545	ENSMUSG00000049624	CCDS72283	[A<>B<>D<>E<>F<>G<>H<>I<>J<>K<>L]
8546	ENSMUSG00000025193	CCDS29837	[A<>B<>C<>D<>E<>G<>H<>I<>J]
8547	ENSMUSG00000000094	CCDS48874	[D<>E<>F<>G<>H<>I]
8548	ENSMUSG00000036779	CCDS52629	[BC<>D<>E<>F<>G<>H<>I<>J<>K<>L<>M<>N]
8548	ENSMUSG00000036779	CCDS52630	[BC<>D<>E<>F<>G<>I<>J<>K<>L<>M<>N]
8550	ENSMUSG00000027223	CCDS57180	[B<>C<>D<>E<>F<>G<>H<>I<>J<>K<>L<>M]
8551	ENSMUSG00000028104	CCDS79982	[C<>D<>E<>F<>G<>H]
8555	ENSMUSG00000005982	CCDS70676	[C<>D<>E<>F]
8557	ENSMUSG00000028995	CCDS80221	[A<>B<>C<>D<>E<>F<>G<>H<>I<>K]
8558	ENSMUSG00000028444	CCDS51142	[A<>B<>C]
8560	ENSMUSG00000030287	CCDS39708	[A<>B<>C<>D<>E<>G<>H<>I<>J<>K<>L<>M<>N<>O<>P<>Q<>R<>S<>T<>U<>V<>W<>X<>Y<>Z<>A1<>A2<>A3<>A4<>A5<>A6<>A7<>A8<>A9<>A10<>A11<>A12<>A13<>A14<>A15<>A16<>A17<>A18<>A19<>A20<>A21<>A22<>A23<>A24<>A25<>A26<>A27<>A28<>A29<>A30<>A31]
8562	ENSMUSG00000040455	CCDS71351	[A<>B<>C<>D<>E<>F<>G<>H<>I<>J<>K<>M<>N<>O<>P<>Q]
8564	ENSMUSG00000034848	CCDS71061	[A<>B<>C<>D<>E<>F<>G<>H<>I<>J<>K<>L<>M<>N<>O<>P<>Q<>R<>S<>T<>U<>V<>W<>X<>Y<>Z<>A1<>A3]
8567	ENSMUSG00000031932	CCDS80959	[AB<>D<>E]
8568	ENSMUSG00000032883	CCDS48295	[C<>D<>E<>F<>G<>H<>I<>J<>K<>L<>M<>N<>O]
8571	ENSMUSG00000021432	CCDS26466	[D<>E<>F<>G<>H<>I<>J<>K<>L]
8574	ENSMUSG00000020744	CCDS56819	[A<>B<>C<>E<>F]
8575	ENSMUSG00000035666	CCDS50550	[C<>D<>E<>F]
8576	ENSMUSG00000003721	CCDS78670	[C<>D<>E<>F]
8577	ENSMUSG00000026339	CCDS15238	[A<>B<>C<>D<>E<>F<>G<>H<>I<>K<>L<>M<>N<>O<>P<>Q<>R<>S<>T<>U<>V<>W<>X<>Y]
8578	ENSMUSG00000002661	CCDS57105	[A<>C<>D]
8579	ENSMUSG00000018160	CCDS25341	[C<>D<>E<>F<>G<>H<>I<>J<>K<>L<>M<>N<>O<>P<>Q<>R]
8580	ENSMUSG00000027346	CCDS71151	[H<>I<>J<>K<>L<>M<>N<>O<>P<>Q<>R<>S<>T]
8583	ENSMUSG00000027422	CCDS38252	[ABCD<>F<>G<>H<>I<>J<>K<>L<>M<>N<>O<>P<>Q<>R<>S<>T<>U<>V<>W<>X<>Y<>Z<>A1]
8588	ENSMUSG00000059891	CCDS39946	[A<>B<>C<>D<>F<>G<>H<>I<>J<>KL]
8588	ENSMUSG00000059891	CCDS52240	[A<>B<>C<>D<>EF<>G<>H<>I<>J<>K<>M]
8589	ENSMUSG00000078816	CCDS80649	[A<>B<>C<>D<>E<>F<>G<>H<>I<>K<>L<>M<>N<>O<>P<>Q<>R]
8591	ENSMUSG00000033540	CCDS71635	[A<>C<>D<>E<>F<>G<>H<>I<>J<>K<>L<>M<>N]
8592	ENSMUSG00000008090	CCDS51592	[A<>C<>D<>E<>FG]
8594	ENSMUSG00000028759	CCDS51334	[C<>D<>E<>F<>G<>H<>I<>J<>K<>L<>M]
8597	ENSMUSG00000029775	CCDS80509	[A<>C<>D<>E<>F<>G<>H<>I<>J]
8598	ENSMUSG00000005102	CCDS50669	[C<>E<>F<>G<>H<>I<>J<>K<>L<>M<>N<>O<>P<>Q<>R<>S<>T<>U<>V<>W<>X<>Y<>Z<>A1<>A2<>A3<>A4<>A5<>A6<>A7<>A8<>A9<>A10<>A11<>A12<>A13<>A14]
8600	ENSMUSG00000040046	CCDS71970	[A<>B<>CD]
8601	ENSMUSG00000022221	CCDS49499	[D<>E<>F<>G<>H<>I<>J<>K]
8602	ENSMUSG00000074247	CCDS80894	[A<>B<>C<>EF]
8604	ENSMUSG00000027583	CCDS17212	[A<>BC]
8605	ENSMUSG00000039262	CCDS15907	[A<>B<>C<>D<>E<>F<>G<>H<>I<>J<>K<>LM<>N<>O<>Q<>R<>S<>T<>UV<>W<>X<>Y<>Z<>A1<>A2<>A3<>A4<>A5<>A7]
8605	ENSMUSG00000039262	CCDS50565	[A<>B<>C<>D<>E<>F<>G<>H<>I<>J<>K<>LM<>N<>O<>P<>Q<>R<>S<>T<>V<>W<>X<>Y<>Z<>A1<>A2<>A3<>A4<>A5<>A6<>A7A8]
8606	ENSMUSG00000005575	CCDS52024	[F<>G<>H]
8608	ENSMUSG00000018433	CCDS48965	[A<>B<>C<>D<>E<>F<>G<>H<>I<>J<>K<>L<>M<>O<>P<>Q<>R<>S]
8609	ENSMUSG00000074673	CCDS38283	[B<>C<>D<>E<>F<>G<>H<>I<>J<>K<>M<>N<>O<>P<>R]
8610	ENSMUSG00000064264	CCDS20952	[A<>C]
8611	ENSMUSG00000031551	CCDS80866	[D<>E<>F<>G<>H<>I<>J<>K]
8614	ENSMUSG00000020536	CCDS48812	[A<>B<>C<>D<>E<>F<>G<>H<>I<>J<>K<>L<>M<>N<>O<>P<>Q<>R<>S<>U<>V<>X]
8614	ENSMUSG00000020536	CCDS48813	[A<>B<>C<>D<>E<>F<>G<>H<>I<>J<>K<>L<>M<>N<>O<>P<>Q<>R<>S<>U<>VW]
8619	ENSMUSG00000020770	CCDS70351	[A<>B<>C<>D<>E<>F<>G<>H<>J<>K<>L<>M<>N<>O<>P<>Q]
8621	ENSMUSG00000061981	CCDS25088	[D<>E<>F<>G<>H<>I<>J<>K<>L]
8622	ENSMUSG00000033763	CCDS22664	[A<>B<>CD<>E<>F<>G<>I<>J<>K<>M<>N<>O<>P<>Q]
8622	ENSMUSG00000033763	CCDS80930	[D<>E<>F<>G<>I<>J<>K<>M<>N<>O<>P<>Q]
8623	ENSMUSG00000024552	CCDS50331	[E<>F<>G<>H<>I<>J<>KL]
8624	ENSMUSG00000036580	CCDS50908	[A<>B<>D<>E<>F<>G<>H]
8625	ENSMUSG00000028809	CCDS38919	[A<>B<>C<>D<>E<>F<>G<>HI<>J<>K<>L<>M<>N<>O<>P<>Q<>R<>S]
8625	ENSMUSG00000028809	CCDS51329	[A<>B<>C<>D<>E<>F<>G<>I<>J<>K<>L<>M<>N<>O<>P<>Q<>R<>S]
8626	ENSMUSG00000003345	CCDS24029	[A<>B<>CDE<>F<>G<>H<>I<>J<>K<>L]
8628	ENSMUSG00000022533	CCDS49821	[A<>B<>C<>D<>E<>F<>G<>H<>I<>J<>K<>L<>M<>N<>O<>P<>Q<>R<>S<>T<>U<>V<>W<>X<>Y<>Z<>A1<>A2<>A3<>A4<>A5<>A6]
8629	ENSMUSG00000024826	CCDS70920	[A<>B<>C<>D<>E<>F<>G<>H<>I<>J<>K<>L]
8630	ENSMUSG00000061474	CCDS49347	[B<>C<>E<>F]
8632	ENSMUSG00000040774	CCDS79995	[A<>B<>C<>D<>F<>G<>H<>I]
8635	ENSMUSG00000026319	CCDS48334	[A<>B<>D<>E<>F<>G<>H<>I<>J<>K<>L<>M<>N<>O<>P<>Q<>R<>S<>T<>U<>V<>W<>Y<>Z<>A1<>A2<>A3<>A4]
8636	ENSMUSG00000036225	CCDS50228	[B<>CD<>E<>F<>G]
8636	ENSMUSG00000036225	CCDS50229	[A<>CD<>E<>F<>G]
8637	ENSMUSG00000036372	CCDS50386	[C<>D]
8639	ENSMUSG00000041763	CCDS14926	[A<>B<>C<>D<>E<>F<>G<>H<>I<>J<>K<>L<>M<>N<>O<>P<>Q<>R<>S<>T<>U<>V<>W<>X<>Y<>Z<>A1<>A2<>A3<>A4]
8642	ENSMUSG00000028999	CCDS80220	[A<>B<>C<>D<>F<>G<>H<>I<>J<>K<>L<>M<>N<>O]
8644	ENSMUSG00000023484	CCDS27813	[AB<>C<>D<>EFG<>H<>I<>J<>KL]
8644	ENSMUSG00000023484	CCDS49727	[AB<>C<>D<>E<>G<>H<>I<>J<>KL]
8645	ENSMUSG00000029217	CCDS51515	[A<>B<>C<>D<>E<>F<>H<>I<>J<>K<>L<>M<>N<>O<>P<>Q]
8646	ENSMUSG00000030008	CCDS39538	[A<>B<>C<>E]
8649	ENSMUSG00000033364	CCDS78616	[A<>B<>C<>D<>E<>F<>G<>H<>I<>J<>K<>L<>M<>N<>P<>Q<>R<>S<>T<>U<>V<>W]
8651	ENSMUSG00000038775	CCDS23606	[A<>B<>C<>D<>E<>F<>G<>H<>I<>J<>K<>L<>M<>N<>O<>Q<>S<>T]
8653	ENSMUSG00000036565	CCDS80450	[A<>B<>C<>D<>E<>F<>G<>H<>I<>J<>K<>L<>N]
8655	ENSMUSG00000066152	CCDS71401	[B<>C<>D]
8659	ENSMUSG00000055313	CCDS49209	[B<>C<>H]
8660	ENSMUSG00000030691	CCDS52327	[A<>B<>C<>D<>E<>F<>G<>H<>I<>J<>K<>L<>M<>N<>O<>P<>Q<>R<>S<>T<>U]
8662	ENSMUSG00000037971	CCDS80996	[B<>C<>D<>EF]
8663	ENSMUSG00000033411	CCDS71130	[A<>B<>D<>E<>F<>G<>H<>I<>J<>K<>L<>M]
8665	ENSMUSG00000020654	CCDS25787	[A<>B<>C<>D<>E<>F<>G<>H<>I<>J<>K<>L<>M<>N<>OP<>Q<>R<>S<>T<>U<>V]
8666	ENSMUSG00000045302	CCDS80244	[A<>B<>C<>D<>E<>F<>G<>I]
8667	ENSMUSG00000025185	CCDS50441	[A<>B<>C<>D<>E<>FG<>H<>I<>J<>K<>L<>M<>N<>O]
8671	ENSMUSG00000029413	CCDS51545	[A<>C<>D<>E<>F<>G<>H<>I<>J<>K]
8672	ENSMUSG00000034724	CCDS19448	[D<>E<>F<>G<>H<>I<>J<>K<>L<>M<>N]
8673	ENSMUSG00000029403	CCDS19426	[A<>B<>C<>D<>E<>F<>G<>H<>I<>J<>K<>L]
8674	ENSMUSG00000029381	CCDS39155	[F<>G<>H<>I<>J<>K<>L<>M]
8675	ENSMUSG00000028032	CCDS80023	[C<>D<>E<>F<>G<>H<>I<>J<>K<>L<>M]
8682	ENSMUSG00000061947	CCDS79150	[A<>C<>D<>E]
8683	ENSMUSG00000011958	CCDS23318	[C<>D<>E<>F<>G<>H<>I<>J<>L]
8683	ENSMUSG00000011958	CCDS23319	[C<>D<>E<>F<>G<>H<>I<>J<>K<>L]
8684	ENSMUSG00000033543	CCDS72269	[A<>B<>DE]
8685	ENSMUSG00000005886	CCDS35514	[A<>B<>C<>D<>E<>F<>G<>H<>I<>J<>L<>M<>N<>O<>P<>Q<>R<>S<>T<>U]
8689	ENSMUSG00000022536	CCDS27930	[A<>B<>C<>D<>E<>F<>G<>H<>I<>J<>L<>M<>N<>O<>P<>Q]
8690	ENSMUSG00000031661	CCDS52631	[F<>G<>H<>I<>J<>K]
8691	ENSMUSG00000002500	CCDS37494	[E<>F<>G<>H<>I<>J]
8698	ENSMUSG00000032185	CCDS52736	[A<>B<>C<>D<>E<>F<>G<>H<>I<>J<>K<>L<>M<>N<>P]
8701	ENSMUSG00000028848	CCDS71484	[A<>C<>D<>E<>F]
8703	ENSMUSG00000045326	CCDS51050	[A<>B<>C<>D<>F<>G<>H<>I<>J<>K<>LM]
8707	ENSMUSG00000068876	CCDS79976	[B<>C<>D<>F<>G<>H<>I<>J<>K<>L<>M<>N<>O<>P<>Q<>R<>S<>T<>U<>V]
8708	ENSMUSG00000028136	CCDS38537	[A<>B<>C<>D<>E<>F<>G<>H<>I<>J<>K<>M]
8709	ENSMUSG00000053461	CCDS78765	[C<>D<>E<>F<>G<>H<>I<>J]
8710	ENSMUSG00000020646	CCDS36423	[A<>B<>C<>E<>F<>G<>H<>I<>J<>K<>L<>M]
8711	ENSMUSG00000041757	CCDS15292	[A<>B<>C<>D<>F<>G<>H<>I<>J<>K<>L<>M<>N<>O<>P<>Q<>R<>S<>T<>UV<>W<>X<>Y<>Z]
8711	ENSMUSG00000041757	CCDS48361	[A<>B<>C<>D<>EF<>G<>H<>L<>M<>N<>O<>P<>Q<>S<>T<>UV<>W<>X<>Y<>Z]
8713	ENSMUSG00000020309	CCDS70154	[A<>C]
8714	ENSMUSG00000020160	CCDS24453	[A<>B<>C<>D<>E<>F<>G<>H<>I<>J<>K<>M]
8715	ENSMUSG00000049339	CCDS78621	[A<>B<>C<>D<>E<>F<>G<>H<>I<>K]
8717	ENSMUSG00000039335	CCDS38403	[A<>B<>C<>D<>E<>F<>G<>H<>IJ]
8719	ENSMUSG00000039461	CCDS23520	[A<>BC<>D]
8720	ENSMUSG00000022838	CCDS37335	[E<>F<>G]
8722	ENSMUSG00000026333	CCDS78662	[A<>B<>D<>E<>F<>G<>H]
8723	ENSMUSG00000020428	CCDS24554	[A<>B<>C<>E<>F<>G<>H<>I<>J]
8724	ENSMUSG00000021420	CCDS26454	[C<>D<>E<>F<>G]
8725	ENSMUSG00000024347	CCDS79612	[A<>B<>C<>D<>E<>F<>G<>H<>I<>K<>L<>M<>N<>O]
8727	ENSMUSG00000023968	CCDS37635	[A<>B<>C<>D<>E<>F<>GH<>I]
8728	ENSMUSG00000032251	CCDS52871	[A<>C<>D]
8730	ENSMUSG00000045180	CCDS41179	[A<>B<>C<>D<>E<>GH<>I<>J<>K<>L]
8730	ENSMUSG00000045180	CCDS72455	[A<>B<>C<>D<>E<>H<>I<>J<>K<>L]
8731	ENSMUSG00000037369	CCDS30037	[A<>B<>C<>D<>E<>F<>G<>H<>I<>J<>K<>L<>M<>N<>O<>P<>Q<>R<>S<>T<>U<>V<>W<>X<>Y<>Z<>A1<>A2A3<>A4A5]
8734	ENSMUSG00000031485	CCDS52533	[A<>B<>D<>EF]
8736	ENSMUSG00000026925	CCDS71007	[A<>B<>C<>D<>E<>F<>G<>H<>I<>K]
8737	ENSMUSG00000050530	CCDS79727	[D<>E<>F<>G<>H<>I]
8739	ENSMUSG00000036395	CCDS40566	[A<>B<>C<>D<>E<>F<>G<>H<>I<>J<>K<>L<>M<>N<>O<>P<>Q<>R<>S<>T]
8740	ENSMUSG00000027281	CCDS16796	[A<>B<>D<>F<>GH]
8742	ENSMUSG00000034908	CCDS72225	[A<>B<>C<>D<>E<>F<>G<>H<>I<>J<>K<>L<>M<>N<>O<>P<>Q<>R<>S<>T<>U<>V<>W<>X<>Y<>Z<>A1]
8744	ENSMUSG00000058966	CCDS52400	[A<>C<>D<>E<>F]
8747	ENSMUSG00000021779	CCDS26835	[C<>D<>E<>F<>G<>H<>I]
8748	ENSMUSG00000021782	CCDS49416	[A<>C<>D<>E<>F<>G<>H<>I<>J<>K<>L<>M<>N<>O<>P<>Q<>R<>S<>T<>U<>V<>W<>X<>Y<>Z<>A1<>A2<>A3<>A4<>A5<>A6]
8749	ENSMUSG00000026393	CCDS78695	[A<>B<>C<>D<>E<>F<>I]
8753	ENSMUSG00000029208	CCDS80296	[A<>B<>C<>D<>E<>F<>G<>H<>K<>L<>M<>N<>O<>P<>Q]
8758	ENSMUSG00000028523	CCDS51246	[D<>E<>F]
8759	ENSMUSG00000029335	CCDS80345	[A<>BC<>D]
8761	ENSMUSG00000039179	CCDS49760	[A<>B<>C<>D<>E<>FG]
8762	ENSMUSG00000026970	CCDS50590	[B<>C<>D<>E<>F<>G<>H<>J<>K<>L<>M<>N<>O<>P]
8762	ENSMUSG00000026970	CCDS50591	[A<>C<>D<>E<>F<>G<>H<>J<>K<>M<>N<>O<>P]
8763	ENSMUSG00000033382	CCDS29087	[A<>B<>C<>D<>E<>F<>GH<>I<>J<>K<>L<>M<>N<>O<>P<>QR]
8764	ENSMUSG00000011008	CCDS38664	[D<>E<>F<>G<>H<>I<>J<>K<>L<>M<>N<>O<>P]
8768	ENSMUSG00000022762	CCDS28281	[A<>B<>C<>D<>E<>F<>G<>H<>I<>J<>K<>L<>M<>N<>O<>P]
8769	ENSMUSG00000032537	CCDS52901	[A<>B<>C<>D<>E<>F<>G<>H<>I<>K<>L<>M<>N<>O<>P]
8772	ENSMUSG00000054770	CCDS48268	[AB<>F<>GH]
8773	ENSMUSG00000038174	CCDS78588	[A<>B<>C<>D<>E<>F<>G<>H<>I<>J<>K]
8774	ENSMUSG00000043635	CCDS51542	[A<>B<>C<>D<>E<>F<>G<>H<>I<>J<>K<>L<>M<>N<>O<>P<>R<>S<>T<>U<>V<>W]
8775	ENSMUSG00000027900	CCDS17724	[A<>B<>C<>F<>GH]
8776	ENSMUSG00000002489	CCDS49904	[N<>O<>P<>Q<>R<>S<>T<>U<>V<>W<>X<>Y<>Z]
8778	ENSMUSG00000059586	CCDS49611	[A<>B<>C<>D]
8779	ENSMUSG00000027959	CCDS80008	[B<>D<>E<>F<>G<>H<>I<>J<>K<>L<>M<>N<>O<>P<>Q<>R]
8783	ENSMUSG00000036466	CCDS23281	[A<>B<>C<>E<>F<>G<>H<>I<>J<>K<>L<>M<>N<>O<>Q<>R<>S<>T<>U<>V<>W<>X]
8783	ENSMUSG00000036466	CCDS52833	[A<>B<>C<>D<>E<>F<>G<>H<>I<>J<>K<>L<>M<>N<>O<>Q<>R<>S<>T<>U<>V<>W<>Y<>Z]
8787	ENSMUSG00000001763	CCDS80506	[A<>B<>D<>E<>F<>G<>H<>I]
8789	ENSMUSG00000025264	CCDS53222	[AB<>C<>D<>EF<>G]
8791	ENSMUSG00000005625	CCDS71287	[A<>B<>C<>D<>E<>F<>GH<>I<>J<>K]
8792	ENSMUSG00000031738	CCDS80913	[A<>B<>C<>D<>E<>G]
8793	ENSMUSG00000061577	CCDS52637	[A<>B<>C<>E<>F<>G<>HI<>J<>K<>L<>MN]
8794	ENSMUSG00000030086	CCDS51846	[A<>B<>C<>D<>F<>G<>H]
8796	ENSMUSG00000039686	CCDS15870	[A<>B<>C<>DE<>F<>G<>H<>I<>J<>K<>L<>M<>N<>O<>P]
8797	ENSMUSG00000015335	CCDS15869	[AB<>C<>D<>E<>F]
8798	ENSMUSG00000059323	CCDS27580	[A<>B<>C<>D<>E<>F<>G<>H<>I<>J<>K<>L<>M<>N<>O<>P<>Q<>R<>T<>U<>V<>W<>X<>Y<>Z<>A1]
8799	ENSMUSG00000005057	CCDS39327	[C<>D<>E<>F<>H<>J<>K<>L]
8801	ENSMUSG00000037463	CCDS21051	[A<>C<>D<>E<>F]
8802	ENSMUSG00000038637	CCDS52440	[A<>B<>C<>D<>E<>F<>G<>H<>J<>K]
8804	ENSMUSG00000003824	CCDS22481	[A<>C<>D<>E<>G]
8806	ENSMUSG00000042826	CCDS70218	[A<>B<>C<>E<>F]
8811	ENSMUSG00000028948	CCDS18986	[A<>B<>C<>D<>F<>G<>H<>I<>J<>K<>L<>O]
8811	ENSMUSG00000028948	CCDS51389	[A<>B<>C<>D<>F<>G<>H<>I<>J<>K<>L<>M]
8815	ENSMUSG00000003464	CCDS48445	[A<>D<>E<>F<>G<>H]
8817	ENSMUSG00000026416	CCDS78673	[A<>C<>D<>EF]
8818	ENSMUSG00000035051	CCDS28990	[A<>C<>D<>E<>F<>G<>H<>I<>J<>K<>L<>M<>N<>O<>P<>Q<>R<>S<>T<>U<>V<>W]
8819	ENSMUSG00000042250	CCDS17544	[A<>BC<>E<>F<>G<>I<>J<>K]
8820	ENSMUSG00000025952	CCDS35600	[A<>B<>CD]
8821	ENSMUSG00000047824	CCDS38494	[C<>D]
8822	ENSMUSG00000030031	CCDS51857	[D<>E]
8823	ENSMUSG00000003051	CCDS48372	[A<>BC<>D<>E<>F<>G<>H<>I]
8824	ENSMUSG00000029235	CCDS80304	[D<>E<>F<>G]
8825	ENSMUSG00000042747	CCDS79949	[E<>F<>G<>H]
8826	ENSMUSG00000026171	CCDS78620	[A<>B<>C<>D<>E<>F<>G<>I<>J<>K]
8828	ENSMUSG00000030020	CCDS39572	[A<>B<>CD<>E<>F<>G<>H<>I<>J]
8829	ENSMUSG00000032407	CCDS40727	[A<>B<>D<>E<>F<>G<>H<>I<>J<>K<>L<>M<>N<>O<>P<>Q<>R<>S<>T<>U<>V<>W<>X<>Y<>Z<>A1<>A2]
8832	ENSMUSG00000044626	CCDS37295	[A<>B<>C<>D<>F<>G<>H<>I<>J]
8836	ENSMUSG00000020253	CCDS23472	[A<>C<>D<>EF<>G<>H<>I<>J<>K<>L]
8837	ENSMUSG00000027977	CCDS80013	[E<>F<>G<>H<>I<>J<>K<>L<>M<>N]
8838	ENSMUSG00000038791	CCDS79641	[A<>BC<>D]
8842	ENSMUSG00000036687	CCDS51685	[A<>B<>C<>D<>E<>F<>G<>H<>I]
8846	ENSMUSG00000037989	CCDS70454	[A<>B<>C<>D<>E<>F<>G<>H<>I<>J<>K<>L<>M<>N<>O<>P<>Q<>R<>T<>U<>V<>W<>X<>Y<>Z<>A1<>A2<>A3A4]
8846	ENSMUSG00000037989	CCDS70455	[A<>B<>C<>D<>E<>F<>G<>H<>I<>J<>K<>L<>M<>N<>O<>P<>Q<>R<>T<>U<>V<>W<>X<>Y<>Z<>A1<>A2<>A3<>A6]
8850	ENSMUSG00000026974	CCDS79745	[D<>E<>F<>G]
8851	ENSMUSG00000015981	CCDS52425	[D<>E<>F<>G<>H<>I<>J<>K<>L<>M]
8853	ENSMUSG00000021097	CCDS36541	[A<>B<>C<>D<>E<>F<>G<>H<>I<>J<>K<>L<>M<>N]
8854	ENSMUSG00000063275	CCDS50504	[B<>C<>D<>E<>G]
8856	ENSMUSG00000027351	CCDS71115	[A<>B<>C<>D<>EF]
8858	ENSMUSG00000049281	CCDS72214	[D<>E<>F<>G]
8859	ENSMUSG00000032030	CCDS52798	[AB<>C<>D<>E<>F<>G<>I<>J<>K<>L<>M<>N<>O<>P<>Q<>R<>S<>T]
8860	ENSMUSG00000045659	CCDS40099	[L<>M<>N<>O<>P<>Q<>R<>S<>T<>U<>V<>W<>X<>Y<>Z<>A2<>A3<>A4<>A5]
8860	ENSMUSG00000045659	CCDS80791	[F<>G<>H<>IJ<>KL<>M<>N<>O<>P<>Q<>R<>S<>T<>U<>V<>W<>X<>Y<>ZA1]
8862	ENSMUSG00000032271	CCDS80991	[A<>B<>C<>E]
8864	ENSMUSG00000015357	CCDS40669	[A<>B<>C<>D<>E<>G<>H<>I<>J<>K<>L<>M<>N]
8865	ENSMUSG00000025402	CCDS48719	[A<>B<>C<>D<>E<>G]
8868	ENSMUSG00000027254	CCDS38215	[A<>B<>C<>D<>EF<>G<>H]
8871	ENSMUSG00000039826	CCDS71016	[A<>B<>C<>D<>E<>F<>H]
8874	ENSMUSG00000025175	CCDS25777	[A<>B<>C<>DE]
8876	ENSMUSG00000055707	CCDS52573	[A<>C]
8877	ENSMUSG00000049871	CCDS70677	[B<>H<>I<>J<>K<>L<>M<>N<>O<>P<>Q<>R<>S<>T<>U]
8879	ENSMUSG00000073725	CCDS78556	[C<>D<>E<>F<>G<>H<>I<>J<>K<>L<>M<>N<>O<>P<>Q]
8882	ENSMUSG00000026281	CCDS35672	[A<>BC]
8883	ENSMUSG00000037321	CCDS50072	[B<>C<>D<>E<>F<>G<>I<>J<>K<>L<>M<>N]
8884	ENSMUSG00000052105	CCDS50168	[A<>BC<>D<>E<>F<>G<>I<>J<>K<>L<>M<>N<>O<>P]
8885	ENSMUSG00000051648	CCDS40459	[A<>B<>C<>D<>E<>F<>G<>H<>I<>J<>K<>L<>M<>N<>O<>P<>Q]
8886	ENSMUSG00000022674	CCDS49771	[A<>B<>D]
8889	ENSMUSG00000029486	CCDS51567	[A<>B<>C<>D<>E<>F<>GH]
8891	ENSMUSG00000063887	CCDS17268	[A<>B<>C<>DE<>F<>G]
8891	ENSMUSG00000063887	CCDS50874	[A<>C<>D<>F<>G]
8894	ENSMUSG00000049176	CCDS72470	[D<>E<>F<>G<>H<>I<>J<>K<>L<>M<>N<>O<>P<>Q<>R<>S]
8895	ENSMUSG00000025521	CCDS52559	[A<>B<>C<>E<>F]
8896	ENSMUSG00000024352	CCDS29147	[A<>B<>C<>DE]
8897	ENSMUSG00000020328	CCDS70162	[A<>B<>D<>E]
8899	ENSMUSG00000034321	CCDS50436	[A<>B<>C<>F<>G<>H]
8900	ENSMUSG00000015597	CCDS28826	[A<>B<>C<>D<>E<>F<>G<>L]
8904	ENSMUSG00000050711	CCDS78625	[A<>C]
8906	ENSMUSG00000039236	CCDS71982	[A<>B<>CDE]
8911	ENSMUSG00000024858	CCDS29426	[C<>D<>E<>F<>G<>H<>I<>J<>K<>L<>M<>N<>O<>P<>Q<>R<>S<>T<>U<>V]
8914	ENSMUSG00000038143	CCDS40336	[C<>D<>E]
8915	ENSMUSG00000066383	CCDS52910	[A<>B<>D]
8915	ENSMUSG00000066383	CCDS52911	[A<>D]
8917	ENSMUSG00000048004	CCDS79159	[AB<>C<>D<>EF]
8920	ENSMUSG00000045648	CCDS78606	[A<>C]
8921	ENSMUSG00000039419	CCDS20094	[W<>X<>Y]
8923	ENSMUSG00000029276	CCDS51587	[A<>B<>C<>D<>E<>F<>G<>H<>I<>J<>K<>L<>O<>P<>Q<>R]
8924	ENSMUSG00000036381	CCDS79913	[A<>BC]
8925	ENSMUSG00000078429	CCDS36076	[G<>H<>I]
8928	ENSMUSG00000028212	CCDS17966	[A<>C<>D<>E<>F<>G<>H<>I<>J<>K<>L]
8929	ENSMUSG00000031621	CCDS80899	[B<>C<>D<>FG]
8930	ENSMUSG00000024563	CCDS79664	[A<>C<>D<>E<>F<>G<>H<>I<>J]
8931	ENSMUSG00000024914	CCDS70919	[A<>B<>C<>D<>EF<>G<>H]
8932	ENSMUSG00000038342	CCDS39268	[A<>B<>C<>D<>E<>F<>G<>H<>IJ]
8935	ENSMUSG00000002845	CCDS57029	[A<>B<>C<>D<>F<>G<>H<>I]
8937	ENSMUSG00000017561	CCDS70260	[A<>B<>C<>D<>E<>F<>H]
8938	ENSMUSG00000041926	CCDS48373	[A<>B<>C<>E<>F<>G<>H<>I<>J<>K]
8939	ENSMUSG00000043614	CCDS19733	[A<>D]
8940	ENSMUSG00000054150	CCDS36543	[B<>D<>E<>F<>G<>H<>I<>J<>K<>L<>M<>N<>O<>P<>Q<>R]
8945	ENSMUSG00000029009	CCDS51376	[A<>BC<>D<>E<>F<>G<>H<>I<>J<>K<>L<>M]
8946	ENSMUSG00000038007	CCDS71417	[A<>B<>C<>E<>F]
8949	ENSMUSG00000025509	CCDS22015	[A<>B<>C<>D<>E<>G<>H<>I]
8952	ENSMUSG00000024099	CCDS70836	[E<>F<>G<>H<>I]
8954	ENSMUSG00000029288	CCDS51539	[A<>B<>C<>D<>E<>G<>I<>K<>L<>M<>N]
8954	ENSMUSG00000029288	CCDS80322	[A<>B<>C<>D<>E<>FG<>I<>K<>L<>M<>N]
8956	ENSMUSG00000017548	CCDS48860	[A<>B<>C<>E<>F<>G<>H<>I<>J<>K<>L<>M<>N<>O<>P]
8957	ENSMUSG00000032305	CCDS52808	[A<>B<>C<>E]
8958	ENSMUSG00000037536	CCDS26988	[A<>BC]
8969	ENSMUSG00000030058	CCDS39550	[A<>B<>C<>D<>EF]
8970	ENSMUSG00000059921	CCDS80034	[A<>B<>C<>D<>E<>F<>G<>H<>I<>J<>K<>L<>M<>N<>O<>P<>Q]
8972	ENSMUSG00000039703	CCDS25732	[A<>B<>C<>D<>E<>F<>G<>H<>I<>J<>K<>L<>M<>O<>P<>Q]
8975	ENSMUSG00000000409	CCDS51306	[A<>BC<>D<>E<>F<>G<>H<>I<>J<>K<>L<>M<>N]
8976	ENSMUSG00000033316	CCDS51610	[A<>B<>C<>D<>E<>F<>GH<>I<>J<>K<>L]
8977	ENSMUSG00000057880	CCDS49754	[A<>B<>C<>D<>E<>F<>G<>H<>I<>J<>K<>M<>N<>O]
8978	ENSMUSG00000058571	CCDS37008	[A<>B<>C<>D<>E<>F<>G<>H<>I<>J]
8982	ENSMUSG00000022269	CCDS79365	[A<>B<>D]
8985	ENSMUSG00000048915	CCDS28934	[A<>B<>C<>E]
8990	ENSMUSG00000055805	CCDS36348	[A<>B<>C<>D<>E<>F<>G<>H<>I<>J<>K<>L<>M<>N<>P<>Q<>R<>S<>T<>U<>V<>W<>X<>Y<>Z<>A2]
8990	ENSMUSG00000055805	CCDS36349	[A<>B<>C<>D<>E<>F<>G<>H<>I<>J<>K<>L<>M<>N<>P<>Q<>R<>S<>T<>U<>V<>W<>X<>Y<>Z<>A1]
8991	ENSMUSG00000019900	CCDS23835	[I<>J<>K<>L<>M<>N<>O<>P<>Q<>R<>S<>T]
8993	ENSMUSG00000028004	CCDS57219	[A<>C]
8996	ENSMUSG00000059602	CCDS24096	[A<>B<>C<>E<>F<>H<>I<>J<>K<>L<>M<>N<>O]
8998	ENSMUSG00000000884	CCDS70695	[A<>B<>C<>D<>F<>G]
9000	ENSMUSG00000027981	CCDS17777	[A<>B<>C<>D<>E<>F<>G<>H<>J<>K<>L<>M<>N<>OP]
9000	ENSMUSG00000027981	CCDS71308	[A<>B<>C<>D<>E<>F<>G<>H<>J<>K<>L<>M<>N<>P]
9001	ENSMUSG00000026388	CCDS48342	[A<>B<>C<>EF]
9003	ENSMUSG00000015846	CCDS71011	[C<>D<>E<>F<>G<>H<>I<>J<>K]
9007	ENSMUSG00000049154	CCDS48807	[AB<>D<>E]
9011	ENSMUSG00000048939	CCDS70705	[A<>B<>C<>D<>E<>F<>H<>I<>J<>K<>L<>M<>N<>O<>P<>Q<>R<>S<>T<>U<>V<>W<>X<>Y<>Z<>A1<>A2<>A3<>A4]
9015	ENSMUSG00000051427	CCDS24379	[C<>D<>E<>F<>G<>H<>J<>K<>L]
9015	ENSMUSG00000051427	CCDS48743	[A<>BC<>D<>E<>F<>G<>H<>J<>K<>L]
9017	ENSMUSG00000044287	CCDS80924	[A<>D<>E]
9026	ENSMUSG00000051246	CCDS80265	[A<>C]
9028	ENSMUSG00000042306	CCDS50971	[A<>C]
9031	ENSMUSG00000055150	CCDS20775	[A<>B<>D]
9033	ENSMUSG00000029710	CCDS51671	[A<>B<>C<>D<>E<>F<>GH<>I<>J<>K<>L<>M<>N<>O<>P<>Q<>R]
9034	ENSMUSG00000055991	CCDS51697	[A<>B<>E<>F]
9036	ENSMUSG00000008305	CCDS71407	[A<>B<>C<>D<>E<>F<>GH]
9037	ENSMUSG00000020121	CCDS56751	[A<>B<>C<>D<>E<>F<>G<>H<>I<>J<>K<>M<>N<>O<>P<>Q<>R<>S<>T<>U<>V<>W]
9039	ENSMUSG00000027894	CCDS38591	[A<>B<>C<>D<>E<>F<>G<>I<>J<>K<>L]
9040	ENSMUSG00000027646	CCDS38305	[A<>B<>C<>D<>E<>F<>G<>H<>I<>J<>K<>L]
9042	ENSMUSG00000038510	CCDS35885	[C<>D<>E<>F<>G<>H<>I<>J<>K]
9044	ENSMUSG00000030759	CCDS72024	[A<>B<>C<>D<>E<>F<>G<>I<>J<>K<>L]
9046	ENSMUSG00000050471	CCDS22960	[A<>B<>D<>E<>F<>G]
9047	ENSMUSG00000021364	CCDS79180	[C<>D<>E<>F<>G<>H<>I]
9048	ENSMUSG00000023307	CCDS50427	[A<>B<>C<>D<>EF]
9049	ENSMUSG00000038668	CCDS71391	[C<>D]
9054	ENSMUSG00000040723	CCDS48425	[A<>B<>D<>E<>F<>G]
9056	ENSMUSG00000032913	CCDS79993	[A<>B<>C<>D<>E<>F<>G<>H<>I<>J<>K<>L<>M<>N<>O<>Q<>R<>S]
9058	ENSMUSG00000047613	CCDS51395	[A<>C<>D]
9061	ENSMUSG00000024083	CCDS37674	[A<>B<>C<>E<>F<>G<>H<>I]
9067	ENSMUSG00000036792	CCDS38122	[A<>B<>C<>D<>EF<>G<>H<>I<>J<>K]
9068	ENSMUSG00000024387	CCDS79541	[A<>B<>C<>D<>EF<>GH]
9074	ENSMUSG00000066224	CCDS57266	[A<>B<>C<>D<>E<>G]
9075	ENSMUSG00000058240	CCDS57039	[A<>B<>C<>E<>F<>G<>H<>I<>J<>K<>L]
9076	ENSMUSG00000020545	CCDS25886	[I<>J<>L]
9079	ENSMUSG00000025199	CCDS50444	[A<>B<>C<>D<>E<>F<>G<>H<>I<>J<>K<>L<>M<>N<>O<>P<>Q<>R<>S<>U]
9081	ENSMUSG00000007039	CCDS57070	[A<>B<>C<>D<>E<>G]
9082	ENSMUSG00000022433	CCDS70646	[A<>B<>C<>D<>E<>F<>G<>H]
9085	ENSMUSG00000057191	CCDS22905	[AB<>C<>E<>F<>G<>H]
9088	ENSMUSG00000010825	CCDS19841	[D<>E<>F<>G<>H<>I<>J<>L<>M<>N<>O<>P<>Q<>R<>S<>T<>U<>V<>W<>X<>Y]
9088	ENSMUSG00000010825	CCDS51689	[B<>C<>E<>F<>G<>H<>I<>J<>L<>M<>N<>O<>P<>Q<>R<>S<>T<>U<>V<>W<>X<>Y]
9089	ENSMUSG00000035506	CCDS37317	[C<>D<>E<>F<>G<>H<>J<>K<>L<>M<>N]
9092	ENSMUSG00000044296	CCDS70178	[D<>E]
9095	ENSMUSG00000025858	CCDS51682	[C<>D<>E<>F<>G<>H<>I<>J]
9098	ENSMUSG00000000938	CCDS51775	[A<>C]
9099	ENSMUSG00000063362	CCDS40292	[A<>B<>D<>E]
9113	ENSMUSG00000055639	CCDS36994	[A<>B<>C<>D<>E<>F<>G<>H<>I<>J<>K<>L]
9117	ENSMUSG00000025927	CCDS14840	[B<>C<>D<>E<>F<>G<>HI]
9117	ENSMUSG00000025927	CCDS78553	[A<>C<>D<>E<>F<>G<>H<>J]
9118	ENSMUSG00000041740	CCDS80380	[A<>B<>C<>D<>E<>F<>G<>H<>J<>K<>L<>M<>N<>O<>P<>Q<>S]
9119	ENSMUSG00000036099	CCDS78886	[A<>B<>C<>D<>E<>G<>H<>I<>J<>K<>L<>M]
9119	ENSMUSG00000036099	CCDS78887	[A<>B<>C<>D<>E<>FG<>H<>I<>J<>K<>L<>N]
9120	ENSMUSG00000034729	CCDS28846	[E<>F<>G<>H<>I]
9120	ENSMUSG00000034729	CCDS50130	[A<>B<>DE<>F<>G<>H<>I]
9123	ENSMUSG00000024219	CCDS37525	[A<>B<>C<>D<>E<>F<>G<>H<>I<>J<>K<>L<>M<>N<>O<>P<>Q<>R<>S<>T<>U<>V<>W<>Y<>A1]
9123	ENSMUSG00000024219	CCDS70777	[A<>B<>C<>D<>E<>F<>G<>H<>I<>J<>K<>L<>M<>N<>O<>P<>Q<>R<>S<>T<>U<>V<>W<>X<>YZ]
9123	ENSMUSG00000024219	CCDS70778	[A<>B<>C<>E<>F<>G<>H<>I<>J<>K<>L<>M<>N<>O<>P<>Q<>R<>S<>T<>U<>V<>W<>X<>YZ]
9124	ENSMUSG00000022678	CCDS37263	[A<>B<>C<>D<>E<>F<>G<>I]
9126	ENSMUSG00000038615	CCDS25304	[A<>C<>EF<>G]
9126	ENSMUSG00000038615	CCDS48893	[F<>G]
9126	ENSMUSG00000038615	CCDS48894	[B<>C<>EF<>G]
9128	ENSMUSG00000032754	CCDS51633	[A<>B<>C<>D<>F<>G<>H<>I<>J<>K<>L<>M<>PQ]
9130	ENSMUSG00000029283	CCDS71628	[B<>C<>D<>E<>F<>G<>I<>J<>KL<>M]
9130	ENSMUSG00000029283	CCDS71629	[B<>C<>D<>E<>F<>G<>I<>J<>L<>M]
9135	ENSMUSG00000027547	CCDS17117	[A<>D<>E]
9136	ENSMUSG00000052033	CCDS50808	[E<>F]
9137	ENSMUSG00000058793	CCDS79850	[A<>C<>D<>EF]
9138	ENSMUSG00000027457	CCDS16871	[A<>BC<>D<>E]
9138	ENSMUSG00000027457	CCDS71161	[A<>D<>E]
9140	ENSMUSG00000038425	CCDS50317	[D<>E<>FG<>H<>I<>J<>K<>L<>M]
9140	ENSMUSG00000038425	CCDS79660	[D<>E<>G<>H<>I<>J<>K<>L<>M]
9141	ENSMUSG00000031255	CCDS72429	[A<>B<>C<>D<>E<>F<>G<>H<>I<>J<>K<>L<>Q]
9143	ENSMUSG00000031864	CCDS80885	[A<>B<>C<>D<>E<>F<>G<>H<>I<>J<>K<>L<>M<>N<>O<>P<>Q<>S]
9143	ENSMUSG00000031864	CCDS80886	[A<>B<>C<>D<>E<>F<>G<>H<>I<>J<>K<>L<>M<>N<>O<>P<>R<>S]
9146	ENSMUSG00000029706	CCDS39447	[A<>BC<>D<>E<>F<>G<>H<>IJ<>KL<>N]
9146	ENSMUSG00000029706	CCDS51731	[A<>BC<>D<>E<>F<>G<>H<>J<>L<>N]
9146	ENSMUSG00000029706	CCDS51732	[A<>BC<>D<>E<>F<>G<>H<>J<>KL<>N]
9148	ENSMUSG00000029638	CCDS19910	[A<>BC<>D<>F<>G<>H<>I<>J]
9148	ENSMUSG00000029638	CCDS71724	[C<>D<>EF<>G<>H<>I<>J]
9148	ENSMUSG00000029638	CCDS71725	[C<>D<>F<>G<>H<>I<>J]
9149	ENSMUSG00000005474	CCDS51668	[C<>EF<>G<>I<>JK<>L]
9149	ENSMUSG00000005474	CCDS80434	[F<>G<>I<>JK<>L]
9151	ENSMUSG00000010476	CCDS52422	[A<>B<>C<>D<>E<>F<>G<>HI<>J<>K<>L<>M<>N<>O<>PQ<>R]
9151	ENSMUSG00000010476	CCDS52423	[A<>B<>C<>D<>E<>F<>G<>H<>J<>K<>L<>M<>N<>O<>PQ<>R]
9152	ENSMUSG00000040667	CCDS36206	[A<>B<>C<>D<>E<>F<>G<>H<>I<>J<>K<>LM<>N<>OP<>Q<>R<>S]
9152	ENSMUSG00000040667	CCDS70233	[A<>B<>C<>D<>E<>F<>G<>H<>I<>J<>K<>LM<>N<>P<>Q<>R<>S]
9153	ENSMUSG00000037940	CCDS22446	[A<>B<>C<>D<>F<>G<>H<>I<>J<>K<>L<>M<>N<>O<>P<>Q<>R<>S<>T<>U<>V<>W]
9153	ENSMUSG00000037940	CCDS80901	[A<>B<>C<>D<>E<>F<>G<>H<>I<>J<>K<>L<>M<>N<>O<>P<>Q<>R<>S<>T<>U<>V<>W]
9154	ENSMUSG00000020166	CCDS24185	[A<>C<>E<>F<>G<>H<>I<>J<>K<>L<>M<>N<>O<>P]
9154	ENSMUSG00000020166	CCDS36065	[A<>B<>C<>D]
9156	ENSMUSG00000054728	CCDS79182	[E<>F<>G<>H<>I<>J<>K<>L<>M<>N<>O<>P]
9158	ENSMUSG00000107283	CCDS80248	[A<>B<>C<>D<>G<>H]
9160	ENSMUSG00000024070	CCDS37699	[A<>C<>D<>E<>F<>G<>H<>I<>J<>K<>M<>N<>O<>P<>Q<>R<>S<>T]
9161	ENSMUSG00000043019	CCDS78701	[A<>B<>C<>D<>E<>F<>G<>H<>I<>J<>K<>L<>M<>N<>O<>PQ<>S<>T<>U<>W]
9161	ENSMUSG00000043019	CCDS78702	[A<>B<>C<>D<>E<>F<>G<>H<>I<>J<>K<>L<>M<>N<>O<>Q<>S<>T<>U<>V<>W]
9162	ENSMUSG00000023150	CCDS15358	[A<>B<>C<>D<>G<>H<>I<>J<>K<>L<>M<>N]
9162	ENSMUSG00000023150	CCDS35735	[A<>B<>C<>D<>E<>F]
9163	ENSMUSG00000058388	CCDS51029	[A<>B<>C<>D<>E<>G<>H<>I<>J<>K<>L<>M<>N<>O<>P<>Q<>R]
9163	ENSMUSG00000058388	CCDS51030	[A<>B<>C<>E<>F<>G<>H<>I<>J<>K<>L<>M<>N<>O<>P<>Q<>R]
9164	ENSMUSG00000035949	CCDS50574	[A<>B<>C<>D<>EF]
9169	ENSMUSG00000038094	CCDS59623	[A<>B<>C<>D<>E<>F<>G<>H<>I<>J<>K<>M<>N<>O<>P<>Q<>R<>S<>T<>U<>W<>X<>Y<>Z<>A1<>A2<>A3<>A4<>A5<>A6]
9170	ENSMUSG00000019178	CCDS71680	[A<>B<>EF<>H<>I<>J]
9171	ENSMUSG00000061778	CCDS72467	[A<>B<>C<>D<>E<>F<>G<>H<>I<>J<>K<>L<>M<>N<>Q]
9173	ENSMUSG00000028101	CCDS17645	[A<>BC<>E<>F<>G<>H<>I<>J<>K<>L<>M<>N<>O<>P<>Q]
9173	ENSMUSG00000028101	CCDS38559	[CDE<>F<>G<>H<>I<>J<>K<>L<>M<>N<>O<>P<>Q]
9174	ENSMUSG00000032480	CCDS57705	[E<>F<>G<>H<>I<>J<>K<>L<>M<>N<>O<>P<>Q<>R<>S<>T<>U<>V<>W]
9175	ENSMUSG00000031921	CCDS22646	[A<>B<>C<>D<>E<>F<>HI<>L<>N<>O]
9178	ENSMUSG00000027849	CCDS38575	[A<>BCD<>E<>F<>G<>H<>I]
9180	ENSMUSG00000060771	CCDS69883	[A<>B<>C<>D<>E<>F<>G<>H<>I<>J<>K<>M<>N<>OP]
9180	ENSMUSG00000060771	CCDS78571	[A<>B<>C<>D<>E<>F<>G<>H<>I<>J<>K<>L<>M<>N<>OP]
9181	ENSMUSG00000039599	CCDS49410	[A<>B<>C<>D<>G<>I<>J<>K<>L<>M<>N<>O]
9183	ENSMUSG00000046897	CCDS70672	[C<>DE<>F<>G<>H]
9183	ENSMUSG00000046897	CCDS79415	[C<>DE<>G<>HI]
9183	ENSMUSG00000046897	CCDS79416	[C<>E<>F<>G<>H]
9184	ENSMUSG00000057058	CCDS48891	[A<>B<>C<>D<>E<>F<>G<>H<>I<>K<>L]
9187	ENSMUSG00000026514	CCDS48471	[A<>B<>C<>E<>G]
9188	ENSMUSG00000034928	CCDS49266	[D<>E<>G<>H<>I<>J<>K<>L<>M]
9192	ENSMUSG00000062797	CCDS80747	[E<>F<>G]
9192	ENSMUSG00000062797	CCDS80748	[C<>DE<>F<>G]
9193	ENSMUSG00000048078	CCDS40024	[A<>BC<>D<>F<>G<>H<>I<>J<>K<>L<>M<>N<>O<>P<>Q<>R<>S<>T<>U<>V<>W<>X<>Y<>Z<>A1<>A2<>A3<>A4<>A5<>A6<>A7]
9193	ENSMUSG00000048078	CCDS80753	[A<>BC<>D<>E<>F<>H<>I<>J<>K<>L<>M<>N<>O<>P<>Q<>R<>S<>T<>U<>V<>W<>X<>Y<>Z<>A1<>A2<>A3<>A4<>A5<>A6<>A7]
9193	ENSMUSG00000048078	CCDS80754	[C<>D<>E<>F<>G<>H<>I<>J<>K<>L<>M<>N<>O<>Q<>R<>S<>T<>U<>V<>W<>Y<>Z<>A1<>A2<>A3<>A4<>A5<>A6<>A7]
9194	ENSMUSG00000025766	CCDS50900	[A<>B<>EF]
9195	ENSMUSG00000026657	CCDS15656	[B<>C<>D<>E<>F<>G<>H<>I<>J<>K<>L<>M<>NO<>P<>Q<>R<>S<>T<>U<>V<>W<>X<>Z]
9195	ENSMUSG00000026657	CCDS50488	[C<>D<>E<>F<>G<>H<>I<>J<>K<>L<>M<>NO<>P<>Q<>R<>S<>T<>U<>V<>W<>X<>Y]
9195	ENSMUSG00000026657	CCDS57151	[O<>P<>Q<>R<>S<>T<>U<>V<>W<>X<>Z]
9196	ENSMUSG00000033417	CCDS50483	[A<>B<>C<>D<>E<>H<>IJ]
9196	ENSMUSG00000033417	CCDS50484	[A<>B<>C<>D<>E<>G<>H<>I]
9197	ENSMUSG00000037503	CCDS48235	[A<>B<>D<>EF<>G]
9199	ENSMUSG00000022884	CCDS49805	[A<>B<>CD<>E<>F<>G<>H<>I<>J<>K<>L]
9199	ENSMUSG00000022884	CCDS49806	[D<>F<>G<>H<>I<>J<>K<>M]
9202	ENSMUSG00000063409	CCDS71662	[A<>B<>C<>D<>E<>F<>G<>H<>J<>K<>LM<>NP]
9205	ENSMUSG00000051811	CCDS80657	[A<>BC<>EFG]
9205	ENSMUSG00000051811	CCDS80658	[A<>B<>E]
9206	ENSMUSG00000025877	CCDS26538	[A<>CD<>E<>F<>G<>H<>I<>J<>K<>LM<>N<>O<>P<>Q<>R<>S<>T<>U]
9206	ENSMUSG00000025877	CCDS56883	[D<>E<>F<>G<>H<>I<>J<>K<>LM<>N<>O<>P<>Q<>R<>S<>T<>U]
9209	ENSMUSG00000027952	CCDS79953	[E<>F<>G]
9211	ENSMUSG00000021612	CCDS49312	[A<>B<>C<>D<>E<>F<>G<>H<>I<>K<>M]
9213	ENSMUSG00000026668	CCDS15661	[A<>C<>D<>E]
9213	ENSMUSG00000026668	CCDS50490	[A<>B<>C<>E]
9214	ENSMUSG00000004562	CCDS59616	[A<>B<>C<>D<>E<>F<>G<>H<>I<>J<>K<>L<>M<>N<>O<>P<>Q<>R<>S<>T<>V<>X]
9217	ENSMUSG00000020836	CCDS25077	[A<>B<>C<>D<>E<>G<>H<>I<>J<>L]
9217	ENSMUSG00000020836	CCDS25078	[A<>B<>C<>D<>G<>H<>I<>J<>L]
9217	ENSMUSG00000020836	CCDS25079	[A<>B<>C<>D<>F<>G<>H<>I<>J<>L]
9218	ENSMUSG00000024857	CCDS50349	[BC<>E<>F<>G<>H<>I]
9219	ENSMUSG00000050106	CCDS56825	[A<>B<>C<>E<>F<>GH<>J<>K<>L<>M<>N<>O<>P<>Q<>R]
9220	ENSMUSG00000029125	CCDS71583	[A<>B<>C<>D<>E<>F<>G<>H<>I<>J<>LM]
9220	ENSMUSG00000029125	CCDS80270	[A<>B<>C<>E<>F<>G<>H<>I<>J<>KL]
9221	ENSMUSG00000031337	CCDS53090	[A<>B<>C<>D<>E<>G<>H<>I<>J<>K<>M<>N<>O]
9222	ENSMUSG00000002458	CCDS71222	[E<>F<>G<>H]
9224	ENSMUSG00000046152	CCDS72111	[A<>B<>E]
9229	ENSMUSG00000023153	CCDS57318	[A<>B<>CD<>E<>F]
9229	ENSMUSG00000023153	CCDS57320	[A<>B<>E<>F]
9231	ENSMUSG00000029206	CCDS80291	[A<>B<>C<>D<>E<>F<>G<>I<>J<>KL]
9232	ENSMUSG00000025404	CCDS24241	[A<>B<>C<>D<>E<>F<>G<>H<>J<>K<>L<>M<>N<>P<>Q<>R<>S<>T<>U<>V<>W<>X<>Y]
9232	ENSMUSG00000025404	CCDS48717	[A<>B<>C<>D<>E<>F<>G<>H<>I<>J<>K<>L<>M<>NO<>P<>Q<>R<>S<>T<>U<>V<>W<>X<>Y]
9232	ENSMUSG00000025404	CCDS48718	[A<>B<>C<>D<>E<>F<>G<>H<>J<>K<>L<>M<>NO<>P<>Q<>R<>S<>T<>U<>V<>W<>X<>Y]
9233	ENSMUSG00000098022	CCDS59723	[A<>B<>E]
9234	ENSMUSG00000068551	CCDS51765	[A<>B<>C<>E]
9236	ENSMUSG00000049327	CCDS80410	[B<>DE<>F<>G<>H<>I<>J]
9236	ENSMUSG00000049327	CCDS80411	[E<>F<>G<>H<>I<>J]
9239	ENSMUSG00000061298	CCDS51263	[A<>B<>C<>D<>E<>F<>G<>H<>I<>J<>K<>L<>M]
9239	ENSMUSG00000061298	CCDS51264	[A<>B<>C<>D<>E<>F<>G<>H<>I<>J<>K<>L<>N]
9239	ENSMUSG00000061298	CCDS71443	[A<>B<>C<>D<>E<>F<>G<>H<>I<>J<>K<>L<>P]
9240	ENSMUSG00000033545	CCDS52673	[A<>D<>E]
9241	ENSMUSG00000055320	CCDS52365	[B<>C<>D<>E<>F<>G<>H<>I<>J<>K<>L<>M<>N]
9241	ENSMUSG00000055320	CCDS52366	[B<>C<>E<>F<>G<>H<>I<>J<>K<>L<>M<>N]
9242	ENSMUSG00000028677	CCDS80149	[H<>J<>K<>L<>M<>N<>O<>P<>Q]
9242	ENSMUSG00000028677	CCDS80150	[C<>D<>E<>F<>GHI<>J<>K<>L<>M<>N<>O<>P<>Q]
9244	ENSMUSG00000022382	CCDS49691	[D<>E<>F]
9244	ENSMUSG00000022382	CCDS49692	[B<>CD<>E<>F]
9245	ENSMUSG00000022245	CCDS23268	[EF<>GHIJKLMN<>O<>P<>Q<>R<>S<>T<>U]
9245	ENSMUSG00000022245	CCDS52828	[HIJKLMN<>O<>P<>Q<>R<>S<>T<>U]
9245	ENSMUSG00000022245	CCDS52829	[E<>GHIJKLMN<>O<>P<>Q<>R<>S<>T<>U]
9246	ENSMUSG00000010505	CCDS50856	[A<>B<>C<>D<>E<>F<>G<>H<>I<>J<>K<>L<>M<>N<>O<>P<>Q<>R<>S<>T<>U<>V<>W]
9246	ENSMUSG00000010505	CCDS50857	[C<>D<>E<>F<>G<>H<>I<>K<>L<>M<>N<>O<>P<>Q<>R<>S<>T<>U<>V<>W]
9249	ENSMUSG00000028456	CCDS38738	[A<>B<>C<>D<>E<>F<>G<>H<>I<>J<>K<>L<>M<>N<>O<>P<>Q<>R<>S<>T<>U<>V<>W<>X<>A1<>A2<>A3<>A4<>A5<>A6<>A7<>A8<>A9<>A10<>A11<>A12<>A13<>A14<>A15<>A16]
9249	ENSMUSG00000028456	CCDS51161	[A<>B<>C<>D<>E<>F<>G<>H<>I<>J<>K<>L<>M<>N<>O<>P<>Q<>R<>S<>T<>U<>V<>W<>X<>ZA1<>A2<>A3<>A4<>A5<>A6<>A7<>A8<>A9<>A10<>A11<>A12<>A13<>A14<>A15<>A16]
9249	ENSMUSG00000028456	CCDS80089	[A<>B<>C<>D<>E<>F<>G<>I<>J<>K<>L<>M<>N<>O<>P<>Q<>R<>S<>T<>U<>V<>W<>X<>ZA1<>A2<>A3<>A4<>A5<>A6<>A7<>A8<>A9<>A10<>A11<>A12<>A13<>A14<>A15<>A16]
9251	ENSMUSG00000036192	CCDS37933	[B<>C<>DE<>F<>G<>H<>I<>J<>K<>L]
9251	ENSMUSG00000036192	CCDS79697	[E<>F<>G<>H<>I<>J<>K<>L]
9256	ENSMUSG00000058099	CCDS70651	[EF<>G<>H<>I<>J]
9257	ENSMUSG00000026707	CCDS50507	[A<>BC<>D<>F]
9259	ENSMUSG00000000134	CCDS52985	[A<>B<>CD<>E<>G<>H<>I<>J<>K]
9259	ENSMUSG00000000134	CCDS72332	[D<>E<>F<>G<>H<>I<>J<>K]
9259	ENSMUSG00000000134	CCDS72333	[D<>E<>G<>H<>I<>J<>K]
9260	ENSMUSG00000054892	CCDS19334	[BC<>DEF<>G<>H<>I<>J<>K<>L<>M<>N<>O<>P<>Q<>R]
9260	ENSMUSG00000054892	CCDS80299	[A<>C<>DEF<>G<>I<>J<>K<>L<>M<>N<>O<>P<>Q<>R]
9261	ENSMUSG00000023805	CCDS49932	[A<>B<>CD<>E<>F<>G<>H<>J<>K<>L<>M<>N<>O<>P<>Q<>R<>S<>T<>U<>V<>W<>X<>Z<>A1<>A2<>A3]
9263	ENSMUSG00000035642	CCDS52314	[C<>E]
9265	ENSMUSG00000020696	CCDS25149	[D<>E<>G<>H<>I]
9265	ENSMUSG00000020696	CCDS48868	[A<>CD<>E<>F<>G<>H<>I]
9268	ENSMUSG00000078656	CCDS70312	[A<>B<>D<>E<>F<>G]
9270	ENSMUSG00000036510	CCDS22569	[A<>B<>C<>D<>E<>F<>G<>H<>I<>J<>K<>N]
9270	ENSMUSG00000036510	CCDS72155	[A<>B<>C<>D<>E<>F<>G<>H<>I<>J<>KL<>OP]
9270	ENSMUSG00000036510	CCDS72156	[A<>B<>C<>D<>E<>F<>G<>H<>I<>J<>K<>O]
9271	ENSMUSG00000038506	CCDS40227	[A<>B<>C<>D<>HI]
9271	ENSMUSG00000038506	CCDS40229	[A<>B<>C<>D<>E<>H]
9271	ENSMUSG00000038506	CCDS40230	[A<>B<>C<>D<>F]
9272	ENSMUSG00000056222	CCDS79195	[A<>B<>C<>D<>E<>F<>G<>H<>I<>J<>K]
9273	ENSMUSG00000063445	CCDS70679	[A<>B<>D<>E<>GH]
9275	ENSMUSG00000021661	CCDS70493	[A<>B<>CD<>E<>F<>G<>HI]
9275	ENSMUSG00000021661	CCDS70494	[D<>E<>F<>G<>HI]
9276	ENSMUSG00000049985	CCDS49365	[D<>E<>F<>G<>I<>J<>L<>M<>N<>O]
9277	ENSMUSG00000057715	CCDS35513	[B<>C<>D<>E<>F<>G<>H<>K<>M<>N<>O<>P<>Q<>RS]
9277	ENSMUSG00000057715	CCDS48220	[B<>C<>D<>E<>F<>G<>HI]
9279	ENSMUSG00000025576	CCDS25706	[A<>B<>C<>D<>E<>F<>G<>HI<>J<>K<>L]
9279	ENSMUSG00000025576	CCDS70358	[A<>B<>C<>E<>F<>G<>HI<>J<>K<>M]
9279	ENSMUSG00000025576	CCDS70360	[A<>B<>C<>D<>E<>F<>G<>HI<>J<>K<>M]
9281	ENSMUSG00000040856	CCDS49173	[A<>B<>C<>D<>E<>J]
9281	ENSMUSG00000040856	CCDS49174	[A<>B<>C<>D<>EF<>HIJ]
9281	ENSMUSG00000040856	CCDS56863	[A<>B<>C<>D<>EF<>IJ]
9283	ENSMUSG00000021262	CCDS26161	[A<>DE<>F<>G<>H<>I<>J<>K<>L<>M<>O<>P<>Q]
9283	ENSMUSG00000021262	CCDS49168	[B<>DE<>F<>G<>H<>I<>J<>K<>L<>M<>O<>P<>Q]
9283	ENSMUSG00000021262	CCDS49169	[E<>F<>G<>H<>I<>J<>K<>L<>M<>N<>O<>P<>Q]
9284	ENSMUSG00000037447	CCDS69878	[I<>J]
9287	ENSMUSG00000041459	CCDS38967	[A<>B<>C<>D<>EF<>J]
9287	ENSMUSG00000041459	CCDS38968	[A<>B<>C<>D<>EFG<>I]
9287	ENSMUSG00000041459	CCDS38969	[A<>B<>C<>D<>EF<>I]
9287	ENSMUSG00000041459	CCDS38970	[A<>B<>C<>D<>E<>I]
9289	ENSMUSG00000041264	CCDS51706	[E<>F<>G<>H<>I<>JKLM]
9292	ENSMUSG00000039936	CCDS51380	[A<>B<>C<>D<>E<>F<>G<>H<>I<>J<>L<>N<>O<>P<>Q<>S<>T<>U<>V<>W<>X<>Y]
9293	ENSMUSG00000075415	CCDS38097	[A<>B<>C<>DE<>F<>G<>H<>I<>J<>O<>P<>Q<>S<>T<>U]
9293	ENSMUSG00000075415	CCDS50560	[E<>F<>G<>H<>I<>J<>M<>O<>P<>Q<>S<>T<>U]
9293	ENSMUSG00000075415	CCDS57165	[A<>B<>C<>DE<>F<>G<>H<>I<>J<>O<>P<>Q<>RS<>T<>U]
9294	ENSMUSG00000028943	CCDS18994	[O<>PQR<>S<>T<>U]
9295	ENSMUSG00000034813	CCDS24202	[B<>C<>D<>E<>F<>G<>H<>I<>J<>K<>L<>N<>O<>P<>Q<>R<>S<>T<>U<>V<>W<>X<>Y<>Z<>A1A2]
9295	ENSMUSG00000034813	CCDS36072	[B<>D<>E<>F<>G<>H<>I<>J<>L<>N<>O<>P<>Q<>R<>S<>T<>U<>V<>W<>Y<>Z<>A1A2]
9295	ENSMUSG00000034813	CCDS70113	[B<>C<>D<>E<>F<>G<>H<>I<>J<>L<>N<>O<>P<>Q<>R<>S<>T<>U<>V<>W<>Y<>Z<>A1A2]
9296	ENSMUSG00000000731	CCDS70052	[A<>B<>C<>D<>E<>FG<>H<>J<>K<>M<>N<>OP<>Q]
9296	ENSMUSG00000000731	CCDS70053	[A<>B<>C<>D<>E<>FG<>H<>J<>K<>L<>M<>N<>OP<>Q]
9296	ENSMUSG00000000731	CCDS70055	[A<>B<>C<>D<>E<>FG<>H<>IJ<>K<>M<>N<>OP<>Q]
9350	ENSMUSG00000037318	CCDS15634	[A<>B<>C<>D<>E<>F<>G<>HI<>J<>K<>L<>M<>O<>Q]
9372	ENSMUSG00000006423	CCDS53050	[A<>BC<>D<>E<>F<>G<>H]
9373	ENSMUSG00000048537	CCDS23118	[A<>B<>C<>D<>E<>F<>G<>H<>I<>J<>K<>L<>M<>N<>O<>P<>Q<>R<>S<>T<>V]
9385	ENSMUSG00000019878	CCDS23852	[A<>B<>C<>D<>E<>F<>G<>H<>J<>K<>M<>N]
9409	ENSMUSG00000031732	CCDS57644	[A<>BC<>D<>E<>F<>G<>H<>I<>J<>K<>L<>M<>N<>O<>P<>Q<>R<>S<>T]
9422	ENSMUSG00000038014	CCDS49259	[A<>B<>C<>D<>E<>G<>H<>I<>J<>L<>M<>N<>O<>P<>Q<>R<>S<>T]
9425	ENSMUSG00000069729	CCDS49929	[B<>C<>E<>F<>G<>H<>I<>J<>K<>L<>M<>N<>O<>P<>Q<>R<>S<>T<>U<>V]
9431	ENSMUSG00000027194	CCDS38185	[A<>B<>C<>D<>E<>F<>G<>H<>I<>J<>K<>L<>M<>N<>O<>P<>Q<>R<>S<>U<>V<>W<>X<>Y<>Z]
9533	ENSMUSG00000028028	CCDS51067	[AB<>C<>D<>E<>F<>G<>H<>I<>J<>K<>L<>M<>NO]
9542	ENSMUSG00000070565	CCDS48408	[A<>B<>C<>E<>F<>G<>H<>I<>J<>K<>L<>M<>NO<>P<>Q<>R<>S<>T]
9565	ENSMUSG00000037108	CCDS19779	[A<>B<>C<>E<>F<>GH<>I<>J<>K<>L<>M<>N<>O<>P<>R<>ST]
9567	ENSMUSG00000025571	CCDS36381	[A<>B<>C<>DE<>G<>H<>I<>J<>K<>LM<>N<>O<>P<>Q<>R<>S<>T<>V<>W<>X<>Y]
9571	ENSMUSG00000022129	CCDS27331	[A<>B<>C<>D<>E<>F<>I<>K]
9573	ENSMUSG00000000266	CCDS41151	[C<>D<>E<>F<>G<>H<>J<>K<>L]
9596	ENSMUSG00000035851	CCDS39127	[A<>B<>C<>D<>E<>F<>G<>H<>I<>J<>K<>L<>M<>NO<>P<>Q<>R]
9633	ENSMUSG00000001248	CCDS52189	[A<>B<>C<>D<>E<>F<>G<>H<>I<>J<>K<>L<>M<>N<>O<>P<>R<>S<>T]
9651	ENSMUSG00000022661	CCDS49860	[A<>C<>D<>E<>FG]
9653	ENSMUSG00000022199	CCDS36924	[B<>D<>E<>F<>G<>H<>J<>K]
9671	ENSMUSG00000025207	CCDS29853	[A<>B<>C<>D<>E<>F<>G<>H<>I<>J<>K<>L<>N<>O]
9683	ENSMUSG00000030811	CCDS21877	[CD<>E<>F<>G<>H<>IJ<>K<>L<>M<>N]
9687	ENSMUSG00000072825	CCDS56867	[A<>B<>CD<>E<>F<>G<>H<>I<>J<>K<>L<>MN<>O<>P<>Q<>R<>S<>T]
9688	ENSMUSG00000055862	CCDS35983	[AB<>C<>D<>E<>F<>G<>H<>I<>K<>L]
9692	ENSMUSG00000020196	CCDS35938	[A<>B<>C<>D<>E<>F<>G<>H<>I<>J<>K<>L<>M<>N<>O<>P<>Q<>R<>S<>T<>U<>V<>W<>X<>Y<>Z<>A1<>A2<>A3<>A4<>A5<>A6<>A7<>A8<>A10<>A11]
9701	ENSMUSG00000022456	CCDS37157	[C<>D<>E<>F<>G<>H<>I<>J<>KL]
9711	ENSMUSG00000022414	CCDS27659	[A<>B<>C<>D<>E<>F<>G<>H<>I<>K<>L]
9712	ENSMUSG00000020412	CCDS24387	[A<>B<>C<>DE<>F<>G<>H<>I<>J<>K<>L<>M<>N<>O<>Q<>R<>S<>T<>U]
9728	ENSMUSG00000037628	CCDS49466	[A<>BC<>D<>E<>F<>G<>I<>J]
9731	ENSMUSG00000050671	CCDS70410	[A<>B<>D<>E<>F<>GH]
9738	ENSMUSG00000021180	CCDS26107	[A<>B<>C<>D<>E<>F<>G<>H<>I<>J<>K<>L<>M<>N<>P<>Q<>R<>S]
9760	ENSMUSG00000027655	CCDS16993	[A<>B<>C<>D<>E<>F<>G<>H<>I<>J<>K<>L<>M<>N<>O<>P<>Q<>R<>S<>U<>V]
9779	ENSMUSG00000041649	CCDS30481	[C<>D<>E<>F<>GH]
9791	ENSMUSG00000038000	CCDS22608	[B<>CD<>E<>F<>G<>H<>I<>J<>L<>M<>N]
9824	ENSMUSG00000030450	CCDS21319	[A<>C<>D<>E<>F<>G<>H<>I<>J<>K<>L<>M<>N<>O<>P<>Q<>R<>S<>T<>U<>V<>W<>X]
9837	ENSMUSG00000053886	CCDS52564	[B<>C<>D<>F<>G<>H<>I<>J]
9867	ENSMUSG00000045039	CCDS52148	[A<>B<>C<>D<>E<>F<>G<>H<>I<>J<>K<>L<>M<>N<>O<>P<>Q<>R<>S<>T<>U<>V<>W<>X<>Y<>Z<>A1<>A2<>A3<>A5<>A6<>A7<>A8<>A9<>A10<>A11<>A12<>A13<>A14<>A15<>A16]
9904	ENSMUSG00000043631	CCDS26502	[A<>B<>D<>E<>F<>G<>H<>I<>J]
9918	ENSMUSG00000040268	CCDS21907	[A<>B<>E<>F<>G<>H<>I<>J<>L]
9971	ENSMUSG00000059890	CCDS23122	[A<>B<>C<>D<>E<>G<>H<>I<>J<>K<>L<>M<>N<>P<>Q<>R<>S<>T]
9972	ENSMUSG00000027177	CCDS16489	[A<>B<>C<>D<>E<>F<>G<>H<>IJ<>K<>M<>N<>O<>P<>Q]
9978	ENSMUSG00000034584	CCDS23181	[BC<>D<>E<>F<>H<>I]
9986	ENSMUSG00000037997	CCDS20565	[CD<>E<>F<>G<>H<>I<>J]
10018	ENSMUSG00000036110	CCDS36620	[A<>B<>C<>D<>E<>F<>G<>H<>I<>JK<>L]
10061	ENSMUSG00000021918	CCDS26902	[A<>B<>C<>D<>E<>F<>G<>I<>K<>L<>MN<>O<>P<>Q<>R]
10092	ENSMUSG00000040412	CCDS17761	[D<>E<>F<>GH<>I<>J<>K<>L<>M<>N<>O<>P<>Q<>R<>S<>T<>U<>V<>W<>X]
10094	ENSMUSG00000027895	CCDS17738	[A<>B<>C<>E]
10113	ENSMUSG00000026437	CCDS15281	[B<>D<>F<>G<>H<>I<>J<>K<>L<>M<>N<>O<>P<>Q<>R]
10144	ENSMUSG00000038543	CCDS50998	[A<>B<>C<>DE<>FG]
10152	ENSMUSG00000027643	CCDS16976	[A<>B<>C<>EFG]
10154	ENSMUSG00000049404	CCDS57216	[A<>B<>D<>E<>G<>H]
10161	ENSMUSG00000036913	CCDS52704	[ABCDE<>F<>G<>H<>I<>K<>L<>M<>N<>O]
10163	ENSMUSG00000038816	CCDS18200	[A<>B<>C<>D<>E<>F<>G<>H<>I<>J<>K<>L<>M<>N<>O<>P<>Q<>R<>U]
10170	ENSMUSG00000021245	CCDS36497	[A<>C<>D<>E<>F<>G<>H<>I<>J<>K<>L]
10181	ENSMUSG00000018412	CCDS48953	[A<>B<>C<>D<>E<>F<>G<>I<>K<>L<>M<>N<>O]
10184	ENSMUSG00000016496	CCDS29735	[A<>B<>C<>DE<>F<>G]
10203	ENSMUSG00000034906	CCDS16693	[A<>C<>D<>EF<>G<>H<>I<>J<>K<>L<>M<>N<>O<>P<>Q<>R<>S<>T]
10229	ENSMUSG00000049606	CCDS39196	[AB<>C<>E<>F<>G<>H]
10273	ENSMUSG00000036098	CCDS50387	[A<>C<>D<>E<>F<>G<>H<>I<>J<>K<>L<>M<>N<>O<>P<>Q<>R<>S<>UV<>W<>X<>Z<>A1<>A2<>A3<>A4]
10309	ENSMUSG00000052609	CCDS25994	[A<>B<>C<>D<>E<>F<>G<>H<>I<>J<>K<>L<>M<>N<>O<>P<>Q<>R]
10358	ENSMUSG00000061414	CCDS20566	[A<>B<>C<>D<>E<>FG]
10383	ENSMUSG00000002012	CCDS30207	[D<>E<>F<>G<>H<>I<>J<>K<>L<>M]
10438	ENSMUSG00000029651	CCDS19881	[B<>C<>E<>F<>G<>H<>J<>K<>L<>M<>N<>O<>P<>Q]
10444	ENSMUSG00000022014	CCDS56971	[A<>B<>C<>D<>E<>F<>G<>H<>I<>J<>K<>M]
10454	ENSMUSG00000030306	CCDS51960	[A<>BC<>D<>E<>F<>G<>H<>I<>J<>K<>L<>M<>N<>O<>P<>Q<>R<>S<>T<>U]
10460	ENSMUSG00000052928	CCDS37861	[A<>B<>C<>D<>E<>F<>GH<>IJ<>K<>L<>M]
10467	ENSMUSG00000021765	CCDS36787	[A<>B<>C<>D<>F<>H]
10501	ENSMUSG00000039914	CCDS36089	[A<>C<>DE<>F<>G]
10513	ENSMUSG00000037509	CCDS14872	[E<>F<>G<>H<>I<>J<>K<>L<>N]
10516	ENSMUSG00000021932	CCDS27189	[A<>B<>C<>D<>E<>G<>H<>I<>J<>K<>L]
10518	ENSMUSG00000033060	CCDS37001	[C<>D<>E<>F<>G<>H<>I<>JK<>L<>M<>N<>O<>P<>Q<>R<>S<>T<>U<>V<>W<>X<>Y<>Z<>A1<>A2<>A3<>A4<>A5<>A6<>A7<>A8]
10524	ENSMUSG00000036095	CCDS25889	[A<>B<>D<>E<>F<>G<>H<>I<>J<>K<>L<>N<>O<>P<>Q<>R<>S<>T<>U<>V<>W<>X<>Y<>A1]
10535	ENSMUSG00000024260	CCDS57117	[C<>D<>E<>F<>G<>H<>I<>J<>K<>L<>M<>N<>P<>Q<>R<>S<>T<>U<>V<>W]
10551	ENSMUSG00000039782	CCDS51487	[A<>B<>E<>F<>G<>H<>I<>J<>K<>L<>M]
10564	ENSMUSG00000032254	CCDS40662	[A<>B<>C<>D<>E<>F<>G<>H<>I<>J<>K<>L<>M<>N<>O<>P<>Q<>R<>T<>U<>V<>W<>X]
10565	ENSMUSG00000027326	CCDS38203	[A<>B<>C<>D<>E<>I<>J<>K<>L<>M<>N<>O<>P<>Q<>R<>S<>T<>U<>V<>W<>X<>Y<>Z]
10580	ENSMUSG00000024998	CCDS37973	[A<>C<>D<>E<>F<>G<>H<>I<>J<>K<>M<>N<>O<>P<>Q<>R<>S<>T<>U<>V<>W<>X<>Y<>Z<>A1<>A2<>A3<>A4<>A5<>A6<>A7]
10581	ENSMUSG00000021814	CCDS26845	[A<>B<>D<>E<>G<>H<>I<>J<>K<>L<>M<>N]
10586	ENSMUSG00000025963	CCDS15000	[A<>B<>C<>D<>E<>F<>G<>H<>I<>L<>M]
10589	ENSMUSG00000034263	CCDS40668	[BC<>DE<>F<>G<>H<>I<>J<>K<>L<>M<>N]
10641	ENSMUSG00000034007	CCDS52802	[A<>B<>C<>D<>E<>F<>G<>I<>JK<>L<>M<>N<>O<>P<>Q<>R<>S<>T<>U<>V<>W<>X<>Y<>Z<>A1<>A2<>A3<>A4<>A5<>A6<>A7]
10656	ENSMUSG00000038872	CCDS22651	[A<>BC<>D<>EF<>G<>H<>I<>J<>K]
10683	ENSMUSG00000074240	CCDS52594	[C<>D<>E<>F<>G]
10704	ENSMUSG00000074342	CCDS17713	[A<>C<>D<>F<>GH]
10718	ENSMUSG00000060671	CCDS38497	[C<>D<>E<>F<>G<>H<>I<>J<>K<>L<>M<>O<>P<>Q<>R<>S<>T<>U<>V<>W<>X<>Y<>Z<>A1<>A2<>A3<>A4]
10724	ENSMUSG00000037300	CCDS40515	[A<>B<>C<>D<>I<>J<>K<>L<>M<>N<>O<>P<>Q<>RS<>T<>U<>VWX<>Y]
10727	ENSMUSG00000026490	CCDS48466	[A<>B<>C<>D<>E<>F<>G<>H<>I<>J<>K<>L<>M<>N<>O<>P<>Q<>R<>S<>T<>U<>V<>W<>X<>Y<>Z<>A1<>A2<>A3<>A4<>A5<>A6<>A7<>A8<>A9<>A10<>A11]
10735	ENSMUSG00000024172	CCDS28886	[A<>B<>C<>DE]
10743	ENSMUSG00000055567	CCDS48283	[A<>B<>C<>D<>E<>F<>G<>H<>I<>J<>K<>L<>M<>NO<>P<>Q<>R<>S<>T<>V<>W<>X<>Y<>Z<>A1<>A2<>A3<>A4<>A5<>A6<>A7<>A8<>A9<>A10<>A12<>A13<>A14<>A15<>A16<>A17<>A18<>A19<>A20<>A21<>A22<>A23<>A24<>A25<>A26<>A27<>A28<>A29<>A30<>A31<>A32<>A33<>A34<>A35<>A36<>A37<>A38<>A39<>A40<>A41<>A42]
10745	ENSMUSG00000050296	CCDS48286	[A<>B<>C<>D<>E<>F<>G<>H<>J<>K<>L<>M<>N<>O<>P<>Q<>R<>S<>T<>U<>V<>W<>X<>Y<>Z<>A1<>A2A3<>A4<>A5<>A6<>A7<>A8<>A9<>A10<>A11<>A12<>A13<>A14<>A15<>A16<>A17<>A18<>A19<>A20<>A21<>A22<>A23<>A24<>A25<>A26<>A27<>A28<>A29]
10752	ENSMUSG00000040875	CCDS40796	[D<>E<>F<>G<>H<>I<>J<>K<>L<>M]
10764	ENSMUSG00000040325	CCDS23485	[A<>B<>CD<>E<>F<>G<>H<>I<>J<>K<>L<>M<>N<>O<>P<>Q<>R<>S<>T<>U<>V<>X]
10782	ENSMUSG00000042211	CCDS37841	[A<>B<>C<>D<>E<>F<>G<>H<>I<>J<>K<>L<>M<>NO<>P<>Q<>R<>S<>T<>U<>V]
10789	ENSMUSG00000050217	CCDS14859	[A<>B<>C<>D<>EFGH]
10794	ENSMUSG00000023800	CCDS37421	[A<>B<>C<>D<>E<>F<>G<>H<>I<>J<>K<>L<>M<>NO<>P<>Q<>R<>S<>T<>U<>V<>W<>X<>Y<>Z]
10834	ENSMUSG00000021804	CCDS26949	[A<>B<>D<>E<>F<>G<>H]
10837	ENSMUSG00000025075	CCDS50475	[B<>CD<>F<>G<>H<>I<>J<>K<>L<>M<>N<>O]
10841	ENSMUSG00000054555	CCDS21938	[A<>B<>C<>D<>F<>G<>H<>I<>J<>K<>L<>M<>N<>O<>P<>Q<>R<>S<>U<>V<>W<>X<>Y]
10851	ENSMUSG00000071647	CCDS29560	[A<>B<>CD<>E<>F<>G<>H<>I<>J<>K<>L<>M<>N<>O<>P<>Q<>R<>S<>T<>U<>VW<>X]
10874	ENSMUSG00000026679	CCDS38055	[B<>C<>D<>E<>FG]
10887	ENSMUSG00000022705	CCDS28179	[A<>B<>C<>D<>E<>FGHI<>J]
10892	ENSMUSG00000021725	CCDS36790	[A<>BC<>D<>E<>F<>G<>H<>I<>J<>K<>L<>M<>N<>O<>P<>Q<>R<>S<>T<>U<>V<>W<>X<>Y<>Z<>A1<>A2]
10894	ENSMUSG00000050668	CCDS28979	[CD<>E<>F<>G<>H<>I<>J<>K]
10932	ENSMUSG00000047161	CCDS29074	[B<>C<>E<>FG]
10940	ENSMUSG00000062526	CCDS29319	[A<>B<>C<>D<>E<>FG<>H<>I<>J]
10958	ENSMUSG00000051375	CCDS29197	[C<>DE]
10963	ENSMUSG00000021770	CCDS26866	[A<>BC<>D<>E<>F<>H]
10965	ENSMUSG00000022364	CCDS37077	[A<>B<>C<>D<>E<>F<>G<>H<>I<>J<>K<>L<>M<>N<>O<>P<>Q<>R<>T<>U<>V]
10981	ENSMUSG00000030607	CCDS21377	[A<>B<>C<>D<>E<>F<>G<>H<>I<>J<>K<>M<>N<>O<>P<>Q]
11016	ENSMUSG00000040795	CCDS38886	[A<>C<>E<>G<>H]
11019	ENSMUSG00000061751	CCDS49836	[A<>B<>C<>D<>E<>F<>G<>H<>I<>J<>K<>L<>M<>N<>O<>P<>R<>S<>T<>U<>V<>W<>X<>Y<>Z<>A1<>A2<>A3<>A4<>A5<>A6<>A7<>A8<>A9]
11023	ENSMUSG00000009621	CCDS15827	[A<>B<>C<>D<>E<>G<>H<>I<>J<>K<>L<>M<>N<>O<>Q<>R<>S<>T<>U<>V<>W<>X<>Y<>Z<>A1<>A2<>A3<>A4]
11028	ENSMUSG00000034135	CCDS23140	[A<>B<>C<>D<>E<>F<>G<>H<>I<>J<>K<>L<>M<>N<>O<>P<>Q<>R<>S<>T<>UV<>W<>X<>Y]
11046	ENSMUSG00000057135	CCDS24967	[CD<>E<>F<>GH]
11061	ENSMUSG00000039103	CCDS38673	[A<>C<>D<>E<>F<>G<>H<>I<>J<>K<>L<>N]
11063	ENSMUSG00000096225	CCDS17926	[B<>CD<>E<>F<>G<>H<>I<>J<>K]
11075	ENSMUSG00000038949	CCDS15562	[A<>C<>D<>E<>F<>G<>H<>I<>K<>L]
11092	ENSMUSG00000028106	CCDS38549	[A<>B<>C<>DE<>F<>G<>H<>I<>J<>K<>L]
11096	ENSMUSG00000035266	CCDS39184	[A<>C<>D<>E<>F<>G<>H<>I<>J<>K<>L<>M<>N<>O<>P<>Q<>R<>ST]
11103	ENSMUSG00000042567	CCDS56937	[A<>B<>C<>D<>E<>F<>G<>H<>I<>J<>K<>L<>M<>N<>O<>P<>Q<>R<>S<>T<>U<>V<>Y<>Z<>A1<>A2<>A3<>A4<>A5<>A8<>A9<>A10<>A11<>A12<>A13]
11104	ENSMUSG00000026199	CCDS56632	[AB<>D<>E<>F<>GH<>I<>J<>K<>L<>M<>N<>O<>P]
11119	ENSMUSG00000032456	CCDS23423	[A<>BC<>D<>E]
11123	ENSMUSG00000040651	CCDS49432	[A<>B<>C<>D<>E<>F<>G<>H<>I<>JK<>L<>M<>N<>O<>P<>R<>S<>TU<>V<>W<>X<>Y<>Z<>A1]
11131	ENSMUSG00000032583	CCDS23508	[C<>D<>E<>F<>G]
11206	ENSMUSG00000040283	CCDS24600	[A<>B<>C<>D<>E<>G<>H<>J<>KL]
11229	ENSMUSG00000027165	CCDS16461	[A<>B<>C<>D<>E<>F]
11234	ENSMUSG00000044976	CCDS23338	[A<>B<>C<>D<>E<>F<>GH<>I<>K<>L<>M<>N<>O<>P<>Q<>R<>S<>U<>V]
11277	ENSMUSG00000070424	CCDS21525	[A<>BC<>D<>EF]
11278	ENSMUSG00000044676	CCDS22660	[A<>BC<>D<>EF]
11306	ENSMUSG00000047248	CCDS57568	[A<>B<>C<>D<>E<>F<>H<>I<>J<>K<>L<>M<>N<>O<>P<>Q<>R<>S<>T<>U<>V<>W<>X<>Y<>Z<>A1<>A2<>A3<>A4<>A5<>A7<>A8<>A9A10]
11311	ENSMUSG00000024786	CCDS50364	[A<>B<>C<>D<>E<>F<>G<>H<>IJ<>K]
11322	ENSMUSG00000071547	CCDS36852	[F<>G<>H<>I<>J<>K<>L<>M<>N<>O<>P]
11332	ENSMUSG00000022098	CCDS36972	[A<>B<>D<>E<>F<>G<>H<>I<>J<>K<>L<>M<>N<>O<>P<>R<>S<>T<>U<>V]
11377	ENSMUSG00000029851	CCDS20075	[A<>C<>E<>F<>G<>H<>J]
11388	ENSMUSG00000038756	CCDS25290	[C<>D<>E<>F<>G<>H<>I<>K<>L<>M<>N<>O<>P<>Q]
11444	ENSMUSG00000037416	CCDS37816	[A<>B<>C<>D<>E<>F<>G<>H<>I<>J<>K<>L<>M<>N<>O<>P<>Q<>R<>S<>T<>U<>V<>W<>X<>Y<>Z<>A1<>A2<>A4<>A5<>A6<>A7<>A8<>A10<>A11<>A12<>A13<>A14<>A15<>A16<>A17<>A18<>A19]
11482	ENSMUSG00000022994	CCDS27799	[A<>B<>C<>DE<>F<>G<>H<>I<>J<>K<>L<>M<>N<>O<>P<>Q<>R<>S<>T<>U<>V]
11486	ENSMUSG00000053641	CCDS52834	[A<>B<>C<>D<>E<>F<>G<>H<>I<>J<>K<>L<>M<>N<>O<>P<>Q<>S<>T<>U<>V<>W<>X<>Y<>Z<>A1<>A2<>A3<>A4<>A5<>A6]
11518	ENSMUSG00000022833	CCDS49837	[A<>B<>C<>D<>E<>FG<>H<>I<>J<>K<>L<>M<>N]
11525	ENSMUSG00000026885	CCDS50579	[B<>C<>D<>E<>G<>H<>I<>J<>K<>L]
11526	ENSMUSG00000044716	CCDS19224	[D<>EF<>G<>H<>IJ<>L<>M<>N]
11535	ENSMUSG00000078784	CCDS79886	[A<>B<>D]
11539	ENSMUSG00000050944	CCDS36232	[F<>G<>J<>K<>L<>M<>N<>O<>P<>S<>T<>U<>V<>W<>X<>Y<>Z<>A1A2]
11540	ENSMUSG00000021704	CCDS49328	[A<>B<>CD<>E<>F<>G<>H<>I<>JK]
11541	ENSMUSG00000025505	CCDS22008	[DE<>F<>G]
11558	ENSMUSG00000066113	CCDS51217	[A<>B<>C<>D<>E<>F<>G<>H<>I<>K<>L<>M<>O<>P<>Q<>R<>S<>T<>U<>V<>W<>X<>Y<>Z<>A1<>A2<>A3<>A4]
11563	ENSMUSG00000037833	CCDS26955	[A<>D<>E<>F<>G<>I<>J<>KL]
11584	ENSMUSG00000000305	CCDS17164	[A<>B<>CD<>F<>G<>H<>I<>J<>K<>L<>M<>N<>O<>P<>Q<>R]
11596	ENSMUSG00000050052	CCDS22119	[A<>C<>DE]
11604	ENSMUSG00000021969	CCDS27162	[A<>B<>CD<>E<>F<>G<>H<>I<>J<>K<>LM<>N]
11641	ENSMUSG00000021144	CCDS36574	[A<>B<>C<>E<>F<>G<>H<>I<>J<>K<>L<>M<>NOP<>Q<>R<>S<>T<>U<>V<>W]
11660	ENSMUSG00000062257	CCDS22942	[A<>C<>D<>E<>G<>H<>I<>J]
11663	ENSMUSG00000020393	CCDS24399	[A<>B<>C<>D<>E<>F<>GH<>I<>JK]
11683	ENSMUSG00000075704	CCDS79434	[AB<>D<>E<>F<>G<>H<>I<>J<>K<>L<>M<>O<>P<>Q<>R<>S<>T]
11696	ENSMUSG00000052516	CCDS49886	[B<>C<>D<>E<>F<>G<>H<>I<>J<>K<>L<>M<>N<>O<>P<>Q<>R<>S<>T<>U<>V<>W<>X<>Y<>Z<>A1<>A2<>A4A5]
11718	ENSMUSG00000020790	CCDS24989	[A<>C<>D<>E<>F<>G<>H<>I<>J<>K<>L<>M<>N<>O<>Q<>R<>S<>T<>U<>V<>W<>X<>Y<>Z<>A1]
11731	ENSMUSG00000049848	CCDS20915	[A<>B<>D<>F<>G<>H<>J]
11787	ENSMUSG00000057176	CCDS21870	[A<>B<>C<>D<>F<>G<>H<>J<>K]
11788	ENSMUSG00000054967	CCDS27596	[A<>C<>D<>F]
11798	ENSMUSG00000022401	CCDS27668	[A<>C<>D<>E<>F<>G<>H<>J]
11802	ENSMUSG00000045482	CCDS39379	[A<>B<>C<>D<>E<>F<>G<>H<>I<>J<>K<>L<>M<>N<>P<>Q<>R<>S<>T<>U<>V<>W<>X<>Y<>Z<>A1<>A2<>A3<>A4<>A5<>A7<>A8<>A9<>A10<>A11<>A12<>A13<>A14<>A15<>A16<>A17<>A18<>A19<>A20<>A21<>A22A23<>A24<>A25<>A26<>A27<>A28<>A29<>A30<>A31<>A32<>A33<>A34<>A36<>A37<>A38<>A39<>A40<>A41A42<>A43<>A44<>A45<>A46<>A47<>A48<>A49]
11803	ENSMUSG00000027540	CCDS17107	[A<>B<>CD<>E<>F<>G<>H<>I<>JK]
11834	ENSMUSG00000034593	CCDS52860	[A<>B<>C<>D<>E<>F<>G<>H<>I<>J<>K<>L<>M<>N<>O<>P<>Q<>R<>S<>T<>U<>V<>W<>X<>Y<>Z<>A1<>A2<>A3<>A4<>A6<>A7<>A8<>A9<>A10<>A11<>A12<>A13<>A14<>A15<>A16]
11837	ENSMUSG00000033068	CCDS16861	[D<>E<>F<>G<>H<>I<>J<>K<>L<>M<>N<>O<>P]
11880	ENSMUSG00000026495	CCDS15557	[AB<>C<>D<>E<>F<>G<>H]
11885	ENSMUSG00000028894	CCDS38876	[A<>B<>C<>D<>E<>FGH<>I<>J<>K<>L<>M<>N<>O<>P<>Q<>R<>S<>T<>U<>V<>W<>X<>Y]
11895	ENSMUSG00000061207	CCDS28659	[C<>D<>E<>G<>H<>I<>J]
11932	ENSMUSG00000034532	CCDS36956	[A<>B<>C<>D<>E<>F<>HI]
11939	ENSMUSG00000021819	CCDS36820	[A<>B<>C<>D<>E<>F<>G<>H<>I<>J<>K<>L<>M<>NO<>P<>Q<>R<>S<>T<>U<>V<>W<>Y<>Z<>A1<>A2]
11952	ENSMUSG00000024399	CCDS28690	[A<>BCD<>E]
11965	ENSMUSG00000087141	CCDS49863	[A<>B<>C<>D]
11974	ENSMUSG00000024154	CCDS29024	[A<>B<>C<>E<>F<>G<>H<>I<>J]
11977	ENSMUSG00000090053	CCDS18202	[C<>D<>E<>F<>G<>I]
11979	ENSMUSG00000028730	CCDS51286	[A<>B<>C<>D<>E<>F<>G<>H<>I<>J<>L<>M<>N<>O<>P<>Q<>R<>T<>U<>V<>W<>X]
12013	ENSMUSG00000026584	CCDS69967	[A<>B<>C<>D<>E<>F<>G<>H<>J<>K<>L<>M<>N]
12015	ENSMUSG00000000600	CCDS51409	[A<>B<>C<>D<>E<>F<>G<>H<>I<>J<>K<>L<>M<>N<>P]
12018	ENSMUSG00000032582	CCDS23507	[C<>D<>E<>F<>GH<>I<>K<>L<>M<>N<>O<>P<>Q<>R<>S<>T<>U<>V<>W]
12018	ENSMUSG00000032582	CCDS59749	[A<>BC<>D<>E<>F<>GH<>I<>K<>L<>M<>N<>O<>P<>Q<>R<>S<>T<>U<>V<>W]
12021	ENSMUSG00000030924	CCDS21788	[G<>H<>I<>J<>K<>L<>M<>N<>O<>P<>Q<>R<>U]
12024	ENSMUSG00000002565	CCDS25891	[A<>B<>C<>D<>EF<>G<>H<>I<>J<>K<>L<>O<>P<>Q]
12032	ENSMUSG00000035437	CCDS16003	[A<>B<>C<>D<>E<>F<>G<>H<>I<>J<>K<>L<>N<>O<>P<>Q<>R<>ST]
12035	ENSMUSG00000031928	CCDS22827	[A<>B<>C<>D<>E<>F<>G<>H<>I<>J<>K<>L<>M<>N<>P<>Q<>R<>S<>T]
12035	ENSMUSG00000031928	CCDS80958	[A<>B<>C<>D<>E<>F<>G<>H<>J<>K<>L<>M<>N<>P<>Q<>R<>S<>T]
12036	ENSMUSG00000037606	CCDS40200	[A<>BC<>D<>E<>F<>G<>H<>I<>J<>K<>L<>M<>N<>O<>P<>Q<>R<>S<>T<>U<>V<>W]
12037	ENSMUSG00000018196	CCDS15344	[E<>F<>G]
12038	ENSMUSG00000023977	CCDS50127	[A<>B<>C<>D<>E<>F<>G<>H<>I<>J<>L<>N<>O<>P<>Q<>R<>S<>T<>U<>V<>W<>X<>Y<>Z<>A1<>A2<>A3<>A4<>A5<>A6<>A7<>A8<>A9<>A10<>A11<>A12<>A13<>A14<>A15<>A16<>A17<>A18<>A19<>A20<>A21<>A22<>A23]
12039	ENSMUSG00000032567	CCDS52905	[D<>F]
12040	ENSMUSG00000039068	CCDS71338	[BC<>D<>E<>G<>H<>I<>J<>K<>L<>M<>N]
12042	ENSMUSG00000068663	CCDS37253	[A<>B<>C<>D<>E<>F<>G<>H<>I<>J<>K<>M<>N<>O<>P<>Q<>R<>S<>T<>U<>V<>W<>Y<>Z]
12042	ENSMUSG00000068663	CCDS57018	[A<>B<>C<>D<>E<>G<>H<>I<>J<>K<>M<>N<>O<>P<>Q<>R<>S<>T<>U<>V<>W<>Y<>Z]
12055	ENSMUSG00000075376	CCDS38116	[A<>B<>C<>D<>E<>F<>G<>H<>I<>J<>K<>L<>M<>N<>O<>P<>Q<>T<>UV<>WX]
12055	ENSMUSG00000075376	CCDS71046	[A<>B<>C<>D<>E<>F<>G<>H<>I<>J<>K<>L<>M<>N<>O<>P<>Q<>T<>U<>W]
12057	ENSMUSG00000026463	CCDS48365	[A<>B<>C<>D<>E<>F<>G<>H<>I<>J<>K<>L<>M<>N<>O<>P<>Q<>R<>S<>TU]
12059	ENSMUSG00000030189	CCDS20605	[A<>B<>C<>D<>E<>G<>I<>J]
12059	ENSMUSG00000030189	CCDS20606	[A<>B<>C<>D<>E<>F<>G<>I<>J]
12061	ENSMUSG00000000632	CCDS70255	[A<>B<>C<>D<>E<>F<>G<>H<>I<>J<>K<>L<>M<>O<>P<>RS]
12066	ENSMUSG00000006390	CCDS18550	[B<>D<>E<>F<>G<>H]
12070	ENSMUSG00000028159	CCDS80029	[A<>C<>D<>E<>F<>G<>H<>J]
12074	ENSMUSG00000026110	CCDS69882	[A<>B<>D<>F<>G<>H<>I<>J<>K<>L<>M<>N<>O<>P<>Q]
12080	ENSMUSG00000018442	CCDS70235	[D<>E<>F<>GH<>I]
12083	ENSMUSG00000064065	CCDS56688	[F<>G<>H<>I<>J<>K<>M<>N]
12088	ENSMUSG00000021314	CCDS79165	[A<>B<>C<>D<>E<>F<>G<>H<>I<>J<>K<>L<>M<>N<>O<>PQ<>R<>S<>U<>V<>W]
12089	ENSMUSG00000038533	CCDS50764	[A<>C<>D<>E<>F<>G<>H<>I<>J<>L<>M]
12092	ENSMUSG00000036819	CCDS56777	[B<>C<>D<>F<>GH<>I]
12095	ENSMUSG00000022019	CCDS56972	[A<>B<>CD<>EF<>G<>H<>I<>J<>K<>L<>M<>NO]
12098	ENSMUSG00000074604	CCDS79903	[A<>B<>C<>F]
12100	ENSMUSG00000074570	CCDS38347	[A<>B<>C<>D<>F<>G<>H]
12100	ENSMUSG00000074570	CCDS71205	[A<>B<>C<>D<>F<>H]
12102	ENSMUSG00000031508	CCDS52479	[A<>B<>C<>EF<>GH]
12104	ENSMUSG00000027357	CCDS38247	[D<>E<>F<>G<>H<>IJ]
12105	ENSMUSG00000029475	CCDS19657	[N<>O<>P<>Q<>R<>S<>T<>U<>V<>W<>X<>YZ]
12105	ENSMUSG00000029475	CCDS39259	[B<>C<>D<>E<>F<>G<>H<>I<>J<>K<>L<>M<>O<>P<>Q<>R<>S<>T<>U<>V<>W<>X<>YZ]
12108	ENSMUSG00000029406	CCDS19674	[A<>B<>C<>D<>E<>F<>G<>H<>I<>J<>K<>L<>M<>N<>P<>R<>S<>T<>U<>V<>W<>X<>Y]
12112	ENSMUSG00000040543	CCDS36213	[A<>B<>C<>E<>F<>G<>H<>I<>J<>K<>L<>M<>N<>O<>P<>Q<>R<>S<>T]
12113	ENSMUSG00000019647	CCDS79642	[A<>B<>C<>D<>E<>F<>G<>H<>I<>J<>K<>L<>M<>N<>O<>P<>S]
12115	ENSMUSG00000027287	CCDS50681	[A<>B<>C<>D<>E<>F<>G<>H]
12118	ENSMUSG00000020063	CCDS48585	[A<>C<>DE<>F<>G<>H<>I<>J]
12121	ENSMUSG00000024713	CCDS50401	[A<>B<>C<>D<>E<>F<>G<>H<>I<>J<>K<>L<>M<>N<>O<>P<>Q<>R<>S<>T<>V<>W<>X<>Y<>Z<>A1<>A2<>A3<>A4<>A5<>A6<>A7<>A8<>A9<>A10<>A11<>A12<>A13]
12130	ENSMUSG00000060073	CCDS79119	[D<>E<>F<>GH<>I<>J<>K<>L<>M]
12131	ENSMUSG00000041846	CCDS49142	[A<>B<>C<>D<>E<>F<>GH<>I<>J<>K<>L<>M<>N<>O<>P]
12132	ENSMUSG00000022212	CCDS49493	[D<>E<>F<>G<>H<>I<>J<>K<>L<>M<>N<>O<>P<>R<>S]
12134	ENSMUSG00000017868	CCDS71184	[C<>D<>E<>F<>G<>H<>I<>K<>L<>M<>NO]
12135	ENSMUSG00000027634	CCDS50780	[A<>B<>C<>D<>E<>F<>G<>H<>I<>J<>K<>L<>M<>N<>O<>P]
12142	ENSMUSG00000023074	CCDS30131	[A<>B<>CD<>E<>F]
12145	ENSMUSG00000062949	CCDS40987	[A<>C<>D<>E<>F<>G<>H<>I<>J<>K<>L<>M<>N<>O<>P<>Q<>R<>S<>T<>U<>V<>W<>X<>Y<>Z<>A1<>A2<>A3<>A5]
12145	ENSMUSG00000062949	CCDS40988	[A<>C<>D<>E<>F<>G<>H<>I<>J<>K<>L<>M<>N<>O<>P<>Q<>R<>S<>T<>U<>V<>W<>X<>Y<>Z<>A1<>A2<>A3<>A4]
12149	ENSMUSG00000047866	CCDS52624	[I<>J<>K<>L<>M<>N<>O<>P]
12150	ENSMUSG00000045333	CCDS80911	[G<>H<>I<>J<>K]
12152	ENSMUSG00000048400	CCDS40446	[B<>CD<>FG<>H<>I]
12153	ENSMUSG00000031753	CCDS80931	[D<>E<>F<>G<>H<>I<>J<>K<>L<>M<>N<>O<>P<>Q<>R<>S<>T<>U]
12158	ENSMUSG00000025813	CCDS52284	[D<>E<>FG<>H<>I<>J<>K]
12159	ENSMUSG00000027534	CCDS50862	[A<>B<>C<>D<>E<>G]
12165	ENSMUSG00000040563	CCDS72203	[A<>BC<>D<>E<>F<>GH<>I<>JK]
12168	ENSMUSG00000020659	CCDS56835	[A<>B<>E<>F<>G<>H<>J]
12170	ENSMUSG00000000058	CCDS71727	[A<>BC]
12173	ENSMUSG00000068748	CCDS80493	[A<>B<>C<>D<>E<>F<>G<>H<>I<>J<>K<>L<>N<>O<>P<>Q<>R<>S<>T<>U<>V<>W<>X<>Y<>Z<>A1<>A2<>A3<>A4<>A5]
12178	ENSMUSG00000025231	CCDS38008	[A<>B<>C<>D<>E<>F<>GH<>I<>J<>K<>M<>N]
12180	ENSMUSG00000020599	CCDS48969	[A<>B<>C<>D<>E<>F<>G<>H<>I<>K<>L<>M<>N<>O<>P<>Q<>RS]
12183	ENSMUSG00000029255	CCDS80313	[A<>D]
12184	ENSMUSG00000032021	CCDS40593	[A<>B<>C<>D<>E<>G<>H<>J<>K<>L]
12193	ENSMUSG00000055531	CCDS78898	[A<>B<>C<>D<>E<>G<>H<>I<>JK]
12195	ENSMUSG00000039697	CCDS48530	[M<>N<>O<>P<>Q<>R]
12201	ENSMUSG00000040710	CCDS78661	[A<>B<>C<>EF]
12204	ENSMUSG00000032527	CCDS81063	[A<>B<>C<>E<>F<>H<>I<>J<>K<>L<>M<>N<>O<>P]
12208	ENSMUSG00000014554	CCDS51821	[A<>B<>C<>D<>E<>G]
12212	ENSMUSG00000004018	CCDS70152	[A<>B<>C<>D<>E<>F<>G<>I<>J<>K<>M<>N<>O<>P]
12213	ENSMUSG00000026104	CCDS78581	[A<>B<>C<>D<>E<>F<>G<>H<>I<>J<>K<>L<>M<>N<>OP<>Q<>R<>S<>T<>U<>V<>X<>YZ]
12215	ENSMUSG00000056091	CCDS39510	[D<>E<>F<>G<>H<>I]
12218	ENSMUSG00000055436	CCDS51103	[A<>BC<>D<>E<>F<>G<>H<>I<>J<>K<>L<>M<>NO]
12219	ENSMUSG00000036825	CCDS57260	[A<>BC<>D<>E<>F<>G<>H<>I<>J<>L<>M<>N<>O]
12221	ENSMUSG00000032098	CCDS72222	[B<>D<>E<>F<>H<>I<>J<>K<>L<>M<>N<>O<>P<>Q]
12222	ENSMUSG00000039753	CCDS19263	[A<>BC<>D<>E<>F<>G<>H<>I<>JK]
12227	ENSMUSG00000068039	CCDS70760	[B<>D<>E<>FG<>H<>I<>J<>K<>L<>M<>N]
12229	ENSMUSG00000022803	CCDS37343	[A<>B<>CD]
12230	ENSMUSG00000022800	CCDS49833	[A<>C<>D<>E<>G<>H<>J<>K]
12233	ENSMUSG00000004980	CCDS51773	[A<>C<>D<>E<>F<>G<>H<>J<>K]
12237	ENSMUSG00000021930	CCDS79330	[A<>B<>C<>EF]
12242	ENSMUSG00000041115	CCDS53224	[A<>B<>E<>F<>G<>H<>I<>J<>K<>L<>N<>O<>P<>Q<>RS]
12250	ENSMUSG00000028649	CCDS57294	[A<>B<>C<>D<>E<>F<>G<>H<>I<>J<>K<>L<>M<>N<>O<>P<>Q<>R<>S<>T<>U<>V<>W<>X<>Y<>Z<>A1<>A2<>A3<>A4<>A5<>A6<>A7<>A8<>A9<>A15<>A16<>A17<>A18<>A19<>A20<>A21<>A22<>A23<>A24<>A25<>A26<>A27<>A28<>A29<>A30<>A31<>A33<>A34<>A35<>A36<>A38<>A39<>A40<>A41<>A42<>A43<>A44<>A46<>A47<>A48<>A49<>A50<>A51<>A52<>A53<>A54<>A55<>A56<>A57<>A58<>A59<>A60<>A61<>A62<>A63<>A64<>A65<>A66<>A67<>A68<>A69<>A70<>A71<>A72<>A73<>A74<…
12252	ENSMUSG00000005907	CCDS19065	[A<>B<>C<>D<>E<>G<>H<>I<>J<>K<>L<>M<>N<>O<>P<>Q<>R<>S<>T<>U<>V<>W<>X]
12253	ENSMUSG00000034394	CCDS24384	[C<>DE]
12262	ENSMUSG00000034377	CCDS49934	[E<>F<>G<>H<>I<>J<>K<>L<>M<>N<>OP]
12265	ENSMUSG00000096054	CCDS56679	[A108<>A109<>A110<>A111<>A112<>A113<>A114<>A115<>A117<>A118<>A119<>A120<>A121<>A122<>A123<>A124<>A125]
12265	ENSMUSG00000096054	CCDS56680	[A<>B<>C<>D<>E<>F<>G<>H<>I<>K<>L<>M<>N<>O<>P<>Q<>R<>S<>T<>U<>V<>W<>X<>Y<>Z<>A1<>A2<>A3<>A4<>A5<>A6A7]
12266	ENSMUSG00000027482	CCDS71163	[B<>C<>D<>E<>F<>G<>I]
12271	ENSMUSG00000037519	CCDS52464	[A<>B<>C<>D<>E<>F<>G<>H<>J<>K<>L<>M<>N<>O<>P<>Q<>R<>S<>T<>U<>V<>W<>X<>Y<>Z<>A1<>A2<>A3<>A5]
12271	ENSMUSG00000037519	CCDS59738	[A<>B<>C<>D<>E<>F<>G<>H<>I<>J<>K<>L<>M<>N<>O<>P<>Q<>R<>S<>T<>U<>V<>W<>X<>Y<>Z<>A1<>A2<>A3<>A5]
12273	ENSMUSG00000044221	CCDS51540	[B<>CD<>E<>F<>G<>H<>I<>J<>K]
12274	ENSMUSG00000040483	CCDS70236	[A<>B<>F<>G]
12275	ENSMUSG00000020886	CCDS36202	[D<>E<>F<>GH<>I<>J<>K<>L<>M<>N<>O<>P<>Q<>R<>S<>T<>U<>V<>W<>X]
12283	ENSMUSG00000031434	CCDS53203	[A<>B<>C<>D<>E<>F<>G<>H<>I<>J<>L<>M<>N<>O<>P<>QRS]
12283	ENSMUSG00000031434	CCDS57777	[A<>B<>C<>D<>E<>F<>G<>H<>I<>J<>L<>M<>N<>O<>P<>QR<>TU]
12286	ENSMUSG00000029922	CCDS80528	[C<>D<>E<>F<>H<>I<>J]
12290	ENSMUSG00000068747	CCDS80003	[A<>B<>CD<>E<>F<>G<>H<>IJ<>K<>L<>M<>N<>O<>P<>Q<>R<>S<>T<>U<>V<>W]
12293	ENSMUSG00000028796	CCDS18674	[A<>B<>C<>D<>E<>F<>GH<>I<>JK<>L<>M<>N<>O<>P]
12294	ENSMUSG00000024317	CCDS29089	[A<>B<>C<>D<>E<>G]
12307	ENSMUSG00000022025	CCDS79348	[A<>B<>C<>D<>E<>FG<>HI]
12309	ENSMUSG00000038623	CCDS80744	[D<>E<>F<>G<>H<>I<>J<>K]
12312	ENSMUSG00000035696	CCDS18123	[E<>F<>G<>H<>I<>J<>K<>L<>M<>N]
12315	ENSMUSG00000027285	CCDS71120	[C<>D<>E<>F<>G]
12318	ENSMUSG00000029162	CCDS80243	[A<>B<>C<>D<>E<>F<>G<>H<>I]
12319	ENSMUSG00000026017	CCDS14989	[A<>BC<>E<>F<>G<>H<>I<>J<>K<>L<>M<>N<>O<>P]
12319	ENSMUSG00000026017	CCDS78592	[A<>C<>E<>F<>G<>H<>I<>J<>K<>L<>M<>N<>O<>P]
12322	ENSMUSG00000027363	CCDS16687	[A<>C<>D<>E<>F<>G<>H<>I<>J<>K<>M<>N<>O<>P<>Q<>R<>S<>T]
12330	ENSMUSG00000034912	CCDS25945	[A<>B<>C<>D<>EF<>G<>H<>I<>J<>K<>L<>N<>O<>P<>Q<>R]
12334	ENSMUSG00000032376	CCDS81025	[A<>B<>C<>D<>E<>F<>H<>I<>J<>K<>L<>M<>N<>O]
12336	ENSMUSG00000030782	CCDS80812	[G<>H<>I<>J<>K<>L<>M]
12337	ENSMUSG00000031698	CCDS80910	[A<>C<>D<>EF<>G<>H<>I<>J<>K<>L<>M<>N<>O]
12339	ENSMUSG00000037926	CCDS70248	[D<>E<>F<>G<>I<>J<>K<>L<>M<>N<>O<>P<>Q<>R]
12341	ENSMUSG00000020884	CCDS70224	[A<>B<>C<>D<>F<>G<>H]
12343	ENSMUSG00000034656	CCDS52618	[AB<>C<>D<>E<>F<>G<>H<>I<>J<>KL<>M<>N<>O<>P<>Q<>R<>S<>T<>U<>V<>W<>X<>Y<>Z<>A1<>A2<>A3<>A4<>A5<>A6<>A7<>A8<>A9<>A10<>A11<>A12<>A13<>A15<>A16<>A17<>A18<>A19<>A20<>A21<>A22<>A23<>A24A25A26]
12343	ENSMUSG00000034656	CCDS57628	[A<>D<>E<>F<>G<>H<>I<>J<>KL<>M<>N<>O<>P<>Q<>R<>S<>T<>U<>V<>W<>X<>Y<>Z<>A1<>A2<>A3<>A4<>A5<>A6<>A7<>A8<>A9<>A10<>A11<>A12<>A13<>A15<>A16<>A17<>A18<>A19<>A20<>A21<>A22<>A23<>A24A25A26]
12359	ENSMUSG00000026114	CCDS14890	[A<>C<>E<>F<>G]
12362	ENSMUSG00000064293	CCDS20395	[A<>B<>C<>D<>E<>F<>G<>HI<>J<>K<>L<>M<>N<>O<>P<>Q]
12367	ENSMUSG00000035629	CCDS28124	[A<>BC<>D<>E<>F<>G<>H<>K<>L<>M<>N<>O<>P<>Q<>R<>S<>T<>U<>V]
12367	ENSMUSG00000035629	CCDS49832	[A<>BC<>D<>E<>F<>G<>H<>I<>K<>L<>M<>N<>O<>P<>Q<>R<>S<>T<>U<>V]
12370	ENSMUSG00000022146	CCDS27368	[A<>B<>C<>D<>E<>F<>H<>IJ<>K<>L<>MN<>O<>P<>Q<>R<>S<>T]
12370	ENSMUSG00000022146	CCDS79358	[A<>B<>C<>D<>E<>F<>H<>IJ<>K<>L<>N<>O<>P<>Q<>R<>S<>T]
12384	ENSMUSG00000050002	CCDS36683	[A<>B<>CD<>F]
12390	ENSMUSG00000025314	CCDS50630	[AB<>D<>F<>G<>H<>I<>J<>L<>M<>N<>O<>P<>Q<>R<>S<>T<>U<>V<>W<>X<>Y<>Z<>A1<>A2A3]
12391	ENSMUSG00000027255	CCDS50639	[A<>B<>C<>D<>E<>F<>G<>H<>I<>J<>K<>L<>M<>N<>O<>P<>Q]
12396	ENSMUSG00000039375	CCDS22309	[A<>BC<>D<>E<>G<>H<>I<>J<>K<>L<>M<>N<>O<>P<>Q<>R<>S<>T<>U<>V<>W<>X<>Y<>A1<>A2<>A3<>A4<>A5<>A6<>A7]
12396	ENSMUSG00000039375	CCDS52551	[C<>D<>E<>FG<>H<>I<>J<>K<>L<>M<>N<>O<>P<>Q<>R<>S<>T<>U<>V<>W<>X<>Y<>A1<>A2<>A3<>A4<>A5<>A6<>A7]
12397	ENSMUSG00000034028	CCDS29391	[A<>DE<>F<>G<>H]
12401	ENSMUSG00000021038	CCDS26074	[A<>B<>C<>D<>E<>G<>H<>I<>J<>K<>L<>M<>N<>O<>P<>Q<>R<>S]
12404	ENSMUSG00000003452	CCDS51962	[A<>B<>C<>D<>E<>F<>G<>L]
12407	ENSMUSG00000038127	CCDS37306	[A<>B<>C<>D<>E<>G<>I<>J<>K<>L]
12414	ENSMUSG00000069769	CCDS56796	[A<>C<>D<>E<>F<>I<>J<>K<>L<>M<>O<>PQ<>R]
12415	ENSMUSG00000032125	CCDS22977	[AB<>CD<>EF<>G<>H<>I<>J<>K<>L<>M<>N<>O<>P<>R<>S<>T<>U<>W]
12422	ENSMUSG00000038481	CCDS23795	[A<>BC<>D<>E<>F<>H<>I<>J<>K<>L<>M<>N]
12427	ENSMUSG00000044442	CCDS49889	[A<>B<>C<>D<>F]
12428	ENSMUSG00000025626	CCDS72380	[C<>D<>F<>G<>H<>J<>K]
12430	ENSMUSG00000033653	CCDS70700	[A<>B<>C<>D<>E<>F<>G<>H<>I<>J<>K<>L<>M<>N<>O<>P<>Q<>R<>S<>T<>U<>V<>W<>X<>Y<>Z<>A1<>A2<>A3<>A4<>A5<>A6<>A7<>A9<>A10<>A11<>A12<>A13<>A14<>A15<>A16<>A17<>A18<>A19<>A20<>A21]
12438	ENSMUSG00000054320	CCDS22601	[DE<>F<>G<>H<>J<>KL<>M<>N<>O<>P<>QR]
12442	ENSMUSG00000008435	CCDS71877	[A<>B<>CD<>F<>G<>H]
12443	ENSMUSG00000011751	CCDS57530	[S<>T<>U<>V<>W<>X<>Y<>Z<>A1<>A3<>A4<>A5<>A6<>A7<>A8<>A9<>A10<>A11]
12448	ENSMUSG00000027963	CCDS51057	[D<>E<>FG]
12450	ENSMUSG00000026415	CCDS15259	[A<>D<>E<>F<>G<>H<>IK]
12454	ENSMUSG00000028115	CCDS17609	[A<>B<>C<>EF<>G<>H<>I<>J<>K<>L]
12454	ENSMUSG00000028115	CCDS50988	[A<>C<>EF<>G<>H<>J<>K<>L]
12456	ENSMUSG00000092607	CCDS50986	[A<>BC<>D<>E<>F<>I]
12467	ENSMUSG00000043088	CCDS20420	[A<>B<>D<>E<>F<>GH<>I<>J<>K<>L<>M<>N<>P<>Q<>RT]
12468	ENSMUSG00000027615	CCDS50872	[A<>C<>D<>E<>F<>G<>H<>I<>J<>K<>L<>M<>N<>O<>P<>Q<>R]
12471	ENSMUSG00000004642	CCDS80257	[A<>B<>C<>E<>F<>G<>H]
12474	ENSMUSG00000036990	CCDS57626	[A<>BC<>D<>E<>F<>G<>H<>J<>K<>L<>N<>O<>P<>Q<>R<>S<>T<>U<>V<>W<>X]
12476	ENSMUSG00000057098	CCDS70165	[A<>B<>C<>D<>E<>F<>G<>HI<>JK<>L<>M<>N<>O<>P<>Q<>R]
12478	ENSMUSG00000051354	CCDS48525	[C<>D<>F<>G<>H<>I<>K<>L<>M<>N]
12480	ENSMUSG00000047843	CCDS51694	[A<>C<>D]
12481	ENSMUSG00000040985	CCDS24430	[H<>IJ<>K<>L<>M<>N<>O]
12484	ENSMUSG00000028439	CCDS38718	[A<>C<>E<>F<>G<>H]
12486	ENSMUSG00000028437	CCDS71361	[B<>C<>D<>F<>G]
12487	ENSMUSG00000045071	CCDS18224	[A<>BC]
12490	ENSMUSG00000037747	CCDS48593	[D<>E<>F<>G]
12493	ENSMUSG00000048186	CCDS15658	[A<>B<>CD<>F<>G<>H<>I<>JK<>L]
12493	ENSMUSG00000048186	CCDS70974	[A<>B<>CD<>F<>G<>H<>I<>K<>L]
12494	ENSMUSG00000025781	CCDS50497	[C<>D<>E<>F<>G<>H<>I<>J]
12495	ENSMUSG00000026815	CCDS50549	[A<>B<>C<>D<>EF<>G]
12503	ENSMUSG00000039200	CCDS49758	[A<>C<>D<>E<>F<>G<>H<>I<>K<>LM]
12506	ENSMUSG00000040195	CCDS48721	[A<>B<>CD<>E<>F<>G<>HI]
12509	ENSMUSG00000039903	CCDS28319	[A<>B<>C<>D<>FG<>H<>I]
12511	ENSMUSG00000038718	CCDS71033	[A<>BC<>D<>E<>F<>G<>I]
12521	ENSMUSG00000001138	CCDS14881	[A<>B<>C<>D<>E<>F<>G<>H]
12522	ENSMUSG00000027890	CCDS51045	[C<>D<>E<>F<>G<>H<>I]
12526	ENSMUSG00000000131	CCDS52396	[A<>BC<>D<>E<>F<>G<>H<>I<>J<>K<>M<>N<>O<>P<>Q<>R<>S<>T<>U<>V<>W<>X<>Y<>Z]
12527	ENSMUSG00000027954	CCDS50961	[C<>D<>E<>F]
12529	ENSMUSG00000024505	CCDS50286	[A<>C<>F<>G]
12539	ENSMUSG00000051043	CCDS25612	[D<>E<>FG]
12539	ENSMUSG00000051043	CCDS48978	[D<>E<>F<>H]
12540	ENSMUSG00000027652	CCDS71178	[A<>B<>C<>D<>E<>F<>G<>H<>I<>J<>K<>L<>M<>N<>O<>PQ<>R<>S<>T<>U<>V<>W<>X<>Y<>ZA1<>A2<>A3<>A4<>A5<>A6]
12540	ENSMUSG00000027652	CCDS71179	[A<>B<>C<>D<>E<>F<>G<>H<>J<>K<>L<>M<>N<>O<>PQ<>R<>S<>T<>U<>V<>W<>X<>Y<>ZA1<>A2<>A3<>A4<>A5<>A6]
12545	ENSMUSG00000050174	CCDS38418	[B<>C<>D<>EF<>H]
12550	ENSMUSG00000055407	CCDS40029	[B<>C<>F]
12553	ENSMUSG00000047454	CCDS26000	[A<>B<>C<>D<>E<>F<>G<>I<>J<>K<>L<>M<>N<>O<>P<>Q<>R<>S<>T<>U<>V<>W<>X<>Y]
12559	ENSMUSG00000068205	CCDS16805	[C<>D<>E]
12559	ENSMUSG00000068205	CCDS50733	[A<>BC<>F<>G<>H<>I<>J<>K<>LM<>N<>O<>PQ<>R<>S<>T<>U<>V<>W]
12561	ENSMUSG00000029313	CCDS39188	[B<>D<>E<>F<>G<>H<>I<>J<>K<>L<>M<>N<>O<>P<>Q<>R<>S<>T<>UV<>W]
12570	ENSMUSG00000033943	CCDS50675	[A<>B<>C<>D<>E<>F<>G<>H<>I<>K<>L<>M<>N<>P<>Q<>R<>S<>T<>U<>V<>W<>X]
12572	ENSMUSG00000026634	CCDS56667	[C<>DE<>F<>G<>H<>I<>J<>K]
12573	ENSMUSG00000025499	CCDS52439	[A<>B<>C<>DE<>F]
12575	ENSMUSG00000040549	CCDS16433	[A<>B<>C<>D<>E<>F<>G<>H<>I<>J<>K<>L<>M<>N<>O<>P<>Q<>R<>S<>T<>U<>V<>W<>X<>Y<>Z<>A1<>A2<>A3<>A4<>A5<>A6<>A7<>A8<>A9<>A10<>A11<>A12<>A13<>A14<>A15<>A17<>A18]
12577	ENSMUSG00000068917	CCDS50958	[A<>C<>E<>F<>G<>H<>I<>J<>K<>L<>M<>N]
12581	ENSMUSG00000056608	CCDS22517	[A<>B<>C<>D<>E<>F<>G<>H<>I<>J<>K<>L<>M<>N<>O<>P<>Q<>R<>S<>T<>U<>V<>W<>X<>Y<>Z<>A1<>A2<>A3<>A4<>A5<>A6<>A8<>A9<>A11<>A12<>A13<>A14]
12581	ENSMUSG00000056608	CCDS80912	[A<>B<>C<>D<>E<>F<>G<>H<>I<>J<>K<>L<>M<>N<>O<>P<>Q<>R<>S<>T<>U<>V<>W<>X<>Y<>Z<>A1<>A2<>A3<>A4<>A5<>A6A7<>A8<>A9<>A11<>A12<>A13<>A14]
12585	ENSMUSG00000043733	CCDS39247	[A<>B<>C<>D<>E<>F<>G<>H<>I<>J<>KL<>N<>O<>P<>Q]
12586	ENSMUSG00000019935	CCDS78880	[E<>F<>G<>H<>I<>J<>K<>L<>M]
12589	ENSMUSG00000028896	CCDS57303	[A<>B<>D<>E<>F<>G<>H<>I<>J<>K]
12591	ENSMUSG00000054942	CCDS17916	[C<>D<>E<>F<>G<>H<>I<>J<>K<>L<>M<>N<>O<>Q<>R]
12591	ENSMUSG00000054942	CCDS51096	[C<>D<>E<>F<>G<>H<>I<>L<>M<>N<>O<>Q<>R]
12595	ENSMUSG00000019737	CCDS21086	[A<>B<>C<>D<>E<>G<>H<>I]
12595	ENSMUSG00000019737	CCDS71929	[A<>B<>C<>D<>G<>H<>I]
12596	ENSMUSG00000025375	CCDS25725	[D<>EF<>G<>H<>I<>J<>K<>L<>M<>N<>O<>P<>Q]
12603	ENSMUSG00000019813	CCDS23808	[A<>B<>C<>D<>E<>G<>I<>J<>LM]
12603	ENSMUSG00000019813	CCDS48549	[A<>B<>C<>D<>E<>F<>G<>I<>J<>LM]
12607	ENSMUSG00000035901	CCDS80781	[A<>C<>D<>E<>F<>G<>H<>I<>J<>K<>L<>M<>N<>O<>P<>Q<>R<>S<>T<>U<>VW<>XY]
12611	ENSMUSG00000020454	CCDS48739	[A<>B<>C<>D<>E<>F<>G<>H<>IJ<>L<>M<>O<>P<>Q<>R<>S<>T]
12612	ENSMUSG00000071573	CCDS50415	[F<>G<>H<>I]
12612	ENSMUSG00000071573	CCDS50416	[C<>D<>EF<>G<>H<>I]
12614	ENSMUSG00000031196	CCDS53114	[A<>B<>C<>D<>E<>F<>G<>H<>I<>J<>K<>L<>N<>O<>P<>Q<>R<>S<>T<>U<>V<>X<>Y<>Z<>A1]
12615	ENSMUSG00000030538	CCDS80740	[A<>E<>F<>G<>H]
12621	ENSMUSG00000041014	CCDS26954	[A<>D<>E<>F<>G<>H<>I<>L<>M<>N]
12621	ENSMUSG00000041014	CCDS49450	[A<>D<>E<>F<>G<>H<>I<>JKL<>N]
12622	ENSMUSG00000040282	CCDS50662	[A<>B<>C<>D<>EF<>G<>H<>I<>J<>KL<>M]
12630	ENSMUSG00000059493	CCDS72461	[A<>C<>D<>E<>F<>G<>H<>I<>J]
12631	ENSMUSG00000075486	CCDS49557	[A<>C<>E]
12632	ENSMUSG00000028218	CCDS80077	[AB<>C<>D<>E<>H<>I<>J<>K]
12635	ENSMUSG00000067369	CCDS53183	[C<>D<>FG]
12636	ENSMUSG00000046056	CCDS59725	[A<>D<>E<>F]
12640	ENSMUSG00000057054	CCDS56789	[C<>D<>EF<>G<>H]
12644	ENSMUSG00000056692	CCDS37523	[A<>B<>C<>D<>F]
12645	ENSMUSG00000023033	CCDS57011	[A<>B<>C<>D<>F<>G<>H<>I<>J<>K<>L<>M<>N<>O<>P<>Q<>R<>S<>T<>U<>V<>W<>X<>Y<>Z<>A1]
12647	ENSMUSG00000062519	CCDS39476	[A<>CD<>E<>F<>G]
12648	ENSMUSG00000018340	CCDS48799	[A<>BC<>D<>E<>F<>G<>H<>I<>J<>K<>L<>M<>N<>O<>P<>Q<>R<>S<>T<>V<>W<>X<>Y<>Z]
12659	ENSMUSG00000021136	CCDS26017	[A<>B<>C<>D<>E<>G<>H<>I<>J<>K<>L<>M<>NO]
12659	ENSMUSG00000021136	CCDS49102	[A<>B<>C<>D<>E<>FG<>H<>I<>J<>K<>L<>M<>NO]
12660	ENSMUSG00000038780	CCDS39381	[A<>B<>C<>D<>E<>F<>G<>H<>J<>K<>L<>M<>N<>O<>P<>Q<>S<>T]
12661	ENSMUSG00000031601	CCDS72114	[A<>B<>C<>D<>G]
12663	ENSMUSG00000038084	CCDS57024	[A<>B<>C<>D<>E<>F<>H<>I<>J<>K<>L<>M<>N<>O<>P<>Q<>R<>S<>T<>U<>V<>W<>X<>Y<>Z<>A1<>A2<>A3<>A4]
12668	ENSMUSG00000066043	CCDS51318	[A<>C<>E<>F<>G<>H<>I<>J<>K<>L<>M<>N]
12669	ENSMUSG00000073399	CCDS28727	[A<>B<>DEF<>G<>H]
12673	ENSMUSG00000042788	CCDS51162	[A<>B<>C<>DEFGHIJK]
12673	ENSMUSG00000042788	CCDS51163	[A<>B<>C<>D<>FGHI]
12674	ENSMUSG00000022494	CCDS49767	[A<>C<>D<>F]
12675	ENSMUSG00000026035	CCDS35580	[A<>B<>D<>E<>FG]
12678	ENSMUSG00000029500	CCDS19523	[A<>B<>C<>D<>F<>H]
12683	ENSMUSG00000030447	CCDS52262	[A<>B<>C<>D<>E<>F<>G<>H<>I<>J<>K<>L<>M<>N<>OP<>S<>T<>U<>V<>W<>X<>Y<>Z<>A1<>A2<>A3<>A4<>A5<>A6<>A7]
12687	ENSMUSG00000028175	CCDS17936	[A<>B<>C<>D<>E<>F<>G<>H<>I<>J<>K<>MN]
12688	ENSMUSG00000021007	CCDS79145	[A<>B<>C<>D<>E<>I<>J<>K<>L<>M]
12690	ENSMUSG00000063077	CCDS71521	[A<>B<>C<>D<>E<>F<>G<>H<>I<>J<>K<>L<>M<>NO<>P<>Q<>R<>S<>T<>U<>V<>X<>Y<>Z<>A1<>A2<>A3<>A4<>A5<>A6<>A7<>A8<>A9<>A10<>A11<>A12<>A13<>A14<>A15<>A16<>A17<>A18<>A19<>A20<>A21<>A22<>A23<>A24]
12692	ENSMUSG00000029174	CCDS71593	[B<>C<>D<>E<>F<>G<>H<>I<>J<>K<>N<>O<>P<>Q<>R<>S<>TU<>V<>W]
12692	ENSMUSG00000029174	CCDS80287	[A<>C<>D<>E<>F<>G<>H<>I<>J<>K<>L<>M<>N<>O<>P<>Q<>R<>S<>TU<>V<>W]
12695	ENSMUSG00000024617	CCDS29277	[MN<>O<>P<>Q<>R<>S<>T]
12695	ENSMUSG00000024617	CCDS70898	[MN<>P<>Q<>R<>S<>T]
12696	ENSMUSG00000069565	CCDS35977	[A<>B<>C<>D<>F<>G<>H<>I<>J<>K<>L<>O]
12696	ENSMUSG00000069565	CCDS48626	[A<>B<>C<>D<>EF<>G<>H<>I<>J<>K<>L<>O]
12696	ENSMUSG00000069565	CCDS48627	[A<>B<>C<>D<>F<>G<>H<>I<>J<>K<>L<>NO]
12697	ENSMUSG00000026207	CCDS48292	[B<>C<>D<>E<>F<>G<>H<>IJ<>K<>L<>M]
12699	ENSMUSG00000022469	CCDS49713	[A<>BC<>D<>E<>F<>G<>H<>I<>J<>K<>L<>M<>N<>O<>P<>Q<>R<>S<>T<>U<>WX<>Y<>A1<>A2<>A3<>A4<>A5]
12700	ENSMUSG00000029165	CCDS39048	[A<>B<>C<>D<>E<>F<>G<>H<>I<>J<>K<>N<>P<>Q<>R]
12701	ENSMUSG00000013629	CCDS80245	[A<>B<>C<>D<>E<>F<>G<>H<>I<>J<>K<>L<>M<>N<>O<>P<>Q<>R<>S<>T<>U<>V<>W<>X<>Y<>Z<>A1<>A2<>A3<>A4<>A5<>A6<>A7<>A8<>A9<>A10<>A11<>A12<>A13<>A15<>A16<>A17<>A18<>A19]
12701	ENSMUSG00000013629	CCDS80246	[A<>B<>C<>D<>E<>F<>G<>H<>I<>J<>K<>L<>M<>N<>O<>P<>Q<>R<>S<>T<>U<>V<>W<>X<>Y<>Z<>A1<>A2<>A3<>A4<>A5<>A6<>A7<>A8<>A9<>A10<>A11<>A12<>A15<>A16<>A17<>A18<>A19]
12702	ENSMUSG00000028700	CCDS18507	[A<>C<>D<>E<>F<>G<>I<>J<>K<>L<>M<>N<>O<>P<>Q<>R<>S<>T<>UV<>W]
12702	ENSMUSG00000028700	CCDS71450	[B<>C<>D<>E<>F<>G<>H<>I<>J<>K<>L<>M<>N<>O<>P<>Q<>R<>S<>T<>UV<>W]
12706	ENSMUSG00000036435	CCDS39117	[A<>B<>C<>D<>E<>F<>G<>H<>I<>J<>K<>L<>M<>N<>O<>P<>Q<>R<>S]
12707	ENSMUSG00000004947	CCDS39322	[A<>B<>C<>D<>F<>G<>H<>I<>J]
12712	ENSMUSG00000021071	CCDS49077	[A<>B<>C<>D<>E<>F<>G<>L<>M<>N<>P<>Q]
12714	ENSMUSG00000031256	CCDS72430	[A<>B<>C<>D<>E<>F<>G<>H<>K<>L<>M<>O<>P]
12714	ENSMUSG00000031256	CCDS81170	[A<>B<>C<>D<>E<>F<>G<>H<>JK<>L<>MN]
12715	ENSMUSG00000031388	CCDS53102	[A<>B<>C<>D<>E<>F<>G<>HIJK]
12715	ENSMUSG00000031388	CCDS81139	[A<>B<>C<>D<>E<>F<>G<>I]
12717	ENSMUSG00000038679	CCDS27460	[D<>EFG<>H<>J<>K]
12718	ENSMUSG00000029131	CCDS19151	[A<>B<>CD<>E<>H<>I<>J<>L<>M]
12718	ENSMUSG00000029131	CCDS19152	[A<>B<>CD<>E<>F<>G]
12718	ENSMUSG00000029131	CCDS39043	[A<>B<>CD<>E<>H<>I<>JK]
12720	ENSMUSG00000020111	CCDS78817	[A<>B<>C<>D<>E<>G<>H<>I<>J<>K<>L<>M<>N]
12720	ENSMUSG00000020111	CCDS78818	[A<>B<>C<>D<>E<>H<>I<>J<>K<>L<>M<>N]
12721	ENSMUSG00000039652	CCDS29775	[A<>BC<>D<>E<>FG<>H<>I<>J<>K<>L]
12721	ENSMUSG00000039652	CCDS70947	[A<>B<>D<>E<>FG<>H<>I<>J<>K<>L]
12722	ENSMUSG00000020923	CCDS79056	[A<>B<>C<>D<>E<>F<>H<>I<>J<>K<>L<>M<>N<>O<>P<>Q<>R<>T<>UV]
12724	ENSMUSG00000008855	CCDS70320	[BCD<>E<>G<>H<>I<>J<>K<>L<>M<>N<>O<>P<>Q<>R<>S<>T<>U<>V<>W<>X<>Y<>Z<>A1<>A2A3]
12724	ENSMUSG00000008855	CCDS70321	[A<>D<>E<>G<>H<>I<>J<>K<>L<>M<>N<>O<>P<>Q<>R<>S<>T<>U<>V<>W<>X<>Y<>Z<>A1<>A2A3]
12725	ENSMUSG00000027993	CCDS17437	[B<>DE<>F<>G<>H<>I<>J<>K<>L<>M<>N<>O]
12725	ENSMUSG00000027993	CCDS71257	[A<>DE<>F<>G<>H<>I<>J<>K<>L<>M<>N<>O]
12726	ENSMUSG00000030649	CCDS80760	[A<>DE<>F<>G<>I]
12727	ENSMUSG00000005089	CCDS38189	[B<>CD<>E<>F<>G<>H<>I<>J<>K<>L<>N]
12728	ENSMUSG00000028252	CCDS51127	[A<>B<>C<>DE<>F<>G<>H<>I<>J<>K<>L<>M]
12730	ENSMUSG00000034675	CCDS49274	[A<>C<>D<>E<>F<>G<>H<>I<>J<>K<>L<>M<>N<>P<>Q]
12731	ENSMUSG00000079056	CCDS71139	[AB<>C<>F<>G<>H<>I<>J<>K<>L]
12732	ENSMUSG00000041966	CCDS16111	[A<>B<>C<>D<>E<>F<>G<>H<>IJ<>K<>L<>M<>NO]
12732	ENSMUSG00000041966	CCDS50602	[A<>B<>C<>D<>E<>F<>G<>I]
12734	ENSMUSG00000071337	CCDS51833	[A<>B<>D<>E<>G<>H<>I<>J<>K<>N]
12734	ENSMUSG00000071337	CCDS51834	[A<>BC<>D<>E<>G<>H<>I<>J<>K<>L<>M<>N]
12735	ENSMUSG00000026586	CCDS56651	[A<>B<>CD]
12736	ENSMUSG00000026594	CCDS48405	[A<>C<>D<>E<>F<>G<>H<>I<>J<>K<>L<>M<>N<>O<>P<>Q<>R<>S]
12737	ENSMUSG00000001419	CCDS79940	[A<>B<>D<>E<>F<>G<>I<>J<>K<>L]
12738	ENSMUSG00000057554	CCDS70431	[B<>C<>DE<>FG<>H<>I<>K<>L<>M]
12739	ENSMUSG00000003644	CCDS71487	[C<>E<>F<>G<>H<>I<>J<>K<>LM<>N<>O<>P<>Q<>R<>S<>T<>U<>V<>W<>X<>Y]
12739	ENSMUSG00000003644	CCDS71488	[A<>B<>E<>F<>G<>H<>I<>J<>K<>M<>N<>O<>P<>Q<>R<>S<>T<>U<>V<>W<>X<>Y]
12740	ENSMUSG00000025958	CCDS48280	[C<>E<>F<>G<>H<>I]
12741	ENSMUSG00000028524	CCDS18404	[A<>B<>C<>DE<>F<>G<>H<>I<>J<>K<>L<>M<>N<>O<>P<>Q<>R<>U<>V<>W<>X<>Y<>Z<>A1]
12741	ENSMUSG00000028524	CCDS71429	[A<>B<>C<>E<>F<>G<>H<>I<>J<>K<>L<>M<>N<>O<>Q<>R<>T<>U<>V<>W<>X<>Y<>Z<>A1]
12741	ENSMUSG00000028524	CCDS71430	[A<>B<>C<>E<>F<>G<>H<>I<>J<>K<>L<>M<>N<>O<>Q<>R<>U<>V<>W<>X<>Y<>Z<>A1]
12742	ENSMUSG00000049659	CCDS24459	[A<>B<>C<>D<>E<>F<>H<>JK]
12742	ENSMUSG00000049659	CCDS56761	[A<>B<>C<>D<>E<>F<>J]
12744	ENSMUSG00000059456	CCDS49525	[A<>B<>C<>D<>E<>F<>G<>H<>I<>J<>K<>L<>M<>N<>O<>P<>Q<>R<>S<>T<>U<>V<>W<>X<>Y<>Z<>A2<>A3<>A4<>A5]
12745	ENSMUSG00000056260	CCDS17726	[B<>C<>DE<>G]
12745	ENSMUSG00000056260	CCDS17727	[E<>G]
12747	ENSMUSG00000037685	CCDS80295	[A<>B<>C<>D<>E<>F<>G<>I<>J<>K<>L<>M<>N<>O<>P<>Q<>R<>S<>T<>U<>V<>W<>X<>Y<>Z<>A1<>A2<>A3<>A4<>A5<>A6<>A7<>A8<>A9<>A10<>A11<>A12]
12748	ENSMUSG00000048772	CCDS71453	[AB<>D<>EF]
12748	ENSMUSG00000048772	CCDS71454	[C<>D<>EF]
12751	ENSMUSG00000048251	CCDS70419	[A<>D]
12752	ENSMUSG00000033029	CCDS79388	[A<>B<>D<>E<>F]
12753	ENSMUSG00000018417	CCDS14942	[A<>B<>C<>D<>E<>F<>G<>H<>I<>J<>K<>L<>M<>N<>O<>P<>Q<>R<>S<>T<>U<>W<>X<>Y<>Z<>A1<>A2<>A3<>A4]
12754	ENSMUSG00000020828	CCDS78979	[A<>B<>C<>D<>E<>F<>G<>H<>I<>K<>L<>M<>N<>O<>P<>Q<>R<>S<>T<>UV<>W<>XY<>Z<>A1]
12754	ENSMUSG00000020828	CCDS78980	[A<>B<>C<>D<>E<>F<>G<>H<>IJ]
12755	ENSMUSG00000006362	CCDS52697	[D<>E<>F<>G<>H<>I<>J<>K<>L<>M<>N]
12761	ENSMUSG00000024947	CCDS50366	[A<>BC<>E<>F<>G<>H<>I<>J<>K<>L]
12761	ENSMUSG00000024947	CCDS50367	[C<>E<>F<>G<>H<>I<>J<>L]
12762	ENSMUSG00000022132	CCDS49566	[A<>C<>D<>FG]
12763	ENSMUSG00000029470	CCDS80392	[A<>C<>D<>E<>F<>G<>H<>I<>J<>L<>M]
12763	ENSMUSG00000029470	CCDS80393	[A<>C<>D<>E<>F<>H<>I<>J<>K<>L<>M]
12764	ENSMUSG00000039742	CCDS39451	[B<>C<>DE<>F<>I<>J<>K]
12764	ENSMUSG00000039742	CCDS80498	[B<>C<>DE<>F<>HI<>J<>K]
12765	ENSMUSG00000028289	CCDS51132	[A<>B<>C<>E<>F<>G<>H<>I<>J<>K]
12765	ENSMUSG00000028289	CCDS71353	[A<>B<>C<>E<>F<>G<>H<>I<>J<>M<>N<>O<>P<>Q<>R<>S<>T]
12767	ENSMUSG00000058318	CCDS16442	[A<>B<>C<>D<>G<>H<>I<>J<>K<>L<>M<>O<>P<>Q<>R]
12767	ENSMUSG00000058318	CCDS50644	[A<>B<>C<>D<>E<>FG<>H<>I<>J<>K<>L<>N<>O<>P<>Q<>R]
12767	ENSMUSG00000058318	CCDS50645	[A<>B<>C<>D<>FG<>H<>I<>J<>K<>L<>N<>O<>P<>Q<>R]
12768	ENSMUSG00000026203	CCDS15068	[A<>B<>D<>E<>F<>G<>H<>J]
12769	ENSMUSG00000062590	CCDS15118	[A<>B<>C<>D<>E<>F<>G<>H<>I<>J<>K<>L<>M<>N<>O<>P<>Q<>R<>S<>T<>V<>X<>Y<>Z]
12770	ENSMUSG00000064289	CCDS50592	[C<>DE<>F<>H<>I<>J<>K]
12771	ENSMUSG00000058013	CCDS80331	[A<>C<>D<>E<>F<>G<>H<>I<>J<>L]
12771	ENSMUSG00000058013	CCDS80332	[A<>C<>D<>E<>F<>G<>H<>I<>J<>M]
12772	ENSMUSG00000030766	CCDS52390	[A<>B<>C<>D<>E<>F<>G<>H<>I<>J<>K<>L<>M<>N<>O<>P<>Q<>R<>S<>T]
12773	ENSMUSG00000024002	CCDS50057	[A<>B<>C<>E<>F<>G<>H<>I<>J<>K<>M<>N<>O<>PQR<>S<>T<>U<>V]
12775	ENSMUSG00000019230	CCDS15333	[A<>C<>D<>E<>F<>H]
12775	ENSMUSG00000019230	CCDS15334	[BC<>D<>E<>F<>H]
12776	ENSMUSG00000027944	CCDS79956	[CDE<>F<>G<>H<>I<>J]
12776	ENSMUSG00000027944	CCDS79957	[A<>BCD<>G<>H<>I<>J]
12777	ENSMUSG00000032624	CCDS37708	[A<>B<>C<>F<>H<>I<>J<>K<>L<>M<>N<>O<>P<>Q<>R<>S<>T<>U<>V<>W<>X]
12777	ENSMUSG00000032624	CCDS50192	[A<>B<>C<>D<>E<>F<>G<>H<>I<>J<>K<>L<>M<>N<>O<>P<>Q<>R<>S<>T<>U<>V<>W<>X]
12778	ENSMUSG00000090112	CCDS35839	[A<>B<>C<>D<>E<>F<>G<>H<>I<>J<>K<>L<>N<>O<>P<>Q<>R<>ST<>U<>V<>W<>X<>Y<>Z<>A1<>A2<>A3A4]
12779	ENSMUSG00000046032	CCDS41076	[AB<>C<>D<>E<>G]
12780	ENSMUSG00000026860	CCDS71018	[A<>B<>C<>D<>E<>H<>I<>J<>L<>M]
12780	ENSMUSG00000026860	CCDS71020	[A<>B<>C<>D<>E<>G<>H<>I<>J<>K<>L<>M]
12781	ENSMUSG00000034683	CCDS79810	[A<>C<>F]
12784	ENSMUSG00000030465	CCDS52563	[P<>Q<>R<>S<>T<>U<>V<>W]
12785	ENSMUSG00000001632	CCDS39592	[A<>B<>C<>D<>E<>G<>I<>J<>K<>LMN<>O<>P]
12785	ENSMUSG00000001632	CCDS71809	[A<>B<>C<>D<>E<>G<>HI<>J<>K<>LMN<>O<>P]
12785	ENSMUSG00000001632	CCDS71810	[A<>B<>C<>D<>E<>G<>I<>J<>K<>L<>N<>O<>P]
12787	ENSMUSG00000037373	CCDS19201	[A<>C<>DE<>F<>G<>H<>I<>J<>KL]
12787	ENSMUSG00000037373	CCDS80255	[E<>F<>G<>H<>I<>J<>KL]
12788	ENSMUSG00000029861	CCDS51758	[A<>BC<>E<>F<>G<>H]
12789	ENSMUSG00000075229	CCDS49838	[A<>E<>F<>G]
12792	ENSMUSG00000029625	CCDS19859	[A<>B<>C<>E<>F<>I<>J]
12792	ENSMUSG00000029625	CCDS71711	[A<>B<>C<>D<>E<>F<>I<>J]
12795	ENSMUSG00000030069	CCDS51864	[A<>D]
12797	ENSMUSG00000041831	CCDS28372	[A<>B<>C<>D<>E<>FG<>HI<>J<>K<>L<>M<>N<>P<>Q<>R]
12797	ENSMUSG00000041831	CCDS28373	[I<>J<>K<>L<>M<>N<>P<>Q<>R]
12800	ENSMUSG00000030159	CCDS20586	[A<>B<>C<>E<>FG<>H]
12800	ENSMUSG00000030159	CCDS57452	[A<>C<>E<>FG<>H]
12802	ENSMUSG00000040434	CCDS16443	[AB<>D<>F<>G<>H<>I<>J<>K<>L<>M<>N<>O<>P<>Q]
12802	ENSMUSG00000040434	CCDS50646	[AB<>D<>F<>G<>H<>J<>K<>L<>M<>N<>O<>P<>Q]
12804	ENSMUSG00000039376	CCDS26849	[A<>C<>D<>F]
12806	ENSMUSG00000041488	CCDS29611	[A<>B<>C<>E<>F<>G<>H<>I<>K<>N]
12807	ENSMUSG00000024672	CCDS29597	[C<>D<>F<>G<>H]
12808	ENSMUSG00000026856	CCDS71022	[E<>F<>G<>H<>I]
12809	ENSMUSG00000017776	CCDS70242	[A<>D]
12810	ENSMUSG00000042790	CCDS23136	[A<>BC<>D<>E<>F<>G<>H<>I<>J<>K<>L<>N<>O]
12810	ENSMUSG00000042790	CCDS80987	[A<>B<>D<>E<>F<>G<>H<>I<>J<>K<>L<>N<>O]
12811	ENSMUSG00000003119	CCDS25342	[A<>B<>C<>D<>E<>F<>G<>H<>I<>J<>K<>L<>MN]
12812	ENSMUSG00000027259	CCDS16633	[B<>C<>DE<>F<>G<>HI<>J<>K<>N<>OP]
12812	ENSMUSG00000027259	CCDS71121	[E<>F<>G<>HI<>J<>K<>N<>OP]
12816	ENSMUSG00000029108	CCDS51505	[A<>DE<>F]
12816	ENSMUSG00000029108	CCDS80286	[A<>D<>F]
12817	ENSMUSG00000028078	CCDS79936	[A<>B<>C<>D<>F<>H<>I<>J<>K<>L<>M<>N<>P<>Q<>R<>S]
12818	ENSMUSG00000028496	CCDS38797	[I<>J<>K<>L<>M]
12818	ENSMUSG00000028496	CCDS71418	[I<>J<>K<>M]
12820	ENSMUSG00000037652	CCDS50884	[C<>D<>E<>F<>H<>IJK<>L<>M<>N<>O<>P<>Q<>R]
12821	ENSMUSG00000004630	CCDS22066	[D<>E<>F]
12822	ENSMUSG00000049690	CCDS35695	[A<>B<>CD<>E<>F<>G<>H<>I<>J<>L<>M<>N<>O<>P<>Q<>ST]
12822	ENSMUSG00000049690	CCDS48345	[D<>E<>F<>G<>H<>I<>J<>L<>M<>N<>O<>P<>Q<>ST]
12822	ENSMUSG00000049690	CCDS48346	[A<>B<>CD<>E<>F<>G<>H<>I<>J<>O<>P<>S]
12824	ENSMUSG00000015882	CCDS19278	[D<>E<>F<>G<>H]
12825	ENSMUSG00000022568	CCDS27560	[A<>B<>C<>D<>E<>F<>G<>H<>I<>J<>K<>L<>M<>N<>O<>P<>Q<>R<>S<>T<>U<>V<>W<>X<>Y<>Z<>A1<>A2<>A3<>A4<>A5<>A6<>A7<>A8<>A9<>A10<>A11<>A12]
12828	ENSMUSG00000017195	CCDS25354	[B<>C<>DE<>F<>H<>I<>J]
12828	ENSMUSG00000017195	CCDS48903	[E<>F<>G<>H<>I<>J]
12830	ENSMUSG00000040003	CCDS39019	[D<>E<>F<>G<>H<>I<>J<>K<>L<>M<>N<>O<>P<>Q<>R<>S<>T<>U<>V<>W<>X]
12830	ENSMUSG00000040003	CCDS51424	[A<>B<>CD<>E<>F<>G<>H<>I<>J<>K<>L<>M<>N<>O<>P<>Q<>R<>S<>T<>U<>V<>W<>X]
12830	ENSMUSG00000040003	CCDS51425	[D<>E<>F<>G<>H<>I<>J<>K<>L<>M<>O<>P<>Q<>R<>S<>T<>U<>V<>W<>X]
12831	ENSMUSG00000053929	CCDS27581	[A<>E<>F<>H]
12832	ENSMUSG00000053141	CCDS17001	[A<>B<>C<>D<>E<>F<>G<>H<>I<>J<>K<>L<>M<>O<>Q<>R<>S<>T<>U<>V<>X<>Y<>Z<>A1<>A2<>A3<>A4<>A5<>A6<>A7]
12832	ENSMUSG00000053141	CCDS71182	[A<>B<>C<>D<>E<>F<>G<>H<>I<>J<>K<>L<>M<>O<>Q<>R<>S<>T<>U<>V<>W<>X<>Y<>Z<>A1<>A2<>A3<>A4<>A5<>A6<>A7]
12834	ENSMUSG00000039656	CCDS57067	[C<>D<>E<>F<>G<>H<>IJ<>K<>L]
12834	ENSMUSG00000039656	CCDS57068	[C<>D<>E<>F<>G<>H<>J<>K<>L]
12836	ENSMUSG00000022957	CCDS37402	[A<>B<>C<>D<>E<>F<>G<>H<>I<>J<>K<>L<>M<>N<>O<>Q<>R<>S<>U<>V<>W<>X<>Y<>Z<>A1<>A2<>A3<>A5<>A6<>A7<>A8<>A9<>A10<>A11<>A12<>A13<>A14<>A15]
12836	ENSMUSG00000022957	CCDS49913	[A<>B<>C<>D<>E<>F<>G<>H<>I<>J<>K<>L<>M<>N<>O<>Q<>R<>S<>U<>V<>W<>X<>Y<>Z<>A1<>A2<>A3<>A4]
12837	ENSMUSG00000031505	CCDS22096	[BCD<>E<>F<>G<>H<>I<>J<>K<>L<>NOP]
12837	ENSMUSG00000031505	CCDS57604	[B<>E<>F<>G<>H<>I<>J<>K<>L<>NOP]
12837	ENSMUSG00000031505	CCDS80857	[B<>E<>F<>G<>H<>I<>J<>K<>N]
12838	ENSMUSG00000067825	CCDS80604	[A<>B<>D]
12840	ENSMUSG00000001911	CCDS40411	[B<>C<>D<>E<>F<>GH<>I<>J<>K<>LM<>N]
12840	ENSMUSG00000001911	CCDS40412	[A<>C<>D<>E<>F<>GH<>J<>L]
12841	ENSMUSG00000020817	CCDS70232	[A<>CD<>E<>F<>G<>H<>I<>J<>K<>L<>M<>N<>O<>P<>Q<>R<>S]
12841	ENSMUSG00000020817	CCDS78984	[A<>B<>CD<>E<>G<>H<>I<>J<>K<>L<>M<>N<>O<>P<>Q<>R<>S]
12841	ENSMUSG00000020817	CCDS78985	[D<>E<>F<>G<>H<>I<>J<>K<>L<>M<>N<>O<>P<>Q<>R<>S]
12842	ENSMUSG00000057280	CCDS18210	[A<>B<>C<>D<>E<>G<>H<>J<>K<>L<>N<>O<>P<>Q]
12842	ENSMUSG00000057280	CCDS38770	[A<>B<>C<>D<>E<>F<>G<>H<>J<>K<>L<>N<>O<>P<>Q]
12844	ENSMUSG00000055817	CCDS50196	[A<>B<>CD<>E<>F<>G<>HI<>J<>K<>L<>M<>O<>P<>Q<>S<>TU]
12844	ENSMUSG00000055817	CCDS50197	[A<>B<>CD<>E<>F<>G<>HI<>J<>K<>L<>M<>O<>P<>QR]
12846	ENSMUSG00000032473	CCDS57692	[B<>C<>D<>EF]
12846	ENSMUSG00000032473	CCDS57693	[A<>C<>D<>EF]
12847	ENSMUSG00000031885	CCDS52655	[A<>B<>C<>D<>GH]
12847	ENSMUSG00000031885	CCDS52656	[A<>B<>D<>E<>GH]
12848	ENSMUSG00000026074	CCDS35546	[A<>B<>C<>D<>E<>F<>G<>H<>I<>J<>K<>L<>M<>N<>P<>R<>S<>TU<>V<>W<>X<>Y<>A1<>A2<>A3<>A4<>A5<>A6<>A7<>A8<>A9]
12848	ENSMUSG00000026074	CCDS78573	[A<>B<>C<>D<>E<>F<>G<>H<>I<>J<>K<>L<>M<>N<>P<>Q<>R<>S<>TU<>V<>W<>X<>Y<>A1<>A2<>A3<>A4<>A5<>A6<>A7<>A8<>A9]
12848	ENSMUSG00000026074	CCDS78575	[A<>B<>C<>D<>E<>F<>G<>H<>I<>J<>K<>L<>M<>N<>P<>Q<>S<>TU<>V<>X<>Y<>A1<>A2<>A3<>A4<>A5<>A6<>A7<>A8<>A9]
12848	ENSMUSG00000026074	CCDS78576	[A<>B<>C<>D<>E<>F<>G<>H<>I<>J<>K<>L<>M<>N<>P<>S<>TU<>V<>W<>X<>Y<>Z<>A1<>A2<>A3<>A4<>A5<>A6<>A7<>A8<>A9]
12849	ENSMUSG00000029228	CCDS51523	[B<>CD<>E<>G<>H<>I<>J<>K<>L<>M]
12850	ENSMUSG00000040964	CCDS51342	[A<>B<>C<>D<>E<>F<>H<>I<>J<>K<>L<>M<>N<>O<>Q<>R<>S<>T<>U<>V<>W<>X<>Z<>A1<>A2<>A3]
12850	ENSMUSG00000040964	CCDS51344	[A<>B<>C<>D<>E<>F<>G<>H<>I<>J<>K<>L<>M<>N<>O<>Q<>R<>S<>T<>U<>V<>W<>X<>Z<>A1<>A2<>A3]
12851	ENSMUSG00000017978	CCDS39439	[A<>B<>C<>D<>E<>F<>G<>H<>I<>J<>K<>M<>N<>P<>Q<>R<>S<>T<>U<>V<>W<>X<>Y<>Z<>A2<>A3<>A4<>A5<>A6<>A7]
12851	ENSMUSG00000017978	CCDS57412	[A<>B<>C<>D<>E<>F<>G<>H<>I<>J<>K<>M<>N<>P<>Q<>R<>S<>T<>U<>V<>W<>Y<>Z<>A2<>A3<>A4<>A5<>A6<>A7]
12852	ENSMUSG00000031433	CCDS72439	[A<>C<>D<>E<>F<>G<>H<>IJ]
12853	ENSMUSG00000039137	CCDS18255	[A<>B<>C<>DE<>G<>H<>I<>J<>K<>L<>MN<>O<>P]
12853	ENSMUSG00000039137	CCDS18256	[A<>B<>C<>DE<>G<>H<>I<>K<>L<>N<>O<>P]
12854	ENSMUSG00000008489	CCDS18355	[D<>E<>F<>G<>H<>IJ]
12854	ENSMUSG00000008489	CCDS18356	[D<>E<>F<>G<>IJ]
12856	ENSMUSG00000028782	CCDS57300	[C<>D<>F<>G<>H<>I<>J<>K<>L<>M<>N<>O<>P<>Q<>R<>S<>T<>U<>V<>W<>X<>Z<>A1<>A2<>A3<>A4<>A5A6<>A8]
12856	ENSMUSG00000028782	CCDS71478	[C<>D<>E<>G<>H<>I<>J<>K<>L<>M<>N<>O<>P<>Q<>R<>S<>T<>U<>V<>W<>Z<>A1<>A2<>A3<>A4<>A5A6<>A8]
12856	ENSMUSG00000028782	CCDS80164	[C<>D<>E<>F<>G<>H<>I<>J<>K<>L<>M<>N<>O<>P<>Q<>R<>S<>T<>U<>V<>W<>X<>Z<>A1<>A2<>A3<>A4<>A5A6<>A8]
12858	ENSMUSG00000014602	CCDS48327	[A<>B<>C<>D<>E<>F<>G<>H<>I<>J<>K<>L<>N<>O<>P<>Q<>R<>S<>T<>U<>V<>W<>X<>Y<>A1<>A2<>A3<>A4<>A5<>A6<>A7<>A8<>A9<>A10<>A11<>A13<>A14<>A15<>A16<>A17<>A18<>A19<>A20<>A21<>A22<>A23<>A24]
12858	ENSMUSG00000014602	CCDS78651	[A<>B<>C<>D<>E<>F<>G<>H<>I<>J<>K<>L<>N<>O<>P<>Q<>R<>S<>T<>U<>V<>W<>X<>Y<>A1<>A2<>A3<>A4<>A5<>A6<>A7<>A8<>A9<>A10<>A11<>A12<>A14<>A15<>A16<>A17<>A18<>A19<>A20<>A21<>A22<>A23<>A24]
12858	ENSMUSG00000014602	CCDS78652	[A<>B<>C<>D<>E<>F<>G<>H<>I<>J<>K<>L<>M<>N<>O<>P<>Q<>R<>S<>T<>U<>V<>W<>X<>Y<>A1<>A2<>A3<>A4<>A5<>A6<>A7<>A8<>A9<>A10<>A11<>A14<>A15<>A16<>A17<>A18<>A19<>A20<>A21<>A22<>A23<>A24]
12859	ENSMUSG00000049100	CCDS50903	[A<>C<>D<>E<>H]
12860	ENSMUSG00000039410	CCDS51400	[A<>B<>CD<>EF<>G<>H<>I<>J<>K<>M<>N<>O<>P<>Q<>R<>T]
12860	ENSMUSG00000039410	CCDS71532	[A<>B<>CD<>EF<>G<>H<>I<>J<>K<>LM<>N<>O<>P<>Q<>R<>T]
12861	ENSMUSG00000022829	CCDS49846	[A<>B<>C<>D<>E<>F<>G<>H<>I<>J<>K<>L<>M<>N<>O<>P<>Q<>R<>T<>V<>W<>X<>Y<>Z<>A1]
12861	ENSMUSG00000022829	CCDS49848	[A<>B<>C<>D<>E<>F<>G<>H<>I<>J<>K<>L<>M<>N<>O<>P<>Q<>R<>S<>T<>V<>W<>X<>Y<>Z<>A1]
12862	ENSMUSG00000036469	CCDS22333	[A<>C<>F<>G<>HI<>J]
12864	ENSMUSG00000022150	CCDS37030	[A<>B<>C<>D<>E<>F<>G<>H<>J<>K<>L<>M]
12864	ENSMUSG00000022150	CCDS49576	[A<>B<>C<>D<>E<>F<>G<>J<>K<>L<>M]
12865	ENSMUSG00000022995	CCDS35811	[A<>B<>C<>D<>F<>G<>HI<>J<>K<>L<>M<>N<>P<>Q<>R]
12865	ENSMUSG00000022995	CCDS48473	[A<>B<>C<>F<>G<>HI<>J<>K<>L<>M<>N<>P<>Q<>R]
12865	ENSMUSG00000022995	CCDS48474	[A<>B<>C<>E<>F<>G<>HI<>J<>K<>L<>M<>N<>P<>Q<>R]
12868	ENSMUSG00000028137	CCDS38536	[AB<>C<>D<>F<>G<>H<>I<>J<>L<>M<>N<>O]
12868	ENSMUSG00000028137	CCDS79972	[AB<>C<>D<>EF<>G<>H<>I<>J<>KL<>M<>N<>O]
12868	ENSMUSG00000028137	CCDS79973	[D<>F<>G<>H<>I<>J<>KL<>N<>O]
12868	ENSMUSG00000028137	CCDS79974	[D<>F<>G<>H<>I<>J<>L<>M<>N<>O]
12869	ENSMUSG00000034818	CCDS48644	[B<>C<>DE<>F<>G<>H<>I<>JK<>L<>M<>O<>P]
12869	ENSMUSG00000034818	CCDS78867	[DE<>F<>G<>H<>I<>JK<>L<>M<>O<>P]
12869	ENSMUSG00000034818	CCDS78868	[D<>F<>G<>H<>I<>JK<>L<>M<>O<>P]
12869	ENSMUSG00000034818	CCDS78869	[B<>C<>D<>F<>G<>H<>I<>JK<>L<>M<>O<>P]
12870	ENSMUSG00000021546	CCDS79197	[A<>B<>C<>D<>E<>G<>H<>I<>J<>K<>L<>M<>N<>P]
12870	ENSMUSG00000021546	CCDS79198	[A<>B<>C<>D<>E<>G<>H<>I<>J<>K<>L<>M<>N<>O]
12871	ENSMUSG00000035953	CCDS79322	[AB<>C<>D<>F<>G<>H]
12871	ENSMUSG00000035953	CCDS79323	[A<>C<>D<>F<>G<>H]
12873	ENSMUSG00000047921	CCDS37095	[C<>E<>F<>H<>I<>J<>K<>L<>M<>N<>O<>P<>Q<>R<>S<>V<>W<>X<>Y<>Z<>A1]
12874	ENSMUSG00000034913	CCDS49542	[A<>DE]
12877	ENSMUSG00000020265	CCDS78841	[A<>D<>F<>HI]
12881	ENSMUSG00000027679	CCDS71233	[B<>C<>DE<>F<>GH]
12881	ENSMUSG00000027679	CCDS71234	[AB<>DE<>F<>G<>I]
12882	ENSMUSG00000061689	CCDS16968	[A<>B<>C<>D<>E<>G<>I<>JK<>L<>M<>N]
12882	ENSMUSG00000061689	CCDS38300	[K<>L<>M<>N]
12882	ENSMUSG00000061689	CCDS71172	[A<>B<>C<>E<>G<>I<>JK<>L<>M<>N]
12884	ENSMUSG00000028580	CCDS18710	[A<>B<>C<>D<>E<>F<>G<>HI<>J<>K<>L<>M<>N<>O<>P<>QR<>S<>T<>U<>V<>W]
12884	ENSMUSG00000028580	CCDS51313	[A<>B<>E<>F<>G<>I<>J<>K<>L<>M<>N<>O<>P<>QR<>S<>T<>U<>V<>W]
12884	ENSMUSG00000028580	CCDS51314	[A<>B<>G<>I<>J<>K<>L<>M<>N<>O<>P<>Q<>S<>T<>U<>V<>W]
12885	ENSMUSG00000026883	CCDS15965	[F<>GH<>I<>J<>K<>L<>M<>N<>O<>P<>Q<>R<>S<>TU]
12885	ENSMUSG00000026883	CCDS50578	[B<>CD<>E<>GH<>I<>J<>K<>L<>M<>N<>O<>P<>Q<>R<>S<>TU]
12886	ENSMUSG00000022377	CCDS56986	[A<>CD<>E<>F<>G<>H<>I<>J<>K<>LM<>N<>O<>P<>Q<>R<>S<>T<>U<>V<>W<>X<>Y<>Z<>A1<>A2<>A3<>A4<>A5<>A6<>A7]
12886	ENSMUSG00000022377	CCDS70631	[D<>E<>F<>G<>H<>I<>J<>K<>LM<>O<>P<>Q<>R<>S<>T<>U<>V<>W<>X<>Y<>Z<>A1<>A2<>A3<>A4<>A5<>A6<>A7]
12886	ENSMUSG00000022377	CCDS70632	[D<>E<>F<>G<>H<>I<>J<>K<>L<>O<>P<>Q<>R<>S<>T<>U<>V<>W<>X<>Y<>Z<>A1<>A2<>A3<>A4<>A5<>A6<>A7]
12886	ENSMUSG00000022377	CCDS70633	[A<>CD<>E<>F<>G<>H<>I<>J<>K<>LM<>O<>P<>Q<>R<>S<>T<>U<>V<>W<>X<>Y<>Z<>A1<>A3<>A4<>A5<>A6<>A7]
12886	ENSMUSG00000022377	CCDS70634	[A<>CD<>E<>F<>G<>H<>I<>J<>K<>LM<>N<>O<>P<>Q<>R<>S<>T<>U<>V<>W<>X<>Y<>Z<>A1<>A3<>A4<>A5<>A6<>A7]
12887	ENSMUSG00000040118	CCDS19096	[A<>B<>C<>D<>E<>F<>G<>H<>I<>J<>L<>M<>N<>O<>P<>Q<>R<>S<>UV<>W<>X<>Y<>A1<>A2<>A3<>A4<>A5<>A6<>A7<>A8<>A9<>A10<>A11<>A12<>A13<>A14<>A15<>A16]
12887	ENSMUSG00000040118	CCDS51421	[A<>B<>C<>D<>E<>F<>G<>H<>I<>J<>L<>M<>N<>O<>P<>Q<>R<>S<>T<>UV<>W<>X<>Y<>A1<>A2<>A3<>A4<>A5<>A6<>A7<>A8<>A9<>A10<>A11<>A12<>A13<>A14<>A15<>A16]
12887	ENSMUSG00000040118	CCDS51423	[A<>B<>C<>D<>E<>F<>G<>H<>I<>J<>L<>M<>N<>O<>P<>Q<>R<>S<>V<>W<>X<>Y<>Z<>A1<>A2<>A3<>A4<>A5<>A6<>A7<>A8<>A9<>A10<>A11<>A12<>A13<>A14<>A15<>A16]
12887	ENSMUSG00000040118	CCDS80212	[A<>B<>C<>D<>E<>F<>G<>H<>I<>J<>L<>M<>N<>O<>P<>Q<>R<>S<>V<>W<>X<>Y<>A1<>A2<>A3<>A4<>A5<>A6<>A7<>A8<>A9<>A10<>A11<>A12<>A13<>A14<>A15<>A16]
12888	ENSMUSG00000029472	CCDS80396	[B<>C<>DE<>F<>G<>H<>I<>J<>K<>N<>O<>P<>Q<>R<>ST<>VW<>X]
12888	ENSMUSG00000029472	CCDS80397	[B<>C<>DE<>F<>G<>H<>I<>J<>K<>N<>O<>P<>Q<>R<>ST<>UVW<>X]
12888	ENSMUSG00000029472	CCDS80398	[B<>C<>DE<>F<>G<>H<>I<>J<>K<>MN<>O<>P<>Q<>R<>ST<>UVW<>X]
12888	ENSMUSG00000029472	CCDS80400	[B<>C<>DE<>F<>G<>H<>I<>J<>K<>LMN<>O<>P<>Q<>R<>ST<>VW<>X]
12889	ENSMUSG00000029534	CCDS19927	[C<>D<>E<>F<>G<>H<>I<>J<>K<>L<>M<>N<>OP<>Q<>R<>T]
12889	ENSMUSG00000029534	CCDS39431	[C<>D<>E<>F<>G<>H<>J<>K<>L<>M<>N<>OP<>Q<>R<>T]
12889	ENSMUSG00000029534	CCDS71730	[B<>D<>E<>F<>G<>H<>I<>J<>K<>L<>M<>N<>OP<>Q<>R<>T]
12889	ENSMUSG00000029534	CCDS71731	[B<>D<>E<>F<>G<>H<>J<>K<>L<>M<>N<>OP<>Q<>R<>T]
12889	ENSMUSG00000029534	CCDS80490	[A<>D<>E<>F<>G<>H<>I<>J<>K<>L<>M<>N<>O<>Q<>R<>T]
12890	ENSMUSG00000024163	CCDS37498	[A<>B<>C<>D<>FGH<>I<>J<>K<>L<>M<>N<>O<>PQ<>R<>S<>T<>U<>V<>W<>X<>Y<>Z<>A1<>A2<>A3<>A4<>A5<>A6<>A7<>A8<>A9<>A10]
12890	ENSMUSG00000024163	CCDS50025	[A<>B<>C<>D<>FGH<>I<>J<>K<>L<>N<>O<>P<>R<>S<>T<>U<>V<>W<>X<>Y<>Z<>A1<>A2<>A3<>A4<>A5<>A6<>A7<>A8<>A9<>A10]
12890	ENSMUSG00000024163	CCDS50026	[A<>B<>C<>D<>G<>I<>J<>K<>L<>M<>N<>O<>PQ<>R<>S<>T<>U<>V<>W<>X<>Y<>Z<>A1<>A2<>A3<>A4<>A5<>A6<>A7<>A8<>A9<>A10]
12890	ENSMUSG00000024163	CCDS50027	[A<>B<>C<>D<>FG<>I<>J<>K<>L<>N<>O<>PQ<>R<>S<>T<>U<>V<>W<>X<>Y<>Z<>A1<>A2<>A3<>A4<>A5<>A6<>A7<>A8<>A9<>A10]
12890	ENSMUSG00000024163	CCDS50028	[A<>B<>C<>D<>FG<>I<>J<>K<>L<>M<>N<>O<>PQ<>R<>S<>T<>U<>V<>W<>X<>Y<>Z<>A1<>A2<>A3<>A4<>A5<>A6<>A7<>A8<>A9<>A10]
12890	ENSMUSG00000024163	CCDS50029	[A<>B<>C<>D<>E<>FG<>I<>J<>K<>L<>M<>N<>O<>PQ<>R<>S<>T<>U<>V<>W<>X<>Y<>Z<>A1<>A2<>A3<>A4<>A5<>A6<>A7<>A8<>A9<>A10]
12891	ENSMUSG00000022475	CCDS37188	[A<>DE<>F<>G<>HI<>J<>K<>M<>N<>OP<>Q<>R<>S<>T<>U<>V<>W<>X<>Y<>Z<>A1<>A2<>A3<>A4]
12891	ENSMUSG00000022475	CCDS57001	[E<>F<>G<>I<>J<>K<>M<>N<>OP<>Q<>R<>S<>T<>U<>V<>W<>X<>Y<>Z<>A1<>A2<>A3<>A4]
12891	ENSMUSG00000022475	CCDS57002	[E<>F<>G<>HI<>J<>K<>M<>N<>Q<>R<>S<>T<>U<>V<>W<>X<>Y<>Z<>A1<>A2<>A3<>A4]
12891	ENSMUSG00000022475	CCDS57003	[E<>F<>G<>HI<>J<>K<>M<>N<>OP<>Q<>R<>S<>T<>U<>X<>Y<>Z<>A1<>A2<>A3<>A4]
12891	ENSMUSG00000022475	CCDS57004	[E<>F<>G<>HI<>J<>K<>M<>N<>OP<>Q<>R<>S<>T<>U<>V<>W<>X<>Y<>Z<>A1<>A2<>A3<>A4]
12891	ENSMUSG00000022475	CCDS57005	[E<>F<>G<>HI<>J<>K<>L<>M<>N<>P<>Q<>R<>S<>T<>U<>V<>W<>X<>Y<>Z<>A1<>A2<>A3<>A4]
12891	ENSMUSG00000022475	CCDS57006	[E<>F<>G<>HI<>J<>K<>L<>M<>N<>OP<>Q<>R<>S<>T<>U<>V<>W<>X<>Y<>Z<>A1<>A2<>A3<>A4]
12891	ENSMUSG00000022475	CCDS57007	[A<>DE<>F<>G<>I<>J<>K<>L<>M<>N<>P<>Q<>R<>S<>T<>U<>V<>W<>X<>Y<>Z<>A1<>A2<>A3<>A4]
12892	ENSMUSG00000020167	CCDS24022	[AB<>C<>D<>E<>F<>G<>I<>J<>K<>L<>M<>N<>O<>Q<>R<>S<>UV<>W]
12892	ENSMUSG00000020167	CCDS48630	[AB<>C<>D<>E<>F<>G<>I<>J<>K<>L<>M<>N<>O<>Q<>R<>S<>T<>W]
12892	ENSMUSG00000020167	CCDS48631	[AB<>C<>D<>E<>F<>G<>I<>J<>K<>L<>M<>N<>O<>PQ<>R<>S<>V<>W]
12908	ENSMUSG00000028736	CCDS18850	[A<>B<>C<>E<>F<>G<>H<>I<>K]
12917	ENSMUSG00000030584	CCDS21071	[A<>CDE<>F<>G<>H<>I<>J<>K<>L<>M<>O<>P]
12932	ENSMUSG00000036501	CCDS29128	[A<>BC<>D<>E<>F<>I<>J<>K<>L<>N<>O<>P<>Q<>R<>S<>T<>U<>V<>W]
12937	ENSMUSG00000020387	CCDS24662	[A<>B<>C<>D<>E<>F<>G<>H<>I<>J<>L]
12940	ENSMUSG00000025875	CCDS26536	[A<>B<>C<>D<>E<>F<>H<>IJK]
12942	ENSMUSG00000039765	CCDS39080	[A<>B<>D<>G<>H<>I<>J<>K<>L<>M<>N<>O<>P<>Q<>R<>S<>T<>U<>V<>W<>X<>Y<>Z<>A1<>A2<>A3<>A4<>A5<>A6<>A7<>A8<>A9<>A10<>A11<>A12<>A13<>A14<>A15]
12961	ENSMUSG00000035203	CCDS20758	[D<>E<>F<>G<>H<>I<>J<>L<>M<>N]
12969	ENSMUSG00000032340	CCDS23246	[A<>B<>C<>D<>E<>F<>G<>HI<>J<>K<>L<>M<>N<>O<>P<>Q<>R<>S<>T<>U<>V<>W<>X<>Y<>Z<>A1<>A2<>A3<>A4]
12975	ENSMUSG00000031766	CCDS57632	[A<>BC<>D<>E<>F<>G<>H<>I<>J<>K<>L<>M<>N<>O<>P<>Q<>R<>S<>T<>W<>X<>Y<>Z<>A1<>A2]
12996	ENSMUSG00000028708	CCDS18498	[C<>D<>E<>F<>G<>I<>J<>K<>L<>M<>NQ]
13007	ENSMUSG00000052133	CCDS28140	[E<>F<>G<>H<>I<>J<>K<>L<>M<>N<>O<>P<>Q<>R<>S<>T<>UV<>W<>X<>Y<>Z]
13012	ENSMUSG00000027684	CCDS17281	[D<>E<>F<>H<>J<>K<>M<>N<>O<>P<>Q<>R<>S]
13039	ENSMUSG00000006344	CCDS23928	[A<>B<>C<>D<>E<>F<>G<>H<>I<>L<>M<>N]
13048	ENSMUSG00000047888	CCDS37146	[A<>B<>D<>E<>F<>G<>H<>I<>J<>K<>M<>O<>P<>Q<>R<>S<>T<>U<>V<>W<>X<>Y<>Z]
13072	ENSMUSG00000027751	CCDS38431	[A<>B<>C<>D<>EF<>G<>H<>I<>J<>K<>L<>M<>N<>O<>P<>Q<>R<>S<>T]
13079	ENSMUSG00000002496	CCDS28486	[A<>B<>C<>D<>E<>F<>G<>H<>I<>J<>K<>L<>M<>N<>O<>P<>Q<>R<>S<>T<>U<>V<>W<>X<>ZA1<>A2<>A3<>A4<>A5<>A7<>A8<>A9<>A11<>A12<>A13<>A14<>A15<>A16<>A17]
13087	ENSMUSG00000041268	CCDS52799	[A<>B<>C<>D<>E<>F<>G<>H<>I<>J<>K<>L<>M<>N<>O<>P<>Q<>R<>S<>T<>U<>V<>W<>X<>Y<>Z<>A1A2<>A3<>A4<>A5<>A6<>A7<>A8<>A9<>A10<>A11<>A12<>A13<>A14<>A15<>A16<>A17<>A18<>A19]
13111	ENSMUSG00000004535	CCDS39490	[A<>B<>C<>DE<>F<>G<>H<>I<>J<>K<>M<>N<>O<>PQ<>R<>S<>T]
13112	ENSMUSG00000089984	CCDS51674	[D<>F<>G<>H<>I<>J<>KL<>M<>N<>O]
13132	ENSMUSG00000029236	CCDS19362	[A<>B<>C<>D<>E<>F<>G<>I<>J]
13172	ENSMUSG00000006169	CCDS36130	[AB<>CD<>E<>F<>G<>H<>I<>J<>K<>M<>O<>P]
13180	ENSMUSG00000032531	CCDS40745	[C<>D<>E<>F<>G<>HI<>J<>L<>M]
13184	ENSMUSG00000035032	CCDS23464	[A<>B<>C<>D<>E<>F<>G<>H<>I<>J<>L<>N<>O<>P<>QRS]
13191	ENSMUSG00000061458	CCDS25828	[A<>B<>C<>D<>E<>F<>G<>H<>I<>J<>K<>L<>M<>N<>O<>P<>Q<>RS<>T<>U<>V]
13193	ENSMUSG00000024251	CCDS50198	[A<>B<>C<>D<>E<>F<>G<>H<>I<>J<>L<>M<>N<>O<>P<>Q<>S<>U<>V<>W<>X<>Y<>Z<>A1<>A2<>A3<>A4<>A5<>A6<>A7<>A8<>A9<>A10<>A11<>A12<>A13<>A14]
13194	ENSMUSG00000015839	CCDS16150	[A<>BC<>D<>F<>G]
13205	ENSMUSG00000028184	CCDS80059	[A<>B<>C<>D<>E<>F<>G<>H<>I<>J<>K<>L<>M<>N<>O<>P<>Q<>R<>S<>T<>U<>V<>W<>ZA1]
13213	ENSMUSG00000039166	CCDS23753	[C<>D<>E<>F<>G<>H<>K]
13226	ENSMUSG00000036097	CCDS37999	[A<>C<>D<>E<>G<>H<>I<>J<>K<>L<>M<>N<>O<>P<>Q<>R<>S<>T<>U<>W]
13244	ENSMUSG00000036086	CCDS35697	[A<>B<>C<>D<>E<>F<>G<>H<>I<>JK<>L<>M<>OP<>Q<>R<>S<>T<>U<>V<>W]
13257	ENSMUSG00000050373	CCDS38328	[C<>D<>FGH]
13259	ENSMUSG00000074607	CCDS50790	[B<>CD<>E<>F<>G<>H<>I<>J<>L]
13266	ENSMUSG00000036550	CCDS57635	[A<>B<>C<>D<>E<>F<>G<>H<>I<>J<>K<>L<>M<>N<>O<>P<>Q<>R<>T<>U<>V<>W<>X<>Y<>Z<>A1<>A2<>A3<>A4<>A5<>A7<>A8<>A9<>A10<>A11<>A12<>A13<>A14<>A15<>A16<>A17<>A18<>A19<>A20<>A21<>A22<>A24]
13268	ENSMUSG00000054894	CCDS25954	[C<>D<>F<>GH]
13274	ENSMUSG00000025332	CCDS41178	[A<>B<>C<>D<>EF<>G<>H<>I<>J<>K<>L<>M<>N<>O<>P<>Q<>R<>S<>T<>U<>V<>W<>X<>Y<>A1A2<>A3]
13277	ENSMUSG00000036915	CCDS39883	[B<>C<>D<>E<>F<>G<>H<>I<>J<>K<>L<>M<>P<>Q<>RST]
13284	ENSMUSG00000028771	CCDS19102	[A<>B<>C<>DE<>FG<>H<>I<>J<>K<>L<>M<>N<>O<>P<>R<>S<>T<>U]
13287	ENSMUSG00000027331	CCDS16585	[A<>B<>C<>D<>E<>F<>H<>IJ<>L]
13336	ENSMUSG00000034295	CCDS29104	[A<>B<>C<>D<>E<>F<>G<>H<>I<>J<>K<>L<>N<>P<>Q<>R<>S<>T<>U<>V<>W<>X<>Y<>Z<>A2<>A3<>A4]
13376	ENSMUSG00000038267	CCDS26446	[A<>B<>CD<>E<>G<>H<>I<>J<>K<>L<>M]
13386	ENSMUSG00000026023	CCDS48273	[A<>BC<>D<>E<>F<>G<>H<>I<>J<>K<>L<>M<>OP]
13390	ENSMUSG00000038264	CCDS23235	[A<>C<>D<>E<>FG<>H<>I<>J<>K<>L<>M<>N<>O<>P]
13423	ENSMUSG00000024558	CCDS37856	[A<>BC<>D<>E<>GH]
13448	ENSMUSG00000022687	CCDS28186	[B<>C<>E<>F<>G<>H<>I<>K<>L<>M<>N<>O<>P<>Q<>R<>ST<>U<>V]
13453	ENSMUSG00000032826	CCDS38625	[Y<>Z<>A1<>A2<>A4<>A6<>A7<>A8<>A9<>A10<>A11<>A12<>A13<>A14<>A16<>A17<>A18<>A19<>A20<>A21<>A22<>A23<>A24]
13456	ENSMUSG00000040648	CCDS35678	[AB<>C<>D<>E<>F<>G<>H<>I<>J<>K<>L<>M<>N<>O<>P<>Q<>R<>S<>T<>U<>W<>X<>Y<>A1<>A5<>A6<>A7]
13461	ENSMUSG00000032355	CCDS52861	[A<>D<>G<>I<>J<>K<>L<>P]
13480	ENSMUSG00000039483	CCDS38096	[A<>C<>D<>E<>F<>GH]
13499	ENSMUSG00000030102	CCDS51869	[A<>B<>C<>D<>E<>F<>G<>H<>I<>J<>K<>L<>M<>N<>O<>P<>Q<>R<>S<>T<>U<>W<>X<>Y<>Z<>A1<>A2<>A3<>A4<>A5<>A6<>A7<>A8<>A9<>A10<>A11<>A12<>A13<>A14<>A15A16<>A17<>A18<>A19<>A20<>A21<>A22<>A23<>A24<>A25<>A26<>A27<>A28<>A29<>A30<>A31<>A32<>A33<>A34<>A35<>A36]
13511	ENSMUSG00000025977	CCDS48262	[A<>BC<>DE<>F<>G<>H<>I<>J<>K<>LM]
13518	ENSMUSG00000026219	CCDS35633	[A<>C<>D<>E<>FG<>H<>I<>J<>K<>L<>M<>N<>O<>P<>Q<>RS<>T<>U<>V<>W<>X<>Y<>Z<>A1<>A2<>A3<>A4<>A5<>A6<>A7<>A8<>A9<>A10<>A11<>A12<>A13<>A14<>A15<>A16<>A17]
13559	ENSMUSG00000032657	CCDS17492	[A<>B<>C<>D<>E<>FG<>H<>I<>J<>K<>L<>M]
13604	ENSMUSG00000021175	CCDS49197	[A<>BC<>D<>F<>G<>H<>I<>J<>K<>L]
13607	ENSMUSG00000040978	CCDS24431	[A<>B<>C<>DE<>F<>GH<>J]
13631	ENSMUSG00000035211	CCDS52321	[A<>B<>CD<>E<>F<>G<>HI<>J<>K<>L<>M<>N<>O<>P<>Q<>R<>ST]
13633	ENSMUSG00000031023	CCDS21736	[A<>B<>CD<>E<>F]
13656	ENSMUSG00000024137	CCDS28481	[A<>B<>C<>D<>E<>F<>G<>HI<>K<>L<>MN<>OP<>Q<>RS]
13657	ENSMUSG00000024973	CCDS29530	[AB<>E<>F<>G<>HI<>JK]
13668	ENSMUSG00000033526	CCDS16639	[A<>B<>C<>D<>E<>F<>G<>H<>I<>J<>K<>L<>M<>N<>O<>P<>Q<>R<>S<>U<>V<>W<>X<>Y<>Z<>A1<>A2<>A3<>A5A6]
13683	ENSMUSG00000022883	CCDS37376	[C<>D<>E<>F<>G<>H<>J<>K<>L<>M<>N<>O<>P<>Q<>R<>S<>T<>U<>V<>W<>XY<>Z<>A1<>A2<>A3<>A4<>A5<>A6<>A7]
13684	ENSMUSG00000022240	CCDS27405	[A<>B<>CD<>E<>F<>G<>H<>I<>J<>K<>L<>M<>N<>O<>P<>Q<>R<>S<>T<>U<>V<>W<>X]
13701	ENSMUSG00000027238	CCDS16649	[A<>B<>C<>DE<>F<>G<>HI<>J<>KL<>M<>N<>O<>P<>Q<>U]
13707	ENSMUSG00000049109	CCDS23758	[A<>BC<>D<>E<>GH]
13708	ENSMUSG00000060560	CCDS22591	[AB<>C<>DE<>F<>H<>I<>J<>K<>L<>M<>N<>O<>P<>QR]
13722	ENSMUSG00000028600	CCDS18445	[E<>F<>G<>H<>I<>J<>K<>L<>M]
13729	ENSMUSG00000021596	CCDS26656	[D<>E<>F<>G<>H<>K<>L<>M<>N<>O<>P<>Q<>R<>S<>T<>U<>V<>W<>X<>Y]
13732	ENSMUSG00000017724	CCDS48937	[A<>BC<>D<>E<>G<>H<>I<>JK<>L<>M<>N<>O]
13741	ENSMUSG00000028048	CCDS17493	[C<>DE<>F<>G<>H<>I<>J<>K<>L<>M]
13774	ENSMUSG00000009097	CCDS28023	[BC<>D<>E<>F<>G<>H<>I]
13782	ENSMUSG00000023826	CCDS79506	[A<>B<>C<>E<>F<>G<>H<>I<>J<>K<>L<>M]
13787	ENSMUSG00000078768	CCDS52177	[A<>B<>EF]
13791	ENSMUSG00000044430	CCDS52226	[A<>B<>D<>E<>FGH]
13800	ENSMUSG00000053930	CCDS24848	[A<>B<>D<>E<>F]
13822	ENSMUSG00000020640	CCDS36398	[A<>B<>C<>D<>E<>F<>G<>H<>I<>J<>K<>L<>M<>N<>O<>Q<>R<>T<>U<>V<>W<>X<>Y<>Z<>A1<>A2<>A3<>A4<>A6<>A7<>A8<>A9<>A10<>A11<>A12<>A13<>A14<>A15]
13837	ENSMUSG00000070330	CCDS36383	[A<>B<>C<>D]
13874	ENSMUSG00000073139	CCDS30176	[A<>B<>C<>F<>G<>H]
13879	ENSMUSG00000031596	CCDS22258	[C<>D<>E<>F<>G<>I<>J<>K<>L<>M<>N]
13883	ENSMUSG00000059401	CCDS57760	[A<>C<>E<>F]
13884	ENSMUSG00000024670	CCDS37917	[A<>B<>C<>D<>E<>F<>G<>H<>I<>J<>K<>M<>N]
13884	ENSMUSG00000024670	CCDS50391	[A<>B<>C<>D<>E<>F<>G<>H<>J<>K<>M<>N]
13887	ENSMUSG00000079020	CCDS49632	[E<>F<>G<>H<>IJK]
13892	ENSMUSG00000039759	CCDS18982	[A<>B<>F<>G]
13892	ENSMUSG00000039759	CCDS51387	[A<>B<>G]
13893	ENSMUSG00000003573	CCDS22363	[A<>B<>C<>D<>E<>F<>G<>I<>JK]
13895	ENSMUSG00000022791	CCDS37313	[D<>E<>F<>G<>H<>I<>J<>K<>L<>M<>N<>O<>PQ<>R<>S]
13895	ENSMUSG00000022791	CCDS49828	[D<>E<>F<>G<>H<>I<>J<>K<>L<>M<>O<>R<>S]
13898	ENSMUSG00000024534	CCDS57124	[AB<>D<>E<>F<>G<>H<>I<>J<>K<>L<>MN]
13901	ENSMUSG00000034055	CCDS30323	[A<>B<>C<>D<>E<>F<>G<>H<>I<>J<>K<>L<>M<>N<>O<>P<>Q<>R<>S<>T<>U<>V<>W<>X<>Y<>Z<>A1<>A2<>A3<>A4<>A5<>A6<>A7]
13901	ENSMUSG00000034055	CCDS30324	[A<>B<>C<>D<>E<>F<>G<>H<>I<>J<>K<>L<>M<>N<>O<>P<>Q<>R<>T<>U<>V<>W<>X<>Y<>Z<>A1<>A2<>A3<>A4<>A5<>A6<>A7]
13906	ENSMUSG00000021693	CCDS26759	[D<>E<>F<>G<>H<>I<>J<>K<>L<>M<>N<>O<>P<>Q<>R<>S<>T<>U<>V<>W]
13907	ENSMUSG00000015149	CCDS52165	[A<>F<>G<>H<>I<>J<>K<>L<>MN<>O<>P<>QR<>S]
13908	ENSMUSG00000021541	CCDS79192	[A<>B<>C<>D<>E<>F<>G<>H<>I<>K<>L<>M]
13916	ENSMUSG00000041351	CCDS57306	[A<>B<>C<>DE<>F<>G<>H<>I<>J<>K<>L<>M<>N<>O<>P<>Q<>R<>S<>U<>V<>W<>Y<>ZA1A2<>A3A4]
13922	ENSMUSG00000033502	CCDS51058	[A<>B<>C<>D<>G<>H<>I<>J<>K<>M<>N<>O<>P<>R]
13925	ENSMUSG00000033102	CCDS49292	[B<>C<>D<>E<>F<>G<>H<>I<>J<>K<>L<>M<>N]
13926	ENSMUSG00000030172	CCDS20476	[C<>D<>E<>F<>HI]
13926	ENSMUSG00000030172	CCDS39611	[ABC<>D<>E<>F<>G<>H<>J<>K<>L<>M<>N<>O<>P<>Q<>R<>S<>T<>U<>W]
13936	ENSMUSG00000033287	CCDS79384	[A<>B<>C<>D<>E<>G<>H]
13936	ENSMUSG00000033287	CCDS79385	[A<>B<>C<>D<>E<>H]
13938	ENSMUSG00000024268	CCDS29106	[A<>B<>CD<>F<>G<>H<>IJ<>K<>L<>N<>O<>Q]
13938	ENSMUSG00000024268	CCDS50241	[A<>B<>CD<>F<>G<>H<>IJ<>K<>L<>N<>OP<>Q]
13943	ENSMUSG00000031816	CCDS22723	[D<>E<>G<>H<>I<>J<>K]
13946	ENSMUSG00000033808	CCDS50678	[ABC<>D<>E<>F<>G<>H<>J<>K<>L<>M<>N<>O<>Q<>R<>S<>T<>U<>V<>W<>X]
13947	ENSMUSG00000030516	CCDS52266	[A<>C<>D<>E<>F<>G<>H<>I<>J<>K<>L<>M<>N<>O<>P<>Q<>R<>S<>T<>V<>W<>X<>Y<>Z<>A1<>A2A3<>A4]
13959	ENSMUSG00000005225	CCDS39491	[C<>D<>E<>F<>G<>H<>I<>J<>K<>L<>M<>N<>O]
13960	ENSMUSG00000029729	CCDS19788	[A<>B<>F]
13963	ENSMUSG00000006575	CCDS56812	[A<>B<>CD<>E<>F<>G<>H<>I<>JK<>L<>M]
13964	ENSMUSG00000020929	CCDS48947	[A<>C<>D<>E<>FG<>H<>I<>J<>K<>L<>M<>N<>O<>P<>Q<>R<>S<>T<>U<>V<>W<>X<>Y<>Z<>A1<>A2<>A3]
13966	ENSMUSG00000033768	CCDS57132	[A<>B<>C<>D<>E<>F<>H<>I<>J<>K<>L<>M<>N<>O<>P<>Q<>S<>T<>U<>V<>W<>XY]
13966	ENSMUSG00000033768	CCDS57133	[A<>B<>C<>D<>E<>H<>I<>J<>K<>L<>M<>N<>O<>P<>Q<>S<>T<>U<>V<>W<>Y]
13982	ENSMUSG00000032410	CCDS40728	[A<>B<>C<>D<>E<>F<>G<>H<>I<>J<>K<>L<>N<>O<>P<>Q<>R<>S<>T<>U<>V<>W<>X<>Y<>Z<>A1<>A2<>A3<>A4<>A5<>A6<>A7<>A8<>A9<>A10<>A11<>A12A13A14<>A15<>A16<>A17<>A19<>A20]
13985	ENSMUSG00000025949	CCDS35601	[A<>B<>C<>D<>E<>F<>G<>H<>I<>J<>K<>N<>O<>P<>Q<>R<>S<>T<>U<>V<>W<>X<>Y<>Z<>A1<>A2<>A3<>A4<>A5<>A6<>A7<>A8<>A9<>A10<>A11<>A12<>A13<>A14<>A15<>A16<>A17]
13992	ENSMUSG00000028556	CCDS38816	[A<>B<>C<>D<>E<>F<>G<>H<>I<>J<>K<>L<>M<>N<>O<>Q<>R<>S<>T<>U<>V<>W<>Y<>Z<>A1<>A2<>A3<>A4<>A5<>A6<>A7<>A8<>A10<>A11<>A12<>A13<>A14<>A15<>A16<>A17<>A18<>A19<>A21<>A22<>A23<>A24<>A25<>A26<>A27]
13994	ENSMUSG00000026398	CCDS48382	[D<>EF<>G<>H<>I<>J<>K]
13995	ENSMUSG00000028849	CCDS18646	[A<>B<>C<>D<>EF<>G<>HIJ<>K<>L<>M<>N<>O<>P<>R<>S<>T<>U]
13998	ENSMUSG00000028882	CCDS71482	[A<>B<>C<>DE<>F<>GH<>J]
14001	ENSMUSG00000020661	CCDS25784	[K<>L<>M<>N<>O<>P<>Q<>R<>S<>T<>U<>V<>W<>X<>Y<>Z<>A1]
14002	ENSMUSG00000059811	CCDS37701	[F<>G<>H<>I<>J<>K<>L<>M<>N<>P]
14004	ENSMUSG00000029199	CCDS80288	[E<>F<>G<>H<>I<>J<>K<>L<>MNO]
14008	ENSMUSG00000041164	CCDS24417	[A<>B<>D<>E<>F<>G<>H<>I<>J<>K<>L<>M<>N<>O<>P<>Q<>R<>S]
14009	ENSMUSG00000028986	CCDS51432	[A<>BC<>D<>E<>G<>H<>I<>J<>K<>M]
14011	ENSMUSG00000025358	CCDS24289	[A<>B<>C<>D<>E<>F<>G<>H]
14012	ENSMUSG00000026211	CCDS15077	[A<>B<>C<>D<>E<>F<>G<>H<>J<>K<>L<>N<>O<>Q<>R<>S<>T<>U<>V<>W]
14016	ENSMUSG00000032849	CCDS49565	[A<>B<>C<>E<>F<>G<>H<>I<>J<>K<>L<>M<>N<>O<>P<>Q<>R<>S<>T<>V<>W<>X<>Y<>Z<>A1<>A2<>A3<>A4<>A5<>A6]
14022	ENSMUSG00000004043	CCDS48933	[A<>B<>C<>D<>E<>F<>G<>H<>I<>J<>K<>L<>M<>N<>O<>Q<>RS]
14023	ENSMUSG00000038346	CCDS57448	[A<>B<>C<>DE<>F<>G<>I<>J<>K]
14025	ENSMUSG00000078517	CCDS38933	[A<>B<>C<>D<>E<>F<>G<>H<>I<>JK<>L<>M<>N<>O<>P<>Q<>R<>S<>T<>U<>V<>W<>X<>Y]
14031	ENSMUSG00000049550	CCDS71663	[A<>B<>C<>D<>E<>F<>G<>J<>L<>M<>N<>O<>P<>Q<>R<>S<>T<>U<>V<>W<>X<>Y<>Z]
14033	ENSMUSG00000025656	CCDS53137	[BCD<>FG<>HI<>J<>K<>L<>M<>N<>O<>P]
14033	ENSMUSG00000025656	CCDS72409	[G<>HI<>J<>K<>L<>M<>N<>O<>P]
14040	ENSMUSG00000028914	CCDS71510	[A<>BC<>D<>E<>F<>G<>H<>J]
14042	ENSMUSG00000016128	CCDS51710	[A<>C<>D<>EF<>G<>H<>IJ<>K<>L<>M<>N<>O<>P<>Q]
14043	ENSMUSG00000027531	CCDS79884	[D<>E<>F<>G<>H<>JK<>L]
14045	ENSMUSG00000040957	CCDS29061	[A<>C<>DE<>G<>H<>I<>J<>K<>L]
14046	ENSMUSG00000032035	CCDS40572	[C<>D<>E<>F<>G<>I<>J]
14053	ENSMUSG00000030613	CCDS52309	[B<>C<>DE<>G<>H<>I<>J<>KL]
14055	ENSMUSG00000038535	CCDS40683	[A<>BC<>DE<>F<>G<>I<>J<>K<>L<>M<>N<>O<>P<>Q<>R<>S<>T<>U<>V<>W<>XY]
14055	ENSMUSG00000038535	CCDS81035	[A<>BC<>DE<>F<>G<>I<>J<>K<>L<>M<>N<>O<>P<>Q<>R<>S<>T<>U<>W<>X]
14056	ENSMUSG00000039735	CCDS51062	[A<>B<>C<>D<>E<>F<>G<>H<>I<>J<>K<>L<>M<>N<>O<>PQ]
14062	ENSMUSG00000022139	CCDS49567	[A<>B<>C<>D<>E<>F<>H<>I]
14062	ENSMUSG00000022139	CCDS49568	[A<>B<>C<>D<>F<>H<>I]
14064	ENSMUSG00000018501	CCDS56782	[A<>B<>C<>D<>E<>F<>G<>H]
14069	ENSMUSG00000028108	CCDS17619	[A<>B<>CD<>F<>G<>HI<>J<>K<>L<>M<>N]
14069	ENSMUSG00000028108	CCDS57237	[A<>B<>CD<>F<>G<>I<>J<>K<>L<>M<>N]
14075	ENSMUSG00000009207	CCDS50609	[A<>B<>C<>D<>E<>FG<>H<>I<>K<>L<>M<>N<>O]
14078	ENSMUSG00000005220	CCDS19330	[C<>D<>E<>F<>G<>H<>I<>J<>K<>L<>M<>N<>O<>P<>Q<>S<>T<>U<>V<>W<>X<>YZ]
14079	ENSMUSG00000054115	CCDS79360	[C<>D<>EF<>G<>H<>I<>J<>K<>L]
14083	ENSMUSG00000031012	CCDS72343	[A<>B<>C<>D<>E<>F<>G<>H<>I<>J<>L<>M<>N<>O<>P<>Q<>R<>S<>T<>U<>V<>WX<>Y<>Z<>A1<>A2]
14086	ENSMUSG00000063972	CCDS16012	[A<>B<>C<>EF<>G<>H<>IJ<>K<>L<>M<>N]
14086	ENSMUSG00000063972	CCDS50581	[D<>EF<>G<>H<>IJ<>K<>L<>M<>N]
14091	ENSMUSG00000059981	CCDS52403	[A<>B<>C<>D<>E<>F<>G<>H<>I<>J<>KL<>M<>N<>O<>PQR]
14091	ENSMUSG00000059981	CCDS52404	[A<>B<>C<>D<>E<>F<>G<>H<>I<>J<>KL<>M<>N<>O<>P<>S<>T<>U]
14092	ENSMUSG00000039488	CCDS52721	[A<>F<>G<>H<>I<>J<>K<>L<>M<>N<>O<>P<>Q<>R<>S<>U<>V<>W<>X]
14095	ENSMUSG00000026587	CCDS56648	[A<>B<>C<>D<>E<>F<>GH<>I<>J<>K<>L<>M<>N<>O<>P<>Q<>R<>S<>T<>U<>V<>W<>Y]
14099	ENSMUSG00000063253	CCDS52608	[E<>F<>G]
14104	ENSMUSG00000006010	CCDS35733	[A<>B<>C<>D<>E<>F<>H<>I<>J<>K<>L<>M]
14108	ENSMUSG00000015968	CCDS36847	[B<>C<>D<>E<>F<>G<>H<>J<>K<>L<>N<>O<>P<>Q<>R<>S<>T<>U<>V<>W<>X<>Y<>Z<>A1<>A2<>A3<>A4<>A5<>A6<>A7<>A9<>A10<>A11<>A12<>A13<>A14<>A15<>A16<>A17<>A18<>A19<>A20<>A21<>A22<>A23<>A24<>A25]
14114	ENSMUSG00000029101	CCDS51472	[DE<>F<>G<>H<>I<>J<>K<>L<>M<>N<>O<>P<>Q<>RS]
14115	ENSMUSG00000024034	CCDS50053	[A<>BC<>D<>E<>F<>G<>H<>I<>J<>L<>N<>O<>P]
14118	ENSMUSG00000028066	CCDS79942	[A<>EF<>GH]
14122	ENSMUSG00000054423	CCDS36806	[A<>B<>C<>D<>E<>F<>G<>H<>I<>J<>K<>MN<>O<>P<>Q<>R<>S<>U<>W<>X<>Y<>Z<>A1<>A2<>A3<>A4<>A5<>A6<>A7]
14122	ENSMUSG00000054423	CCDS36807	[A<>B<>C<>D<>E<>F<>G<>H<>I<>J<>K<>L<>MN<>O<>P<>Q<>R<>T<>U<>V<>W<>X<>Y<>Z<>A1<>A2<>A3<>A4<>A5<>A6<>A7]
14127	ENSMUSG00000041180	CCDS50425	[A<>B<>C<>D<>E<>G<>H<>I<>K<>L<>MN<>O<>P<>Q<>R<>S<>T<>U<>V<>W<>X]
14132	ENSMUSG00000036528	CCDS21691	[A<>B<>C<>E<>G<>H<>I<>J<>K<>L<>M<>N<>O<>P<>Q<>R<>S<>T<>U<>V<>W<>X<>Y<>ZA1]
14137	ENSMUSG00000071657	CCDS29551	[B<>CD<>E<>F<>G<>H<>I<>J<>L<>MN<>P]
14137	ENSMUSG00000071657	CCDS70931	[D<>E<>F<>G<>H<>I<>J<>L<>MN<>P]
14138	ENSMUSG00000032517	CCDS23626	[A<>DE]
14139	ENSMUSG00000027833	CCDS79922	[D<>E<>F<>H]
14141	ENSMUSG00000050808	CCDS71111	[C<>D<>F]
14144	ENSMUSG00000014592	CCDS38981	[A<>B<>C<>F<>G<>H<>I<>J<>K<>L<>M<>N<>O<>P<>Q<>R<>S<>T<>U<>V<>W<>X<>Y<>Z]
14147	ENSMUSG00000002728	CCDS16827	[A<>C<>DE<>F<>G<>HI]
14150	ENSMUSG00000078627	CCDS25540	[A<>B<>C<>D]
14152	ENSMUSG00000064115	CCDS49885	[A<>D<>E<>F<>G<>H<>I<>K<>L]
14155	ENSMUSG00000025512	CCDS22019	[AB<>D<>E<>F<>G<>H<>I<>L<>M<>N]
14158	ENSMUSG00000024109	CCDS57112	[A<>C<>D<>F<>I<>J<>K<>L<>M<>N<>O<>P<>Q<>R<>T<>U<>V<>W<>X<>Y]
14158	ENSMUSG00000024109	CCDS57113	[A<>C<>D<>E<>F<>G<>I<>J<>K<>L<>M<>N<>O<>P<>Q<>R<>T<>U<>V<>W<>X<>Y]
14171	ENSMUSG00000037570	CCDS49728	[D<>E<>F<>G<>HI<>J<>K<>L<>M<>N<>O<>P<>Q]
14172	ENSMUSG00000058897	CCDS38636	[A<>B<>C<>D<>E<>F<>G<>H<>J<>K<>L<>M<>N<>P<>Q<>R<>T<>U<>V<>W<>X<>Y<>Z<>A1<>A2<>A3<>A4<>A5<>A7<>A8<>A9<>A11<>A13<>A14<>A16]
14172	ENSMUSG00000058897	CCDS38637	[A<>B<>C<>D<>E<>F<>G<>I<>J<>K<>L<>M<>N<>O<>P<>Q<>R<>S<>T<>U<>V<>W<>X<>Y<>Z<>A1<>A2<>A3<>A4<>A5<>A7<>A8<>A9<>A10<>A11<>A13<>A14<>A15]
14173	ENSMUSG00000036523	CCDS36408	[A<>B<>C<>D<>E<>F<>G<>H<>J<>L<>M<>N<>OP<>Q<>R<>S<>T<>U<>V<>WX<>Y<>Z<>A1<>A2<>A3<>A4<>A5<>A6<>A7<>A8<>A9<>A10]
14174	ENSMUSG00000047412	CCDS40568	[A<>B<>D<>E<>G]
14175	ENSMUSG00000042292	CCDS37147	[A<>BC<>D<>E<>F<>G<>H<>I<>J<>K<>L<>M<>OP]
14180	ENSMUSG00000000811	CCDS57437	[B<>C<>D<>E<>F<>G<>H<>K<>L<>M<>N<>O<>P<>Q]
14190	ENSMUSG00000056268	CCDS48384	[A<>B<>D<>E<>FG<>H<>I<>K<>L<>M<>N<>O<>P<>Q<>R<>T<>U<>V<>W<>X<>Y<>Z]
14193	ENSMUSG00000060703	CCDS16058	[A<>B<>C<>D<>F]
14194	ENSMUSG00000079426	CCDS51871	[A<>EF<>G<>H]
14196	ENSMUSG00000020682	CCDS25166	[A<>B<>C<>E<>F<>G<>IJ<>L]
14196	ENSMUSG00000020682	CCDS25167	[A<>B<>C<>E<>F<>G<>J<>L]
14197	ENSMUSG00000031970	CCDS52702	[BC<>E<>G]
14200	ENSMUSG00000030838	CCDS52250	[A<>B<>C<>D<>E<>F<>G<>H<>I<>J<>K<>L<>M<>N<>P<>Q<>R<>S<>T<>U<>V<>W<>X<>Y<>Z<>A1A2<>A3]
14204	ENSMUSG00000024743	CCDS50388	[A<>B<>C<>F<>G<>H<>I<>J<>K<>L<>M]
14206	ENSMUSG00000018572	CCDS78976	[G<>H]
14207	ENSMUSG00000031355	CCDS72472	[C<>DE<>F<>G<>H<>I<>J<>K<>L<>M<>N<>P<>Q]
14208	ENSMUSG00000027297	CCDS50674	[G<>I<>J<>K<>LM<>N<>O<>P<>Q<>R<>S<>T<>U<>VW]
14209	ENSMUSG00000054252	CCDS51465	[A<>B<>C<>E<>F<>G<>I<>J<>L<>M<>N<>O<>P<>Q<>R<>S<>T]
14209	ENSMUSG00000054252	CCDS51466	[A<>B<>E<>F<>G<>I<>J<>L<>M<>N<>O<>P<>Q<>R<>S<>T]
14209	ENSMUSG00000054252	CCDS57335	[A<>B<>C<>E<>F<>G<>I<>J<>KL<>M<>N<>O<>P<>Q<>R<>S<>T]
14210	ENSMUSG00000031154	CCDS72336	[ABC<>DE<>F<>G<>I<>J<>K<>L<>MN]
14211	ENSMUSG00000001036	CCDS56779	[A<>CD<>FG<>H<>I<>J<>K<>L]
14211	ENSMUSG00000001036	CCDS56780	[A<>B<>CD<>FG<>H<>I<>J<>K<>L]
14212	ENSMUSG00000020271	CCDS36125	[A<>B<>C<>D<>E<>F<>G<>H<>I<>J<>K<>L<>M]
14213	ENSMUSG00000033174	CCDS51844	[D<>E<>F<>G<>H<>J<>K]
14215	ENSMUSG00000025437	CCDS57261	[C<>D<>E<>F<>G<>H<>I<>J<>K<>L<>M<>N<>P<>Q<>R<>S<>T<>U<>V<>W<>YZ<>A1<>A2]
14215	ENSMUSG00000025437	CCDS80064	[C<>D<>E<>F<>G<>H<>I<>J<>K<>L<>M<>N<>P<>Q<>R<>S<>T<>U<>V<>W<>Y<>A1<>A2]
14216	ENSMUSG00000031285	CCDS53209	[C<>D<>E<>FG<>HI<>J]
14218	ENSMUSG00000060961	CCDS57352	[A<>B<>D<>E<>F<>H<>I<>J<>K<>L<>M<>N<>O<>P<>Q<>R<>S<>T<>U<>V<>W<>X<>Y<>Z]
14221	ENSMUSG00000026289	CCDS56637	[A<>B<>C<>D<>E<>F<>G<>H<>I<>J<>K<>L<>M<>N<>O<>P<>Q<>R<>S]
14224	ENSMUSG00000027624	CCDS71169	[A<>BC<>D<>E<>F<>G<>H<>I<>J<>K<>LM<>O<>P<>Q<>S<>T<>U<>V<>W<>X]
14224	ENSMUSG00000027624	CCDS71170	[A<>BC<>D<>E<>F<>G<>H<>I<>J<>K<>M<>O<>Q<>S<>T<>U<>V<>W<>X]
14228	ENSMUSG00000037697	CCDS36895	[A<>B<>D<>E<>F<>G<>H<>I<>J<>K<>L<>M<>N<>O]
14232	ENSMUSG00000064179	CCDS51973	[A<>B<>C<>D<>F<>G<>H<>I<>J<>K<>M<>N<>O]
14232	ENSMUSG00000064179	CCDS71879	[A<>B<>C<>F<>G<>H<>I<>J<>K<>M<>N<>O]
14233	ENSMUSG00000020456	CCDS56758	[A<>B<>C<>E<>F<>G<>H<>I<>J<>L<>M<>N<>O<>P<>Q<>R<>S<>T<>U<>V<>W<>X<>Y]
14234	ENSMUSG00000020173	CCDS36113	[A<>C<>D<>E<>F<>G<>H<>I<>J<>L<>M<>N<>O<>PQ<>R]
14234	ENSMUSG00000020173	CCDS70144	[A<>C<>D<>E<>F<>H<>I<>J<>L<>M<>N<>O<>PQ<>R]
14236	ENSMUSG00000028944	CCDS19130	[A<>BC<>D<>F<>GH<>J<>K<>L<>M<>N<>O<>P<>Q<>R<>S<>T]
14236	ENSMUSG00000028944	CCDS51437	[H<>J<>K<>L<>M<>N<>O<>P<>Q<>R<>S<>T]
14236	ENSMUSG00000028944	CCDS80231	[E<>F<>GH<>IJ<>K<>L<>M<>N<>O<>P<>Q<>R<>S<>T]
14238	ENSMUSG00000039844	CCDS38091	[A<>D<>E<>F<>G<>H<>I<>J<>K<>L<>M<>N<>O<>Q<>R<>S<>T<>U<>V<>W<>X<>Y<>Z<>A1<>A2<>A3]
14238	ENSMUSG00000039844	CCDS38092	[A<>D<>F<>G<>H<>I<>J<>K<>L<>M<>N<>O<>P<>Q<>R<>S<>T<>U<>V<>W<>X<>Y<>Z<>A1<>A2<>A3]
14243	ENSMUSG00000051910	CCDS40097	[C<>D<>E<>F<>G<>I<>J<>M<>N<>P<>Q<>RS<>T<>U]
14243	ENSMUSG00000051910	CCDS40098	[C<>D<>E<>F<>G<>I<>J<>K<>LM<>N<>P<>Q<>RS<>T<>U]
14243	ENSMUSG00000051910	CCDS52369	[C<>D<>E<>F<>G<>HI<>J<>LM<>N<>P<>Q<>RS<>T<>U]
14244	ENSMUSG00000021363	CCDS26471	[A<>B<>C<>D<>EF<>G<>H<>I<>J<>K<>L<>NO<>P]
14244	ENSMUSG00000021363	CCDS49244	[A<>B<>C<>F<>G<>H<>I<>J<>K<>L<>P]
14246	ENSMUSG00000053436	CCDS50049	[C<>D<>E<>F<>G<>H<>I<>J<>L<>MN<>O]
14249	ENSMUSG00000025326	CCDS80734	[D<>E<>F<>G<>H<>I<>J<>KL]
14250	ENSMUSG00000027680	CCDS50891	[A<>B<>C<>DE<>F<>G<>H<>I<>J<>K<>L<>MNO<>P<>Q<>R<>S<>TU]
14253	ENSMUSG00000025025	CCDS38023	[D<>E<>F<>G<>H]
14254	ENSMUSG00000006386	CCDS71421	[A<>B<>C<>D<>E<>F<>G<>H<>I<>J<>K<>L<>M<>N<>P<>Q<>R<>S<>T<>U<>V<>W<>X]
14254	ENSMUSG00000006386	CCDS80122	[A<>B<>C<>E<>F<>G<>H<>I<>J<>K<>L<>M<>NO<>P<>Q<>R<>S<>T<>U<>V<>W<>X]
14255	ENSMUSG00000024240	CCDS70868	[B<>C]
14257	ENSMUSG00000039153	CCDS50116	[BC<>D<>E<>F<>G<>H<>I]
14257	ENSMUSG00000039153	CCDS70815	[BC<>D<>G<>H<>I]
14259	ENSMUSG00000036502	CCDS72367	[A<>B<>C<>D<>F<>G<>H<>I<>J]
14260	ENSMUSG00000035062	CCDS81154	[A<>BC<>DE<>FG]
14262	ENSMUSG00000020823	CCDS48988	[A<>BC<>D<>E<>F<>G<>H<>I<>J<>K<>L<>M<>N<>O<>P<>R]
14263	ENSMUSG00000023902	CCDS79510	[ABC<>F<>GHIJ]
14265	ENSMUSG00000018395	CCDS78947	[A<>B<>C<>D<>E<>F<>G<>H<>I<>K<>M<>N<>O<>P<>Q<>R<>S<>T]
14267	ENSMUSG00000028693	CCDS71451	[A<>B<>C<>E<>G<>H<>I<>J<>K<>L<>M<>N<>O]
14268	ENSMUSG00000021557	CCDS36686	[D<>E<>F<>G<>H<>I<>J<>K<>L<>MN<>O<>P<>Q<>R<>S<>T<>V<>W<>X<>Y<>Z<>A1<>A2<>A3<>A5]
14268	ENSMUSG00000021557	CCDS70470	[D<>E<>F<>G<>H<>I<>J<>K<>L<>MN<>O<>P<>Q<>R<>S<>T<>V<>W<>X<>Y<>Z<>A1<>A2<>A3<>A4]
14270	ENSMUSG00000027660	CCDS71230	[A<>C<>D<>E<>G<>H<>I]
14273	ENSMUSG00000025369	CCDS24278	[A<>B<>C<>D<>E<>F<>G<>H<>I<>J<>K<>L<>M<>N<>O<>P<>Q<>S<>T<>U<>V<>W<>X<>Y<>Z<>A1<>A2<>A5]
14275	ENSMUSG00000031788	CCDS52639	[C<>D<>E<>FG<>H<>I<>J<>K<>L<>M<>O<>P<>Q<>R<>S<>T<>U<>V]
14276	ENSMUSG00000024122	CCDS37483	[A<>BC<>D<>E<>F<>G<>H<>I<>J<>K<>L<>M<>N<>Q]
14276	ENSMUSG00000024122	CCDS70767	[C<>D<>E<>F<>G<>H<>I<>J<>K<>L<>M<>N<>OP]
14277	ENSMUSG00000037013	CCDS50225	[A<>B<>C<>D<>F<>G<>H<>I<>J<>K]
14278	ENSMUSG00000044252	CCDS57115	[P<>Q<>RS<>T<>U<>V<>W<>X<>Y<>Z<>A1<>A2<>A3<>A4]
14279	ENSMUSG00000034116	CCDS50159	[ABC<>D<>E<>F<>G<>H<>I<>J<>K<>L<>M<>N<>O<>P<>Q<>R<>S<>T<>U<>V<>W<>X<>Z<>A1<>A2<>A3]
14280	ENSMUSG00000038861	CCDS79978	[C<>D<>EF<>G<>H<>I<>J<>K<>L<>M<>N]
14281	ENSMUSG00000026904	CCDS57173	[A<>C<>D<>E<>F<>G<>H<>J<>K<>L<>M<>N<>O<>P<>Q<>R<>S<>T<>U<>V<>W<>X<>Y<>Z<>A2]
14283	ENSMUSG00000022900	CCDS49841	[A<>B<>C<>D<>E<>F<>G<>I]
14284	ENSMUSG00000031558	CCDS71586	[A<>B<>C<>D<>E<>F<>G<>H<>I<>J<>K<>L<>M<>N<>O<>P<>Q<>R<>S<>T<>U<>V<>W<>X<>Y<>Z<>A1<>A2<>A3<>A4<>A5<>A6<>A7<>A8<>A9<>A10<>A11<>A12<>A13]
14285	ENSMUSG00000029227	CCDS19346	[A<>B<>C<>D<>E<>F<>G<>H<>J<>L<>M<>N<>O<>P<>Q<>R<>S]
14285	ENSMUSG00000029227	CCDS51520	[A<>B<>C<>D<>E<>F<>G<>H<>J<>K<>L<>M<>N<>O<>P<>Q<>R<>S]
14285	ENSMUSG00000029227	CCDS51521	[A<>B<>C<>D<>E<>F<>G<>H<>J<>L<>M<>O<>P<>Q<>R<>S]
14288	ENSMUSG00000002459	CCDS48213	[A<>C<>EF<>G<>H<>I]
14288	ENSMUSG00000002459	CCDS69859	[F<>G<>H<>I]
14289	ENSMUSG00000032036	CCDS57667	[C<>D<>E<>F<>G<>H<>I<>J<>K<>L<>M<>O<>R<>S<>T]
14289	ENSMUSG00000032036	CCDS80973	[A<>D<>E<>F<>G<>H<>I<>J<>K<>L<>M<>N<>OP<>R<>S<>T]
14290	ENSMUSG00000045095	CCDS20377	[A<>B<>C<>DE<>F<>G<>H<>I<>J<>K<>L<>M<>N<>OP<>Q<>R<>S<>T<>W<>X<>Y<>Z<>A1<>A4A5]
14291	ENSMUSG00000025892	CCDS52715	[A<>B<>C<>D<>E<>F<>G<>H<>I<>K<>L<>M<>N<>O<>Q<>S]
14292	ENSMUSG00000020728	CCDS36359	[A<>B<>C<>E<>F<>G<>H<>I<>J<>K<>L<>M<>N<>O<>P<>Q<>R<>S<>T<>U<>X<>Y<>Z<>A1<>A2<>A3]
14292	ENSMUSG00000020728	CCDS48967	[W<>Z<>A1<>A2<>A3]
14293	ENSMUSG00000031586	CCDS72112	[A<>B<>C<>D<>E<>IJK<>L<>M]
14296	ENSMUSG00000022952	CCDS28339	[CD<>E<>F<>I<>J]
14296	ENSMUSG00000022952	CCDS49917	[A<>D<>E<>F<>G<>I<>J]
14297	ENSMUSG00000034255	CCDS25517	[D<>EF<>G<>H<>I<>K<>L<>M<>N<>O<>P<>Q<>R<>S<>T<>U]
14297	ENSMUSG00000034255	CCDS56815	[A<>EF<>G<>H<>I<>K<>L<>M<>N<>O<>P<>Q<>R<>S<>T<>U]
14299	ENSMUSG00000023286	CCDS71536	[B<>DE<>F<>G<>I]
14300	ENSMUSG00000026930	CCDS57158	[A<>C<>D<>E<>F<>G<>H<>I<>J<>L<>NO<>P<>Q]
14300	ENSMUSG00000026930	CCDS57159	[B<>C<>D<>E<>F<>G<>H<>I<>J<>L<>M<>NO<>P<>Q]
14301	ENSMUSG00000026799	CCDS79764	[E<>F<>H<>I<>J<>K]
14302	ENSMUSG00000050390	CCDS71475	[B<>D<>E<>F<>G<>H<>I]
14303	ENSMUSG00000043850	CCDS17369	[A<>FG]
14304	ENSMUSG00000026927	CCDS50541	[A<>C<>D<>E<>F<>G<>H<>I<>J]
14312	ENSMUSG00000022656	CCDS28204	[A<>C<>D<>E<>F<>J<>K<>M<>N]
14312	ENSMUSG00000022656	CCDS28205	[A<>C<>D<>E<>F<>J<>KL]
14313	ENSMUSG00000034403	CCDS41071	[C<>F]
14314	ENSMUSG00000020451	CCDS24360	[H<>I<>J<>K<>L<>M<>N<>O<>P<>Q<>S]
14315	ENSMUSG00000018841	CCDS70267	[A<>B<>C<>E<>G<>H<>I<>J<>K]
[truncated: 584 more rows]
