# Supplementary material for: Assisted transcriptome reconstruction and splicing orthology
Source: BMC Genomics. 2016 Nov 11;17(Suppl 10):786. doi: 10.1186/s12864-016-3103-6 (PMC5123294; doi:10.1186/s12864-016-3103-6)
Supplement: Supplementary file 2 — Results.tar. Compressed folder containing csv files listing the results. (GZ 3942 kb) [file 12864_2016_3103_MOESM2_ESM.gz › Additional_file_2_Results/Details/YetToBeFoundInMouse.csv]

GenePairId	HumanEns	HumanCCDS	HumanTranscript
1	ENSG00000000460	CCDS1285	[D<>E<>F<>G<>H<>I<>J<>K<>L<>M<>N<>O<>P<>Q<>R<>S<>T<>U<>V<>W<>X<>Y]
7	ENSG00000001629	CCDS47639	[A<>B<>C<>D<>E<>F<>G<>H<>I<>J<>K<>L<>M<>N<>O<>P<>QR<>S<>T]
44	ENSG00000006025	CCDS11515	[C<>D<>E<>F<>G<>H<>I<>J<>K<>L<>M<>N<>O<>P<>Q<>R<>S<>T<>U<>V<>W<>X]
58	ENSG00000006740	CCDS45616	[A<>B<>C<>D<>E<>F<>G<>H<>I<>J<>K<>L<>M<>N<>O<>P<>Q<>R<>S<>T<>V]
81	ENSG00000008300	CCDS2775	[AB<>C<>DE<>F<>G<>H<>I<>J<>K<>L<>M<>N<>O<>P<>Q<>R<>S<>T<>U<>V<>W<>X<>Y<>Z<>A1<>A2<>A3<>A4<>A5<>A6<>A7<>A8<>A9<>A10<>A11]
104	ENSG00000010610	CCDS8562	[A<>B<>D<>E<>F<>G<>H<>I<>J]
108	ENSG00000011028	CCDS11634	[A<>B<>C<>D<>E<>F<>G<>H<>I<>J<>K<>L<>M<>N<>O<>P<>Q<>R<>S<>T<>U<>V<>W<>X<>Y<>Z<>A1<>A2<>A3<>A5]
126	ENSG00000013364	CCDS10656	[C<>D<>E<>F<>G<>H<>I<>J<>K<>L<>M<>N<>O<>PQ]
144	ENSG00000017483	CCDS14293	[C<>D<>E<>F<>G<>H<>I<>J<>K<>L<>M<>N<>O<>P<>Q]
163	ENSG00000023608	CCDS9755	[B<>C<>D<>E<>F<>G<>H<>I<>J<>L]
189	ENSG00000030582	CCDS11483	[C<>D<>E<>F<>G<>H<>I<>J<>K<>L<>M<>N]
191	ENSG00000031691	CCDS4925	[B<>C<>E<>F<>G<>H<>I<>J]
214	ENSG00000039537	CCDS3936	[A<>B<>C<>D<>E<>F<>G<>H<>I<>J<>K<>L<>M<>N<>P<>Q<>R]
221	ENSG00000041982	CCDS6811	[A<>B<>C<>D<>E<>F<>G<>H<>I<>J<>K<>L<>M<>N<>O<>P<>Q<>R<>S<>T<>U<>V<>W<>X<>Y<>Z<>A1]
247	ENSG00000048462	CCDS10552	[AB<>C<>E]
254	ENSG00000049283	CCDS11570	[A<>B<>C<>D<>E<>F<>H<>I<>J]
322	ENSG00000064102	CCDS8708	[A<>B<>C<>D<>E<>F<>G<>H<>I<>J<>K<>L<>M<>N<>O<>Q]
351	ENSG00000065526	CCDS164	[A<>B<>C<>D<>E<>F<>G<>H<>I<>J<>L<>M<>N<>O<>P]
367	ENSG00000066735	CCDS45171	[A<>B<>C<>D<>E<>F<>G<>H<>I<>J<>K<>L<>M<>O<>P]
368	ENSG00000066739	CCDS9944	[A<>B<>C<>D<>E<>F<>G<>H<>I<>J<>K<>L<>M<>N<>O<>P<>Q<>R<>S<>T<>U<>V<>W<>X<>Y<>Z<>A1<>A2<>A3<>A4<>A5<>A6A7<>A8<>A9<>A10<>A11<>A12<>A13<>A14<>A15<>A16<>A17]
383	ENSG00000068024	CCDS2529	[A<>B<>C<>D<>E<>F<>G<>H<>I<>J<>K<>L<>M<>N<>OP<>Q<>R<>S<>T<>U<>V<>W<>X<>Y<>Z<>A1]
389	ENSG00000068654	CCDS42706	[A<>B<>C<>D<>E<>F<>H<>I<>J<>K<>L<>M<>N<>O<>P<>Q<>R<>S<>T<>U<>V<>W<>X<>Y<>Z<>A1<>A2<>A3<>A4<>A5<>A6<>A7<>A8<>A9]
398	ENSG00000069206	CCDS6045	[A<>B<>C<>D<>E<>F<>G<>H<>I<>J<>K<>L<>M<>N<>O<>P<>Q<>R<>S<>T<>V<>W]
446	ENSG00000072182	CCDS2442	[AB<>C<>D<>E<>G<>H<>I<>J<>K]
461	ENSG00000073734	CCDS46444	[A<>B<>C<>D<>E<>F<>G<>H<>I<>J<>K<>L<>M<>N<>O<>Q<>R<>S<>T<>U<>V<>W<>X<>Y<>Z<>A1<>A2]
467	ENSG00000074047	CCDS33283	[A<>B<>C<>D<>E<>F<>G<>HI<>J<>K<>L<>M<>N]
477	ENSG00000074657	CCDS11969	[A<>B<>C<>D<>E<>F<>G<>H]
480	ENSG00000074755	CCDS11043	[A<>B<>C<>D<>E<>F<>G<>H<>I<>J<>K<>L<>M<>N<>O<>P<>R<>S<>T<>U<>V<>W<>X<>Y<>Z<>A1<>A2<>A3<>A4<>A5<>A6<>A7<>A8<>A9<>A10<>A11<>A12<>A13<>A14<>A15A16<>A17<>A18<>A19<>A20<>A21<>A22<>A23<>A24<>A25A26<>A27A28<>A29<>A30<>A31<>A32<>A33]
491	ENSG00000075218	CCDS14074	[AB<>C<>D<>E<>F<>G<>H<>I<>J<>L<>M]
504	ENSG00000075539	CCDS43227	[A<>B<>C<>D<>E<>F<>G<>H<>I<>J<>K<>L<>M<>N<>O<>P<>Q<>R<>S<>T<>U<>V<>W<>X<>Y<>Z<>A1<>A2<>A3<>A4<>A5<>A6<>A7<>A8<>A9<>A10<>A11<>A12<>A13<>A14<>A15<>A16<>A17<>A18<>A19<>A20<>A21<>A22<>A23<>A24<>A25<>A26<>A27<>A28<>A29<>A30<>A31<>A32<>A33<>A34<>A35]
535	ENSG00000077420	CCDS31167	[A<>B<>C<>D<>E<>F<>G<>H<>I<>J<>K<>M<>N]
538	ENSG00000077514	CCDS8233	[A<>B<>C<>D<>E<>F<>G<>HI<>K<>L<>M<>N]
609	ENSG00000083642	CCDS41878	[A<>B<>C<>D<>E<>F<>G<>H<>I<>J<>K<>L<>M<>N<>O<>P<>Q<>R<>S<>T<>U<>V<>W<>X<>Y<>Z<>A1<>A2<>A3<>A4A5<>A6<>A7<>A8<>A9]
629	ENSG00000084734	CCDS1757	[A<>B<>C<>D<>E<>F<>G<>H<>I<>J<>K<>L<>M<>N<>O<>P<>QR<>S<>T]
631	ENSG00000085185	CCDS14616	[A<>B<>C<>D<>E<>F<>G<>I<>J<>K<>L<>M]
642	ENSG00000085872	CCDS42518	[A<>B<>C<>D<>E<>F<>G<>H<>I<>J<>K<>L<>M<>N<>O<>P<>QR]
646	ENSG00000086159	CCDS31798	[AB<>C<>D<>EF]
655	ENSG00000086758	CCDS35301	[A<>B<>C<>D<>E<>F<>G<>H<>I<>J<>K<>L<>M<>N<>O<>P<>Q<>R<>S<>T<>U<>V<>W<>X<>Y<>Z<>A1<>A2<>A3<>A4<>A5<>A6<>A7<>A8<>A9<>A10<>A11<>A12<>A13<>A14<>A15<>A16<>A17<>A19<>A20<>A21<>A22<>A23<>A24<>A25<>A26<>A27<>A28<>A29<>A30<>A31<>A32<>A33<>A34<>A35<>A36<>A37<>A38<>A39<>A40<>A41<>A42<>A43<>A44<>A45<>A46<>A47<>A48<>A49<>A50<>A51<>A52<>A53<>A54<>A55<>A56]
690	ENSG00000088827	CCDS13060	[B<>C<>D<>E<>F<>G<>H<>I<>J<>K<>L<>M<>N<>O<>P<>Q<>R<>S<>T<>U<>V]
691	ENSG00000088881	CCDS46573	[A<>C<>D<>E<>F<>G<>H<>I<>J<>K<>L<>M<>N<>O<>P<>Q<>R]
693	ENSG00000088926	CCDS3847	[A<>B<>C<>D<>E<>F<>G<>H<>J<>K<>L<>M<>N<>O]
700	ENSG00000089091	CCDS46582	[A<>B<>C<>D<>F<>G<>H<>I<>J<>L<>M<>O<>P<>Q<>R<>S<>T<>U<>V<>W]
710	ENSG00000089847	CCDS45925	[A<>B<>C<>D<>E<>F<>G<>H<>I<>J<>K<>L<>M<>N<>O<>P<>Q<>R<>S<>T<>U]
711	ENSG00000089902	CCDS9974	[A<>BC<>D<>E<>F<>G<>H<>I<>J<>K<>L<>M]
730	ENSG00000090905	CCDS10624	[A<>B<>C<>D<>E<>F<>G<>H<>I<>J<>K<>L<>M<>N<>O<>P<>Q<>R<>S<>T<>U<>V<>W<>X<>Y]
743	ENSG00000091656	CCDS47878	[A<>BC<>D<>E<>F<>G<>H<>I<>J<>K]
759	ENSG00000092607	CCDS30816	[C<>D<>E<>F<>G<>H<>I]
765	ENSG00000092929	CCDS11730	[A<>B<>C<>D<>E<>F<>G<>H<>I<>J<>K<>L<>M<>N<>O<>PQ<>R<>S<>T<>U<>V<>W<>X<>Y<>Z<>A1<>A2<>A3<>A4<>A5<>A6<>A7A8]
805	ENSG00000099625	CCDS12057	[A<>B<>C<>D<>E<>F<>G<>HI]
815	ENSG00000099940	CCDS13784	[A<>B<>C<>E<>F]
819	ENSG00000099954	CCDS77646	[E<>F<>G<>H<>I<>J<>K<>L<>M<>N<>OP<>Q<>R<>T<>U<>V]
834	ENSG00000100056	CCDS13756	[A<>B<>C<>E<>F<>G<>H<>I<>J<>K]
835	ENSG00000100065	CCDS13948	[C<>D<>E<>F<>G<>H<>I<>J<>K<>L<>M<>N<>O<>P<>Q<>R<>S<>T<>U<>V]
873	ENSG00000100307	CCDS13986	[A<>B<>C<>D<>EF<>G]
904	ENSG00000100485	CCDS9697	[A<>B<>C<>D<>E<>F<>G<>H<>IJ<>K<>L<>M<>N<>O<>P<>Q<>R<>S<>T<>U<>V<>W<>X]
924	ENSG00000100629	CCDS32130	[A<>B<>C<>D<>E<>F<>G<>H<>I<>J<>K<>L<>M<>N<>O<>P<>Q<>R<>S<>T<>U<>V<>X]
927	ENSG00000100650	CCDS32109	[A<>B<>C<>D<>E<>F<>GH]
933	ENSG00000100744	CCDS32153	[C<>D]
973	ENSG00000101190	CCDS13506	[A<>B<>C<>DE<>F<>G]
982	ENSG00000101251	CCDS59443	[A<>B<>C<>D<>E<>F<>G<>H<>I<>J<>K<>L<>M<>N<>O<>Q<>S<>T]
1004	ENSG00000101425	CCDS13303	[AB<>C<>D<>E<>F<>G<>H<>I<>J<>K<>M<>O<>P<>Q<>R]
1018	ENSG00000101493	CCDS74234	[A<>B<>D<>E<>F]
1022	ENSG00000101639	CCDS32792	[A<>B<>C<>D<>E<>FG<>H<>I<>J<>K<>L<>M<>N<>O<>P<>Q<>R<>S<>T<>U<>V<>W<>X<>Y<>Z<>A1<>A2<>A3<>A4<>A5<>A6<>A7<>A8<>A10<>A11<>A12<>A13<>A14<>A15<>A16<>A17<>A18<>A19<>A20]
1024	ENSG00000101695	CCDS11902	[A<>BC<>D<>E<>F<>G]
1028	ENSG00000101868	CCDS14214	[A<>C<>D<>E<>F<>G<>H<>I<>J<>K<>L<>M<>N<>O<>P<>Q<>R<>S<>T<>U<>V<>W<>X<>Y<>Z<>A1<>A2<>A3<>A4<>A5<>A6<>A7<>A8<>A9<>A10<>A11<>A12]
1056	ENSG00000102287	CCDS14703	[A<>C<>D<>E<>F<>G<>H<>I<>J]
1079	ENSG00000102837	CCDS9440	[A<>B<>C<>D<>G]
1136	ENSG00000103742	CCDS10206	[A<>B<>C<>D<>E<>F<>G<>H<>I<>K<>L<>M<>N<>O<>P<>Q<>R<>S<>T<>U]
1142	ENSG00000104043	CCDS32238	[B<>C<>D<>E<>F<>G<>H<>I<>J<>K<>L<>M<>O<>P<>Q<>R<>S<>T<>U<>V<>W<>X<>Y<>Z<>A1<>A2<>A3]
1207	ENSG00000104969	CCDS12094	[A<>B<>D<>E<>F<>G<>H<>I<>J<>K]
1219	ENSG00000105131	CCDS12327	[B<>D<>E<>F<>G<>H<>I]
1233	ENSG00000105251	CCDS12125	[A<>C<>D<>E<>F<>G]
1303	ENSG00000105875	CCDS34758	[A<>B<>C<>D<>E<>F<>G<>I<>J<>K<>L<>M<>N<>O<>P]
1304	ENSG00000105877	CCDS64602	[AB<>C<>D<>E<>F<>G<>H<>I<>J<>K<>L<>M<>N<>O<>P<>Q<>R<>S<>T<>U<>V<>W<>X<>Y<>Z<>A1<>A2<>A3<>A4<>A5<>A6<>A7<>A8<>A9<>A10<>A11<>A12<>A13<>A14<>A15A16<>A17A18<>A19<>A20<>A21<>A22<>A23<>A24<>A25<>A26<>A27<>A28<>A29<>A30<>A31<>A32<>A33<>A34<>A35<>A36<>A37<>A38<>A39A40<>A42<>A43<>A44<>A45<>A46<>A47<>A48<>A49<>A50<>A51<>A52<>A53<>A54<>A55<>A56<>A57<>A58<>A59<>A60<>A61A62]
1361	ENSG00000106686	CCDS43785	[A<>BC<>G<>H<>I<>J<>K<>L<>M]
1365	ENSG00000106771	CCDS43858	[A<>B<>C<>D<>E<>F<>G<>H<>I<>J<>K<>L<>N<>O<>P<>Q<>R<>S]
1376	ENSG00000107159	CCDS6585	[A<>B<>C<>D<>E<>F<>G<>H<>I<>J<>L]
1381	ENSG00000107281	CCDS7024	[A<>B<>C<>E<>F<>G<>H<>I<>J]
1389	ENSG00000107404	CCDS22	[A<>B<>C<>D<>E<>F<>G<>H<>I<>J<>K<>M<>N<>O<>P]
1392	ENSG00000107554	CCDS7485	[A<>B<>C<>D<>E<>G<>H<>I<>J<>K<>L<>M<>N<>O<>P<>Q]
1399	ENSG00000107651	CCDS7618	[A<>B<>C<>D<>E<>F<>G<>H<>I<>J<>K<>L<>N<>O<>P<>Q<>R<>S]
1439	ENSG00000108506	CCDS45750	[A<>BC<>D<>E<>F<>G<>H<>I<>J<>K<>L<>M<>N<>O<>P<>Q<>R<>S<>T<>U<>V<>W<>X<>Y<>Z]
1471	ENSG00000108799	CCDS32659	[C<>D<>E<>F<>G<>H<>I<>J<>K<>L<>M<>N<>O<>P<>Q<>R<>S<>T<>U]
1479	ENSG00000108848	CCDS11573	[A<>B<>C<>D<>E<>F<>G<>H<>I<>JK]
1494	ENSG00000109062	CCDS11705	[AB<>C<>D<>E<>F<>G]
1502	ENSG00000109101	CCDS11232	[A<>B<>D<>E<>F<>G<>H<>I]
1510	ENSG00000109265	CCDS43230	[A<>B<>C<>D<>EF<>G<>H<>I]
1530	ENSG00000109756	CCDS43277	[B<>C<>D<>E<>F<>G<>H<>I<>J<>K<>L<>M<>N<>O<>P<>Q<>R<>S<>T<>U<>V<>W<>X<>Y]
1564	ENSG00000110328	CCDS7807	[A<>B<>C<>D<>E<>F<>H<>I<>J<>K<>L]
1579	ENSG00000110844	CCDS31796	[A<>BC<>D<>E<>F<>G<>H<>I<>J<>K<>L<>M<>N<>O<>P<>Q<>R<>S<>T<>U<>V<>W<>Y<>Z<>A1<>A2]
1588	ENSG00000111011	CCDS31920	[A<>B<>C<>D<>E<>F<>G<>I<>J<>K]
1594	ENSG00000111181	CCDS8501	[C<>D<>E<>F<>G<>H<>I<>J<>K<>L<>M<>N<>O<>P]
1605	ENSG00000111269	CCDS8651	[A<>B<>C<>E]
1631	ENSG00000111727	CCDS9097	[A<>B<>C<>D<>E<>F<>G<>H<>I<>J<>K<>L<>M<>N<>OP]
1653	ENSG00000112139	CCDS47417	[A<>B<>C<>D<>E<>F<>G<>H<>I<>J<>K<>L<>M<>N<>O<>P<>Q]
1754	ENSG00000113716	CCDS54935	[A<>B<>C<>D<>E<>FGH<>I<>J<>K<>L<>M<>N<>O<>P<>Q<>R<>S<>T<>U]
1756	ENSG00000113721	CCDS4303	[A<>B<>C<>D<>E<>F<>G<>H<>J<>K<>L<>M<>N<>O<>P<>Q<>R<>S<>T<>U<>V<>W]
1786	ENSG00000114423	CCDS2948	[A<>B<>C<>D<>E<>F<>G<>H<>I<>J<>K<>L<>M<>N<>O<>P<>Q<>R]
1793	ENSG00000114541	CCDS46863	[A<>B<>C<>D<>E<>F<>G<>H<>I<>J<>K<>L<>M<>N<>O<>P<>Q<>R<>S<>T<>U<>V<>W]
1796	ENSG00000114631	CCDS3044	[A<>BC<>D<>E<>F<>G<>H<>I]
1804	ENSG00000114739	CCDS2679	[A<>B<>C<>D<>F<>G<>H<>I<>J<>K<>L]
1839	ENSG00000115266	CCDS12068	[A<>B<>C<>D<>EF<>G<>H<>IJ<>K<>L<>M<>N<>O<>P]
1862	ENSG00000115526	CCDS2047	[C<>D<>E<>F<>G]
1891	ENSG00000115904	CCDS1802	[A<>B<>C<>D<>E<>F<>G<>H<>I<>J<>K<>L<>M<>N<>O<>P<>Q<>R<>S<>T<>U<>V<>W]
1943	ENSG00000116668	CCDS1367	[C<>D<>E<>F<>G<>H<>I<>J<>K<>L<>M<>N<>O<>P<>Q<>R<>S<>T]
1948	ENSG00000116704	CCDS636	[A<>B<>C<>D<>E<>F<>G<>H<>I<>J<>K<>L]
1965	ENSG00000117000	CCDS448	[A<>B<>D<>E<>F<>G<>H<>I]
1972	ENSG00000117118	CCDS176	[A<>C<>D<>E<>F<>G<>H<>I]
1974	ENSG00000117143	CCDS1240	[A<>B<>C<>D<>E<>F<>G<>I<>J]
1988	ENSG00000117523	CCDS1296	[A<>C<>D<>E<>F<>G<>H<>I<>J<>K<>L<>M<>N<>O<>P<>Q<>R<>S<>T<>U<>V<>W<>X<>Y<>Z<>A1<>A2<>A3<>A4<>A5<>A6<>A7<>A9]
2085	ENSG00000119681	CCDS9831	[B<>C<>D<>E<>F<>G<>H<>I<>J<>K<>L<>M<>N<>O<>P<>Q<>R<>S<>T<>U<>V<>W<>X<>Y<>Z<>A1<>A2<>A3<>A4<>A5<>A6<>A7<>A8<>A9<>A10<>A11]
2087	ENSG00000119685	CCDS32124	[A<>B<>C<>D<>E<>F<>G<>H<>I<>J<>K<>L<>M<>N<>O<>P<>Q<>S<>T<>U<>V<>W<>X<>Y<>Z<>A2<>A3<>A4<>A5<>A6<>A8]
2098	ENSG00000119778	CCDS46227	[A<>B<>C<>D<>E<>F<>G<>H<>I<>J<>K<>L<>M<>N<>O<>PQ<>R<>WX<>Y<>Z<>A1<>A2<>A3<>A4<>A5<>A6<>A7<>A8]
2235	ENSG00000122376	CCDS7383	[A<>B<>C<>D<>F<>G<>H]
2236	ENSG00000122386	CCDS10494	[A<>BC<>D<>E<>F<>G]
2241	ENSG00000122545	CCDS75582	[D<>E<>F<>G<>H<>I<>J<>K<>L<>M<>N<>O]
2257	ENSG00000122733	CCDS43796	[ABC<>D<>E<>F<>G<>H<>I]
2297	ENSG00000123561	CCDS14518	[C<>D<>E<>F]
2315	ENSG00000123977	CCDS2470	[A<>B<>C<>D<>E<>F<>G<>H<>I<>J<>K<>L<>M]
2342	ENSG00000124251	CCDS13352	[A<>B<>C<>DE<>F]
2350	ENSG00000124374	CCDS46322	[C<>D<>E]
2361	ENSG00000124557	CCDS4614	[A<>C<>D<>E<>F<>G<>H]
2392	ENSG00000125122	CCDS32465	[AB<>C<>D<>E]
2416	ENSG00000125503	CCDS12916	[A<>B<>C<>D<>E<>F<>G<>H<>I<>J<>K<>L<>M<>N<>O<>PQ<>R<>S<>T<>U<>V<>W]
2464	ENSG00000125945	CCDS233	[A<>BC<>D]
2512	ENSG00000126934	CCDS12120	[A<>B<>C<>D<>E<>F<>G<>I<>J<>K<>L]
2522	ENSG00000127220	CCDS12355	[C<>D<>E<>F]
2543	ENSG00000127663	CCDS12138	[A<>B<>C<>D<>E<>F<>G<>H<>J<>K<>L<>M<>N<>O<>P<>Q<>R<>S<>T<>U<>V]
2552	ENSG00000127914	CCDS5622	[A<>B<>C<>D<>E<>F<>G<>H<>I<>J<>K<>L<>M<>N<>O<>P<>Q<>R<>S<>T<>U<>V<>W<>X<>Y<>Z<>A1<>A2<>A3<>A4<>A5<>A6<>A7<>A8<>A9<>A10<>A11<>A12<>A13<>A14<>A15<>A16<>A17<>A18<>A19<>A20<>A21<>A22<>A23<>A24]
2583	ENSG00000128512	CCDS47688	[A<>B<>C<>D<>E<>F<>G<>H<>I<>J<>K<>L<>M<>N<>O<>P<>Q<>R<>S<>T<>U<>V<>W<>X<>Y<>Z<>A1<>A2<>A3<>A4<>A5<>A6<>A8<>A9<>A10<>A11<>A12<>A13<>A14<>A15<>A16<>A17<>A18<>A19<>A20<>A21<>A22<>A23<>A24<>A25<>A26<>A27]
2611	ENSG00000128917	CCDS45232	[A<>C<>D<>E<>F<>G<>H<>I<>J<>K<>L]
2657	ENSG00000129933	CCDS32969	[A<>B<>C<>D<>E<>F<>G<>H<>I<>J<>K<>L<>MN<>O<>P<>Q<>R<>S<>T]
2665	ENSG00000130119	CCDS14360	[A<>BC<>D<>E<>F<>G<>H<>I<>J<>K<>L<>M<>N<>O<>P]
2667	ENSG00000130158	CCDS45975	[A<>B<>C<>D<>E<>F<>G<>H<>I<>J<>K<>L<>M<>N<>O<>P<>Q<>R<>S<>T<>U<>V<>Y<>Z<>A1<>A2<>A3<>A4<>A5<>A6<>A7<>A8<>A9<>A10<>A11<>A12<>A13<>A14<>A15<>A16<>A17<>A18<>A19<>A20<>A21<>A22<>A23<>A24]
2705	ENSG00000130559	CCDS35176	[A<>B<>C<>D<>E<>F<>G<>H<>I<>J<>K<>L<>M<>NO<>P<>Q<>R]
2719	ENSG00000130726	CCDS12985	[A<>B<>C<>D<>E<>F<>G<>H<>I<>J<>KL<>M<>N<>O<>P<>Q<>R]
2736	ENSG00000130881	CCDS12430	[A<>B<>D<>E<>F<>G<>H]
2765	ENSG00000131398	CCDS12793	[A<>B<>C<>D]
2798	ENSG00000132003	CCDS32924	[A<>B<>C<>D<>E<>F<>H<>I<>J<>K<>L<>M<>N]
2801	ENSG00000132017	CCDS32926	[A<>B<>C<>D<>E<>F<>G<>H<>I<>J<>K<>L<>N]
2808	ENSG00000132205	CCDS11828	[A<>B<>C<>D<>F<>G<>H<>I]
2816	ENSG00000132361	CCDS45572	[C<>D<>E<>F<>G<>H<>I<>J<>K<>L<>N<>O<>P<>Q<>R<>S<>T<>U<>V<>W<>X<>Y<>Z<>A1<>A2]
2821	ENSG00000132424	CCDS5043	[A<>B<>C<>D<>E<>F<>G<>H<>I<>JK]
2825	ENSG00000132464	CCDS3544	[A<>B<>D<>E<>F<>G<>H<>I]
2829	ENSG00000132510	CCDS32552	[A<>B<>C<>D<>E<>F<>G<>H<>I<>J<>K<>L<>M<>N<>O<>P<>Q<>R<>STU]
2868	ENSG00000132932	CCDS41873	[A<>BC<>D<>E<>F<>G<>H<>I<>J<>K<>L<>M<>N<>O<>P<>Q<>R<>S<>T<>U<>V<>W<>X<>Y<>Z<>A1<>A2<>A3<>A4<>A5<>A6<>A7<>A8<>A9<>A10<>A11<>A12]
2909	ENSG00000133874	CCDS6091	[A<>B<>C<>D<>EF<>G]
2913	ENSG00000133958	CCDS9911	[F<>G<>H<>I<>J<>K<>L<>M<>N<>O<>P<>Q<>R<>S<>T<>U<>V<>W<>X<>Y<>Z<>A1<>A2<>A3<>A4<>A5<>A6<>A7<>A8<>A9<>A10<>A11<>A12<>A13<>A14<>A15<>A16<>A17<>A18<>A19<>A20<>A21<>A22<>A23<>A24<>A25<>A26]
2944	ENSG00000134313	CCDS42650	[A<>B<>C<>D<>E<>F<>G<>H<>I<>J<>K<>L<>M<>N<>O<>P<>Q<>R<>S<>T<>U<>V<>W<>X<>Y<>A2<>A3<>A4<>A5]
2980	ENSG00000134852	CCDS3500	[A<>B<>C<>D<>E<>F<>G<>H<>I<>J<>K<>L<>M<>N<>O<>P<>Q<>S<>T<>U]
2985	ENSG00000134905	CCDS9514	[A<>B<>C<>D<>E<>F<>H<>I<>J<>K<>L<>M<>N<>O<>P]
2993	ENSG00000135045	CCDS6648	[A<>BC]
2996	ENSG00000135063	CCDS6629	[C<>D<>E<>F<>G<>H<>I<>J<>K<>L]
3073	ENSG00000135968	CCDS33268	[A<>B<>C<>D<>E<>F<>G<>H<>I<>J<>K<>L<>M<>N<>O<>P<>Q<>R<>S<>T<>V<>W<>X]
3094	ENSG00000136237	CCDS55093	[E<>F<>G<>H<>I<>J<>K<>L<>M<>N<>O<>P<>Q<>R<>S<>T<>U<>V<>W<>X<>Y<>Z<>A1]
3099	ENSG00000136273	CCDS34635	[A<>B<>C<>E<>F<>G<>H<>I]
3100	ENSG00000136274	CCDS47582	[B<>C<>E<>F<>G<>H<>I<>J]
3154	ENSG00000136883	CCDS6801	[G<>H<>I<>J<>K<>L<>M<>N<>O<>P<>Q<>R<>S<>T]
3163	ENSG00000136932	CCDS6730	[A<>B<>C<>D<>EF]
3195	ENSG00000137252	CCDS4956	[A<>B<>C<>D<>E<>F<>GH]
3236	ENSG00000137801	CCDS32194	[A<>B<>C<>E<>F<>G<>H<>I<>J<>K<>L<>M<>N<>O<>P<>Q<>R<>S<>T<>U<>V]
3251	ENSG00000137941	CCDS690	[A<>B<>C<>D<>E<>F<>G<>H<>I<>J<>K<>L<>M<>N<>P<>Q<>R<>S<>T<>U]
3276	ENSG00000138152	CCDS31301	[A<>C<>D<>E<>F<>G<>H<>I<>J<>K<>L<>M<>N<>O<>P]
3302	ENSG00000138459	CCDS2967	[C<>D<>F<>G<>H<>I]
3327	ENSG00000139044	CCDS8504	[A<>B<>C<>D<>E<>F<>G<>H<>I<>J<>K<>L<>M<>O<>P<>Q<>R<>S<>T<>U]
3342	ENSG00000139218	CCDS8748	[A<>B<>C<>D<>E<>F<>G<>H<>I<>J<>K<>LM<>N<>OP]
3355	ENSG00000139351	CCDS9087	[C<>D<>E<>F<>G<>H<>I<>J]
3363	ENSG00000139445	CCDS9126	[A<>B<>C<>E<>F<>G<>H<>I<>J]
3403	ENSG00000139971	CCDS32089	[C<>D<>E<>F<>G<>H<>I]
3404	ENSG00000139973	CCDS45121	[C<>D<>F<>G<>H<>I]
3405	ENSG00000139977	CCDS32088	[A<>CD<>E<>F]
3421	ENSG00000140323	CCDS10056	[A<>BC<>D<>E<>F<>G<>H<>I]
3422	ENSG00000140326	CCDS32209	[A<>B<>D<>E<>F<>G<>H<>I<>J<>K<>L<>M<>N<>O<>P<>Q<>R<>S<>T<>U<>V<>W<>X<>Z<>A1<>A2<>A3<>A4]
3428	ENSG00000140470	CCDS10383	[A<>B<>C<>D<>E<>F<>G<>H<>I<>J<>K<>L<>M<>N<>O<>Q<>R<>S<>T<>U<>V<>W]
3447	ENSG00000140829	CCDS10907	[A<>B<>D<>E<>F<>G<>H<>I<>J<>K<>L<>M<>N<>O<>P<>Q<>R<>S<>T<>U<>V<>W<>X<>Y<>Z<>A1]
3509	ENSG00000141682	CCDS11975	[A<>C]
3546	ENSG00000142513	CCDS12802	[A<>B<>C<>D<>E<>F<>G<>H<>I<>J<>KL]
3552	ENSG00000142606	CCDS30569	[AB<>C<>E<>F<>G<>H<>I<>J<>K<>L<>M<>N<>O<>P<>Q<>R<>S<>T<>U<>V<>W<>X<>Y]
3678	ENSG00000144460	CCDS46529	[A<>B<>D<>E<>G]
3690	ENSG00000144649	CCDS46808	[A<>BC<>D<>E<>F]
3702	ENSG00000144810	CCDS2934	[A<>C]
3709	ENSG00000144893	CCDS33876	[A<>B<>C<>D<>E<>F<>G<>H<>I<>J<>K<>L<>M<>O<>P<>Q<>R<>S<>T<>U<>V<>W<>X<>Y<>Z<>A1<>A2<>A3<>A4<>A5<>A6<>A7<>A8<>A9<>A10<>A11<>A12<>A13<>A14<>A15<>A16<>A17<>A18]
3740	ENSG00000145536	CCDS43299	[A<>C<>D<>E<>F<>G<>H<>I<>J<>K<>L<>M<>N<>O<>P<>Q<>R<>S<>T<>U<>V<>W<>X]
3776	ENSG00000146067	CCDS54954	[A<>BC<>D<>E<>G<>I<>J<>K]
3797	ENSG00000146350	CCDS43501	[A<>B<>C<>D<>E<>F<>G<>H<>I<>J<>K<>L<>M<>N<>O<>P<>Q<>R<>S<>T<>U<>V<>X<>Y<>Z<>A1<>A2<>A3<>A4<>A5<>A6<>A7]
3850	ENSG00000147421	CCDS6071	[A<>B<>C<>D<>E<>F<>G<>HI<>J]
3946	ENSG00000149308	CCDS41710	[A<>B<>C<>D<>E<>F<>H<>I<>J<>K<>L<>M<>N<>O<>P<>Q<>R<>S]
3947	ENSG00000149311	CCDS31669	[A<>B<>C<>D<>E<>F<>G<>H<>I<>J<>K<>L<>M<>N<>O<>P<>Q<>R<>S<>T<>U<>V<>W<>X<>Y<>Z<>A1<>A2<>A3<>A4<>A5<>A6<>A7<>A8<>A9<>A10<>A11<>A12<>A13<>A14<>A15<>A16<>A17<>A19<>A20<>A21<>A22<>A23<>A24<>A25<>A26<>A27<>A28<>A29<>A30<>A31<>A32<>A33<>A34<>A35<>A36<>A37]
3967	ENSG00000149609	CCDS13223	[A<>C]
3994	ENSG00000150456	CCDS9293	[C<>D<>E<>F]
3995	ENSG00000150471	CCDS54768	[A<>C<>D<>E<>F<>G<>H<>I<>J<>K<>L<>M<>N<>O<>P<>Q<>R<>S<>T<>U<>V<>W<>Y]
4016	ENSG00000150990	CCDS9261	[A<>B<>C<>E<>F<>G<>H<>I<>J<>K<>L<>M<>N<>O<>P<>Q<>R<>S<>T<>U<>V<>W<>X<>Y<>Z<>A1<>A2]
4023	ENSG00000151065	CCDS31727	[A<>B<>C<>D<>E<>F<>G<>HI<>JK]
4068	ENSG00000151835	CCDS9300	[A<>B<>C<>D<>E<>F<>G<>H<>I]
4070	ENSG00000151849	CCDS9310	[A<>B<>C<>D<>E<>F<>H<>I<>J<>K<>L<>M<>N<>O<>P<>Q]
4072	ENSG00000151948	CCDS9265	[A<>B<>C<>D<>I<>J<>K<>LM]
4074	ENSG00000152049	CCDS2456	[A<>BC]
4086	ENSG00000152219	CCDS7869	[AB<>C<>DE]
4102	ENSG00000152520	CCDS9329	[A<>B<>C<>D<>E<>F<>G<>H<>I<>J<>K<>L<>M<>N<>O<>P<>Q<>R<>ST]
4130	ENSG00000153093	CCDS46389	[A<>C<>D<>E<>F<>G<>H<>I<>J<>K<>L<>N<>O<>P<>Q<>R<>ST]
4171	ENSG00000154102	CCDS45540	[C<>D<>E]
4185	ENSG00000154227	CCDS10384	[C<>D<>E<>F<>G<>H<>I<>J<>K<>L]
4199	ENSG00000154415	CCDS5759	[A<>C<>D<>E]
4248	ENSG00000155561	CCDS34759	[A<>B<>C<>D<>E<>F<>G<>H<>I<>J<>K<>L<>M<>N<>O<>P<>Q<>R<>S<>T<>U<>V<>W<>X<>Y<>Z<>A1<>A2<>A3<>A4<>A5<>A6<>A7<>A8<>A9<>A10<>A11<>A12<>A13<>A14<>A15<>A16A17<>A18]
4249	ENSG00000155592	CCDS32410	[A<>B<>CD<>E<>F<>G<>H]
4252	ENSG00000155636	CCDS33335	[A<>B<>C<>D<>F<>G<>H<>I<>J]
4254	ENSG00000155714	CCDS10602	[A<>C<>D]
4311	ENSG00000156639	CCDS4836	[A<>B<>C<>D<>E<>F]
4312	ENSG00000156687	CCDS6093	[A<>B<>C<>D<>E<>F<>G<>H<>J<>K<>L<>M<>N<>O<>P<>Q<>R]
4354	ENSG00000157578	CCDS13665	[C<>D<>E<>F<>G<>H<>K]
4362	ENSG00000157741	CCDS43655	[A<>B<>C<>D<>E<>F<>G<>H<>I<>J<>K<>L<>M<>N<>O<>P<>Q<>R]
4363	ENSG00000157764	CCDS5863	[A<>B<>CDE<>F<>G<>H<>I<>J<>L<>N<>O<>P<>Q<>R<>S<>T<>U<>VW]
4389	ENSG00000158258	CCDS3112	[A<>B<>C<>D<>E<>F<>G<>H<>I<>J<>K<>L<>N<>O<>P<>Q<>RS]
4392	ENSG00000158292	CCDS64	[A<>B<>C<>D<>F]
4445	ENSG00000159214	CCDS507	[A<>BC<>D<>F<>G<>H<>I<>J]
4455	ENSG00000159322	CCDS42057	[A<>B<>C<>D<>E<>F<>HI]
4465	ENSG00000159459	CCDS10091	[A<>B<>C<>D<>E<>F<>G<>H<>I<>J<>K<>L<>M<>N<>O<>P<>Q<>R<>S<>T<>U<>V<>W<>X<>Y<>Z<>A1<>A2<>A3<>A4<>A5<>A6<>A7<>A8<>A9<>A10<>A11<>A12<>A13<>A15<>A16<>A17<>A18<>A19<>A20<>A21<>A22]
4505	ENSG00000160256	CCDS13718	[A<>BC<>D<>E<>F<>G]
4528	ENSG00000160796	CCDS46817	[A<>B<>C<>D<>E<>F<>G<>H<>I<>J<>K<>L<>M<>N<>O<>P<>Q<>R<>S<>T<>U<>V<>W<>X<>Y<>A1<>A2<>A3<>A4<>A5<>A6<>A7<>A8<>A9<>A10<>A11<>A12<>A13<>A14<>A15<>A16<>A17<>A18<>A19<>A20<>A21<>A22<>A23<>A24<>A25<>A26<>A27<>A28<>A29]
4533	ENSG00000160838	CCDS44249	[A<>B<>C<>D<>E<>F<>G<>H<>I<>J<>K<>L<>N<>O<>PQ]
4575	ENSG00000161681	CCDS12799	[A<>B<>C<>D<>E<>F<>G<>H<>I<>J<>K<>L<>M<>N<>O<>P<>Q<>R<>T<>U<>V<>W<>X]
4614	ENSG00000162384	CCDS576	[A<>C<>D<>E<>F<>G<>H<>I]
4623	ENSG00000162426	CCDS30577	[A<>BC<>D<>E<>F<>G<>H<>I<>J]
4629	ENSG00000162456	CCDS44133	[A<>C<>D]
4651	ENSG00000162613	CCDS683	[A<>B<>C<>D<>EF<>G<>H<>I<>J<>K<>L<>M<>N<>O<>P<>Q<>R<>T<>U<>V]
4659	ENSG00000162650	CCDS30794	[A<>BC<>D<>E<>G<>H<>I<>J<>K<>L<>M]
4705	ENSG00000163082	CCDS2453	[AB<>C<>D<>E<>F]
4735	ENSG00000163362	CCDS44292	[C<>D<>E<>F<>G<>H<>I<>J<>K]
4778	ENSG00000163625	CCDS3609	[A<>B<>C<>D<>E<>F<>G<>H<>I<>J<>K<>L<>M<>N<>O<>P<>Q<>R<>S<>T<>U<>V<>W<>X<>Y<>Z<>A1<>A2<>A3<>A4<>A5<>A6<>A7<>A8<>A9<>A10<>A11A12<>A13<>A14<>A15<>A16<>A17<>A18<>A19<>A20<>A21<>A22<>A23<>A24<>A25<>A26<>A27<>A28<>A29<>A30<>A31<>A32<>A33<>A34<>A35<>A36<>A37<>A38<>A39<>A40]
4781	ENSG00000163638	CCDS2903	[A<>B<>C<>D<>E<>F<>G<>H<>I<>J<>K<>LM<>N<>O<>P<>Q<>R<>S<>T<>U<>V<>W<>X<>Y<>Z<>A1<>A2<>A3<>A4<>A5<>A6<>A7<>A8<>A9<>A10<>A11<>A12<>A13<>A14]
4787	ENSG00000163673	CCDS43064	[C<>D<>E<>FG]
4797	ENSG00000163749	CCDS43242	[A<>B<>C<>D<>E<>F<>G<>H<>I<>J<>K<>L<>M<>N<>OP<>Q<>R<>S<>T<>U<>V<>W<>X]
4818	ENSG00000163877	CCDS419	[AB<>C<>D<>E]
4832	ENSG00000163939	CCDS43099	[A<>B<>C<>D<>E<>F<>G<>H<>I<>J<>K<>L<>M<>O<>P<>Q<>R<>S<>U<>V<>W<>X<>Y<>Z<>A2<>A4<>A5<>A6<>A7]
4904	ENSG00000164326	CCDS4011	[A<>C<>D]
4919	ENSG00000164500	CCDS47585	[A<>B<>C<>D<>E<>F<>G<>H<>I]
4937	ENSG00000164684	CCDS34913	[C<>D<>E<>F<>G<>H<>I<>J]
4963	ENSG00000164880	CCDS47526	[C<>D<>E<>F<>G<>H<>J<>K<>L<>M<>N<>O<>P<>Q<>R<>S<>T<>U<>V<>W<>X<>Y<>Z<>A1<>A2<>A3<>A4<>A5<>A6<>A7<>A8<>A9<>A10<>A11<>A12<>A13<>A14<>A15<>A16<>A17<>A18<>A19<>A20<>A21<>A22<>A23<>A24]
4997	ENSG00000165138	CCDS43856	[A<>B<>C<>D<>E<>F<>G<>H<>I<>J<>K<>L<>M<>N<>OP]
5007	ENSG00000165197	CCDS14166	[A<>C<>D<>E<>F<>G<>H]
5017	ENSG00000165325	CCDS44707	[A<>B<>C<>D<>E<>F<>G<>H<>I<>J<>K<>L<>M]
5035	ENSG00000165478	CCDS8456	[A<>B<>C<>D<>F<>G<>H]
5051	ENSG00000165606	CCDS44388	[A<>B<>C<>D<>E<>F]
5074	ENSG00000165805	CCDS9031	[A<>B<>C<>D<>E<>F<>G<>I<>J<>K<>L<>M]
5079	ENSG00000165863	CCDS7596	[C<>D<>E<>G]
5092	ENSG00000165970	CCDS7854	[A<>BC<>D<>E<>F<>G<>H<>I<>J<>K<>L<>M<>N<>O<>P<>Q]
5101	ENSG00000166069	CCDS10046	[C<>D<>E<>F<>G<>H<>I<>J<>K<>L]
5141	ENSG00000166394	CCDS7780	[A<>B<>C<>D<>F<>G<>H<>I]
5169	ENSG00000166676	CCDS45408	[A<>C<>D<>E<>F<>G<>H]
5202	ENSG00000166959	CCDS7990	[C<>D<>E<>F<>G<>IJ]
5204	ENSG00000166987	CCDS8944	[A<>B<>C<>D<>E<>F<>H<>J<>K<>L<>M]
5219	ENSG00000167182	CCDS11521	[A<>C<>D<>E<>F<>G<>H]
5225	ENSG00000167280	CCDS42394	[A<>B<>C<>D<>E<>F<>G<>H<>I<>J<>K<>LM<>N<>O]
5226	ENSG00000167302	CCDS11779	[A<>B<>C<>D<>E<>F<>G<>I<>J<>K<>L<>M]
5227	ENSG00000167306	CCDS42436	[A<>B<>C<>D<>E<>F<>G<>H<>I<>J<>K<>L<>M<>N<>O<>P<>Q<>R<>S<>T<>U<>V<>W<>XY<>Z<>A1<>A2<>A3<>A4<>A5<>A6<>A7<>A8<>A9<>A10<>A11<>A12<>A13<>A14<>A15]
5239	ENSG00000167470	CCDS32864	[A<>B<>C<>E<>F<>G<>HI]
5249	ENSG00000167548	CCDS44873	[A<>B<>C<>D<>E<>F<>G<>H<>I<>J<>K<>LM<>N<>O<>P<>Q<>R<>S<>T<>U<>V<>W<>X<>Y<>Z<>A1<>A2<>A3<>A4<>A5<>A6<>A7<>A8<>A9<>A10<>A11<>A12<>A13<>A14<>A15<>A16<>A17<>A18<>A19<>A20<>A21<>A22<>A23<>A24<>A25<>A26<>A27<>A28<>A29]
5255	ENSG00000167604	CCDS42552	[A<>C<>D<>E<>F<>G<>H<>I<>J]
5256	ENSG00000167615	CCDS12894	[A<>B<>C<>D<>E<>F<>G<>H<>I<>J<>K<>L<>M<>N<>P]
5258	ENSG00000167619	CCDS12603	[A<>B<>C<>D<>E<>G<>H<>I<>J<>K<>L<>M<>N<>O<>Q]
5273	ENSG00000167702	CCDS6427	[A<>B<>C<>D<>E<>F<>G<>H<>I<>J<>K<>L<>M<>N<>O<>P<>QRST]
5283	ENSG00000167771	CCDS8052	[A<>BC<>D<>E<>F<>G<>H<>I<>J<>K<>L<>M]
5287	ENSG00000167785	CCDS12208	[A<>B<>C<>D<>E<>G]
5295	ENSG00000167862	CCDS11711	[AB<>C<>D<>E<>F<>G]
5302	ENSG00000167968	CCDS42105	[A<>B<>C<>DEF<>G<>HI]
5420	ENSG00000169020	CCDS3337	[A<>B<>C<>E]
5439	ENSG00000169189	CCDS10628	[C<>D<>E<>F<>G<>H<>I]
5472	ENSG00000169432	CCDS46441	[A<>B<>C<>D<>E<>F<>G<>H<>I<>J<>K<>M<>N<>O<>P<>Q<>R<>S<>T<>U<>V<>W<>X<>Y<>Z<>A1]
5490	ENSG00000169660	CCDS42402	[A<>B<>C<>D<>E<>F<>G<>H<>IJK<>L<>MN]
5519	ENSG00000169918	CCDS10026	[A<>B<>D<>E<>F<>G<>H<>I<>J<>K<>L]
5522	ENSG00000169957	CCDS10681	[A<>C]
5725	ENSG00000171722	CCDS1238	[A<>B<>CD]
5794	ENSG00000172375	CCDS8413	[A<>B<>C<>D<>E<>F<>G<>H<>I<>J<>K<>LM<>N<>O]
5795	ENSG00000172379	CCDS32307	[A<>B<>C<>D<>E<>F<>G<>H<>I<>J<>K<>L<>M<>N<>O<>P<>QR<>S<>T]
5802	ENSG00000172458	CCDS9292	[C<>D]
5810	ENSG00000172538	CCDS53536	[A<>C]
5834	ENSG00000172830	CCDS8157	[A<>C<>D<>E<>F<>G<>H<>I<>J<>K<>L<>M<>N<>O]
5852	ENSG00000173068	CCDS6482	[A<>B<>C<>D<>E<>F<>G]
5890	ENSG00000173531	CCDS33757	[AB<>C<>D<>E<>F<>G<>H<>J<>K<>L<>M<>N<>O<>P<>Q<>R<>S<>T]
5905	ENSG00000173681	CCDS14194	[A<>B<>C<>D<>E<>F<>G<>H<>J<>K<>L]
5931	ENSG00000174004	CCDS3319	[C<>D]
5936	ENSG00000174080	CCDS8144	[A<>B<>CDE<>F<>G<>H<>I<>J<>K<>L<>M<>N<>O]
5948	ENSG00000174226	CCDS6288	[A<>B<>C<>D<>E<>F<>G<>H<>I<>J<>K<>L<>M<>NO]
5959	ENSG00000174332	CCDS582	[D<>E<>F<>G<>H<>I<>J<>K]
5963	ENSG00000174417	CCDS6311	[A<>BC]
5989	ENSG00000174791	CCDS31614	[A<>B<>C<>D<>EF<>G<>H<>I<>J<>K]
6004	ENSG00000174950	CCDS302	[A<>B<>C<>D<>EF]
6013	ENSG00000175066	CCDS33871	[A<>B<>C<>D<>E<>F<>G<>H<>I<>J<>K<>L<>M<>N<>O<>PQ]
6033	ENSG00000175213	CCDS7923	[A<>BC<>D<>E<>F]
6042	ENSG00000175309	CCDS4434	[A<>B<>C<>D<>E<>F<>G<>H<>I<>J<>K<>LM]
6097	ENSG00000176040	CCDS43129	[D<>E<>G<>I<>J<>K<>L<>M<>N<>O<>P<>Q<>R<>S<>T]
6160	ENSG00000176834	CCDS44992	[AB<>D<>E<>F<>G<>H<>I<>J<>K]
6184	ENSG00000177084	CCDS9278	[A<>B<>C<>D<>E<>F<>G<>H<>I<>J<>K<>L<>M<>N<>O<>P<>Q<>R<>S<>T<>U<>V<>W<>X<>Y<>Z<>A1<>A2<>A3<>A4<>A5<>A6<>A7<>A8<>A9<>A10<>A11<>A12<>A13<>A14<>A15<>A16<>A18<>A19<>A20<>A21<>A22<>A23<>A24]
6245	ENSG00000177728	CCDS32732	[A<>B<>C<>D<>E<>F<>G<>H<>I<>J<>K<>L<>N<>O<>P<>Q<>R<>S<>T<>U<>V<>W<>X<>Y<>Z<>A1<>A2<>A3<>A4<>A5<>A6]
6263	ENSG00000177989	CCDS43039	[A<>B<>C<>D<>E<>G]
6279	ENSG00000178172	CCDS34268	[A<>B<>D<>E]
6282	ENSG00000178187	CCDS4441	[A<>B<>D<>F]
6298	ENSG00000178381	CCDS5323	[A<>B<>C<>DE]
6336	ENSG00000178796	CCDS53368	[C<>D<>E<>F]
6341	ENSG00000178882	CCDS9258	[C<>D]
6379	ENSG00000179270	CCDS42669	[A<>C]
6478	ENSG00000180628	CCDS7413	[A<>B<>C<>D<>E<>F<>G<>H<>I]
6580	ENSG00000182095	CCDS47534	[A<>B<>CD<>E<>F<>G<>H<>I<>JK<>L<>M<>N<>O<>P<>Q<>R<>T<>U<>V<>W<>X<>Y<>Z<>A1<>A2<>A3<>A4<>A5<>A6]
6596	ENSG00000182208	CCDS53591	[B<>C<>D<>E<>F]
6641	ENSG00000182685	CCDS10463	[A<>BC<>D<>E<>F<>G]
6670	ENSG00000183011	CCDS11122	[BCD<>E]
6692	ENSG00000183248	CCDS74276	[A<>B<>C<>E<>F]
6695	ENSG00000183273	CCDS9190	[A<>C<>D<>E<>F<>G<>H<>I<>J<>K<>L<>M<>N<>O]
6700	ENSG00000183346	CCDS7262	[D<>E<>F<>G<>H<>I]
6703	ENSG00000183386	CCDS30678	[A<>B<>C<>D<>F]
6744	ENSG00000183760	CCDS33018	[C<>D<>E<>F<>G<>H<>I<>J<>K<>L<>M<>N]
6784	ENSG00000184205	CCDS14350	[A<>B<>C<>D<>E<>FG<>H]
6795	ENSG00000184304	CCDS9637	[A<>B<>C<>D<>F<>G<>H<>I<>J<>K<>L<>M<>N<>O<>P<>Q<>R<>S]
6826	ENSG00000184634	CCDS43970	[A<>B<>C<>D<>E<>F<>G<>H<>I<>J<>K<>L<>M<>N<>O<>P<>Q<>R<>S<>T<>U<>V<>W<>X<>Y<>Z<>A1<>A2<>A3<>A4<>A5<>A6<>A7<>A8<>A9<>A10<>A11<>A12<>A13<>A15<>A16<>A17<>A18<>A19<>A20]
6830	ENSG00000184677	CCDS224	[A<>B<>C<>D<>E<>G<>H<>I<>J<>K<>L<>M<>O<>P<>Q<>R<>S]
6844	ENSG00000184863	CCDS5941	[A<>B<>C<>D<>E<>G<>H<>J<>K<>L<>M<>N<>O<>P<>R<>S<>T<>U]
6867	ENSG00000185052	CCDS13140	[A<>BC<>D<>E<>F<>G<>H<>I<>J<>K<>L<>M<>N<>O<>P<>Q<>RS]
6878	ENSG00000185122	CCDS6419	[A<>B<>C<>D<>E<>F<>G<>H<>I<>J<>K<>L<>M]
6892	ENSG00000185261	CCDS4070	[A<>B<>CD]
6901	ENSG00000185313	CCDS33736	[A<>B<>C<>D<>E<>F<>G<>H<>I<>J<>K<>L<>M<>N<>O<>P<>Q<>R<>S<>T<>U<>V<>W<>X<>ZA1<>A2<>A3]
6918	ENSG00000185565	CCDS2982	[A<>B<>C<>D<>E<>F<>H]
6936	ENSG00000185739	CCDS42113	[A<>C<>D<>E<>F<>G]
6985	ENSG00000186281	CCDS42714	[A<>B<>C<>D<>E<>F<>G<>H<>I<>J<>K<>L<>M<>O<>P<>Q<>R<>S<>T<>U<>V]
7016	ENSG00000186648	CCDS32054	[A<>B<>C<>D<>E<>F<>G<>H<>I<>J<>K<>L<>M<>N<>O<>P<>Q<>R<>S<>T<>U<>V<>W<>X<>Y<>Z<>A1<>A2<>A3<>A4<>A5<>A6<>A7<>A8<>A9<>A10<>A11<>A12<>A13<>A15]
7087	ENSG00000187605	CCDS46339	[A<>B<>CD<>E<>F<>G<>H<>I<>J<>K<>L]
7089	ENSG00000187624	CCDS32519	[AB<>DE]
7094	ENSG00000187672	CCDS46851	[A<>B<>C<>D<>E<>F<>G<>H<>I<>J<>K<>L<>M<>N<>O<>P]
7105	ENSG00000187772	CCDS34504	[A<>B<>C<>E]
7106	ENSG00000187773	CCDS42445	[A<>BC<>D<>E]
7119	ENSG00000187867	CCDS46001	[C<>D<>E<>F<>G<>H]
7126	ENSG00000187955	CCDS34938	[A<>B<>C<>D<>E<>F<>G<>H<>I<>J<>K<>L<>M<>N<>O<>P<>Q<>RS<>T<>U<>V<>W<>X<>Y<>Z<>A1<>A2<>A3<>A4<>A5<>A6<>A7<>A8<>A9<>A10<>A11<>A12<>A13<>A14<>A15<>A16<>A17<>A18<>A19<>A20<>A21<>A22]
7135	ENSG00000188032	CCDS59360	[AB<>CD<>E<>F<>G<>H]
7137	ENSG00000188039	CCDS32945	[B<>C<>D<>E<>F<>G<>H<>I<>J<>K<>L<>M<>N<>O<>PQ<>R<>T]
7177	ENSG00000188559	CCDS46584	[A<>B<>C<>D<>E<>F<>G<>H<>I<>J<>K<>L<>M<>N<>O<>P<>Q<>S<>T<>U<>V<>W<>X<>Y<>Z<>A1<>A2<>A3<>A4<>A5<>A6<>A7<>A8<>A9<>A10<>A11<>A12<>A13<>A14]
7210	ENSG00000188869	CCDS45324	[A<>B<>C<>D<>E<>F<>G<>H<>I<>J<>K<>L<>M<>N<>O<>P<>Q<>R<>S<>T<>V<>W]
7212	ENSG00000188895	CCDS45670	[E<>F<>G<>H<>I<>J<>K<>L]
7233	ENSG00000189045	CCDS64180	[AB<>C<>D<>E<>F<>G<>H<>J<>K<>L<>M<>N<>O<>P]
7250	ENSG00000189171	CCDS30874	[C<>D]
7265	ENSG00000189350	CCDS1769	[A<>B<>C<>D<>E<>F<>G<>H<>I<>J<>K<>L<>M<>N<>O<>PQ<>R<>S<>T]
7297	ENSG00000196420	CCDS1041	[A<>C]
7304	ENSG00000196453	CCDS43675	[C<>D<>E<>F<>G]
7307	ENSG00000196460	CCDS46376	[C<>G<>H<>J<>K<>L<>M<>N<>O<>P<>Q]
7313	ENSG00000196504	CCDS46430	[AB<>D<>E<>F<>G<>H<>I<>J<>K<>L<>M<>N<>O<>P<>Q<>R<>S<>T<>U<>V<>W<>X<>Y<>Z<>A1<>A2]
7341	ENSG00000196839	CCDS13335	[A<>B<>C<>D<>E<>F<>G<>H<>I<>J<>KL<>M]
7362	ENSG00000197046	CCDS32819	[A<>B<>C<>E<>F<>G]
7380	ENSG00000197208	CCDS4153	[A<>B<>C<>D<>E<>G<>H<>I<>J<>K]
7382	ENSG00000197241	CCDS98	[A<>B<>E<>F<>G<>H<>I<>J<>K<>L<>M<>N]
7449	ENSG00000197892	CCDS55217	[A<>B<>C<>D<>E<>F<>G<>H<>I<>J<>K<>L<>M<>N<>O<>P<>Q<>R<>S<>T<>U<>V<>W<>X<>Y<>Z<>A1<>A2<>A3<>A4<>A5<>A6<>A7<>A8<>A9<>A10<>A11<>A12<>A14A15<>A16]
7455	ENSG00000197948	CCDS47295	[A<>B<>C<>D<>EF<>G<>H<>I<>J<>K<>L<>M<>N<>O<>P<>Q<>R<>S<>T<>U]
7461	ENSG00000197993	CCDS34766	[A<>BC<>D<>E<>F<>G<>H<>I<>J<>K<>L<>M<>N<>O<>P<>Q<>R<>S<>T]
7488	ENSG00000198198	CCDS30694	[A<>B<>C<>D<>E<>F<>G<>H<>I<>J<>K<>L<>M<>N<>O<>P<>Q<>R<>S<>T<>U<>W<>X<>Y<>Z<>A1<>A2<>A3<>A4<>A5<>A6<>A7<>A8<>A9<>A10<>A11<>A12<>A13<>A14<>A15<>A16<>A17<>A18<>A19<>A20<>A21<>A22<>A23<>A24<>A25<>A26<>A27<>A28<>A29<>A30<>A31<>A32<>A33<>A34<>A35<>A36<>A37<>A38<>A39<>A40<>A41<>A42<>A43<>A44<>A45<>A46]
7493	ENSG00000198265	CCDS42374	[A<>B<>C<>D<>E<>F<>G<>H<>I<>J<>K<>L<>M<>O<>P<>Q<>R<>S<>T<>U<>V<>W<>X<>Y<>Z<>A1<>A2<>A3<>A4<>A5]
7517	ENSG00000198597	CCDS32984	[A<>B<>C<>E]
7525	ENSG00000198673	CCDS8962	[C<>D<>E<>F]
7533	ENSG00000198720	CCDS11251	[A<>B<>C<>D<>E<>F<>G<>H<>I<>J<>K<>L<>M<>N<>QR]
7554	ENSG00000198807	CCDS9662	[A<>B<>D<>E]
7563	ENSG00000198837	CCDS44228	[C<>D<>E<>F<>G<>H<>I<>J<>K<>L<>M<>N<>O<>P<>Q<>R<>S<>T<>U<>V<>W<>X<>Y<>A1<>A2<>A3<>A4]
7582	ENSG00000198887	CCDS6632	[A<>B<>C<>D<>E<>F<>G<>H<>I<>J<>K<>L<>M<>N<>O<>P<>Q<>R<>S<>T<>V<>W<>X<>Y<>Z]
7596	ENSG00000198933	CCDS45722	[A<>B<>C<>D<>EF<>G<>H<>I<>J]
7622	ENSG00000203867	CCDS44477	[A<>B<>C<>D<>E<>F<>G<>H<>I<>J<>KL<>M<>N<>O]
7635	ENSG00000204021	CCDS44455	[A<>C<>D<>E<>F<>G<>H<>I<>J]
7680	ENSG00000204469	CCDS4708	[A<>B<>C<>D<>E<>F<>G<>H<>I<>J<>K<>L<>M<>N<>O<>P<>Q<>R<>S<>T<>U<>V<>W<>Y<>Z<>A1<>A2<>A3<>A4<>A5]
7708	ENSG00000204842	CCDS31902	[A<>B<>C<>D<>E<>F<>G<>H<>I<>J<>K<>L<>M<>N<>O<>P<>Q<>R<>T<>U<>V<>W<>X<>Y<>Z]
7747	ENSG00000205301	CCDS64066	[A<>B<>C<>D<>E<>F<>G<>H<>I<>J<>L]
7758	ENSG00000205442	CCDS65020	[A<>B<>C<>E<>F<>G]
7768	ENSG00000205669	CCDS32118	[C<>D]
7793	ENSG00000206072	CCDS77196	[A<>B<>C<>F<>G]
7803	ENSG00000206538	CCDS43110	[A<>BC<>D<>E]
7879	ENSG00000214456	CCDS42473	[C<>D<>E<>F<>G<>H<>I]
7888	ENSG00000214694	CCDS46263	[A<>B<>C<>D<>E<>F<>G<>H<>I<>J<>K<>L<>M<>NO<>P<>R]
7923	ENSG00000218336	CCDS47165	[A<>B<>C<>D<>E<>F<>G<>H<>I<>J<>K<>M<>N<>O<>P<>Q<>R<>S<>U<>V<>W<>X<>Y<>Z<>A1<>A2<>A3]
7950	ENSG00000222046	CCDS44100	[AB<>C<>D<>F<>G<>H<>I<>J<>K]
7990	ENSG00000231274	CCDS74457	[A<>BC<>D<>E]
8004	ENSG00000234127	CCDS4678	[A<>B<>C<>E<>F<>G<>H]
8055	ENSG00000241973	CCDS33603	[A<>BC<>D<>E<>F<>G<>H<>I<>J<>K<>L<>M<>N<>O<>P<>Q<>R<>S<>T<>U<>V<>W<>X<>Y<>Z<>A1<>A2<>A3<>A4<>A5<>A6<>A7<>A8<>A9<>A10<>A11<>A12<>A13<>A14<>A15<>A16<>A17<>A18<>A19<>A20<>A21<>A22<>A23<>A24<>A25<>A26<>A27<>A28<>A29<>A30]
8086	ENSG00000244694	CCDS34473	[BC<>E<>F]
8090	ENSG00000246922	CCDS53948	[A<>B<>C<>D<>EF]
8118	ENSG00000253309	CCDS53870	[A<>B<>C<>D<>E<>F<>GH]
8150	ENSG00000256463	CCDS12013	[A<>BCD<>E]
8157	ENSG00000257093	CCDS47726	[A<>B<>C<>D<>E<>F<>G<>H<>J]
8236	ENSG00000272333	CCDS46055	[A<>B<>C<>D<>E<>F<>G<>H<>I<>J<>K<>L<>M<>N<>O<>P<>Q<>R<>S<>T<>U<>V<>W<>X<>Y<>Z<>A1A2<>A3<>A4<>A5<>A7<>A8<>A9<>A10<>A11<>A12<>A13]
8239	ENSG00000272886	CCDS74946	[B<>C<>D<>E<>F<>H<>I<>J<>K]
8255	ENSG00000275023	CCDS11327	[A<>B<>C<>D<>E<>F<>G<>H<>IJ<>K<>L<>M<>N<>O<>P<>Q<>R<>S<>T<>U]
8261	ENSG00000275700	CCDS32632	[A<>B<>CDE<>F<>G<>H<>I<>J<>K<>L<>M<>N]
8263	ENSG00000275832	CCDS56027	[A<>B<>C<>D<>E<>F<>GH<>I<>J<>K<>L<>M<>N<>O<>P<>Q<>R<>S<>T<>U<>V<>W<>X<>Y]
8283	ENSG00000278311	CCDS11314	[A<>B<>C<>D<>E<>F<>H<>I<>J<>K<>L<>M<>N]
8286	ENSG00000278558	CCDS74816	[AB<>C<>D<>E<>F<>GH<>J<>K<>LM]
8298	ENSG00000011451	CCDS42516	[A<>B<>D<>EF<>G<>H<>I]
8308	ENSG00000033122	CCDS645	[C<>D<>E<>F<>G<>H<>I<>J<>K<>L<>M<>N<>O<>P<>Q<>R<>S<>T<>U<>V<>W<>X<>Y<>ZA1A2<>A3]
8321	ENSG00000049249	CCDS92	[A<>B<>C<>D<>E<>G<>H]
8327	ENSG00000055813	CCDS46290	[A<>B<>C<>D<>E<>F]
8338	ENSG00000066084	CCDS31799	[A<>B<>C<>D<>E<>F<>H<>J<>K<>L<>M<>N<>O<>P<>Q<>R<>S<>T<>U<>V<>W<>X<>Y<>Z<>A1<>A2<>A3<>A4<>A5<>A6<>A7<>A8<>A9<>A10<>A11<>A12<>A13<>A14]
8343	ENSG00000068650	CCDS32011	[A<>B<>C<>D<>E<>F<>G<>H<>I<>J<>K<>L<>M<>N<>O<>P<>Q<>R<>S<>T<>U<>V<>W<>X<>Y<>Z<>A1<>A2<>A3]
8347	ENSG00000070031	CCDS7709	[A<>B<>C<>F]
8349	ENSG00000070950	CCDS2571	[A<>B<>C<>D<>E<>F<>G<>H<>I<>K<>L<>M<>N]
8355	ENSG00000076067	CCDS8923	[A<>BC<>D<>E<>F<>G<>H<>I<>J<>K<>L<>M<>N]
8358	ENSG00000079691	CCDS54973	[A<>B<>C<>D<>E<>F<>G<>H<>I<>J<>K<>L<>M<>N<>O<>P<>Q<>S<>T<>U<>V<>W<>X<>Y<>Z<>A1<>A2<>A3<>A4<>A5<>A6<>A7<>A8<>A9<>A10<>A11<>A13]
8363	ENSG00000082516	CCDS4330	[A<>B<>C<>D<>E<>F<>G<>H<>I<>J<>K<>L<>M<>N<>O<>P<>Q<>R<>T<>U<>V<>W<>X<>Y<>Z<>A1<>A2A3<>A4]
8371	ENSG00000085982	CCDS46547	[ABC<>D<>E<>F<>G<>H<>I<>J<>L<>M<>N<>O<>P<>Q<>R<>S<>T<>U<>V<>W<>X<>Y<>Z<>A1<>A2<>A3<>A4<>A5<>A6<>A7<>A8]
8381	ENSG00000088899	CCDS63218	[CD<>E<>G<>H]
8402	ENSG00000100092	CCDS13952	[A<>B<>C<>D<>E<>F<>G<>H<>I<>J<>K<>L<>M<>N<>O<>P<>QR<>S]
8410	ENSG00000100767	CCDS32114	[A<>B<>C<>D<>E<>F<>H<>I<>J<>L<>M<>N<>O<>P<>Q<>R<>S<>T<>U<>V<>W<>X<>Y<>Z<>A1]
8423	ENSG00000103091	CCDS32488	[A<>B<>C<>D<>E<>F<>G<>H<>I<>J<>K<>L<>M<>N<>O<>P<>Q<>R<>T<>U<>V<>X<>Y<>ZA1<>A2<>A3]
8445	ENSG00000105856	CCDS5741	[C<>D<>E<>F<>G<>H<>I<>J<>L<>M]
8454	ENSG00000106351	CCDS5697	[A<>B<>C<>D<>E<>G<>I<>J<>K<>L<>M<>N]
8455	ENSG00000106443	CCDS47542	[A<>B<>C<>D<>E<>F<>G<>H<>I<>J<>K<>L<>M<>N<>O<>P<>R]
8460	ENSG00000107560	CCDS7602	[A<>BC<>D<>E<>FG]
8463	ENSG00000107929	CCDS31131	[A<>B<>C<>E<>F<>G<>H<>I<>J<>K<>L<>M<>N<>O<>P<>Q<>R]
8521	ENSG00000115568	CCDS42817	[A<>D<>E<>F<>G<>H<>I]
8527	ENSG00000115977	CCDS1893	[A<>B<>C<>D<>E<>F<>G<>H<>I<>J<>K<>L<>N<>O<>P<>Q<>R<>S<>T<>U<>V]
8561	ENSG00000123219	CCDS3984	[D<>E<>F<>G<>H<>I<>J<>K<>M]
8586	ENSG00000125975	CCDS46594	[A<>BC<>E<>FG]
8588	ENSG00000126467	CCDS12780	[A<>B<>C<>D<>F<>G<>H<>I<>J<>K<>M]
8612	ENSG00000131620	CCDS44663	[D<>E<>F<>G<>H<>I<>J<>K<>L<>M<>N<>O<>P<>Q<>R<>S<>T<>U<>V<>W<>X<>Y<>Z<>A1<>A2<>A3]
8622	ENSG00000132613	CCDS32476	[A<>B<>CD<>E<>F<>G<>H<>I<>J<>K<>LM<>N<>O<>P<>Q]
8625	ENSG00000133226	CCDS255	[A<>B<>C<>D<>E<>F<>G<>HI<>J<>K<>L<>M<>O<>P<>Q<>R<>S]
8636	ENSG00000134504	CCDS11888	[D<>E<>F<>G]
8644	ENSG00000135406	CCDS8783	[B<>C<>D<>E<>G<>H<>I<>J<>L]
8673	ENSG00000138769	CCDS3570	[A<>B<>C<>D<>E<>F<>G<>H<>I<>L]
8676	ENSG00000138813	CCDS3649	[A<>C<>D<>EF<>G<>H<>I<>JK]
8680	ENSG00000139372	CCDS9095	[A<>BC<>D<>E<>F<>G<>H<>I<>J<>L]
8695	ENSG00000141664	CCDS45880	[A<>B<>C<>D<>E<>F<>G<>H<>IJ<>K<>L<>M<>N<>P]
8704	ENSG00000143157	CCDS1254	[D<>E<>F<>G]
8718	ENSG00000145012	CCDS3291	[A<>B<>D<>G<>H<>I<>J<>K<>L]
8730	ENSG00000146950	CCDS14135	[A<>B<>C<>D<>E<>FGH<>I<>J<>K<>L]
8767	ENSG00000154646	CCDS13571	[A<>B<>C<>D<>F<>I<>J<>K<>L<>M<>N<>O<>P<>Q<>R<>S<>T<>U<>V<>W<>X<>Y<>Z<>A2<>A3]
8777	ENSG00000156463	CCDS4280	[A<>B<>C<>D<>E<>F<>H<>I<>J]
8783	ENSG00000157890	CCDS10213	[A<>B<>C<>D<>E<>F<>G<>H<>I<>J<>K<>L<>M<>N<>O<>P<>Q<>R<>S<>W<>Y<>Z]
8807	ENSG00000162032	CCDS32365	[D<>E<>F<>G<>H<>I]
8860	ENSG00000166689	CCDS31434	[A<>B<>C<>D<>EF<>G<>H<>IJ<>KL<>M<>N<>O<>P<>Q<>R<>S<>T<>U<>V<>W<>X<>Y<>ZA1]
8884	ENSG00000168502	CCDS11841	[C<>D<>E<>F<>G<>H<>I<>J<>K<>L<>M<>N<>O<>P]
8891	ENSG00000169760	CCDS3222	[A<>C<>DE<>F<>G]
8905	ENSG00000172167	CCDS6333	[A<>B<>C<>D<>E<>F<>G<>HI<>J<>K<>L<>M<>N<>O<>P<>Q<>S<>T<>U<>V<>W<>X]
8913	ENSG00000173209	CCDS1868	[H<>IJ<>L<>M]
8980	ENSG00000183401	CCDS45976	[AB<>F<>G<>H<>I<>J<>K<>L<>M<>N<>O]
8990	ENSG00000184922	CCDS11497	[A<>B<>C<>D<>E<>F<>G<>H<>I<>J<>K<>L<>M<>N<>OP<>Q<>R<>S<>T<>U<>V<>W<>X<>Y<>Z<>A1]
9008	ENSG00000187049	CCDS53640	[AB<>C<>DE<>F<>H]
9091	ENSG00000232810	CCDS4702	[A<>C<>D<>E]
9093	ENSG00000239388	CCDS46856	[C<>D<>E<>F<>G<>H<>I<>J<>L]
9097	ENSG00000248871	CCDS11108	[A<>C<>D<>E<>F<>G<>J<>K<>LM<>N<>O]
9123	ENSG00000064999	CCDS4798	[A<>B<>C<>E<>F<>G<>H<>I<>J<>K<>L<>M<>N<>O<>P<>Q<>R<>S<>T<>U<>V<>W<>Y<>A1]
9126	ENSG00000082641	CCDS11524	[A<>C<>D<>EF<>G]
9148	ENSG00000106415	CCDS34601	[A<>BC<>D<>EF<>G<>H<>I<>J]
9183	ENSG00000139651	CCDS44896	[A<>BC<>E<>F<>G<>H]
9186	ENSG00000143457	CCDS966	[C<>D<>E<>FG]
9188	ENSG00000146083	CCDS4404	[A<>BCD<>E<>G<>H<>I<>J<>K<>L<>M]
9189	ENSG00000146856	CCDS47718	[A<>B<>C<>E<>G<>H<>I<>J<>K<>L<>M<>O<>P<>Q<>T<>U]
9193	ENSG00000149256	CCDS44688	[C<>D<>F<>G<>H<>I<>J<>K<>L<>M<>N<>O<>P<>Q<>R<>S<>T<>U<>V<>W<>X<>Y<>Z<>A1<>A2<>A3<>A4<>A5<>A6<>A7]
9195	ENSG00000151474	CCDS7101	[A<>C<>D<>E<>F<>G<>H<>I<>J<>K<>L<>M<>NO<>P<>Q<>R<>S<>T<>U<>V<>W<>X<>Y]
9208	ENSG00000162227	CCDS8035	[C<>D<>E<>F<>G<>H<>I<>J<>K<>L]
9217	ENSG00000167549	CCDS11252	[A<>B<>C<>D<>F<>G<>H<>I<>J<>KL]
9231	ENSG00000179299	CCDS3461	[A<>B<>C<>D<>E<>F<>G<>H<>I<>J<>KL]
9232	ENSG00000179912	CCDS8937	[A<>B<>C<>D<>E<>F<>G<>H<>J<>K<>L<>M<>P<>Q<>R<>S<>T<>U<>V<>W<>X<>Y]
9284	ENSG00000196843	CCDS33251	[A<>D<>E<>F<>G<>HI<>J]
9294	ENSG00000187017	CCDS70	[A<>B<>C<>D<>E<>G<>HI<>KLM<>P<>R<>S<>T<>UV]
9295	ENSG00000155974	CCDS41807	[B<>C<>D<>E<>F<>G<>H<>I<>J<>L<>N<>O<>P<>Q<>R<>S<>T<>U<>V<>W<>X<>Y<>Z<>A1A2]
9297	ENSG00000000003	CCDS76001	[C<>D<>E<>F<>H]
9298	ENSG00000001084	CCDS75471	[A<>B<>C<>E<>F<>G<>H<>I<>J<>K<>L<>M<>N<>O<>P]
9300	ENSG00000001630	CCDS55123	[E<>F<>G<>H<>I<>J<>K<>L]
9303	ENSG00000002746	CCDS69286	[A<>B<>C<>D<>E<>F<>G<>H<>I<>K<>L<>M<>N<>O<>P<>Q<>R<>S<>T<>U<>V<>W<>X<>Y<>Z<>A1<>A2]
9305	ENSG00000002834	CCDS62164	[C<>E<>F<>G<>H]
9306	ENSG00000003056	CCDS73440	[A<>B<>C<>F]
9307	ENSG00000003137	CCDS62934	[A<>C<>D<>E<>F]
9309	ENSG00000003393	CCDS46492	[A<>B<>CD]
9311	ENSG00000004142	CCDS76978	[A<>B<>D<>E<>F<>G<>H<>I<>J<>K<>L]
9312	ENSG00000004487	CCDS53278	[A<>B<>C<>D<>E<>F<>G<>H<>I<>J<>K<>L<>M<>N<>O<>P<>Q<>R<>S<>T<>U]
9314	ENSG00000004777	CCDS54254	[G<>H<>I<>J<>K<>L<>M<>N<>O<>P<>Q<>R<>S<>T<>UV<>W<>Y]
9315	ENSG00000004838	CCDS77747	[A<>B<>C<>D<>E<>F<>HI<>J<>K<>L<>M]
9316	ENSG00000004864	CCDS5645	[A<>B<>C<>D<>E<>F<>G<>H<>I<>K<>L<>M<>N<>O<>P<>Q<>R<>S]
9317	ENSG00000005007	CCDS12386	[A<>B<>C<>D<>E<>F<>G<>I<>J<>K<>L<>M<>N<>O<>P<>Q<>R<>S<>T<>U<>V<>W<>X]
9319	ENSG00000005206	CCDS74253	[A<>B<>C<>D<>E<>FG<>H<>I<>J<>K<>L<>M<>N<>OP]
9320	ENSG00000005339	CCDS45399	[A<>B<>C<>D<>F<>G<>H<>I<>J<>K<>L<>M<>N<>O<>P<>Q<>R<>S<>T<>U<>V<>W<>X<>Y<>Z<>A1<>A2<>A3<>A4<>A5]
9321	ENSG00000005379	CCDS45742	[A<>B<>C<>E<>F<>G<>H<>I<>J<>K<>L<>M<>N<>O<>P<>Q<>R<>S<>T<>U<>V<>W<>X<>Y<>Z<>A1<>A2<>A3<>A4<>A5]
9323	ENSG00000005486	CCDS43603	[C<>D<>E]
9324	ENSG00000005700	CCDS34490	[A<>B<>C<>D<>E<>F<>G<>H<>I<>K<>L<>M<>N<>O<>P<>Q<>R<>S<>T<>U<>VW<>X<>Y<>Z<>A1<>A2<>A3<>A4]
9324	ENSG00000005700	CCDS75486	[A<>B<>C<>D<>E<>F<>G<>H<>I<>K<>L<>M<>N<>O<>P<>Q<>R<>S<>T<>U<>W<>X<>Y<>Z<>A1<>A2<>A3<>A4]
9325	ENSG00000005882	CCDS56039	[C<>D<>E<>F<>G<>H<>I<>J<>K<>L]
9326	ENSG00000005884	CCDS11557	[A<>B<>C<>D<>E<>F<>G<>H<>I<>J<>K<>L<>M<>N<>O<>P<>Q<>R<>S<>T<>U<>V<>W<>X<>Z]
9327	ENSG00000005981	CCDS5642	[A<>B<>CD]
9330	ENSG00000006118	CCDS7997	[AB<>C<>D<>E<>F<>GH<>I<>J<>K<>L<>M]
9333	ENSG00000006652	CCDS56504	[C<>D<>E<>F<>G<>H<>I<>J<>K<>L<>M]
9334	ENSG00000006712	CCDS59387	[A<>C<>D<>E<>F<>G<>H<>I<>J<>K<>L<>M<>OP]
9335	ENSG00000006715	CCDS5458	[A<>B<>C<>D<>F<>G<>H<>I<>J<>K<>L<>M<>N<>O<>P<>Q<>R<>S<>T<>U<>V<>W<>X<>Y<>Z<>A1<>A2<>A3]
9336	ENSG00000006744	CCDS54093	[A<>B<>C<>D<>E<>F<>I<>J<>K<>L<>M<>N<>O<>P<>Q<>R<>S<>T<>U<>V<>W<>X<>YZ]
9337	ENSG00000007038	CCDS45388	[A<>B<>C<>D<>E<>G]
9338	ENSG00000007047	CCDS12658	[A<>B<>C<>D<>E<>F<>G<>H<>I<>J<>K<>L<>M<>N<>O<>P<>Q<>R]
9339	ENSG00000007174	CCDS11161	[A32<>A33<>A34<>A35<>A36<>A37<>A38<>A39<>A40<>A41<>A42<>A43<>A44]
9341	ENSG00000007350	CCDS55541	[C<>D<>E<>F<>G<>H<>I<>J<>K<>L<>M<>N]
9342	ENSG00000008083	CCDS58996	[F<>G<>H<>I<>J<>K<>L<>M<>N<>O<>P<>Q<>R<>S]
9346	ENSG00000008838	CCDS42315	[A<>B<>D<>E<>F<>G<>H<>I<>J<>K<>L<>M<>N<>O<>P<>Q<>R<>S<>T<>U<>V<>W<>X<>Y]
9348	ENSG00000009413	CCDS69177	[C<>D<>E<>F<>G<>H<>I<>J<>K<>L<>M<>N<>O<>P<>Q<>R<>S<>T<>U<>V<>W<>X<>Y<>Z<>A1<>A2<>A3<>A4<>A5<>A6<>A7]
9349	ENSG00000009694	CCDS14609	[A<>B<>C<>D<>E<>F<>G<>H<>I<>J<>K<>L<>M<>N<>O<>P<>Q<>R<>S<>T<>V<>W<>X<>Y<>Z<>A1<>A2<>A3<>A4<>A5<>A6]
9350	ENSG00000009790	CCDS1490	[A<>B<>C<>D<>E<>F<>G<>HI<>J<>K<>L<>M<>O<>P<>Q]
9350	ENSG00000009790	CCDS73023	[I<>J<>K<>L<>MN]
9352	ENSG00000010361	CCDS54293	[A<>B<>E<>F<>G<>H<>I<>J<>K<>L]
9354	ENSG00000010932	CCDS60351	[A<>C<>D<>E<>F<>G<>H]
9355	ENSG00000011021	CCDS57972	[A<>B<>D<>E<>F<>G<>H<>I<>J<>K<>L<>M<>N<>O<>P<>Q<>R<>S<>T<>U<>V<>W]
9358	ENSG00000011426	CCDS64628	[A<>B<>C<>D<>E<>F<>G<>H<>J<>K<>L<>M<>N<>O<>P<>Q<>R<>S<>T<>U<>V<>W<>X]
9359	ENSG00000011478	CCDS54282	[A<>B<>D<>E<>F<>G]
9360	ENSG00000011566	CCDS58707	[A<>B<>C<>D<>E<>F<>G<>H<>I<>J<>K<>L<>M<>N<>P<>Q<>R<>S<>T<>U<>V<>W<>X<>Y<>Z<>A1<>A2<>A3<>A4<>A5<>A6<>A7<>A8]
9361	ENSG00000012211	CCDS78481	[D<>E<>F<>G<>H<>I<>J]
9362	ENSG00000012223	CCDS56251	[C<>D<>E<>F<>G<>H<>I<>J<>K<>L<>M<>N<>O<>P<>Q<>RS]
9363	ENSG00000012779	CCDS58078	[A<>B<>C<>D<>E<>F<>G<>H<>I<>J<>K<>L<>N]
9364	ENSG00000012822	CCDS44908	[A<>B<>D<>E<>F<>G<>I<>J<>K<>L<>M<>N<>O]
9365	ENSG00000013275	CCDS46076	[A<>B<>D<>E<>F<>G<>H<>I<>J<>K<>L]
9367	ENSG00000013306	CCDS11482	[A<>B<>C<>E<>F<>G<>H<>I<>J<>K<>L]
9369	ENSG00000013503	CCDS53824	[E<>F<>G<>H<>I<>J<>K<>L<>M<>N<>O<>P<>Q<>R<>S<>T<>U<>V<>W<>X<>Y<>Z<>A1<>A2<>A3]
9370	ENSG00000014914	CCDS72902	[A<>CD<>EF<>G<>H<>I<>J<>K<>L<>M<>N<>O<>P<>Q<>R<>S<>TUV]
9372	ENSG00000018610	CCDS55484	[C<>D<>E<>F<>G<>H]
9372	ENSG00000018610	CCDS55485	[A<>BC<>E<>F<>G<>H]
9373	ENSG00000019144	CCDS8401	[A<>B<>C<>D<>E<>F<>G<>H<>I<>J<>K<>L<>M<>N<>O<>P<>Q<>R<>S<>T<>U<>V]
9373	ENSG00000019144	CCDS44750	[A<>B<>C<>D<>E<>F<>G<>H<>I<>J<>K<>M<>N<>O<>P<>Q<>R<>S<>T<>V]
9374	ENSG00000019186	CCDS46616	[A<>B<>C<>D<>E<>F<>G<>H<>I<>K]
9375	ENSG00000019485	CCDS73277	[A<>B<>C<>D<>E<>F<>I]
9376	ENSG00000020129	CCDS30672	[C<>D<>E<>F<>G<>H]
9377	ENSG00000020426	CCDS53899	[A<>B<>C<>D<>E<>G<>H]
9378	ENSG00000020633	CCDS257	[BC<>D<>E<>F<>G]
9379	ENSG00000021574	CCDS1779	[A<>B<>C<>E<>F<>G<>H<>I<>J<>K<>L<>M<>N<>O<>P<>Q]
9381	ENSG00000023041	CCDS76335	[A<>C<>D<>E<>F<>G<>H<>I<>J<>K]
9382	ENSG00000023287	CCDS47856	[A<>B<>C<>D<>E<>F<>G<>H<>I<>J<>K<>L<>M<>N<>O<>P<>Q<>R<>S<>T<>V<>W]
9383	ENSG00000023697	CCDS73451	[A<>B<>C<>D<>E<>G<>H<>I]
9388	ENSG00000030419	CCDS46507	[A<>B<>C<>E<>F<>G<>H]
9392	ENSG00000033170	CCDS9776	[E<>F<>G<>H<>I<>J]
9393	ENSG00000034053	CCDS45197	[A<>B<>C<>D<>F<>G<>H<>I<>J<>K<>L]
9395	ENSG00000034239	CCDS47853	[A<>C<>D<>E<>F]
9396	ENSG00000035403	CCDS7341	[A<>B<>C<>D<>E<>F<>G<>H<>I<>J<>K<>L<>M<>N<>O<>P<>Q<>R<>S<>T<>U<>V]
9397	ENSG00000035499	CCDS47214	[A<>B<>C<>D<>E<>F<>G<>H<>I<>K]
9398	ENSG00000035681	CCDS6173	[A<>C<>D<>E<>F<>G<>H<>I<>J<>K<>L<>M<>N<>O<>P<>Q<>R<>S<>T<>U<>V<>X<>Y<>Z<>A1<>A2<>A3<>A4<>A5<>A6<>A7]
9400	ENSG00000036054	CCDS56265	[A<>B<>C<>D<>E<>F<>G<>H<>I<>J<>K<>L<>M<>N<>O<>P<>Q<>R<>S]
9404	ENSG00000037474	CCDS54832	[A<>B<>D<>E<>F<>G<>H<>I<>J<>K<>L<>M<>N<>O<>P<>Q<>R<>ST]
9407	ENSG00000037897	CCDS8956	[AB<>C<>E<>F]
9409	ENSG00000040199	CCDS32479	[C<>D<>E<>F<>G<>H<>I<>J<>K<>L<>M<>N<>O<>P<>Q<>R<>S<>T]
9409	ENSG00000040199	CCDS73910	[C<>D<>E<>F<>G<>H<>I<>J<>K<>L<>M<>O<>P<>Q<>R<>S<>T]
9410	ENSG00000040487	CCDS30618	[C<>D<>E<>F<>G<>H]
9411	ENSG00000040531	CCDS32530	[A<>B<>C<>D<>E<>F<>G<>H<>I<>J<>L]
9412	ENSG00000041357	CCDS45319	[E<>F<>G<>H<>I]
9414	ENSG00000042493	CCDS58715	[A<>B<>C<>D<>E<>G<>H<>I<>J]
9415	ENSG00000042781	CCDS1516	[A<>B<>C<>D<>E<>F<>G<>H<>I<>J<>K<>L<>M<>N<>O<>P<>Q<>R<>S<>TU]
9420	ENSG00000048392	CCDS55267	[A<>C<>D<>E<>F<>G<>H<>I]
9421	ENSG00000048707	CCDS30589	[A<>B<>C<>D<>E<>F<>G<>H<>I<>J<>K<>L<>M<>N<>O<>P<>Q<>R<>S<>T<>U<>V<>W<>X<>Y<>Z<>A1<>A2<>A3<>A4<>A5<>A6<>A7<>A8<>A9<>A10<>A11<>A12<>A14<>A15<>A16<>A17<>A18<>A19<>A20<>A21<>A22<>A23<>A24<>A25<>A26<>A27<>A28<>A29<>A30<>A31<>A32<>A33<>A34<>A35<>A36<>A37<>A38<>A39<>A40<>A41<>A42<>A43]
9423	ENSG00000049130	CCDS31867	[A<>B<>C<>D<>E<>G<>H<>I]
9425	ENSG00000049618	CCDS5251	[AB<>C<>E<>F<>G<>H<>I<>J<>K<>L<>N<>O<>P<>Q<>R<>S<>T<>U<>V]
9426	ENSG00000049768	CCDS48109	[A<>C<>D<>E<>F<>G<>H<>I<>J<>K]
9427	ENSG00000049860	CCDS78021	[H<>I<>J<>K<>L<>M<>N<>O<>P]
9428	ENSG00000051108	CCDS45492	[A<>B<>D<>E<>F<>G<>H<>I]
9430	ENSG00000052802	CCDS43280	[C<>D<>E<>F]
9431	ENSG00000052841	CCDS31466	[A<>B<>C<>D<>E<>F<>G<>H<>I<>J<>K<>L<>M<>N<>O<>P<>R<>S<>U<>V<>W<>X<>Y<>Z]
9431	ENSG00000052841	CCDS76396	[A<>B<>C<>D<>E<>F<>G<>H<>I<>J<>K<>L<>M<>N<>O<>P<>Q<>R<>S<>T]
9432	ENSG00000053254	CCDS41977	[A<>B<>C<>D<>E<>F]
9436	ENSG00000055070	CCDS60000	[A<>B<>D<>E]
9438	ENSG00000055732	CCDS58009	[A<>C<>D<>E<>F<>G<>H<>I<>J<>K<>L]
9441	ENSG00000057608	CCDS44352	[A<>B<>C<>E<>F<>G<>H<>I<>J<>K]
9442	ENSG00000057657	CCDS34505	[D<>E<>F<>G<>H]
9443	ENSG00000058085	CCDS44285	[A<>B<>C<>D<>E<>F<>G<>H<>I<>J<>K<>L<>M<>N<>O<>P<>Q<>R<>S<>T<>U<>VW]
9446	ENSG00000059728	CCDS56123	[A<>B<>D<>E<>F]
9447	ENSG00000059758	CCDS53819	[A<>B<>C<>D<>E<>F<>G<>H<>I<>J<>K<>L<>M<>N<>OP]
9448	ENSG00000059915	CCDS73187	[F<>G<>H<>I<>J<>K<>L<>M<>N<>O<>P<>Q<>R]
9449	ENSG00000060339	CCDS60547	[A<>B<>D<>E<>F<>G<>H<>I<>J<>K<>L<>M<>N<>O<>P<>Q<>R<>S<>T<>U<>V<>W<>X]
9450	ENSG00000060762	CCDS75547	[D<>E<>F]
9451	ENSG00000061492	CCDS75311	[BCD<>E<>F<>G<>H]
9453	ENSG00000061936	CCDS58290	[A<>B<>C<>D<>E<>F<>G<>H<>I<>J<>K<>L<>M<>N<>O<>P<>Q<>R<>S]
9454	ENSG00000062282	CCDS58162	[A<>C<>D<>E<>F<>G<>H]
9456	ENSG00000063046	CCDS73474	[A<>B<>C<>D<>E<>F<>G<>H<>I<>JK<>L<>M<>N<>O<>PQ]
9460	ENSG00000063761	CCDS45144	[A<>B<>D<>E<>F<>G<>H<>I<>J]
9464	ENSG00000064419	CCDS55162	[A<>B<>C<>D<>E<>F<>G<>H<>I<>J<>K<>M<>N<>O<>P<>Q<>R<>S<>T<>U<>V]
9465	ENSG00000064651	CCDS58965	[A<>B<>C<>D<>E<>F<>G<>H<>I<>J<>K<>L<>M<>N<>O<>P<>Q<>R<>S<>T<>V<>W<>X<>Y<>Z<>A1]
9466	ENSG00000064655	CCDS54471	[A<>B<>C<>D<>E<>F<>G<>H<>I<>J<>K<>N<>O]
9467	ENSG00000064726	CCDS32313	[A<>B<>C<>D<>E<>G]
9468	ENSG00000064763	CCDS8717	[A<>BC<>D<>E<>F<>G<>H<>I<>J<>K<>LM]
9469	ENSG00000064835	CCDS46873	[A<>BC<>D<>E<>F<>G]
9471	ENSG00000064995	CCDS59014	[A<>B<>C<>E]
9473	ENSG00000065029	CCDS75435	[A<>B<>C<>D<>E<>F<>G<>H<>I<>J<>L<>M]
9474	ENSG00000065154	CCDS53586	[C<>D<>E<>F<>G<>H<>I<>J]
9476	ENSG00000065361	CCDS44918	[A<>B<>CD]
9477	ENSG00000065413	CCDS33355	[A<>B<>C<>D<>E<>F<>G<>H<>I<>JK]
9479	ENSG00000065559	CCDS62095	[A<>B<>C<>D<>E<>F<>G<>H<>I<>J<>K<>L]
9482	ENSG00000065883	CCDS5462	[A<>B<>C<>D<>E<>F<>G<>H<>I<>J<>K<>L<>N<>O]
9485	ENSG00000066117	CCDS8798	[A<>B<>C<>D<>E<>F<>G<>H<>I<>J<>L<>M]
9487	ENSG00000066279	CCDS55672	[AB<>C<>D<>E<>F<>G<>H<>I<>J<>K<>L<>M<>N<>O<>P<>Q<>R<>U<>V<>W<>X<>Y<>Z<>A1<>A2<>A3<>A4]
9491	ENSG00000066855	CCDS55240	[A<>C<>D<>E<>F<>G]
9493	ENSG00000067082	CCDS53490	[B<>C<>E]
9494	ENSG00000067208	CCDS76179	[A<>B<>C<>D<>E<>F<>G<>H<>I<>J<>K<>L<>M<>N<>O<>P<>Q<>R<>S]
9496	ENSG00000067715	CCDS76582	[A<>B<>D<>E<>F<>G<>H<>I]
9497	ENSG00000067798	CCDS66432	[A<>B<>C<>D<>E<>F<>G<>H<>I<>J<>K<>L<>M<>N<>O<>P<>Q<>R<>S<>T<>U<>V<>W<>X<>Y<>Z<>A1<>A2<>A3<>A4<>A5<>A6<>A7<>A8<>A9<>A10<>A11<>A12<>A13<>A14]
9499	ENSG00000067842	CCDS14722	[A<>B<>C<>D<>E<>F<>G<>H<>I<>J<>K<>L<>M<>N<>O<>P<>Q<>R<>S<>T<>U]
9500	ENSG00000067992	CCDS14212	[A<>B<>C<>D<>E<>F<>G<>H<>I<>J<>KL]
9502	ENSG00000068885	CCDS54668	[F<>G<>H<>I<>J<>K<>L<>M<>N<>O<>P<>Q<>R<>S<>T<>U]
9503	ENSG00000068976	CCDS53659	[A<>E<>F<>G<>H<>I<>J<>K<>L<>M<>N<>O<>P<>Q<>R<>S<>T<>U]
9505	ENSG00000069966	CCDS45261	[B<>C<>D<>E<>F<>G<>H<>I<>J<>K<>L]
9507	ENSG00000070010	CCDS33600	[A<>B<>C<>D<>E<>F<>G<>H<>I<>J<>K<>M]
9508	ENSG00000070087	CCDS46934	[A<>B<>D]
9509	ENSG00000070182	CCDS32100	[A<>B<>C<>D<>E<>F<>G<>H<>I<>J<>K<>L<>M<>N<>O<>P<>Q<>R<>S<>T<>U<>V<>W<>X<>Y<>Z<>A1<>A2<>A3<>A4<>A5A6]
9510	ENSG00000070366	CCDS58498	[K<>L<>M<>N<>O<>P<>Q<>R<>S<>T]
9511	ENSG00000070388	CCDS74241	[A<>B<>DE]
9513	ENSG00000070614	CCDS75358	[A<>B<>C<>D<>E<>F<>G<>H<>I<>J<>L<>M<>N]
9514	ENSG00000070961	CCDS41817	[A<>B<>C<>D<>E<>F<>G<>H<>I<>J<>K<>L<>M<>N<>O<>P<>Q<>R<>S<>T<>U]
9515	ENSG00000071127	CCDS54739	[A<>B<>F<>G<>H<>I<>J<>K<>L<>M<>N<>O]
9520	ENSG00000072042	CCDS58326	[A<>B<>C<>D<>F<>G]
9521	ENSG00000072062	CCDS12305	[B<>C<>D<>E<>F<>G<>H<>I<>J<>K]
9522	ENSG00000072071	CCDS32928	[A<>B<>C<>D<>E<>F<>G<>H<>I<>J<>K<>L<>M<>N<>O<>P<>Q<>R<>S<>T<>U<>V<>W]
9523	ENSG00000072135	CCDS46410	[A<>F<>G<>H<>I<>J<>K<>L<>M<>N<>O]
9525	ENSG00000072310	CCDS32583	[A<>B<>C<>D<>E<>F<>G<>H<>I<>J<>K<>L<>M<>N<>O<>P<>Q<>R<>S<>T]
9526	ENSG00000072401	CCDS73139	[C<>E<>F<>G<>H]
9530	ENSG00000072840	CCDS3383	[A<>B<>C<>D<>E<>F<>G<>H<>I<>J<>K<>M<>N<>O<>P<>Q<>R<>S<>T<>U<>W]
9532	ENSG00000073150	CCDS54544	[A<>B<>C<>E]
9534	ENSG00000073464	CCDS59159	[E<>F<>G<>H<>I<>J<>K<>L<>M]
9535	ENSG00000073536	CCDS45647	[I<>J<>K<>L<>M<>N]
9536	ENSG00000073578	CCDS77992	[A<>B<>C<>E<>F<>G<>H<>I<>J<>K<>L<>M<>N<>O]
9540	ENSG00000074071	CCDS73805	[A<>B<>CD]
9541	ENSG00000074660	CCDS45564	[B<>C<>D<>E<>F<>G<>H<>I<>J<>L<>M]
9542	ENSG00000075391	CCDS1321	[A<>B<>C<>E<>F<>G<>H<>I<>J<>K<>L<>M<>O<>P<>Q<>R<>S<>T]
9542	ENSG00000075391	CCDS1322	[D<>E<>F<>G<>H<>I<>J<>K<>L<>M<>NO<>P<>Q<>R<>S<>T]
9543	ENSG00000075415	CCDS9066	[A<>B<>D<>E<>F<>G<>H]
9544	ENSG00000075651	CCDS3216	[A<>B<>C<>D<>E<>F<>G<>H<>I<>J<>K<>L<>M<>N<>O<>P<>Q<>R<>S<>T<>U<>V<>W<>X<>Y<>Z]
9549	ENSG00000075975	CCDS63545	[A<>C<>D<>E<>F<>G<>H]
9551	ENSG00000076351	CCDS74019	[A<>B<>D<>E]
9553	ENSG00000077044	CCDS2504	[A<>C<>D<>E<>F<>G<>H<>I<>J<>K<>L<>M<>N<>O<>P<>Q<>R<>S<>T<>U<>V<>W<>X<>Y<>Z<>A1<>A2<>A4<>A5<>A6]
9554	ENSG00000077092	CCDS46775	[D<>E<>F<>G<>H<>I]
9555	ENSG00000077150	CCDS41564	[A<>B<>C<>D<>E<>F<>G<>H<>I<>J<>K<>L<>M<>N<>O<>P<>Q<>R<>S<>T<>U<>VW]
9556	ENSG00000077232	CCDS74613	[A<>B<>C<>D<>E<>F<>G<>H<>J<>K<>L<>M<>N<>O<>P<>Q<>R<>S<>T<>U<>V]
9559	ENSG00000077616	CCDS73364	[A<>B<>C<>D<>E<>F<>G<>I<>J<>K<>L<>M<>N<>O<>P<>Q<>R<>S]
9560	ENSG00000077935	CCDS74876	[A<>B<>C<>D<>E<>F<>G<>H<>I<>J<>K<>L<>M<>N<>O<>P<>Q<>R<>S<>T<>U<>X<>Y]
9561	ENSG00000078098	CCDS77480	[A<>B<>C<>D<>F<>G<>H<>I<>J<>K<>L<>M<>N<>O<>P<>Q<>R<>S<>T<>U<>V<>W<>X<>Y<>Z]
9562	ENSG00000078142	CCDS77180	[A<>C<>D<>E<>F<>G<>H<>I<>J<>K<>L<>M<>N<>O<>P<>Q<>R<>S<>T<>U<>V<>W<>X<>Y]
9564	ENSG00000078369	CCDS72685	[F<>G<>H<>I<>J]
9565	ENSG00000078487	CCDS59067	[A<>B<>C<>DE<>F<>GH<>I<>J<>K<>L<>M<>N<>O<>S]
9566	ENSG00000078596	CCDS55455	[A<>C<>D<>E<>F]
9568	ENSG00000079150	CCDS46462	[AB<>C<>E<>F]
9573	ENSG00000080561	CCDS14532	[A<>BC<>D<>E<>F<>G<>HI<>J<>K<>L]
9573	ENSG00000080561	CCDS14533	[A<>BC<>D<>E<>F<>G<>H<>J<>K<>L]
9574	ENSG00000080618	CCDS73568	[A<>B<>C<>D<>E<>F<>H<>I<>J<>K]
9577	ENSG00000080823	CCDS61552	[A<>B<>D<>E<>F<>G<>H<>I<>J<>K<>L]
9581	ENSG00000081177	CCDS9793	[C<>D<>E<>F<>G<>H<>I]
9583	ENSG00000081307	CCDS3077	[C<>D<>E<>F<>G<>H<>I<>J<>K<>L<>M]
9584	ENSG00000082014	CCDS5924	[A<>C<>D<>E<>F<>G<>H<>I<>J<>K<>L<>M<>N]
9586	ENSG00000082175	CCDS59229	[C<>D<>E<>F<>G<>H<>I]
9587	ENSG00000082212	CCDS54187	[A<>B<>C<>D<>E<>F<>G<>H<>I<>J<>K<>L<>O]
9589	ENSG00000082515	CCDS43391	[E<>F<>G<>H]
9590	ENSG00000082556	CCDS64895	[C<>D]
9591	ENSG00000082701	CCDS2996	[A<>B<>C<>D<>E<>F<>G<>H<>I<>J<>K<>L]
9592	ENSG00000083097	CCDS64467	[A<>B<>C<>D<>E<>F<>H<>I<>J<>K<>L<>M<>N<>O<>P<>Q<>R<>S<>T<>U<>V<>W<>X<>Y<>Z<>A1<>A2<>A3<>A4<>A5<>A6<>A7<>A8<>A9<>A10<>A11<>A12<>A13]
9593	ENSG00000083223	CCDS55323	[A<>B<>C<>D<>E<>J<>K<>L<>P<>Q<>R<>S<>T<>U<>V<>W<>X<>Y<>A1]
9594	ENSG00000083520	CCDS45057	[A<>B<>D<>E<>F<>G<>H<>I<>J<>K<>L<>M<>N<>O<>P<>Q<>R<>S<>T<>U<>V]
9595	ENSG00000083750	CCDS14371	[A<>B<>C<>E<>F<>G<>H<>I<>J<>K]
9596	ENSG00000083896	CCDS3522	[A<>B<>C<>D<>E<>G<>H<>I<>J<>K<>L<>M<>O<>P<>Q<>R]
9596	ENSG00000083896	CCDS33992	[A<>B<>C<>D<>E<>F<>G<>H<>I<>J<>K<>L<>M<>O<>P<>Q<>R]
9597	ENSG00000083937	CCDS58840	[B<>D<>E<>F<>G]
9598	ENSG00000085117	CCDS31469	[A<>B<>C<>E<>F<>G<>H]
9600	ENSG00000085365	CCDS78025	[A<>C<>D<>E<>F<>G<>H<>I]
9601	ENSG00000085415	CCDS32791	[A<>B<>C<>D<>E<>F<>G<>H<>J]
9604	ENSG00000085721	CCDS73833	[A<>B<>C<>E<>F<>G<>H<>I<>J<>K<>L<>M<>N<>O<>P<>Q<>R]
9605	ENSG00000086065	CCDS56569	[A<>B<>C<>D<>E<>F<>H]
9607	ENSG00000086300	CCDS56470	[E<>F<>G]
9608	ENSG00000086666	CCDS10313	[A<>BC<>D<>F<>G]
9608	ENSG00000086666	CCDS58395	[A<>C<>D<>F<>G]
9611	ENSG00000087053	CCDS8306	[D<>E<>F<>G<>H<>I<>J<>K<>L<>M<>N<>O<>P]
9614	ENSG00000087258	CCDS10757	[A<>B<>C<>D<>E<>F<>G<>H]
9619	ENSG00000088298	CCDS46592	[A<>C<>D<>E<>F<>G<>H<>I<>J<>K]
9620	ENSG00000088543	CCDS54589	[A<>C<>D<>E]
9623	ENSG00000088992	CCDS53835	[A<>B<>D<>E<>F<>G<>H]
9626	ENSG00000089169	CCDS31904	[A<>C<>D<>E<>F<>G<>H<>I<>J<>K<>L<>M<>N<>O<>P<>Q<>R<>S<>T]
9627	ENSG00000089177	CCDS56178	[A<>B<>C<>D<>E<>F<>G<>H<>I<>J<>K<>L<>M<>N<>O<>P<>Q<>R<>S<>T<>U<>V<>W]
9628	ENSG00000089195	CCDS63225	[F<>G<>H<>I<>J<>K<>L]
9629	ENSG00000089225	CCDS9174	[C<>D<>E<>F<>G<>H<>I]
9630	ENSG00000089248	CCDS44977	[A<>C]
9631	ENSG00000089250	CCDS55890	[A<>B<>C<>D<>E<>F<>G<>H<>I<>J<>K<>L<>M<>N<>O<>P<>Q<>R<>S<>T<>U<>V<>W<>X<>Y<>Z<>A1<>A2<>A3]
9632	ENSG00000089280	CCDS58454	[A<>B<>C<>E<>F<>G<>H<>I<>J<>K<>L<>M<>N<>O<>P]
9633	ENSG00000089351	CCDS42546	[A<>B<>C<>D<>E<>F<>G<>H<>I<>J<>K<>L<>M<>N<>O<>P<>Q<>R<>S<>T]
9633	ENSG00000089351	CCDS46046	[A<>B<>D<>E<>F<>G<>H<>I<>J<>K<>L<>M<>N<>O<>P<>R<>S<>T]
9634	ENSG00000089639	CCDS12408	[A<>B<>C<>E<>F<>G<>H<>I<>J<>K<>L<>M<>N<>O<>P<>Q<>R<>S<>T<>U<>V]
9634	ENSG00000089639	CCDS74318	[A<>B<>C<>E<>F<>G<>H<>I<>J<>K<>L<>M<>N<>P<>Q<>R<>S<>T<>U<>V]
9636	ENSG00000089916	CCDS9848	[A<>B<>C<>D<>E<>G<>H<>I<>J]
9638	ENSG00000090097	CCDS2840	[A<>B<>C<>D<>E<>G<>H<>I<>J<>K<>L]
9641	ENSG00000090487	CCDS45279	[A<>B<>D<>E<>F<>G<>H]
9642	ENSG00000090530	CCDS46981	[C<>D<>E<>F<>G<>H<>I<>J<>K<>L<>M<>N<>O<>P]
9645	ENSG00000090615	CCDS53846	[A<>BC<>D<>E<>F<>G<>H<>I<>J<>K<>L<>M<>N<>O<>PQ]
9646	ENSG00000090686	CCDS30623	[A<>B<>C<>D<>E<>F<>G<>H<>I<>JK<>L<>N<>O<>PQ<>R<>S<>T<>U<>V<>X<>Y<>Z<>A1<>A2<>A3<>A4<>A5]
9646	ENSG00000090686	CCDS44084	[A<>B<>C<>D<>E<>F<>G<>H<>I<>JK<>LM]
9648	ENSG00000091106	CCDS77400	[A<>B<>D<>E<>F<>G<>H]
9649	ENSG00000091157	CCDS11963	[A<>B<>C<>D<>E<>F<>G<>H<>I<>J<>K<>L<>M<>N<>O<>Q<>R<>S<>T<>U<>V<>W<>X<>Y<>Z<>A1]
9651	ENSG00000091972	CCDS2965	[A<>C<>D<>E<>F<>H]
9652	ENSG00000092009	CCDS76666	[E<>F<>G]
9653	ENSG00000092096	CCDS9593	[AB<>C<>D<>E<>F<>G<>HI<>J<>K]
9653	ENSG00000092096	CCDS9594	[AB<>C<>D<>E<>F<>G<>H<>J<>K]
9656	ENSG00000092841	CCDS8906	[A<>B<>C<>D<>E<>F]
9658	ENSG00000092931	CCDS56045	[A<>B<>C<>D<>G<>H<>I<>J<>K<>L<>M]
9659	ENSG00000092964	CCDS59096	[C<>D<>E<>F<>G<>H<>I<>J<>K<>L<>M<>N<>O]
9660	ENSG00000092969	CCDS44318	[A<>B<>C<>D<>E<>F<>G<>H]
9661	ENSG00000092978	CCDS73031	[A<>B<>C<>D<>E<>F]
9663	ENSG00000094755	CCDS75368	[A<>B<>C<>D<>E<>F<>G<>I]
9664	ENSG00000094841	CCDS78494	[A<>B<>C<>D<>E<>FG]
9665	ENSG00000094914	CCDS53797	[A<>B<>C<>D<>E<>G<>H<>I<>J<>K<>L<>M<>N<>O<>P]
9667	ENSG00000095066	CCDS42508	[A<>B<>C<>D<>E<>F<>G<>H<>I<>J<>K<>L<>M<>N<>O<>P<>Q<>R<>S<>T<>U<>V<>W]
9668	ENSG00000095139	CCDS44749	[A<>C<>D<>E<>F<>G<>H<>I<>J]
9669	ENSG00000095203	CCDS43859	[A<>B<>C<>D<>E<>F<>G<>H<>I<>J<>K<>L<>M<>N<>O<>R<>S<>T<>U<>V<>W<>X<>Y<>Z<>A1<>A2]
9670	ENSG00000095261	CCDS59143	[A<>B<>C<>E<>F<>G<>H<>I<>J]
9671	ENSG00000095539	CCDS7501	[A<>B<>C<>D<>E<>F<>G<>H<>I<>J<>K<>LM<>N<>O]
9672	ENSG00000095596	CCDS7427	[C<>D<>E<>F<>G<>H]
9674	ENSG00000095906	CCDS10445	[A<>C<>DE<>F<>G<>H<>I]
9674	ENSG00000095906	CCDS66898	[E<>F<>G<>H<>I]
9676	ENSG00000096080	CCDS55006	[A<>B<>C<>D<>F]
9679	ENSG00000096696	CCDS47368	[A<>B<>C<>D<>E<>F<>G<>H<>I<>J<>K<>L<>M<>N<>O<>P<>Q<>R<>S<>T<>U<>V<>W<>Y]
9680	ENSG00000096746	CCDS7279	[A<>B<>C<>E<>F<>G<>H<>I<>J]
9682	ENSG00000099326	CCDS59427	[A<>B<>C<>D<>F]
9683	ENSG00000099364	CCDS73873	[J<>K<>L<>M<>N]
9684	ENSG00000099377	CCDS45466	[A<>B<>C<>D<>F]
9685	ENSG00000099385	CCDS67012	[A<>B<>C<>D<>E<>G]
9686	ENSG00000099769	CCDS53982	[A<>BC]
9687	ENSG00000099814	CCDS45175	[A<>B<>CD<>E<>F<>G<>H<>I<>J<>K<>L<>N<>O<>P<>Q<>R<>S<>T]
9688	ENSG00000099840	CCDS35499	[B<>C<>D<>E<>F<>G<>H<>I<>L]
9691	ENSG00000099904	CCDS54502	[A<>B<>C<>D<>E<>F<>G<>H<>I<>J<>L]
9695	ENSG00000100075	CCDS74817	[E<>F<>G<>H<>I<>J]
9697	ENSG00000100100	CCDS46690	[A<>B<>C<>D<>F]
9698	ENSG00000100129	CCDS56230	[A<>B<>C<>D<>E<>H<>I<>J<>K<>L<>M]
9700	ENSG00000100147	CCDS77680	[A<>B<>F]
9701	ENSG00000100167	CCDS14026	[A<>BC<>D<>E<>F<>G<>H<>I<>J<>K<>M]
9701	ENSG00000100167	CCDS14027	[A<>BC<>D<>E<>F<>G<>H<>I<>J<>KL]
9702	ENSG00000100170	CCDS58805	[F<>G<>H<>I<>J<>K<>L<>M<>N<>O<>P]
9704	ENSG00000100201	CCDS33646	[AB<>C<>D<>E<>F<>G<>H<>I<>J<>K<>L<>M<>O]
9705	ENSG00000100206	CCDS63477	[A<>B<>C<>D<>E<>F<>I<>J<>K<>L<>M]
9707	ENSG00000100266	CCDS54536	[A<>B<>C<>D<>E<>F<>G<>I<>J]
9708	ENSG00000100294	CCDS14045	[A<>B<>D]
9719	ENSG00000100372	CCDS74868	[A<>B<>E<>F<>G<>H<>I]
9720	ENSG00000100373	CCDS54539	[A<>B<>E<>F]
9721	ENSG00000100413	CCDS33651	[A<>B<>D<>E<>F]
9722	ENSG00000100416	CCDS63510	[A<>B<>C<>D<>E<>F<>G<>H<>I<>K]
9723	ENSG00000100425	CCDS14080	[A<>B<>C<>D<>E<>F<>H<>I<>J<>K<>L<>M]
9725	ENSG00000100483	CCDS41951	[A<>B<>C<>D<>F]
9727	ENSG00000100504	CCDS53894	[A<>C<>D<>E<>F<>G<>H<>I<>J<>K<>L<>M<>N<>O<>P<>Q<>R<>S<>T]
9728	ENSG00000100526	CCDS9716	[A<>BC<>D<>E<>F<>G<>HI<>J]
9728	ENSG00000100526	CCDS45109	[A<>B<>E<>F<>G<>HI<>J]
9729	ENSG00000100575	CCDS76685	[A<>B<>D]
9730	ENSG00000100592	CCDS58323	[A<>B<>C<>D<>E<>F<>G<>H<>I<>J<>K<>L<>M<>N<>P<>Q<>R<>S<>T<>U<>V<>W<>X<>Y]
9734	ENSG00000100628	CCDS9915	[BC<>D<>E<>F<>G<>H<>I<>J]
9735	ENSG00000100697	CCDS55941	[AB<>C<>D<>E<>F<>G<>H<>I<>J<>K<>L<>M<>N<>O<>P<>Q<>R<>S<>T<>U<>V<>W<>X<>Z<>A1]
9736	ENSG00000100711	CCDS55948	[A<>B<>C<>D<>E<>F<>G<>H]
9737	ENSG00000100731	CCDS76695	[A<>B<>C<>D<>E<>F<>I<>J<>L<>M<>N<>O<>P<>Q<>R<>S<>T<>U<>V<>W<>X<>Y<>Z<>A1<>A2<>A3<>A4<>A5<>A6<>A7<>A8<>A9<>A10<>A11]
9738	ENSG00000100784	CCDS9893	[A<>B<>C<>D<>E<>F<>G<>H<>I<>J<>K<>L<>N<>P<>Q<>R<>ST]
9739	ENSG00000100852	CCDS45095	[A<>C<>D<>E<>F<>G]
9743	ENSG00000101057	CCDS63276	[A<>B<>D<>E<>F<>G<>H<>I<>J<>K<>L<>M<>N]
9746	ENSG00000101134	CCDS13447	[E<>F<>G<>H<>I]
9747	ENSG00000101166	CCDS58783	[A<>B<>D<>E<>F]
9750	ENSG00000101213	CCDS74750	[A<>C<>D]
9754	ENSG00000101282	CCDS42845	[A<>B<>C<>E]
9755	ENSG00000101335	CCDS13277	[A<>C]
9756	ENSG00000101346	CCDS13199	[A<>B<>C<>D<>E]
9757	ENSG00000101391	CCDS63255	[A<>B<>C<>D<>E<>F<>H<>I<>J<>K<>L<>M]
9758	ENSG00000101417	CCDS13226	[A<>B<>D]
9759	ENSG00000101445	CCDS54462	[A<>B<>C<>D<>E<>G<>H<>I<>J]
9760	ENSG00000101452	CCDS13310	[A<>B<>C<>D<>E<>F<>G<>H<>I<>J<>K<>L<>M<>N<>O<>P<>Q<>R<>S<>T<>U<>V]
9760	ENSG00000101452	CCDS54463	[A<>B<>D<>E<>F<>G<>H<>I<>J<>K<>L<>M<>N<>O<>P<>Q<>R<>S<>T<>U<>V]
9763	ENSG00000101558	CCDS11847	[A<>B<>C<>D<>E<>F<>G]
9764	ENSG00000101574	CCDS77144	[A<>B<>C<>D<>E<>F<>H]
9765	ENSG00000101608	CCDS77145	[A<>BC<>D<>E]
9767	ENSG00000101670	CCDS77187	[A<>B<>C<>D<>F<>G<>H<>I<>J]
9768	ENSG00000101745	CCDS42411	[A<>B<>D<>E<>F<>G<>H<>I<>J<>K<>L]
9769	ENSG00000101773	CCDS11874	[A<>B<>C<>D<>E<>F<>G<>H<>I<>J<>K<>L<>M<>N<>O<>Q<>RS]
9770	ENSG00000101842	CCDS55474	[B<>C<>D<>E<>F<>G<>H<>I]
9771	ENSG00000101856	CCDS65313	[A<>C]
9772	ENSG00000101911	CCDS43918	[A<>BC<>D<>E<>F<>G<>H]
9775	ENSG00000102054	CCDS56598	[B<>C<>D<>E<>F<>G<>H<>I<>J<>K<>L<>M]
9776	ENSG00000102103	CCDS55412	[A<>B<>C<>E<>F]
9777	ENSG00000102172	CCDS59161	[A<>B<>E<>F<>G<>H<>I<>J<>K]
9780	ENSG00000102383	CCDS55454	[A<>C<>D<>E<>F<>G<>H<>I<>J<>K]
9781	ENSG00000102385	CCDS55465	[C<>D<>E<>F<>G<>H<>I<>J<>K<>L<>M<>N<>O<>P<>Q<>R<>S<>T<>U<>V<>W]
9782	ENSG00000102468	CCDS53867	[A<>C<>D]
9784	ENSG00000102531	CCDS9413	[C<>D<>E<>F<>G<>H<>I<>J<>K<>L<>M<>N<>O<>P<>Q<>R<>S<>T<>U<>V<>W<>X<>Y<>Z]
9785	ENSG00000102554	CCDS66562	[C<>D<>E]
9788	ENSG00000102893	CCDS10729	[A<>C<>D<>E<>F<>G<>H<>I<>J<>K<>L<>M<>N<>O<>P<>Q<>R<>S<>T<>U<>V<>W<>X<>Y<>Z<>A2<>A3<>A4<>A5<>A6<>A7]
9789	ENSG00000102900	CCDS55996	[E<>F<>G<>H<>I<>J<>K<>L<>M<>N<>O<>P<>Q<>R<>S<>T<>U<>V]
9790	ENSG00000102974	CCDS10841	[A<>B<>CD<>E<>F<>G<>H<>I<>K<>L]
9790	ENSG00000102974	CCDS54029	[D<>E<>F<>G<>H<>I<>K<>L]
9792	ENSG00000103021	CCDS45497	[A<>B<>D<>E<>F<>G<>H<>I]
9794	ENSG00000103042	CCDS76883	[A<>B<>C<>D<>E<>F<>JK]
9796	ENSG00000103148	CCDS73794	[A<>B<>C<>E<>F<>G<>H<>I<>J<>K<>L<>M]
9800	ENSG00000103254	CCDS59254	[A<>B<>C<>EF]
9801	ENSG00000103264	CCDS73922	[E<>F<>G<>H<>I<>J]
9802	ENSG00000103266	CCDS76797	[C<>D<>E<>F<>G<>H]
9803	ENSG00000103274	CCDS61839	[A<>B<>C<>D<>F<>G<>H<>I<>J<>K]
9808	ENSG00000103381	CCDS42119	[A<>B<>D]
9809	ENSG00000103449	CCDS45483	[C<>D]
9812	ENSG00000103502	CCDS67002	[A<>C<>D<>E<>F]
9814	ENSG00000103528	CCDS10575	[A<>C<>D<>E<>F<>G<>H<>I]
9815	ENSG00000103540	CCDS10579	[A<>B<>C<>D<>E<>F<>G<>H<>I<>J<>K<>L<>NO]
9816	ENSG00000103544	CCDS73840	[AB<>C<>D<>E<>F<>G<>H<>I<>J<>K<>L<>M<>P<>Q<>R<>S<>T<>U<>V<>W<>X<>Y<>A1<>A2<>A3<>A4<>A5<>A6]
9817	ENSG00000103549	CCDS55994	[A<>B<>C<>D<>E<>F<>G<>J<>K<>L<>M<>N<>O<>P<>Q<>R<>S]
9818	ENSG00000103591	CCDS61679	[D<>E<>F<>G<>I<>J<>K<>L]
9819	ENSG00000103642	CCDS45275	[A<>B<>C<>D<>EF]
9820	ENSG00000103647	CCDS53952	[B<>C<>D<>E<>F<>G<>H<>I<>J<>K<>L]
9821	ENSG00000103769	CCDS58373	[A<>B<>C<>D<>G]
9824	ENSG00000104044	CCDS10020	[A<>BC<>D<>E<>F<>G<>H<>I<>J<>K<>L<>M<>N<>O<>P<>Q<>R<>S<>T<>U<>V<>W<>X]
9824	ENSG00000104044	CCDS73701	[A<>BC<>D<>E<>F<>G<>H<>I<>K<>L<>M<>N<>O<>P<>Q<>R<>S<>T<>U<>V<>W<>X]
9825	ENSG00000104055	CCDS32211	[A<>C<>E<>F<>G<>H<>I<>J<>K<>L<>M<>N]
9825	ENSG00000104055	CCDS32212	[A<>C<>D<>E<>F<>G<>H<>I<>J<>K<>L<>M<>N]
9829	ENSG00000104228	CCDS78322	[B<>D<>F<>G]
9832	ENSG00000104381	CCDS47877	[E<>F<>G<>H<>I]
9833	ENSG00000104388	CCDS56537	[A<>C<>D<>E<>F<>G<>H]
9835	ENSG00000104442	CCDS69490	[B<>C<>E<>F<>G]
9839	ENSG00000104679	CCDS78317	[A<>B<>C<>E<>F<>G<>H<>I]
9840	ENSG00000104722	CCDS47831	[C<>D]
9841	ENSG00000104774	CCDS54224	[A<>B<>C<>D<>E<>F<>G<>I<>J<>K<>L<>M<>N<>O<>P<>Q<>R<>S<>T<>U<>V<>W<>X<>Y]
9842	ENSG00000104812	CCDS54292	[A<>B<>D<>E<>F<>G<>H<>I<>J<>K<>L<>M<>N<>O<>P]
9843	ENSG00000104814	CCDS42564	[A<>B<>C<>D<>E<>F<>G<>H<>I<>J<>K<>L<>M<>N<>O<>P<>Q<>R<>S<>U<>V<>W<>X<>Y<>Z<>A1<>A2<>A3<>A4<>A5<>A7A8]
9845	ENSG00000104852	CCDS74417	[A<>B<>C<>D<>E<>F<>G<>H<>J]
9846	ENSG00000104859	CCDS62710	[A<>B<>F<>G<>H<>I<>J<>K<>L<>M<>N<>O<>P<>Q<>R<>S<>T<>U<>V]
9847	ENSG00000104863	CCDS77328	[A<>B<>C<>E<>F]
9848	ENSG00000104883	CCDS77227	[C<>D<>E<>F]
9852	ENSG00000104946	CCDS54294	[A<>C<>D<>E<>F<>G<>H<>I<>J<>K<>L<>M<>N<>O<>P<>QR]
9855	ENSG00000105088	CCDS77230	[E<>F<>G<>H]
9857	ENSG00000105143	CCDS62578	[A<>B<>C<>D<>EF]
9859	ENSG00000105245	CCDS77298	[D<>E<>F<>G<>H<>I<>J<>K]
9860	ENSG00000105254	CCDS74344	[C<>D<>E<>F<>G]
9862	ENSG00000105287	CCDS59401	[D<>E<>F<>G<>H<>I<>J<>K<>L<>M<>N<>O<>P<>Q<>R<>S]
9869	ENSG00000105559	CCDS12737	[A<>B<>C<>D<>E<>F<>G<>I<>J<>K<>L<>M<>N<>O<>P<>Q<>R<>ST<>U]
9870	ENSG00000105576	CCDS45992	[A<>B<>C<>D<>E<>F<>G<>H<>I<>J<>K<>L<>M<>N<>O<>P<>Q<>R<>S<>U<>V<>W<>X]
9875	ENSG00000105677	CCDS56091	[C<>D<>E<>F<>G]
9876	ENSG00000105698	CCDS12453	[A<>B<>C<>E<>F<>G<>H<>I<>J]
9878	ENSG00000105722	CCDS77308	[C<>D<>E]
9880	ENSG00000105792	CCDS55122	[A<>B<>C<>D<>E<>F<>H<>I<>J<>K<>L<>M<>N<>O<>P<>Q<>R<>S<>T<>U<>V<>W<>X]
9881	ENSG00000105793	CCDS43614	[A<>B<>E<>F<>G<>H<>I<>JK]
9882	ENSG00000105821	CCDS47679	[A<>B<>C<>D<>E<>F<>G<>H<>I<>J<>M<>N<>O<>P<>Q]
9894	ENSG00000106330	CCDS47662	[A<>B<>D<>E<>F]
9895	ENSG00000106341	CCDS47570	[B<>D<>E]
9896	ENSG00000106344	CCDS55159	[A<>F<>G<>H<>I<>J<>K<>L<>M<>N<>O<>P<>Q<>R<>S]
9897	ENSG00000106355	CCDS47571	[C<>D<>E<>F]
9899	ENSG00000106628	CCDS75586	[A<>BC<>D<>E<>F<>G<>H<>I<>J<>K<>L]
9900	ENSG00000106682	CCDS5565	[A<>B<>C<>D<>F<>G]
9901	ENSG00000106683	CCDS56491	[C<>D<>E<>F<>G<>H<>I<>J<>K<>L<>M<>N<>O<>P<>Q]
9904	ENSG00000106823	CCDS6698	[A<>B<>CD<>E<>F<>G<>H<>I<>J]
9907	ENSG00000107021	CCDS69677	[A<>B<>C<>D<>E<>F<>G<>J<>K<>L]
9908	ENSG00000107104	CCDS6441	[C<>D<>E<>F<>G<>H<>I<>J<>K<>L]
9910	ENSG00000107242	CCDS65063	[A<>B<>C<>D<>E<>F<>G<>H<>I<>J<>K<>MN]
9911	ENSG00000107249	CCDS6451	[C<>D<>E<>F<>G<>H<>I<>J<>K]
9913	ENSG00000107371	CCDS43805	[A<>B<>D]
9914	ENSG00000107485	CCDS7083	[A<>B<>D<>E<>F]
9917	ENSG00000107537	CCDS41489	[E<>F<>G<>H<>I<>J]
9918	ENSG00000107679	CCDS7629	[A<>B<>C<>D<>E<>F<>G<>H<>I<>J<>L]
9918	ENSG00000107679	CCDS55730	[A<>B<>C<>D<>E<>F<>G<>H<>I<>J<>K]
9919	ENSG00000107731	CCDS58083	[A<>B<>C<>D<>E<>F<>G<>I<>J<>K<>L<>M<>N<>O<>P<>Q]
9921	ENSG00000107798	CCDS73160	[E<>F<>G<>H<>I<>J<>K]
9924	ENSG00000107902	CCDS53587	[A<>B<>C<>D<>E<>G]
9925	ENSG00000107938	CCDS7646	[B<>C<>D<>E<>F<>G<>I<>J<>K<>L<>M<>N<>O<>P<>Q<>R<>S<>T<>U<>V<>W<>X<>Y<>Z]
9926	ENSG00000108039	CCDS53576	[A<>B<>C<>D<>E<>F<>G<>H<>I<>J<>K<>L<>M<>N<>P<>Q<>R<>S<>T<>U]
9927	ENSG00000108061	CCDS58095	[A<>C<>D<>E<>F<>G<>H]
9928	ENSG00000108064	CCDS59217	[A<>B<>C<>D<>F<>G]
9930	ENSG00000108219	CCDS44448	[A<>E<>F<>G<>H]
9931	ENSG00000108231	CCDS76325	[A<>B<>C<>D<>E<>F<>G<>I]
9932	ENSG00000108244	CCDS62182	[C<>D<>E<>F<>G<>H<>I]
9934	ENSG00000108306	CCDS54116	[A<>B<>C<>D<>E<>F<>H<>I<>J<>K<>L<>M<>N<>O]
9936	ENSG00000108406	CCDS54150	[A<>B<>E<>F<>G<>H<>I<>J<>K<>L<>M<>N<>O<>P<>Q<>R<>S]
9937	ENSG00000108424	CCDS62228	[E<>F<>G<>H<>I<>J<>K<>L<>M<>N<>O<>P<>Q<>R<>S<>T<>U<>V<>W]
9939	ENSG00000108515	CCDS54070	[A<>B<>E<>F<>G<>H<>I<>J<>K]
9940	ENSG00000108528	CCDS54069	[A<>C<>D<>E<>F<>G<>H]
9941	ENSG00000108551	CCDS58519	[A<>C]
9946	ENSG00000108823	CCDS45729	[A<>B<>C<>D<>E<>H<>I]
9947	ENSG00000108846	CCDS45739	[A<>B<>C<>D<>E<>F<>G<>I<>J<>K<>L<>MN]
9949	ENSG00000109046	CCDS11221	[A<>D<>E<>F<>G<>H<>I]
9951	ENSG00000109182	CCDS68697	[C<>D<>E<>F<>G<>H<>I<>J<>K<>L<>M<>N<>O<>P<>Q]
9952	ENSG00000109189	CCDS47054	[B<>C<>D<>E<>F<>G<>H<>I<>J]
9954	ENSG00000109458	CCDS3760	[A<>B<>C<>D<>E<>F<>G<>H<>I<>J<>K]
9956	ENSG00000109680	CCDS75115	[A<>E<>F<>G<>H<>I<>J<>K<>L<>M<>N<>O<>P<>Q<>R<>S<>T<>U]
9957	ENSG00000109738	CCDS54813	[A<>B<>C<>D<>E<>F<>G<>I]
9962	ENSG00000110011	CCDS76424	[A<>B<>C<>DE<>FGH]
9964	ENSG00000110025	CCDS8090	[A<>B<>C<>D<>E<>F<>H]
9965	ENSG00000110042	CCDS76408	[C<>D<>E<>F<>G<>H<>I<>J]
9969	ENSG00000110172	CCDS44705	[A<>B<>D<>E<>F<>G<>H<>I<>J<>K]
9971	ENSG00000110344	CCDS55790	[A<>B<>C<>D<>E<>G<>H<>I<>J<>K<>L<>M<>N<>O<>P<>Q<>R<>S<>T]
9972	ENSG00000110422	CCDS7884	[A<>B<>C<>D<>E<>F<>G<>H<>J<>K<>L<>M<>N<>O<>P<>Q]
9972	ENSG00000110422	CCDS41634	[A<>B<>C<>D<>E<>F<>G<>H<>J<>K<>M<>N<>O<>P<>Q]
9973	ENSG00000110492	CCDS59226	[A<>C<>D]
9974	ENSG00000110583	CCDS73311	[C<>D<>E<>F<>G<>H<>I]
9975	ENSG00000110651	CCDS73240	[D<>E<>F<>G<>H<>I]
9981	ENSG00000110917	CCDS76609	[A<>B<>EF]
9983	ENSG00000110987	CCDS9226	[A<>B<>C<>D<>EF<>G]
9984	ENSG00000111196	CCDS76532	[C<>D<>E<>F]
9986	ENSG00000111224	CCDS8523	[A<>BCD<>E<>F<>G<>H<>I<>J]
9986	ENSG00000111224	CCDS66281	[D<>F<>G<>H<>I<>J]
9987	ENSG00000111247	CCDS8529	[A<>B<>C<>E<>F<>H<>I<>J<>K]
9995	ENSG00000111540	CCDS58244	[A<>B<>D<>E]
9999	ENSG00000111667	CCDS31733	[A<>B<>C<>D<>E<>F<>G<>H<>I<>J<>K<>L<>M<>N<>O<>Q<>R<>S<>T<>U]
10000	ENSG00000111737	CCDS53836	[A<>B<>C<>D<>F]
10001	ENSG00000111799	CCDS43481	[A<>Q<>R<>S<>T<>U<>V<>W<>X<>Y<>Z<>A1<>A2<>A3<>A4<>A5<>A6<>A7<>A8<>A9<>A10<>A11<>A12<>A13<>A14<>A15<>A16<>A17<>A18<>A19<>A20<>A21<>A22<>A23<>A24<>A25<>A26<>A27<>A28<>A29<>A30<>A31<>A32<>A33<>A34<>A35<>A36<>A37<>A38<>A39]
10002	ENSG00000111832	CCDS43496	[E<>F<>G<>H]
10003	ENSG00000111834	CCDS55051	[A<>B<>C<>E<>F]
10005	ENSG00000111877	CCDS5121	[D<>E<>F<>G<>H<>IJ]
10005	ENSG00000111877	CCDS56447	[D<>E<>F<>G<>H<>I<>K<>L<>M<>N<>O<>P]
10006	ENSG00000111880	CCDS69153	[A<>B<>C<>D<>E<>F<>G<>H<>I<>J<>K<>M<>N<>O<>P]
10007	ENSG00000112029	CCDS47501	[C<>D<>E<>F]
10010	ENSG00000112096	CCDS34564	[A<>B<>D<>E]
10011	ENSG00000112118	CCDS75468	[ABC<>E<>F<>G<>H<>I<>J<>K<>L<>M<>N<>O<>P<>Q<>R<>S]
10014	ENSG00000112242	CCDS58999	[B<>C<>E<>F<>G<>H<>I]
10018	ENSG00000112337	CCDS4567	[A<>B<>C<>D<>E<>F<>G<>H<>J<>LMN]
10018	ENSG00000112337	CCDS69060	[A<>B<>C<>D<>E<>F<>G<>H<>I<>J<>LM]
10019	ENSG00000112511	CCDS4778	[A<>B<>C<>D<>E<>F<>G<>H<>I<>J<>L<>N<>O]
10021	ENSG00000112559	CCDS75451	[A<>C<>D]
10022	ENSG00000112562	CCDS5307	[A<>B<>C<>D<>E<>FG<>H<>I<>J<>K<>L<>M<>N]
10023	ENSG00000112592	CCDS55077	[C<>D<>E<>F<>G<>H]
10024	ENSG00000112651	CCDS75458	[A<>B<>C<>D<>E<>G]
10026	ENSG00000112697	CCDS47453	[A<>C<>D<>E<>F<>G]
10028	ENSG00000112706	CCDS4985	[A<>B<>C<>D<>E<>F<>G<>H<>I<>J<>K<>L<>N<>O<>P<>Q<>R]
10028	ENSG00000112706	CCDS75483	[A<>C<>D<>E<>F<>G<>H<>I<>J<>K<>L<>N<>O<>P<>Q<>R]
10030	ENSG00000112855	CCDS64267	[A<>C<>D<>E<>F<>G<>H<>I<>J<>K<>L<>M]
10031	ENSG00000112874	CCDS75284	[A<>C<>D<>E<>F<>G]
10033	ENSG00000113161	CCDS47234	[A<>B<>C<>D<>E<>F<>G<>H<>I<>J<>K<>M<>N<>O<>P<>Q<>R<>S]
10036	ENSG00000113296	CCDS78027	[C<>D<>E<>F<>G<>H<>I<>J<>K<>L<>M<>N<>O<>P<>Q<>R<>S<>T<>U<>V<>W]
10040	ENSG00000113441	CCDS43346	[C<>D<>E<>F<>G<>H<>I<>J<>K<>L<>M<>N<>O<>P<>Q<>R<>S]
10042	ENSG00000113578	CCDS4276	[A<>C]
10044	ENSG00000113649	CCDS43379	[A<>B<>C<>D<>E<>G<>H<>I<>J<>K<>L<>M<>N<>O<>P<>Q<>R<>S<>T<>U<>V]
10048	ENSG00000113810	CCDS75046	[A<>C<>D<>E<>F<>G<>H<>I<>J<>K<>L<>M<>N<>O<>P<>Q<>R<>S<>T<>U<>V<>W<>X]
10050	ENSG00000113916	CCDS46975	[A<>B<>C<>D<>F<>G<>H]
10051	ENSG00000114120	CCDS3114	[A<>B<>C<>D<>E<>F<>H]
10054	ENSG00000114354	CCDS56266	[A<>B<>C<>D<>E<>G<>H]
10056	ENSG00000114626	CCDS46901	[G<>H<>I<>J<>K<>L<>M<>N]
10057	ENSG00000114698	CCDS54651	[C<>D<>G<>H<>I]
10060	ENSG00000114850	CCDS77846	[A<>B<>CD<>E<>F]
10063	ENSG00000115085	CCDS33255	[I<>J<>K<>L<>M<>N]
10064	ENSG00000115091	CCDS63000	[D<>E<>F<>G<>H<>I<>J<>K<>L<>M]
10066	ENSG00000115137	CCDS74493	[A<>B<>C<>D<>E<>G]
10068	ENSG00000115234	CCDS58704	[A<>C<>D<>E<>F<>G<>H<>I<>J<>K<>L<>M<>N<>O]
10070	ENSG00000115295	CCDS74502	[A<>B<>C<>D<>E<>F<>G<>H<>I<>J<>K<>L<>M<>NO]
10071	ENSG00000115317	CCDS1952	[A<>B<>D<>E<>F<>H]
10072	ENSG00000115318	CCDS74527	[A<>B<>E<>F<>G<>H<>I<>J<>K<>L<>M]
10073	ENSG00000115325	CCDS56125	[D<>E<>F]
10074	ENSG00000115353	CCDS46345	[A<>B<>C<>DE]
10077	ENSG00000115474	CCDS54437	[A<>C]
10078	ENSG00000115484	CCDS58711	[A<>B<>D<>E<>F<>G<>H<>I<>J<>K<>L<>M<>N]
10079	ENSG00000115486	CCDS46353	[A<>C<>D<>E<>F<>G<>H<>I<>J<>K<>L<>M<>N<>O]
10080	ENSG00000115524	CCDS46479	[A<>B<>C<>D<>E]
10083	ENSG00000115839	CCDS54402	[A<>B<>C<>D<>E<>F<>G<>H<>I<>J<>K<>L<>M<>N<>O<>P<>Q<>R<>S<>T<>U<>V<>W<>X<>Y]
10084	ENSG00000115875	CCDS56115	[A<>B<>C<>D<>E<>F<>H]
10085	ENSG00000115902	CCDS54362	[E<>G<>H<>I]
10086	ENSG00000116030	CCDS46493	[A<>C<>D<>E]
10087	ENSG00000116138	CCDS72710	[G<>H<>I<>J<>K<>L<>M<>N<>O]
10089	ENSG00000116161	CCDS30942	[D<>E<>F<>G<>H]
10091	ENSG00000116218	CCDS72988	[A<>B<>C<>D<>F<>G<>H]
10092	ENSG00000116299	CCDS794	[A<>B<>CD<>E<>F<>GH<>I<>J<>K<>L<>M<>N<>O<>P<>Q<>R<>S<>T<>U<>V<>W<>X]
10092	ENSG00000116299	CCDS58015	[A<>B<>CD<>E<>F<>G<>K<>L<>M<>N<>O<>P<>Q<>R<>S<>T<>U<>V<>W<>X]
10093	ENSG00000116353	CCDS30660	[C<>D<>E<>F<>G<>H<>I<>J<>K]
10094	ENSG00000116396	CCDS821	[A<>B<>C<>D]
10094	ENSG00000116396	CCDS44193	[A<>B<>C<>F]
10095	ENSG00000116521	CCDS1106	[A<>C<>D<>E<>F<>G<>H<>I]
10096	ENSG00000116586	CCDS44243	[A<>B<>D]
10097	ENSG00000116703	CCDS41447	[C<>D]
10098	ENSG00000116748	CCDS53349	[AB<>D<>E<>F<>G<>H<>I<>J<>K<>L<>M<>N<>O<>P<>Q]
10099	ENSG00000116857	CCDS73001	[AB<>C<>D<>E<>F]
10104	ENSG00000116983	CCDS72761	[A<>C]
10106	ENSG00000117020	CCDS31076	[A<>B<>C<>D<>E<>F<>G<>H<>I<>J<>K<>L<>N]
10111	ENSG00000117215	CCDS72721	[A<>B<>D]
10112	ENSG00000117222	CCDS53463	[A<>B<>C<>D<>E<>F<>G<>H<>I<>J<>K<>L<>M<>O]
10113	ENSG00000117266	CCDS44300	[AB<>CD<>F<>G<>H<>I<>J<>K<>L<>M<>N<>O<>P<>Q<>R]
10114	ENSG00000117305	CCDS53279	[A<>B<>C<>D<>G<>H<>I]
10117	ENSG00000117407	CCDS502	[A<>BC<>D]
10120	ENSG00000117461	CCDS76154	[A<>B<>C<>D<>E<>F<>H<>I<>J]
10122	ENSG00000117481	CCDS57996	[C<>D<>E<>F<>G]
10131	ENSG00000117595	CCDS55681	[C<>D<>E<>F<>G<>H]
10132	ENSG00000117600	CCDS53347	[A<>B<>C<>D<>E<>G]
10133	ENSG00000117614	CCDS258	[A<>B<>D<>E<>F<>GH]
10135	ENSG00000117640	CCDS44089	[AB<>C<>D<>E<>G]
10141	ENSG00000117971	CCDS58392	[A<>B<>C<>D<>FGH]
10144	ENSG00000118292	CCDS948	[A<>B<>C<>D<>G]
10144	ENSG00000118292	CCDS72905	[A<>B<>C<>D<>H]
10150	ENSG00000118520	CCDS59038	[A<>B<>CD<>E<>F<>G<>H<>I]
10151	ENSG00000118600	CCDS61179	[F<>G]
10153	ENSG00000118705	CCDS46599	[A<>B<>D<>E<>F<>G<>H<>I<>J<>K<>L<>M<>N<>O<>P<>Q<>R]
10156	ENSG00000118900	CCDS73822	[A<>B<>C<>D<>E<>F<>G<>H<>I<>J<>K<>L<>M<>N<>O<>Q]
10158	ENSG00000119185	CCDS1663	[A<>B<>C<>D<>F]
10159	ENSG00000119231	CCDS77876	[A<>B<>C<>D<>E<>G<>H<>I]
10161	ENSG00000119283	CCDS44333	[ABCDE<>F<>G<>H<>IJ<>K<>L<>M<>N<>O]
10162	ENSG00000119318	CCDS59138	[D<>E<>F<>G<>H<>I<>J<>K]
10163	ENSG00000119326	CCDS69638	[A<>B<>C<>D<>E<>F<>G<>H<>I<>J<>K<>L<>M<>N<>O<>P<>Q<>R<>S]
10164	ENSG00000119392	CCDS6904	[A<>B<>C<>D<>E<>F<>G<>H<>I<>J<>K<>L<>M<>NO]
10165	ENSG00000119509	CCDS6747	[A<>B<>C<>D<>E<>F<>G<>H<>I<>J<>K<>L<>M<>O<>P<>Q<>R]
10167	ENSG00000119608	CCDS45136	[A<>D<>E]
10169	ENSG00000119661	CCDS55928	[D<>E<>F<>G<>H<>I]
10172	ENSG00000119698	CCDS9922	[A<>B<>C<>D]
10174	ENSG00000119711	CCDS61501	[A<>B<>C<>D<>F<>G<>H<>I<>J<>K<>L<>M]
10180	ENSG00000120063	CCDS62302	[C<>D<>E]
10181	ENSG00000120071	CCDS74084	[A<>B<>C<>D<>E<>F<>G<>H<>I<>K<>L<>M<>N<>O]
10183	ENSG00000120159	CCDS55299	[C<>D<>E<>F<>G]
10186	ENSG00000120370	CCDS53428	[AB<>C<>D<>EF]
10187	ENSG00000120451	CCDS73416	[D<>E<>F<>G<>H<>I<>J<>K<>L]
10188	ENSG00000120526	CCDS6312	[A<>C<>D<>E<>F<>H<>I<>J<>K<>L]
10189	ENSG00000120533	CCDS55270	[C<>D<>E<>F]
10190	ENSG00000120594	CCDS7132	[A<>B<>C<>D<>E<>F<>G<>H<>I<>J<>L<>M<>N<>O]
10190	ENSG00000120594	CCDS60497	[A<>B<>D<>E<>F<>G<>H<>I<>J<>L<>M<>N<>O]
10191	ENSG00000120645	CCDS31725	[E<>F<>G<>H<>I<>J<>K<>L<>M<>N<>O]
10192	ENSG00000120647	CCDS44781	[C<>D<>E<>F<>G<>H<>I<>J<>K<>L]
10193	ENSG00000120659	CCDS9385	[B<>C<>D<>E]
10195	ENSG00000120690	CCDS45043	[A<>B<>C<>E<>F<>G<>H<>I]
10197	ENSG00000120697	CCDS45033	[A<>B<>C<>F<>G<>H<>I<>J<>K]
10198	ENSG00000120805	CCDS73510	[A<>C<>D<>E<>F]
10200	ENSG00000120896	CCDS6031	[C<>D<>E<>F<>G<>I<>J<>K<>L<>M<>N<>OP<>Q<>R<>S<>T<>U<>V<>W<>X]
10200	ENSG00000120896	CCDS47824	[P<>Q<>R<>S<>T<>U<>V<>W<>X]
10201	ENSG00000120903	CCDS6059	[A<>BCD<>E<>F<>G<>H]
10201	ENSG00000120903	CCDS64856	[A<>BC<>E<>F<>G<>H]
10203	ENSG00000121152	CCDS62960	[F<>G<>H<>I<>J<>K<>L<>M<>N<>O<>P<>Q<>R<>S<>T]
10205	ENSG00000121211	CCDS75202	[A<>B<>C<>D<>E<>G]
10208	ENSG00000121579	CCDS2975	[A<>BC<>D<>E<>F]
10209	ENSG00000121644	CCDS73055	[A<>B<>E<>F]
10213	ENSG00000121774	CCDS60067	[A<>B<>D<>E<>F<>G<>H<>I]
10220	ENSG00000121989	CCDS63030	[E<>F<>G<>H<>I<>J<>K<>L<>M]
10222	ENSG00000122126	CCDS35394	[A<>B<>C<>D<>E<>F<>G<>H<>I<>J<>K<>L<>M<>N<>O<>P<>Q<>R<>T<>U<>V<>W<>X]
10224	ENSG00000122218	CCDS41424	[A<>B<>C<>D<>E<>F<>G<>H<>I<>J<>K<>L<>M<>N<>O<>P<>QR<>S<>T<>U<>V<>W<>X<>Y<>Z<>A1<>A2<>A3<>A4<>A5<>A6<>A7<>A8]
10225	ENSG00000122359	CCDS60576	[C<>D<>E<>F<>G<>H<>I<>J<>K<>L<>M<>N<>O]
10229	ENSG00000122482	CCDS731	[AB<>CDE<>F<>G<>H]
10229	ENSG00000122482	CCDS732	[B<>G<>H]
10232	ENSG00000122778	CCDS47723	[AB<>C<>D<>E<>F<>G<>H<>I<>J<>K<>L<>M<>N<>O<>P<>Q<>R<>T<>U<>W]
10232	ENSG00000122778	CCDS56513	[AB<>C<>D<>E<>F<>G<>H<>I<>J<>K<>L<>M<>N<>O<>P<>Q<>R<>T<>U<>VW]
10239	ENSG00000122986	CCDS58278	[C<>D<>E<>F<>G]
10242	ENSG00000123159	CCDS12311	[C<>D<>E<>F<>G]
10244	ENSG00000123338	CCDS53799	[C<>D<>E<>F<>G<>H<>I<>J<>K<>L<>M<>N<>O<>P<>Q<>R<>S<>T<>U<>V<>W<>X<>Y<>Z<>A1<>A2<>A3<>A4<>A5<>A6]
10246	ENSG00000123349	CCDS8854	[A<>D<>E<>F]
10249	ENSG00000123636	CCDS74594	[A<>C<>E<>F<>G<>H<>I<>J<>K<>L<>N<>O<>P<>Q<>R<>S<>T<>U<>V<>W<>X<>Y<>Z<>A1<>A2<>A3<>A4<>A5<>A6<>A8<>A9<>A10<>A11<>A12]
10253	ENSG00000123815	CCDS46081	[A<>B<>C<>D<>F<>G<>H<>I<>J<>K<>L<>M<>NO]
10254	ENSG00000123908	CCDS55279	[A<>B<>C<>D<>E<>F<>G<>H<>I<>J<>K<>L<>M<>N<>O<>P<>R<>S]
10256	ENSG00000124140	CCDS46610	[A<>C<>D<>E<>F<>G<>H<>I<>J<>K<>L<>M<>N<>O<>P<>Q<>R<>S<>T<>U<>V<>W<>X<>Y<>Z<>A1]
10257	ENSG00000124159	CCDS13348	[A<>B<>D<>E<>F<>G<>H<>I<>J]
10257	ENSG00000124159	CCDS46607	[A<>B<>E<>F<>G<>H<>I<>J]
10258	ENSG00000124164	CCDS56198	[A<>B<>F]
10259	ENSG00000124181	CCDS13313	[A<>B<>C<>D<>E<>F<>G<>H<>I<>J<>K<>L<>M<>N<>O<>P<>Q<>R<>S<>T<>U<>V<>W<>X<>Y<>Z<>A1<>A2<>A3<>A4<>A5A6<>A7]
10259	ENSG00000124181	CCDS13314	[A<>B<>C<>D<>E<>F<>G<>H<>I<>J<>K<>L<>M<>N<>O<>P<>Q<>R<>S<>T<>U<>V<>W<>X<>Y<>Z<>A1<>A2<>A3<>A4<>A6<>A7]
10260	ENSG00000124196	CCDS33471	[A<>C]
10261	ENSG00000124207	CCDS58773	[A<>B<>C<>D<>E<>F<>G<>I<>J<>K<>L<>M<>N<>O<>P<>Q<>R<>S<>T<>U<>V<>W<>X]
10263	ENSG00000124429	CCDS78497	[B<>C<>D<>E<>F<>G<>H<>I<>J<>K<>L<>M<>N<>O<>PQ]
10264	ENSG00000124486	CCDS43930	[A<>B<>C<>D<>E<>F<>G<>H<>I<>J<>K<>L<>M<>N<>O<>P<>Q<>R<>S<>T<>U<>V<>W<>X<>Y<>Z<>A1<>A2<>A3<>A4<>A5<>A6<>A7<>A8<>A9<>A10<>A11<>A12<>A13<>A14<>A15<>A16A17<>A18<>A19]
10267	ENSG00000124664	CCDS59013	[A<>B<>D<>E]
10269	ENSG00000124783	CCDS78109	[A<>B<>C<>E<>F<>G<>H<>I]
10273	ENSG00000124920	CCDS31579	[B<>C<>D<>E<>F<>G<>H<>I<>J<>K<>L<>M<>N<>O<>P<>Q<>R<>S<>UV<>W<>X<>Z<>A1<>A2<>A3<>A4]
10273	ENSG00000124920	CCDS44622	[A<>C<>D<>E<>F<>G<>H<>I<>J<>K<>L<>M<>N<>O<>P<>Q<>R<>S<>T<>V<>W<>X<>YZ<>A1<>A2<>A3<>A4]
10274	ENSG00000125046	CCDS58815	[A<>B<>C<>F<>G<>H<>I<>J<>K<>L<>M<>N]
10275	ENSG00000125166	CCDS67045	[A<>B<>D<>E<>F<>G<>H<>I<>J]
10276	ENSG00000125319	CCDS11477	[A<>B<>C<>D<>E<>FG<>H<>I<>J<>K]
10277	ENSG00000125351	CCDS14588	[A<>B<>C<>D<>E<>F<>G<>H<>I<>J<>K]
10281	ENSG00000125740	CCDS46113	[A<>B<>D]
10284	ENSG00000125779	CCDS13072	[D<>E<>F<>G<>H<>I]
10286	ENSG00000125826	CCDS12998	[AB<>D<>E<>F<>G<>H<>I<>J<>K<>L<>M]
10288	ENSG00000125835	CCDS13026	[A<>B<>C<>D<>E<>F<>H]
10289	ENSG00000125868	CCDS46580	[C<>D<>E]
10290	ENSG00000125869	CCDS56177	[A<>B<>D<>E<>F]
10293	ENSG00000125967	CCDS42866	[A<>B<>C<>D<>E<>F<>G<>HIJ<>K<>L<>M<>N]
10295	ENSG00000125991	CCDS13258	[A<>B<>C<>D<>E<>F<>G<>H<>I<>J<>K<>L<>M<>N]
10296	ENSG00000126016	CCDS14563	[C<>D<>E<>F<>G<>H<>I<>J<>K<>L]
10297	ENSG00000126067	CCDS72755	[E<>F<>G]
10298	ENSG00000126070	CCDS400	[G<>H<>I<>J<>K<>L<>M<>N<>O<>P<>Q<>R<>S<>T]
10302	ENSG00000126602	CCDS61824	[A<>C<>D<>E<>F<>G<>H<>I<>J<>K<>L<>M<>N<>O<>P<>Q<>R]
10305	ENSG00000126767	CCDS59165	[A<>B<>F]
10308	ENSG00000126804	CCDS32097	[A<>C]
10309	ENSG00000126822	CCDS32098	[A<>B<>C<>D<>E<>F<>G<>H<>I<>J<>K<>M<>N<>P<>Q<>R]
10309	ENSG00000126822	CCDS76690	[A<>D<>E<>F<>G<>H<>I<>J<>K<>M<>N<>P<>Q<>R]
10310	ENSG00000126903	CCDS48195	[A<>C]
10311	ENSG00000127084	CCDS69619	[A<>B<>C<>D<>E<>F<>G<>H<>I<>J<>K<>L<>M<>N<>P<>Q]
10313	ENSG00000127125	CCDS41312	[C<>D]
10315	ENSG00000127337	CCDS73495	[A<>B<>E<>F<>GH]
10316	ENSG00000127377	CCDS78289	[A<>BC]
10318	ENSG00000127824	CCDS63131	[C<>D<>E]
10319	ENSG00000127946	CCDS34669	[A<>B<>C<>D<>E<>F<>G<>H<>I<>J<>K<>L<>M<>N<>O<>PQ<>R<>S<>T<>U<>V<>W<>X<>Y<>Z<>A1<>A2<>A3<>A4<>A5<>A6]
10319	ENSG00000127946	CCDS59060	[A<>B<>C<>D<>E<>F<>G<>H<>I<>J<>K<>L<>M<>N<>O<>PQ<>R<>S<>T<>U<>V<>W<>X<>A1<>A2<>A3<>A4<>A5<>A6]
10320	ENSG00000127954	CCDS56494	[A<>C<>D]
10321	ENSG00000127955	CCDS59061	[C<>D<>E<>F<>G<>H<>I]
10323	ENSG00000128191	CCDS54501	[A<>B<>C<>D<>E<>F<>H<>I<>J<>K<>L<>M]
10325	ENSG00000128463	CCDS66732	[A<>B<>C<>EF]
10326	ENSG00000128510	CCDS55163	[A<>B<>C<>E<>F<>G<>H<>I<>J<>K]
10331	ENSG00000128606	CCDS5727	[A<>B<>C]
10332	ENSG00000128610	CCDS55157	[A<>C<>D<>E<>F]
10334	ENSG00000128872	CCDS45260	[A<>B<>C<>D<>E<>G<>H<>I]
10336	ENSG00000128923	CCDS45268	[A<>B<>C<>D<>E<>F<>G<>H<>J]
10337	ENSG00000128928	CCDS53930	[AB<>D<>E<>F<>G<>H<>I<>J<>K<>L<>M]
10338	ENSG00000128965	CCDS45233	[AB<>C<>D<>F]
10340	ENSG00000129195	CCDS56016	[A<>B<>C<>E]
10342	ENSG00000129315	CCDS61109	[A<>B<>C<>D<>E<>F<>H]
10345	ENSG00000129460	CCDS32051	[A<>B<>C<>D<>E<>F<>G<>H<>I<>JK]
10346	ENSG00000129474	CCDS9582	[F<>G<>H<>I]
10348	ENSG00000129515	CCDS9648	[G<>H<>I<>J<>K<>L<>M<>N<>O<>P]
10349	ENSG00000129521	CCDS76671	[A<>C<>D<>E<>F]
10350	ENSG00000129636	CCDS76862	[D<>E<>F<>G<>H<>I<>J<>K<>L<>M<>N<>O<>P<>Q<>S<>T]
10357	ENSG00000130024	CCDS5309	[A<>B<>C<>E<>F<>G<>H<>I<>J<>K<>L<>M]
10360	ENSG00000130052	CCDS48134	[A<>B<>C<>D<>EF<>G<>H<>I<>J<>K<>L<>M<>N<>O<>P]
10361	ENSG00000130176	CCDS77238	[C<>D<>E<>F<>G<>H]
10362	ENSG00000130224	CCDS59175	[A<>B<>C<>D<>E<>F<>G<>H<>I<>J<>K<>L<>M<>N<>O<>Q<>R<>S<>T<>U]
10364	ENSG00000130307	CCDS77256	[B<>D<>E<>F<>G<>H<>I<>J<>K<>L<>M]
10367	ENSG00000130433	CCDS12871	[A<>B<>D]
10370	ENSG00000130520	CCDS62601	[A<>C<>D<>E]
10371	ENSG00000130529	CCDS56098	[A<>B<>C<>D<>E<>F<>G<>H<>I<>J<>K<>L<>M<>N<>O<>P<>R<>S<>T<>U<>V<>W<>X<>Y]
10375	ENSG00000130635	CCDS75932	[A<>B<>C<>D<>E<>F<>G<>H<>I<>J<>K<>L<>M<>N<>O<>P<>Q<>R<>S<>T<>U<>V<>W<>X<>Y<>Z<>A1<>A2<>A3<>A4<>A5<>A6<>A7<>A8<>A9<>A10<>A11<>A12<>A13<>A14<>A15<>A16<>A17<>A18<>A19<>A20<>A21<>A22<>A23<>A24<>A25<>A26<>A27<>A28<>A29<>A30<>A31<>A32<>A33<>A34<>A35<>A36<>A37<>A39<>A40<>A41]
10376	ENSG00000130638	CCDS54540	[A<>C<>D<>E<>F<>G<>H<>I<>J<>K<>L]
10379	ENSG00000130695	CCDS60038	[A<>C<>D<>E<>F<>G<>H<>I<>J<>K<>L<>M]
10382	ENSG00000130813	CCDS77231	[A<>B<>C<>D<>E<>F<>H<>I]
10384	ENSG00000130826	CCDS76062	[A<>B<>C<>D<>E<>F<>G<>H<>I<>J<>K<>LM]
10386	ENSG00000130939	CCDS41245	[A<>B<>C<>D<>E<>F<>G<>H<>I<>J<>K<>L<>M<>N<>O<>P<>Q<>R<>S<>T<>U<>V<>W<>X<>Y<>Z<>A1<>A2]
10387	ENSG00000130958	CCDS69625	[AB<>C<>D<>E<>F<>G<>K<>L<>M]
10389	ENSG00000130988	CCDS75968	[A<>B<>D<>E<>F]
10390	ENSG00000131016	CCDS5230	[C<>D]
10391	ENSG00000131023	CCDS59040	[A<>B<>CD]
10392	ENSG00000131037	CCDS12914	[A<>B<>C<>D<>E<>G<>H<>I<>J<>K<>L<>M<>N<>O<>P<>R<>S<>T<>U]
10393	ENSG00000131061	CCDS13227	[A<>B<>C<>D<>E<>F<>H<>I<>J<>K<>L<>M<>N<>O<>P]
10394	ENSG00000131069	CCDS42868	[A<>B<>C<>D<>E<>F<>G<>H<>I<>J<>K<>L<>M<>N<>O<>P<>Q<>R<>S]
10399	ENSG00000131238	CCDS44119	[A<>E<>F<>G<>H<>I]
10400	ENSG00000131242	CCDS76985	[D<>E<>F<>G<>H<>I<>J<>K<>L<>M<>N<>O<>P]
10401	ENSG00000131370	CCDS43055	[E<>F<>G<>H<>I<>J]
10404	ENSG00000131435	CCDS47261	[A<>B<>C<>D<>E<>G]
10405	ENSG00000131480	CCDS45690	[A<>B<>D<>E]
10409	ENSG00000131652	CCDS45392	[A<>B<>C<>D<>E<>F<>G<>H<>I<>J<>K<>M]
10410	ENSG00000131771	CCDS11340	[C<>D<>E<>F<>G<>HI]
10411	ENSG00000131831	CCDS55374	[A<>C]
10412	ENSG00000131931	CCDS6137	[A<>C]
10414	ENSG00000131969	CCDS9702	[A<>D<>E<>F<>G<>H<>I<>J<>K<>L<>MN]
10415	ENSG00000132002	CCDS74295	[C<>D]
10418	ENSG00000132334	CCDS7658	[C<>D<>E<>F<>G<>H<>I<>J<>K<>L<>M<>N<>O<>P<>Q<>R<>S<>T]
10419	ENSG00000132341	CCDS73546	[F<>G<>H]
10421	ENSG00000132359	CCDS45573	[C<>D<>E<>F<>G<>H<>I<>J<>K<>L<>M<>N<>O<>P<>Q<>R<>S<>T<>U<>V<>W<>XY<>ZA1<>A2]
10421	ENSG00000132359	CCDS45574	[C<>D<>E<>F<>H<>I<>J<>K<>L<>M<>N<>O<>P<>Q<>R<>S<>T<>U<>V<>W<>XY<>ZA1<>A2]
10422	ENSG00000132376	CCDS11005	[E<>F<>G<>H<>I<>J<>K<>L<>M<>N]
10425	ENSG00000132485	CCDS660	[A<>B<>C<>D<>E<>F<>G<>H<>I<>J]
10426	ENSG00000132561	CCDS55264	[A<>B<>C<>D<>E<>F<>G<>H<>I<>J<>K<>L<>M<>N<>O<>PQ<>R<>S]
10427	ENSG00000132563	CCDS4205	[A<>B<>C<>D<>E<>G<>H<>I]
10428	ENSG00000132600	CCDS54033	[A<>B<>D<>E<>F<>G<>H<>I<>J<>K<>L<>M<>N<>O<>P<>Q]
10430	ENSG00000132681	CCDS44255	[S<>T<>U<>V<>W]
10431	ENSG00000132692	CCDS1150	[A<>B<>C<>D<>E<>F<>GH]
10432	ENSG00000132694	CCDS1162	[A<>B<>C<>D<>E<>F<>G<>I<>J<>K<>L<>M<>N<>O<>P<>Q<>R<>S<>T<>U<>V<>W<>X<>Y<>Z<>A1<>A2<>A3<>A4<>A5<>A6<>A7<>A8<>A9<>A10<>A11<>A13<>A14<>A15<>A16]
10432	ENSG00000132694	CCDS1163	[A<>B<>C<>D<>E<>F<>G<>H<>I<>J<>K<>L<>M<>N<>O<>P<>Q<>R<>S<>T<>U<>V<>W<>X<>Y<>Z<>A1<>A2<>A3<>A4<>A5<>A6<>A7<>A8<>A9<>A10<>A11<>A13<>A14<>A15<>A16]
10433	ENSG00000132768	CCDS41314	[A<>B<>C<>E<>F]
10435	ENSG00000132819	CCDS46618	[A<>B<>D]
10436	ENSG00000132840	CCDS54871	[A<>B<>C<>E<>F<>G<>H]
10437	ENSG00000132842	CCDS64186	[C<>D<>E<>F<>G<>H<>I<>J<>K<>L<>M<>N<>O<>P<>Q<>R<>S<>T<>U<>V<>W<>X<>Y<>Z<>A1<>A2]
10438	ENSG00000132938	CCDS41874	[I<>J<>K<>L<>M<>N<>O<>P<>Q]
10441	ENSG00000132970	CCDS76626	[A<>B<>C<>D<>F<>G<>H<>I]
10442	ENSG00000133059	CCDS1452	[A<>B<>C<>D<>E<>F<>G<>H<>I<>J<>K<>M]
10444	ENSG00000133106	CCDS9387	[A<>B<>C<>D<>E<>F<>G<>I<>J<>K<>M]
10449	ENSG00000133313	CCDS54190	[A<>B<>E<>F<>G<>H<>I<>J<>K]
10450	ENSG00000133316	CCDS76421	[A<>B<>C<>D<>E<>F<>G<>H<>I<>K]
10451	ENSG00000133488	CCDS54517	[A<>B<>C<>D<>E<>F<>G<>H<>I<>J<>K<>N]
10454	ENSG00000133687	CCDS8718	[C<>D<>E<>F<>I<>J<>K<>L<>M<>N<>O<>P<>Q<>R<>S<>T<>U]
10454	ENSG00000133687	CCDS53772	[A<>BC<>D<>E<>F<>I<>J<>K<>L<>M<>N<>O<>P<>Q<>R<>S<>T<>U]
10455	ENSG00000133703	CCDS8703	[A<>B<>C<>D]
10457	ENSG00000133789	CCDS73257	[A<>B<>D<>E<>F<>G<>H<>I<>J<>K<>L]
10460	ENSG00000134030	CCDS45864	[A<>B<>C<>D<>E<>F<>GH<>J<>K<>L<>M]
10461	ENSG00000134146	CCDS45213	[A<>B<>C<>D]
10464	ENSG00000134240	CCDS53353	[A<>B<>D<>E<>F<>G<>H<>I]
10465	ENSG00000134291	CCDS44867	[A<>B<>C<>D<>F<>G<>H]
10467	ENSG00000134363	CCDS3959	[A<>B<>C<>D<>EF<>H]
10467	ENSG00000134363	CCDS43315	[A<>B<>C<>D<>EF<>G]
10468	ENSG00000134369	CCDS53456	[D<>E<>F<>G<>H<>I<>J<>K<>L<>M<>N<>O<>P<>Q<>S<>T<>U<>V<>W<>X<>Y<>Z<>A1<>A2<>A3<>A4<>A5]
10471	ENSG00000134461	CCDS31137	[A<>B<>C<>D<>E<>G]
10473	ENSG00000134539	CCDS8622	[A<>C<>D<>E<>F]
10474	ENSG00000134574	CCDS73284	[A<>B<>C<>H<>I<>J]
10475	ENSG00000134744	CCDS30715	[A<>B<>C<>D<>E<>F<>G<>H<>I<>J<>K<>L<>M<>N<>O<>P<>Q<>R<>S<>T<>U<>V<>W<>X<>YZA1<>A2<>A3<>A4<>A6]
10475	ENSG00000134744	CCDS30716	[A<>B<>C<>D<>E<>F<>G<>H<>I<>J<>K<>L<>M<>N<>O<>P<>Q<>R<>S<>T<>U<>V<>W<>X<>ZA1<>A2<>A3<>A4<>A6]
10476	ENSG00000134755	CCDS11892	[A<>B<>C<>D<>E<>F<>G<>H<>I<>J<>K<>L<>M<>N<>O<>Q]
10477	ENSG00000134765	CCDS11894	[A<>B<>C<>D<>E<>F<>G<>H<>I<>J<>K<>L<>M<>N<>O<>Q]
10479	ENSG00000134874	CCDS9477	[AB<>C<>D<>E<>F<>G<>H<>I<>J<>L<>M<>N<>O<>P<>Q<>R<>S<>T<>U]
10482	ENSG00000134910	CCDS60998	[E<>F<>G<>H<>I<>J<>K<>L<>M<>N<>O<>P<>Q<>R]
10484	ENSG00000135048	CCDS47979	[A<>B<>C<>D<>F<>G<>H<>I<>J<>K<>L<>M<>N<>O<>P<>Q<>R<>S<>T<>U<>V<>W]
10486	ENSG00000135093	CCDS76599	[C<>D<>E<>F<>G<>H<>I<>J<>K<>L<>M<>N]
10488	ENSG00000135108	CCDS44989	[A<>B<>C<>D<>E<>F<>G<>H<>I<>K<>L<>M]
10489	ENSG00000135250	CCDS34724	[A<>B<>D<>E<>F<>G<>H<>I<>J<>K<>L<>M<>N<>O<>P<>Q]
10490	ENSG00000135272	CCDS34737	[A<>BC<>D<>E<>F]
10491	ENSG00000135315	CCDS69149	[D<>E<>F<>G<>H<>I<>J<>K<>L<>M<>N<>O<>P<>Q<>R<>S<>T<>U<>V<>W<>X<>Y<>Z<>A1]
10492	ENSG00000135318	CCDS56439	[A<>B<>C<>D<>E<>F<>H<>I]
10494	ENSG00000135362	CCDS53617	[A<>B<>C<>D<>E<>F<>H]
10495	ENSG00000135372	CCDS44568	[D<>E<>F<>G<>H<>I<>J<>K<>L<>M<>N<>O<>P<>Q<>R<>S<>T<>U<>V<>W<>X<>Y<>Z<>A1<>A2<>A3]
10496	ENSG00000135387	CCDS31454	[A<>B<>C<>D<>E<>F<>G<>H<>I<>J<>K<>L<>M<>N<>O<>P<>QR]
10497	ENSG00000135423	CCDS73482	[H<>I<>J<>K<>L<>M<>N<>O<>P<>Q<>R<>S]
10500	ENSG00000135457	CCDS55827	[A<>B<>C<>D<>E<>G<>H<>I<>J<>K<>L<>M<>N<>P]
10501	ENSG00000135469	CCDS41796	[A<>C<>E<>F<>G]
10502	ENSG00000135686	CCDS76909	[AB<>C<>F]
10503	ENSG00000135720	CCDS67049	[A<>B<>C<>E<>F<>G<>H<>I<>J<>K<>L<>M]
10504	ENSG00000135773	CCDS31053	[A<>B<>C<>D<>E<>F<>G<>I<>J<>K<>L<>M<>N<>O<>P<>Q<>R<>S<>T]
10506	ENSG00000135801	CCDS31051	[A<>B<>CD]
10507	ENSG00000135823	CCDS65738	[E<>F<>G<>H<>I]
10508	ENSG00000135824	CCDS1349	[A<>B<>D<>E<>F<>G]
10510	ENSG00000135902	CCDS2494	[A<>C<>D<>E<>F<>G<>H<>I<>J<>K<>L<>M]
10510	ENSG00000135902	CCDS58754	[A<>C<>E<>F<>G<>H<>I<>J<>K<>L<>M]
10511	ENSG00000135945	CCDS42722	[A<>B<>C<>D<>E<>F<>G<>I<>J<>K<>L<>M<>N<>O<>P<>Q<>R<>S<>T<>U<>V<>W]
10514	ENSG00000136051	CCDS73514	[A<>B<>C<>D<>E<>F<>G<>H<>I<>J<>K<>L<>M<>NO<>P<>Q<>R<>S<>T<>U<>V<>W<>X<>Y<>Z<>A1<>A2<>A3<>A4<>A5<>A6<>A7<>A8]
10515	ENSG00000136100	CCDS73577	[D<>E<>F<>G<>H<>I<>J<>K<>L<>M<>N<>O]
10517	ENSG00000136146	CCDS59241	[D<>E<>F<>G<>H<>I]
10518	ENSG00000136153	CCDS53876	[K<>L<>M<>N<>O<>P<>Q<>R<>S<>T<>U<>V<>W<>X<>Y<>Z<>A1<>A2<>A3<>A4<>A5<>A7<>A8A9]
10519	ENSG00000136169	CCDS53868	[A<>B<>C<>G<>H<>I<>J<>K<>L<>M<>N<>O<>P]
10522	ENSG00000136238	CCDS5349	[A<>B<>C<>D<>E<>F<>G]
10523	ENSG00000136240	CCDS43550	[A<>B<>C<>EF]
10524	ENSG00000136267	CCDS47547	[A<>B<>C<>D<>E<>F<>G<>H<>I<>J<>K<>L<>MN<>O<>P<>Q<>R<>S<>T<>U<>V<>W<>X<>Y<>A1]
10525	ENSG00000136270	CCDS5502	[A<>B<>E<>F<>G<>H<>I<>J]
10526	ENSG00000136271	CCDS59053	[A<>B<>C<>D<>E<>F<>H<>I<>J<>K<>L<>M<>N]
10527	ENSG00000136352	CCDS41945	[A<>BC<>D]
10530	ENSG00000136522	CCDS3232	[A<>C<>D<>EF<>G<>H<>I]
10530	ENSG00000136522	CCDS3233	[F<>G<>H<>I]
10531	ENSG00000136527	CCDS58872	[D<>E<>F<>G<>H<>I<>J]
10532	ENSG00000136531	CCDS33314	[A<>B<>C<>D<>F<>G<>H<>I<>J<>K<>L<>M<>N<>O<>P<>Q<>R<>S<>T<>U<>V<>W<>X<>Y<>Z<>A1]
10536	ENSG00000136810	CCDS59139	[A<>B<>D<>E]
10541	ENSG00000136933	CCDS6862	[C<>D<>E<>F<>G<>H<>I]
10541	ENSG00000136933	CCDS55341	[C<>D<>F<>G<>H<>I]
10542	ENSG00000136986	CCDS47915	[A<>B<>C<>D<>E<>F<>H<>I]
10543	ENSG00000137040	CCDS78378	[A<>C]
10547	ENSG00000137221	CCDS55004	[A<>B<>C<>D<>E<>F<>G<>H]
10549	ENSG00000137404	CCDS59498	[A<>B<>D]
10550	ENSG00000137409	CCDS4828	[A<>B<>C<>D<>E<>F<>G<>H<>J<>K<>L<>M]
10551	ENSG00000137449	CCDS56325	[A<>B<>D<>E<>F<>G<>H<>I<>J<>K<>L<>M]
10551	ENSG00000137449	CCDS56326	[A<>BC<>E<>F<>G<>H<>I<>J<>K<>L<>M]
10553	ENSG00000137496	CCDS44666	[A<>B<>EF]
10554	ENSG00000137497	CCDS31633	[A<>B<>C<>D<>E<>F<>G<>H<>I<>J<>K<>L<>M<>N<>O<>P<>Q<>R<>S<>T<>U<>V<>W<>X<>Y]
10556	ENSG00000137513	CCDS58164	[G<>H<>I<>J<>K<>L<>M<>N<>O]
10558	ENSG00000137634	CCDS44737	[F<>G<>H]
10560	ENSG00000137691	CCDS53698	[A<>B<>C<>E]
10566	ENSG00000137831	CCDS10235	[A<>C<>D<>E<>F<>G<>H<>I<>K<>L<>M<>N<>O<>P<>Q<>R<>S<>T<>U]
10566	ENSG00000137831	CCDS32280	[B<>C<>D<>E<>F<>G<>H<>I<>K<>L<>M<>N<>O<>P<>Q<>R<>S<>T<>U]
10569	ENSG00000137976	CCDS694	[G<>H]
10571	ENSG00000138028	CCDS33162	[D<>E<>F<>G<>H]
10572	ENSG00000138069	CCDS46305	[A<>B<>C<>F]
10573	ENSG00000138071	CCDS46307	[A<>B<>C<>D<>E<>F<>G<>H<>I<>J]
10577	ENSG00000138119	CCDS41551	[A<>B<>C<>D<>E<>F<>G<>H<>I<>J<>K<>L<>M<>N<>O<>P<>Q<>R<>S<>T<>U<>V<>W<>X<>Y<>Z<>A1<>A2<>A3<>A4<>A5<>A6<>A7<>A8<>A9<>A10<>A11<>A12<>A13<>A14<>A15<>A16<>A17<>A18<>A19<>A20<>A21<>A22<>A23<>A24<>A25<>A26<>A27<>A28]
10580	ENSG00000138193	CCDS41552	[A<>C<>D<>E<>F<>G<>H<>I<>J<>KL<>M<>N<>O<>P<>Q<>R<>S<>T<>U<>V<>W<>X<>Y<>Z<>A1<>A2<>A3<>A4<>A5<>A6<>A7]
10580	ENSG00000138193	CCDS53555	[B<>C<>D<>E<>F<>G<>H<>I<>J<>KL<>M<>N<>O<>P<>Q<>R<>S<>T<>U<>V<>W<>X<>Y<>Z<>A1<>A2<>A3<>A4<>A5<>A6<>A7]
10583	ENSG00000138316	CCDS7307	[A<>B<>C<>D<>E<>FG<>H<>I<>J<>K<>L<>M<>N<>O<>P<>Q<>R<>S<>T<>U<>V<>W]
10584	ENSG00000138347	CCDS73142	[B<>C<>D<>E<>F<>G<>H<>I<>J<>K<>L<>M<>N<>O<>P<>Q<>R<>S<>T]
10585	ENSG00000138399	CCDS63051	[AB<>C<>D<>E<>F<>G<>H<>I<>J<>L<>M<>N<>OP]
10588	ENSG00000138593	CCDS32234	[A<>B<>C<>D<>E<>F<>G<>I<>J<>K<>L<>M<>N<>O<>P<>Q<>R]
10589	ENSG00000138614	CCDS45283	[E<>F<>G<>H<>I<>J<>K<>L<>M<>N]
10591	ENSG00000138660	CCDS47125	[A<>B<>C<>D<>E<>G<>H<>I<>J]
10592	ENSG00000138663	CCDS58909	[A<>B<>C<>D<>E<>F<>G<>H<>J]
10595	ENSG00000138735	CCDS34055	[B<>C<>D<>E<>F<>G<>H<>I<>J<>K<>L<>M<>N<>O<>P<>Q<>R<>S<>T<>U<>V]
10597	ENSG00000138750	CCDS63998	[A<>B<>D<>E<>F<>G<>H<>I<>J<>K<>L]
10598	ENSG00000138756	CCDS34019	[A<>B<>C<>D<>E<>F<>G<>H<>I<>J<>K<>L<>M<>NO]
10600	ENSG00000138760	CCDS56335	[A<>B<>F<>G<>H<>I<>J<>K<>L]
10601	ENSG00000138768	CCDS77929	[A<>B<>C<>D<>E<>F<>G<>H<>I<>J<>K<>L<>M<>N<>O<>P<>Q<>R<>S<>T<>U<>V<>W<>X<>Y<>Z]
10610	ENSG00000139173	CCDS73462	[A<>B<>C<>D<>E<>G]
10611	ENSG00000139200	CCDS58205	[AB<>C<>D<>EF]
10613	ENSG00000139318	CCDS9034	[A<>C]
10614	ENSG00000139323	CCDS55859	[D<>E<>F<>G<>H<>I<>J<>K<>L<>M]
10615	ENSG00000139354	CCDS76590	[F<>G<>H<>I<>J]
10616	ENSG00000139364	CCDS66501	[H<>I<>J<>K]
10620	ENSG00000139597	CCDS41877	[A<>B<>C<>E<>F]
10624	ENSG00000139636	CCDS73466	[A<>B<>C<>D<>E<>F<>G<>H<>I<>J<>K<>L<>N<>O<>P<>Q<>R]
10627	ENSG00000139697	CCDS9246	[A<>B<>D<>E<>F<>G<>H<>I<>J<>K<>L<>M<>N<>O<>P<>Q<>R<>S<>T<>U<>V<>W<>X<>Y<>Z<>A1<>A2<>A3<>A4<>A5<>A6]
10631	ENSG00000140015	CCDS45122	[A<>B<>C<>D<>E<>F<>G<>H<>I<>K]
10635	ENSG00000140157	CCDS73694	[A<>C<>D<>E]
10636	ENSG00000140280	CCDS45259	[B<>C]
10637	ENSG00000140284	CCDS53943	[A<>B<>D<>E<>F<>G<>H<>I<>J]
10638	ENSG00000140287	CCDS76754	[A<>B<>C<>D<>E<>F<>G<>H<>I<>K<>L]
10639	ENSG00000140320	CCDS73705	[A<>C<>D<>E<>F<>G]
10640	ENSG00000140374	CCDS45311	[A<>C<>D<>E<>F<>G<>H<>I<>J<>K<>L]
10641	ENSG00000140386	CCDS53962	[A<>B<>C<>D<>E<>F<>G<>I<>J<>L<>M<>N<>O<>P<>Q<>R<>S<>T<>U<>V<>W<>X<>Y<>Z<>A1<>A2<>A3<>A4<>A5<>A6<>A7]
10642	ENSG00000140443	CCDS10378	[A<>B<>C<>D<>E<>F<>G<>H<>I<>J<>K<>L<>M<>NO<>P<>Q<>R<>T<>U<>V<>W]
10644	ENSG00000140459	CCDS45303	[D<>E<>F<>G<>H<>I<>J]
10645	ENSG00000140463	CCDS58377	[I<>J<>K<>L<>M<>N<>O<>P<>Q]
10651	ENSG00000140553	CCDS42082	[A<>C<>D<>E<>F<>G<>H<>I<>J<>K<>L<>M<>N<>O<>P<>Q<>R<>S<>T<>U]
10652	ENSG00000140577	CCDS45348	[A<>B<>C<>D<>E<>F<>G<>H<>I<>J<>K<>L<>M<>N<>P]
10653	ENSG00000140598	CCDS42070	[A<>D<>E<>F<>G<>H<>I<>J<>K<>L<>M<>N<>O<>P<>Q<>R<>S]
10658	ENSG00000141030	CCDS56022	[C<>D<>E<>F<>G<>H<>I<>J<>K<>L<>M]
10660	ENSG00000141179	CCDS45741	[C<>D<>E<>F<>G]
10662	ENSG00000141258	CCDS32526	[A<>B<>C<>D<>E<>F<>G<>H<>I<>J<>K<>L<>M<>N<>O<>P<>Q<>R<>S<>T<>U<>V<>W<>X]
10664	ENSG00000141367	CCDS74115	[A<>BC<>D<>E<>F<>G<>H<>I<>J<>K<>L<>M<>N<>O<>P<>Q<>R<>S<>T<>U<>V<>W<>X<>Y<>Z<>A1<>A2<>A3<>A4<>A5<>A6<>A7]
10665	ENSG00000141378	CCDS77076	[A<>B]
10667	ENSG00000141391	CCDS77154	[C<>D<>E<>F<>G]
10670	ENSG00000141434	CCDS45846	[A<>B<>D<>E<>F<>G<>H<>I<>J<>K<>L<>M<>N<>O<>PQ]
10671	ENSG00000141441	CCDS56057	[A<>B<>C<>D<>E<>FG]
10672	ENSG00000141452	CCDS74199	[A<>B<>C<>F<>G<>H<>I<>J<>K<>L<>M<>N<>O<>P<>Q<>R<>T<>U]
10674	ENSG00000141506	CCDS73986	[J<>K<>L<>M<>N<>O<>P<>Q<>R<>S]
10677	ENSG00000141540	CCDS45770	[J<>K<>L<>M<>N<>O]
10678	ENSG00000141564	CCDS54175	[A<>B<>C<>D<>E<>F<>G<>H<>I<>J<>K<>L<>M<>R<>S<>T<>U<>V<>W<>X<>Y<>Z<>A1<>A2<>A3<>A4<>A5<>A6<>A7<>A8]
10680	ENSG00000141622	CCDS58621	[E<>F<>G<>H<>I]
10688	ENSG00000142330	CCDS33420	[A<>B<>C<>D<>E<>F<>G<>J<>K<>L]
10689	ENSG00000142459	CCDS12188	[B<>C<>D<>E<>F<>G<>H<>I<>J<>L<>N<>O<>P<>Q<>R<>S<>T<>U]
10689	ENSG00000142459	CCDS54209	[B<>C<>D<>E<>F<>G<>H<>I<>J<>L<>M<>N<>O<>P<>Q<>R<>S<>T<>U]
10693	ENSG00000142599	CCDS41243	[O<>P<>Q<>R<>S<>T<>U<>V<>W]
10694	ENSG00000142698	CCDS381	[C<>D<>E<>F<>G<>H]
10695	ENSG00000142733	CCDS72738	[A<>B<>D<>E<>F<>G<>H<>I<>J<>K<>L<>M<>N<>O<>P<>Q<>R<>S<>T<>U<>V<>W<>X<>Y<>Z<>A1<>A2<>A3]
10696	ENSG00000142765	CCDS298	[A<>B<>C<>D<>F<>H<>I<>J<>K<>L<>M<>N<>O<>P]
10696	ENSG00000142765	CCDS53286	[A<>B<>C<>D<>EF<>H<>I<>J<>K<>L<>M<>N<>O<>P]
10697	ENSG00000142784	CCDS296	[A<>B<>C<>D<>E<>F<>G<>H<>I<>K<>L<>M<>N<>O<>P]
10699	ENSG00000142949	CCDS489	[A<>B<>C<>D<>E<>F<>G<>H<>I<>J<>K<>L<>M<>N<>O<>P<>Q<>R<>S<>T<>U<>V<>W<>X<>Y<>Z<>A1<>A2<>A3<>A4<>A5<>A6]
10702	ENSG00000143061	CCDS30814	[A<>B<>C<>D<>E<>F<>G<>H<>I<>J<>K]
10703	ENSG00000143093	CCDS59197	[D<>E<>F<>G<>H<>I<>J<>K<>L<>M<>N<>O<>P<>Q<>R<>S<>T<>U<>V]
10705	ENSG00000143127	CCDS76204	[A<>F<>G<>H<>I<>J<>K<>L<>M<>N<>O<>P<>Q<>R<>S<>T<>UV<>W<>X<>Y<>Z<>A1<>A2<>A3<>A4<>A5]
10707	ENSG00000143207	CCDS44279	[A<>B<>C<>D<>F<>G<>I<>J<>K<>L<>M<>N<>O<>P<>Q<>R<>S<>T<>U]
10708	ENSG00000143303	CCDS44246	[A<>B<>C<>D<>E<>G<>H]
10709	ENSG00000143324	CCDS44284	[A<>B<>C<>D<>E<>F<>G<>H<>I<>J<>L<>M<>N<>O]
10710	ENSG00000143344	CCDS1359	[A<>C<>D<>E<>F<>G<>H<>I<>J<>K<>L<>M<>N<>O<>P<>Q<>R<>S]
10712	ENSG00000143363	CCDS76211	[F<>G<>H<>I]
10713	ENSG00000143436	CCDS72916	[A<>B<>C<>D<>F<>G]
10714	ENSG00000143476	CCDS65778	[A<>C<>D<>E<>F<>G<>H<>I<>J<>K<>L<>M<>N<>O]
10720	ENSG00000143570	CCDS72920	[A<>C]
10721	ENSG00000143578	CCDS58029	[A<>D<>E<>F<>G<>H<>I<>J<>K]
10722	ENSG00000143621	CCDS72919	[E<>F<>G<>H<>I<>J<>K<>L<>M<>N<>O]
10724	ENSG00000143643	CCDS1588	[A<>B<>C<>D<>E<>F<>G<>H<>I<>J<>K<>L<>M<>N<>O<>P<>Q<>RS<>T<>U<>V<>X<>Y]
10724	ENSG00000143643	CCDS44332	[A<>B<>C<>D<>G<>H<>I<>J<>K<>L<>M<>N<>O<>P<>Q<>S<>T<>U<>V<>X<>Y]
10726	ENSG00000143756	CCDS44320	[A<>B<>C<>E]
10727	ENSG00000143776	CCDS1558	[A<>B<>C<>D<>E<>F<>G<>H<>I<>J<>K<>L<>M<>N<>O<>P<>Q<>R<>S<>T<>U<>W<>X<>Y<>Z<>A1<>A2<>A3<>A4<>A5<>A6<>A7<>A8<>A9<>A10<>A11]
10727	ENSG00000143776	CCDS1559	[A<>B<>C<>D<>E<>F<>G<>H<>I<>J<>K<>L<>N<>O<>P<>Q<>R<>S<>T<>U<>W<>X<>Y<>Z<>A1<>A2<>A3<>A4<>A5<>A6<>A7<>A8<>A9<>A10<>A11]
10728	ENSG00000143801	CCDS44324	[A<>B<>C<>D<>E<>F<>G<>I<>J<>K]
10731	ENSG00000143862	CCDS73004	[A<>B<>C<>D<>F<>G]
10735	ENSG00000144057	CCDS2073	[A<>B<>C<>D<>G]
10736	ENSG00000144152	CCDS46391	[A<>B<>C<>D<>F<>G<>H]
10737	ENSG00000144218	CCDS33258	[A<>B<>C<>D<>E<>F<>G<>H<>I<>J<>K<>L<>M<>N<>O<>P<>Q<>R<>S<>T<>U<>V<>W]
10738	ENSG00000144278	CCDS77472	[A<>B<>C<>D<>E<>F<>G<>H<>I<>J<>K]
10741	ENSG00000144355	CCDS33328	[A<>C]
10743	ENSG00000144406	CCDS2387	[A<>B<>C<>D<>E<>F<>G<>H<>I<>J<>K<>L<>M<>N<>P<>Q<>R<>S<>TU<>V<>W<>X<>Y<>Z<>A1<>A2<>A4<>A5<>A6<>A7<>A8<>A9<>A10<>A11A12<>A13<>A14<>A15<>A16<>A17<>A18<>A19<>A20<>A21<>A22<>A23<>A24<>A25<>A26<>A27<>A28<>A29<>A30<>A31<>A32<>A33<>A34<>A35<>A36<>A37<>A39<>A40<>A41<>A42]
10743	ENSG00000144406	CCDS46504	[A<>B<>C<>D<>E<>F<>G<>H<>I<>J<>K<>L<>M<>NO<>P<>Q<>R<>S<>TU<>V<>W<>X<>Y<>Z<>A1<>A2<>A4<>A5<>A6<>A7<>A8<>A9<>A10<>A11A12<>A13<>A14<>A15<>A16<>A17<>A18<>A19<>A20<>A21<>A22<>A23<>A24<>A25<>A26<>A27<>A28<>A29<>A30<>A31<>A32<>A33<>A34<>A35<>A36<>A37<>A38<>A39<>A40<>A41<>A42]
10744	ENSG00000144445	CCDS33370	[A<>B<>C<>D<>E<>F<>G<>H<>J<>K<>L<>M<>N<>O]
10744	ENSG00000144445	CCDS77519	[A<>B<>C<>D<>E<>F<>G<>J<>K<>L<>M<>N<>O]
10745	ENSG00000144452	CCDS33372	[A<>B<>C<>D<>E<>F<>G<>H<>J<>K<>L<>M<>N<>O<>P<>Q<>R<>S<>T<>U<>V<>W<>X<>Y<>Z<>A1<>A2<>A4<>A5<>A6<>A7<>A8<>A9<>A10<>A11<>A12<>A13<>A14<>A15<>A16<>A17<>A18<>A19<>A20<>A21<>A22<>A23<>A24<>A25<>A26<>A27<>A28<>A29]
10745	ENSG00000144452	CCDS33373	[IJ<>K<>L<>M<>N<>O<>P<>Q<>R<>S<>T<>U<>V<>W<>X<>Y<>Z<>A1<>A2<>A4<>A5<>A6<>A7<>A8<>A9<>A10<>A11<>A12<>A13<>A14<>A15<>A16<>A17<>A18<>A19<>A20<>A21<>A22<>A23<>A24<>A25<>A26<>A27<>A28<>A29]
10749	ENSG00000144559	CCDS2607	[A<>B<>C<>D<>E<>F<>H]
10750	ENSG00000144566	CCDS77710	[A<>C<>D<>E<>F]
10752	ENSG00000144645	CCDS2651	[A<>B<>CD<>E<>F<>G<>H<>I<>J<>K<>L<>M]
10752	ENSG00000144645	CCDS54559	[A<>B<>CD<>F<>G<>H<>I<>J<>K<>L<>M]
10754	ENSG00000144677	CCDS33735	[A<>B<>D<>E<>F<>G<>H]
10755	ENSG00000144681	CCDS77722	[A<>B<>E<>F<>G<>H<>I<>J<>K]
10756	ENSG00000144712	CCDS43053	[A<>B<>E<>F<>G<>H<>I<>J<>K<>M<>N<>O<>P]
10762	ENSG00000144848	CCDS63721	[A<>B<>C<>D<>E<>F<>G<>H<>I<>J<>KL]
10763	ENSG00000144868	CCDS75012	[A<>C<>D]
10764	ENSG00000145041	CCDS74943	[A<>B<>CD<>E<>F<>G<>H<>I<>J<>K<>L<>M<>N<>O<>P<>Q<>R<>S<>T<>U<>V<>W<>XY]
10764	ENSG00000145041	CCDS74944	[A<>B<>C<>E<>F<>G<>H<>I<>J<>K<>L<>M<>N<>O<>P<>Q<>R<>S<>T<>U<>V<>W<>XY]
10765	ENSG00000145293	CCDS75154	[E<>F<>G<>H]
10767	ENSG00000145335	CCDS43252	[A<>B<>C<>E]
10770	ENSG00000145451	CCDS43283	[B<>C<>D<>E<>F<>G<>H<>I<>K]
10772	ENSG00000145632	CCDS75250	[A<>C<>D<>E<>F<>G<>H<>I<>J<>K<>L<>M<>N<>O<>P]
10777	ENSG00000145817	CCDS64277	[C<>D<>E<>F]
10778	ENSG00000145819	CCDS47297	[A<>B<>C<>D<>E<>F<>G<>H<>I<>J<>K<>L<>M<>N<>O<>P<>Q<>R<>S<>T<>U<>W<>X]
10781	ENSG00000145864	CCDS4355	[A<>B<>C<>D<>E<>F<>G<>H<>I<>J]
10782	ENSG00000145868	CCDS43384	[A<>B<>C<>D<>E<>F<>G<>H<>I<>J<>K<>L<>M<>N<>P<>Q<>R<>S<>T<>U<>V]
10782	ENSG00000145868	CCDS64285	[A<>B<>C<>D<>E<>F<>G<>H<>I<>J<>K<>L<>M<>P<>Q<>R<>S<>T<>U<>V]
10783	ENSG00000145912	CCDS34308	[A<>B<>D]
10787	ENSG00000146122	CCDS54999	[A<>B<>C<>D<>E<>F<>G<>H<>I<>J<>K<>L<>M<>N<>P<>Q<>R<>S<>T<>U<>V<>X<>Y<>Z]
10787	ENSG00000146122	CCDS56426	[A<>B<>C<>D<>E<>F<>G<>H<>I<>J<>K<>L<>M<>N<>P<>Q<>R<>S<>T<>U<>V<>WX<>Y<>Z]
10789	ENSG00000146166	CCDS4964	[A<>B<>D<>EFGH]
10794	ENSG00000146426	CCDS34558	[A<>B<>C<>D<>E<>F<>H<>I<>J<>K<>L<>M<>NO<>P<>Q<>R<>S<>T<>U<>V<>W<>X<>Y<>Z]
10794	ENSG00000146426	CCDS34559	[O<>P<>Q<>R<>S<>T<>U<>V<>W<>X<>Y<>Z]
10796	ENSG00000146469	CCDS5240	[A<>C<>D<>EF<>G]
10796	ENSG00000146469	CCDS5241	[A<>C<>D<>F<>G]
10797	ENSG00000146476	CCDS69224	[D<>E<>F]
10799	ENSG00000146674	CCDS34632	[AB<>C<>D<>E]
10800	ENSG00000146729	CCDS56488	[A<>B<>D<>F<>G<>H<>I<>J]
10801	ENSG00000146826	CCDS78261	[F<>G<>H<>I<>J<>K<>L]
10805	ENSG00000147082	CCDS14332	[A<>B<>I<>J<>K<>L<>MN]
10807	ENSG00000147118	CCDS35235	[A<>C<>F<>GH]
10808	ENSG00000147140	CCDS55445	[C<>D<>E<>F<>G<>H<>I<>J<>KL]
10810	ENSG00000147223	CCDS55471	[A<>D]
10812	ENSG00000147246	CCDS59174	[A<>B<>C<>E]
10813	ENSG00000147256	CCDS14628	[BC<>D<>E<>F<>G<>H<>I<>J<>K<>L<>N]
10813	ENSG00000147256	CCDS65320	[A<>C<>D<>E<>F<>G<>H<>I<>J<>K<>L<>N]
10814	ENSG00000147274	CCDS55510	[A<>B<>E<>F<>G<>I]
10815	ENSG00000147434	CCDS56536	[A<>B<>D<>E<>F]
10817	ENSG00000147533	CCDS55226	[A<>B<>C<>DE]
10818	ENSG00000147650	CCDS47907	[A<>C<>D<>E<>F<>G]
10819	ENSG00000147655	CCDS64953	[A<>C<>E<>F]
10824	ENSG00000147894	CCDS6523	[A<>B<>C<>DE]
10826	ENSG00000148090	CCDS78409	[A<>B<>C<>E<>F<>G<>H<>I<>J]
10827	ENSG00000148290	CCDS75928	[G<>H<>I<>J<>K]
10829	ENSG00000148356	CCDS55347	[A<>B<>C<>D<>E<>F<>G<>H<>I<>J<>K<>L<>M<>N<>O<>P<>Q<>S<>T<>U<>V<>W<>X]
10831	ENSG00000148484	CCDS31157	[C<>D<>E<>F<>G<>H<>I]
10832	ENSG00000148572	CCDS60537	[AB<>D<>E]
10834	ENSG00000148604	CCDS41543	[A<>B<>D<>E<>F<>H]
10835	ENSG00000148655	CCDS7351	[C<>D<>E<>F<>G<>H]
10837	ENSG00000148702	CCDS7577	[AB<>CD<>E<>F<>G<>H<>I<>J<>K<>L<>M<>N<>O]
10837	ENSG00000148702	CCDS53579	[D<>E<>F<>G<>H<>I<>J<>K<>L<>M<>N<>O]
10840	ENSG00000148840	CCDS7529	[A<>B<>C<>D<>E<>F<>G<>HI<>J<>K<>L<>M<>N<>O]
10840	ENSG00000148840	CCDS73186	[A<>B<>C<>D<>E<>F<>G<>K<>L<>M<>N<>O]
10841	ENSG00000148848	CCDS7653	[A<>B<>C<>DE<>F<>G<>H<>I<>J<>K<>L<>M<>N<>O<>P<>Q<>R<>S<>U<>V<>W<>X<>Y]
10842	ENSG00000148908	CCDS41572	[B<>C<>D<>E<>F]
10843	ENSG00000149100	CCDS76392	[A<>E<>F<>G<>H<>I<>J<>K]
10844	ENSG00000149124	CCDS7971	[A<>B<>C<>DE]
10845	ENSG00000149201	CCDS8276	[A<>B<>C<>F<>G<>H<>I<>J<>K<>L<>M<>N<>O<>P]
10846	ENSG00000149212	CCDS60938	[D<>F<>G<>H<>I<>J<>K]
10851	ENSG00000149499	CCDS8023	[A<>B<>D<>E<>F<>G<>H<>I<>J<>K<>L<>M<>N<>O<>P<>Q<>R<>S<>T<>U<>VW<>X]
10851	ENSG00000149499	CCDS76415	[A<>B<>D<>E<>F<>G<>H<>I<>J<>K<>L<>M<>N<>O<>P<>Q<>R<>S<>T<>U<>W<>XY]
10852	ENSG00000149503	CCDS44624	[A<>B<>C<>D<>E<>F<>G<>H<>I<>J<>K<>L<>M<>N<>O<>P<>Q<>RS]
10853	ENSG00000149547	CCDS76493	[B<>D<>E<>F<>G<>H<>I<>J<>K<>L]
10854	ENSG00000149554	CCDS58191	[A<>B<>C<>D<>E<>F<>G<>H<>I<>J<>L]
10858	ENSG00000149761	CCDS44640	[A<>C<>D<>E]
10861	ENSG00000149809	CCDS60846	[A<>B<>C<>D<>E<>F<>G<>I<>J]
10862	ENSG00000149929	CCDS58449	[A<>B<>C<>F<>G]
10863	ENSG00000150281	CCDS45464	[A<>C<>D]
10864	ENSG00000150347	CCDS58082	[E<>F<>G<>H<>I<>J<>K]
10865	ENSG00000150361	CCDS73582	[A<>C<>D<>E<>F<>G<>H<>I<>J<>K]
10869	ENSG00000150753	CCDS77996	[C<>D<>E<>F<>G<>H<>I<>J<>K<>L]
10871	ENSG00000150760	CCDS76359	[A<>B<>C<>D<>E<>F<>G<>H<>I<>J<>K<>LM<>N<>O<>P<>Q<>R<>S<>T<>U<>V<>W<>X<>Y<>Z<>A1<>A2<>A3<>A4<>A5<>A6<>A7<>A8<>A9<>A10<>A11<>A12<>A13<>A14<>A15<>A16<>A17<>A18<>A19<>A20<>A21<>A22<>A23<>A24<>A25<>A26<>A27]
10873	ENSG00000150782	CCDS58180	[A<>C<>D<>E]
10878	ENSG00000151233	CCDS41771	[A<>C<>D<>E<>F<>G<>I]
10878	ENSG00000151233	CCDS41772	[A<>B<>C<>D<>E<>F<>G<>I]
10879	ENSG00000151239	CCDS55818	[A<>B<>C<>D<>E<>F<>G<>H<>I<>J]
10881	ENSG00000151468	CCDS60484	[C<>D]
10882	ENSG00000151500	CCDS8497	[A<>B<>C<>D<>E<>G]
10883	ENSG00000151552	CCDS77904	[A<>C<>D<>E<>F<>G]
10885	ENSG00000151572	CCDS31884	[A<>C<>D<>E<>F<>G<>H<>I<>J<>K<>L<>M<>N<>O<>P<>Q<>R<>S<>T<>U<>V<>W<>X<>Y<>Z]
10887	ENSG00000151577	CCDS2978	[A<>B<>C<>D<>GHI<>J]
10888	ENSG00000151623	CCDS54811	[A<>B<>C<>E<>F<>G<>H]
10892	ENSG00000151883	CCDS3954	[C<>D<>E<>F<>G<>H<>I<>J<>K<>L<>M<>N<>O<>P<>Q<>R<>S<>T<>U<>V<>W<>X<>Y<>Z<>A1<>A2]
10892	ENSG00000151883	CCDS54849	[C<>D<>E<>F<>G<>H<>I<>J<>K<>L<>M<>N<>O<>P<>Q<>S<>T<>U<>V<>W<>X<>Y<>Z<>A1<>A2]
10893	ENSG00000151923	CCDS7613	[A<>B<>D<>E<>F<>G<>H<>I<>J<>K<>L<>M]
10894	ENSG00000152133	CCDS62891	[D<>G<>H<>I<>J<>K]
10895	ENSG00000152208	CCDS68758	[A<>B<>D<>E<>F<>G<>H<>I<>J<>K<>L<>M<>N<>O<>P]
10897	ENSG00000152242	CCDS42431	[A<>C<>D]
10903	ENSG00000152556	CCDS53786	[A<>B<>CD<>E<>F<>G<>H<>I<>J<>K<>L<>M<>N<>O<>P<>Q<>R<>S<>T<>U<>V<>W<>X<>Y]
10904	ENSG00000152582	CCDS3910	[A<>B<>C<>D<>E<>F<>G<>H<>I<>JK]
10906	ENSG00000152592	CCDS43249	[A<>B<>C<>E]
10907	ENSG00000152689	CCDS54346	[A<>B<>C<>D<>E<>F<>G<>H<>I<>K<>L<>M<>N<>O<>P<>Q]
10908	ENSG00000152795	CCDS75153	[A<>B<>C<>D<>E<>G]
10910	ENSG00000152953	CCDS77895	[D<>E<>F<>G<>H<>I<>J<>K<>L<>M]
10913	ENSG00000153086	CCDS77464	[D<>F<>G<>H<>I<>J<>K]
10915	ENSG00000153253	CCDS33312	[A<>B<>C<>D<>F<>G<>H<>I<>J<>K<>LM<>N<>O<>P<>Q<>R<>S<>T<>U<>V<>W<>X<>Y<>Z<>A1<>A2A3]
10916	ENSG00000153283	CCDS2958	[A<>B<>C<>E<>F<>G<>H<>I<>J<>K<>MN<>O<>P<>Q]
10917	ENSG00000153291	CCDS56431	[A<>B<>C<>D<>E<>F<>J]
10921	ENSG00000153531	CCDS9536	[C<>D<>E<>F<>G<>H]
10927	ENSG00000153885	CCDS12434	[A<>B<>C<>D<>E]
10928	ENSG00000153904	CCDS44170	[C<>D<>E<>F<>G]
10929	ENSG00000153936	CCDS44171	[A<>B<>C<>D<>EF]
10931	ENSG00000154065	CCDS77164	[A<>B<>C<>D<>E<>F<>G<>H<>J]
10933	ENSG00000154188	CCDS56551	[A<>B<>C<>D<>F<>G<>H<>I<>J]
10934	ENSG00000154217	CCDS58588	[A<>B<>C<>D<>E<>F<>G<>H<>JK]
10938	ENSG00000154822	CCDS33713	[C<>D<>E<>F<>G]
10940	ENSG00000154889	CCDS11853	[A<>B<>C<>D<>E<>G<>H<>I<>J]
10940	ENSG00000154889	CCDS56054	[A<>B<>C<>D<>E<>I<>J]
10941	ENSG00000154920	CCDS54141	[A<>B<>C<>D<>EF<>G<>H<>I]
10942	ENSG00000154957	CCDS32568	[A<>B<>C<>D<>FG<>H]
10942	ENSG00000154957	CCDS76957	[A<>B<>C<>D<>G<>H]
10944	ENSG00000155100	CCDS69513	[D<>E<>F<>G<>H]
10945	ENSG00000155229	CCDS73177	[A<>B<>C<>D<>E<>F<>H<>I<>J<>K<>L<>M<>N<>O<>P<>Q<>R<>S<>T<>U<>V<>W<>X<>Y<>Z<>A1<>A2<>A3<>A4<>A5]
10948	ENSG00000155849	CCDS5450	[Q<>R<>S<>T<>U<>V]
10950	ENSG00000155906	CCDS75539	[C<>D<>E<>F<>G<>H<>I<>J<>K<>L]
10952	ENSG00000155975	CCDS47811	[A<>C<>D<>E<>F<>G<>H<>I<>J<>K]
10954	ENSG00000156256	CCDS42912	[A<>B<>C<>D<>F<>G<>H<>I<>J<>K<>L<>M<>N<>O<>P<>Q<>R]
10955	ENSG00000156374	CCDS7546	[A<>B<>C<>G<>H<>I<>J]
10961	ENSG00000156521	CCDS31214	[A<>D]
10963	ENSG00000156671	CCDS7347	[C<>D<>E<>FG]
10963	ENSG00000156671	CCDS53543	[C<>D<>E<>F<>H]
10964	ENSG00000156735	CCDS56533	[A<>C<>D<>E]
10965	ENSG00000156787	CCDS6338	[A<>B<>C<>D<>E<>F<>G<>H<>I<>J<>K<>L<>M<>N<>O<>P<>Q<>R<>S<>T<>U<>V]
10965	ENSG00000156787	CCDS47916	[A<>B<>C<>D<>E<>F<>G<>H<>I<>J<>K<>L<>M<>N<>O<>P<>R<>T<>U<>V]
10966	ENSG00000156795	CCDS64965	[D<>E<>F<>G<>H]
10967	ENSG00000156804	CCDS56553	[A<>B<>C<>D<>G<>H<>I]
10969	ENSG00000156973	CCDS77538	[A<>B<>C<>E]
10970	ENSG00000156990	CCDS46744	[AB<>C<>E<>F<>G<>H<>I<>J]
10971	ENSG00000157045	CCDS73832	[E<>F<>G<>H<>I<>J<>K]
10974	ENSG00000157087	CCDS33701	[A<>B<>C<>D<>E<>F<>G<>H<>I<>J<>K<>L<>M<>N<>O<>P<>Q<>R<>S<>T<>U<>V]
10975	ENSG00000157107	CCDS54868	[A<>B<>C<>D<>E<>F<>H<>I<>J<>K<>L<>M<>N<>O<>P<>Q<>R<>S<>T<>U<>V<>W<>X<>Y<>Z]
10976	ENSG00000157111	CCDS4017	[A<>B<>CD]
10977	ENSG00000157510	CCDS54932	[A<>B<>C<>D<>E<>F<>G<>H<>I<>J<>K<>L<>M<>N<>O<>P<>Q<>S]
10979	ENSG00000157703	CCDS5848	[E<>G<>H<>I<>J<>K<>L<>M<>N<>O<>P]
10981	ENSG00000157766	CCDS53971	[A<>B<>C<>D<>E<>F<>G<>H<>I<>J<>K<>M<>N<>O<>Q]
10983	ENSG00000157911	CCDS41	[A<>B<>C<>DE<>F<>G]
10984	ENSG00000158014	CCDS272	[A<>B<>D<>E<>F<>G<>H]
10985	ENSG00000158092	CCDS54644	[B<>C<>D]
10986	ENSG00000158104	CCDS53839	[E<>F<>G<>H<>I<>J<>K<>L<>M<>N<>O]
10987	ENSG00000158186	CCDS58855	[C<>D<>E<>F]
10988	ENSG00000158195	CCDS55582	[A<>B<>C<>D<>E<>F<>H]
10989	ENSG00000158290	CCDS43987	[DE<>F<>G<>H<>I<>J<>K<>L<>M<>N<>O<>P<>Q<>R<>S<>T<>U<>V<>W<>X]
10991	ENSG00000158458	CCDS54910	[A<>B<>C<>F<>G<>H<>I<>J]
10992	ENSG00000158525	CCDS47713	[A<>B<>C<>D<>E<>F<>G<>H<>I<>K]
10993	ENSG00000158552	CCDS74656	[A<>B<>D<>E<>F<>G<>H<>I]
10994	ENSG00000158571	CCDS65273	[A<>D<>E<>F<>G<>H<>I<>J<>K<>L<>M<>N<>O]
10997	ENSG00000158805	CCDS10986	[C<>D<>E<>F<>G<>H<>I<>J<>K<>L]
10999	ENSG00000158815	CCDS78310	[A<>B<>D<>E<>F]
11001	ENSG00000158882	CCDS65700	[A<>B<>C<>E<>F<>G<>H<>I]
11005	ENSG00000159131	CCDS13628	[A<>B<>C<>D<>E<>F<>G<>H<>I<>JK]
11007	ENSG00000159217	CCDS54138	[A<>B<>C<>D<>E<>H<>I<>J<>K<>L<>M<>N<>O]
11010	ENSG00000159423	CCDS53272	[D<>E<>F<>G<>H<>I<>J<>K<>L<>M<>N<>O<>P]
11012	ENSG00000159625	CCDS73894	[A<>B<>C<>E<>F<>G<>H<>I<>J<>K<>L<>M<>N<>O<>P<>Q]
11018	ENSG00000160097	CCDS65483	[E<>F<>GH]
11019	ENSG00000160145	CCDS3027	[A<>B<>C<>D<>E<>F<>G<>H<>I<>J<>K<>L<>M<>N<>O<>P<>QR<>S<>T<>U<>V<>W<>X<>Y<>Z<>A1<>A2<>A3<>A4<>A5<>A6<>A7<>A8<>A9]
11021	ENSG00000160199	CCDS68211	[D<>E<>F<>G<>H<>I<>J]
11023	ENSG00000160293	CCDS6979	[A<>B<>C<>D<>E<>G<>H<>I<>J<>K<>L<>M<>N<>O<>Q<>R<>S<>T<>U<>V<>W<>X<>Y<>Z<>A1<>A3<>A4]
11023	ENSG00000160293	CCDS48053	[A<>B<>C<>D<>E<>F<>G<>H<>I<>J<>K<>L<>M<>N<>O<>P<>Q<>R<>S<>T<>U<>V<>W<>X<>Y<>Z<>A1<>A2<>A3<>A4]
11025	ENSG00000160345	CCDS6989	[B<>C<>E]
11026	ENSG00000160551	CCDS56024	[A<>B<>C<>D<>E<>F<>G<>H<>I<>J<>K<>L<>M<>N<>Q<>R<>S]
11027	ENSG00000160570	CCDS59391	[A<>B<>D<>E]
11028	ENSG00000160584	CCDS8379	[A<>B<>C<>D<>E<>F<>G<>H<>I<>J<>K<>L<>M<>N<>P<>Q<>R<>S<>T<>UV<>W<>X<>Y]
11028	ENSG00000160584	CCDS60974	[A<>B<>C<>D<>E<>F<>G<>H<>J<>K<>L<>M<>N<>O<>P<>Q<>R<>S<>T<>V<>W<>X<>Y]
11035	ENSG00000161013	CCDS4449	[BC<>D<>E<>F<>G<>H<>I<>J<>K<>L<>M<>N<>O<>P]
11037	ENSG00000161298	CCDS58659	[C<>E<>F<>G]
11039	ENSG00000161526	CCDS77115	[A<>B<>D<>E<>F<>G<>H<>I<>J<>K]
11042	ENSG00000161677	CCDS59413	[A<>C<>D]
11047	ENSG00000161960	CCDS58511	[A<>B<>C<>D<>E<>F<>G<>H<>I<>K<>L]
11048	ENSG00000161973	CCDS54088	[A<>B<>C<>D<>F<>G]
11049	ENSG00000162039	CCDS10449	[A<>B<>C<>D<>E<>F<>G<>H<>I<>J<>K<>M]
11050	ENSG00000162148	CCDS53641	[A<>B<>C<>D<>E<>F<>H<>I<>J<>K<>L]
11051	ENSG00000162236	CCDS58140	[A<>B<>C<>D<>E<>F<>G<>H<>I<>JK]
11053	ENSG00000162302	CCDS73313	[A<>B<>C<>D<>E<>F<>G<>H<>I<>J<>L<>M<>N<>O<>P<>Q<>R]
11054	ENSG00000162368	CCDS44135	[A<>C<>D<>E<>F]
11057	ENSG00000162419	CCDS327	[A<>BC<>D<>E<>F<>G<>H<>I<>J]
11059	ENSG00000162520	CCDS53294	[A<>B<>C<>EF]
11061	ENSG00000162614	CCDS41351	[A<>B<>C<>D<>E<>F<>G<>H<>I<>J<>K<>LM]
11061	ENSG00000162614	CCDS53335	[A<>C<>D<>E<>F<>G<>H<>I<>J<>K<>LM]
11062	ENSG00000162623	CCDS53334	[A<>B<>D<>E<>F]
11063	ENSG00000162624	CCDS58008	[D<>E<>F<>G<>H<>I<>J<>KL]
11064	ENSG00000162627	CCDS756	[A<>B<>C<>E<>F<>G<>H<>I]
11066	ENSG00000162664	CCDS728	[A<>B<>C<>DE]
11067	ENSG00000162702	CCDS60384	[A<>C]
11068	ENSG00000162706	CCDS1182	[A<>B<>C<>D<>E<>F<>G<>H<>I<>J]
11070	ENSG00000162736	CCDS76228	[B<>C<>D<>E<>F<>G<>H<>I<>J<>K<>L<>M<>N<>O<>P<>Q<>R]
11071	ENSG00000162745	CCDS72966	[A<>B<>C<>D<>EF<>G<>H<>I]
11082	ENSG00000162959	CCDS46255	[A<>B<>D<>E<>F<>G<>H<>I]
11083	ENSG00000162980	CCDS46425	[D<>E<>F<>G]
11084	ENSG00000162989	CCDS58733	[A<>C]
11086	ENSG00000162999	CCDS46469	[A<>B<>D]
11088	ENSG00000163006	CCDS2080	[A<>C<>D<>E<>F<>G<>H<>I<>J<>K<>L<>M<>N<>O<>PQ]
11088	ENSG00000163006	CCDS77447	[A<>C<>D<>E<>F<>G<>H<>I<>J<>K<>L<>M<>N<>P]
11089	ENSG00000163017	CCDS56124	[A<>C<>D<>E<>F<>G<>H]
11090	ENSG00000163071	CCDS75124	[A<>B<>C<>D<>F<>G<>H<>I<>J<>K<>L<>M]
11092	ENSG00000163125	CCDS44216	[A<>B<>C<>E<>F<>G<>H<>I<>J<>K<>L]
11092	ENSG00000163125	CCDS72907	[A<>B<>C<>F<>G<>H<>I<>J<>K<>L]
11093	ENSG00000163159	CCDS59201	[A<>B<>C<>D<>E<>FG]
11094	ENSG00000163170	CCDS33224	[A<>B<>DE]
11095	ENSG00000163249	CCDS46503	[ABC<>D<>E<>G<>I<>J<>K<>L]
11098	ENSG00000163378	CCDS2908	[A<>B<>C<>D<>E<>F<>G<>K<>L<>M<>N<>O]
11099	ENSG00000163412	CCDS33786	[D<>E<>F<>G<>H]
11101	ENSG00000163468	CCDS30888	[A<>B<>E<>F<>G<>H<>I<>J<>K<>L<>M<>N]
11104	ENSG00000163516	CCDS63129	[H<>I<>J<>K<>L<>M<>N<>O<>P]
11105	ENSG00000163517	CCDS46760	[C<>D<>F<>G<>H<>I<>J<>K<>L]
11109	ENSG00000163634	CCDS74957	[D<>E<>F<>G<>H<>I]
11112	ENSG00000163687	CCDS58836	[A<>B<>D<>E<>F<>G<>H]
11117	ENSG00000163814	CCDS46812	[A<>B<>C<>DE]
11118	ENSG00000163815	CCDS77730	[C<>D]
11119	ENSG00000163864	CCDS56282	[A<>E]
11120	ENSG00000163870	CCDS46899	[A<>B<>C<>D<>E<>F<>I<>J]
11123	ENSG00000163946	CCDS2877	[K<>L<>M<>N<>O<>PQ<>R<>S<>U<>V<>W<>X<>Y<>Z<>A2]
11123	ENSG00000163946	CCDS46853	[A<>B<>C<>D<>E<>F<>G<>H<>I<>JK<>L<>M<>N<>O<>PQ<>R<>S<>TU<>V<>W<>X<>Y<>Z<>A1]
11126	ENSG00000164022	CCDS3674	[D<>E<>F<>G<>H<>I]
11129	ENSG00000164045	CCDS2761	[A<>B<>C<>D<>E<>G<>H<>I<>J<>K<>L<>M<>N<>O]
11130	ENSG00000164051	CCDS58830	[D<>E]
11133	ENSG00000164081	CCDS74945	[A<>C<>D]
11140	ENSG00000164190	CCDS47198	[A<>B<>C<>D<>E<>F<>G<>H<>I<>J<>K<>L<>M<>N<>O<>P<>Q<>R<>S<>T<>U<>V<>W<>X<>Y<>Z<>A1<>A2<>A3<>A4<>A5<>A6<>A7<>A8<>A9<>A10<>A11<>A12<>A13<>A14<>A15<>A16<>A17<>A18<>A19A20]
11142	ENSG00000164209	CCDS78045	[A<>B<>C<>D<>E<>F<>G<>I]
11148	ENSG00000164283	CCDS47206	[A<>C]
11151	ENSG00000164323	CCDS47168	[A<>B<>D<>F]
11152	ENSG00000164327	CCDS68861	[A<>B<>C<>D<>E<>F<>G<>H<>I<>J<>K<>L<>M<>N<>O<>P<>Q<>R<>S<>T<>U<>V<>W<>X<>Y<>Z<>A1<>A2<>A3<>A4<>A5<>A6<>A7<>A8<>A9<>A10<>A11<>A12<>A13]
11154	ENSG00000164346	CCDS75260	[A<>B<>C<>D<>F]
11155	ENSG00000164362	CCDS54831	[A<>B<>C<>D<>E<>F<>G<>H<>I<>J<>L<>M<>N<>O<>P]
11157	ENSG00000164414	CCDS55043	[A<>B<>C<>D<>E<>G<>H]
11159	ENSG00000164458	CCDS59045	[A<>B<>C<>D<>E<>G<>H]
11160	ENSG00000164463	CCDS54948	[A<>B<>CD]
11161	ENSG00000164506	CCDS47499	[A<>B<>C<>D<>E<>F<>G<>H<>I<>J<>K<>L<>M<>N<>O<>P<>Q<>R<>S<>T<>U<>V<>W<>X<>Y<>Z<>A1<>A2]
11164	ENSG00000164638	CCDS75561	[A<>B<>C<>E<>G<>H<>I<>J<>K<>L]
11165	ENSG00000164651	CCDS43555	[A<>BC]
11166	ENSG00000164659	CCDS34677	[C<>E<>F<>G<>H<>I<>J<>K<>L<>M<>N<>O<>P<>Q<>R<>S<>T<>U<>V<>W]
11170	ENSG00000164758	CCDS64959	[A<>B<>D]
11173	ENSG00000164823	CCDS6248	[C<>D<>E<>F<>G]
11174	ENSG00000164885	CCDS55184	[A<>B<>C<>D<>E<>G<>H<>I<>J<>K<>L]
11178	ENSG00000164938	CCDS47899	[A<>B<>C]
11179	ENSG00000164944	CCDS34923	[A<>B<>C<>D<>E<>F<>G<>H<>J<>K<>L<>M<>N<>P<>Q<>R<>S<>T<>U<>V<>W<>X<>Y<>Z]
11179	ENSG00000164944	CCDS47894	[A<>B<>C<>D<>E<>F<>G<>H<>J<>K<>L<>M<>NO]
11182	ENSG00000165061	CCDS47848	[A<>B<>C<>E<>F]
11184	ENSG00000165113	CCDS47988	[A<>B<>C<>D<>E<>G<>H<>I<>J<>K]
11186	ENSG00000165209	CCDS55337	[C<>D<>E<>F<>G<>H<>I<>J<>K<>L<>M<>N<>O<>P<>Q<>R]
11188	ENSG00000165282	CCDS6576	[B<>C<>D<>E<>F<>G<>I<>J<>K<>L<>M]
11189	ENSG00000165406	CCDS60519	[A<>B<>C<>D<>E<>F<>G]
11193	ENSG00000165506	CCDS45100	[A<>C]
11195	ENSG00000165566	CCDS9312	[AB<>D]
11197	ENSG00000165637	CCDS53544	[C<>D<>E<>F<>G<>H<>I<>J<>K]
11199	ENSG00000165671	CCDS4413	[B<>D<>E<>F<>G<>H<>I<>J<>K<>L<>M<>N<>O<>P<>Q<>R<>S<>T<>U<>V<>W<>X<>Y]
11200	ENSG00000165685	CCDS8619	[C<>E<>F<>G]
11201	ENSG00000165688	CCDS65192	[D<>E<>G<>H<>I<>J<>K<>L<>M<>N]
11202	ENSG00000165694	CCDS78504	[A<>B<>C<>E<>F<>G<>H<>I<>J<>K<>L<>M]
11205	ENSG00000165794	CCDS58303	[A<>B<>D]
11209	ENSG00000165887	CCDS44468	[AB<>C<>D<>E<>F<>G<>I<>J]
11210	ENSG00000165898	CCDS61504	[A<>B<>D]
11211	ENSG00000165917	CCDS7937	[A<>B<>C<>D<>G<>H]
11212	ENSG00000165929	CCDS73679	[A<>B<>C<>D<>E<>F<>G<>I<>J<>K]
11215	ENSG00000166086	CCDS55799	[A<>B<>C<>E<>F<>G<>H<>I]
11216	ENSG00000166090	CCDS9597	[BC<>D]
11217	ENSG00000166123	CCDS45478	[C<>D<>E<>F<>G<>H<>I<>J<>K<>L]
11218	ENSG00000166133	CCDS66737	[A<>C<>D]
11219	ENSG00000166145	CCDS10067	[AB<>C<>D<>EF<>G<>H<>I<>J<>K<>L]
11220	ENSG00000166164	CCDS54007	[A<>B<>C<>D<>E<>F<>G<>H<>I<>J<>K<>L<>M<>NO<>P<>Q<>R]
11221	ENSG00000166169	CCDS76332	[B<>F<>G<>H<>I]
11224	ENSG00000166226	CCDS55843	[D<>E<>F<>G<>H<>I<>J<>K<>L<>M<>N<>O<>P<>Q]
11226	ENSG00000166295	CCDS73147	[A<>C]
11227	ENSG00000166311	CCDS31409	[A<>C<>D<>E<>F<>G]
11229	ENSG00000166352	CCDS7904	[A<>B<>D<>E<>F]
11229	ENSG00000166352	CCDS60762	[A<>E<>F]
11230	ENSG00000166377	CCDS12014	[A<>B<>C<>D<>E<>F<>G<>H<>I<>J<>K<>L<>M<>N<>O<>P<>Q<>R<>S<>T<>U<>V<>W<>X<>Y<>Z<>A1<>A2<>A3<>A4]
11232	ENSG00000166402	CCDS7786	[A<>B<>D<>E<>F<>G<>H<>I<>J<>K<>L<>M<>N]
11233	ENSG00000166407	CCDS58118	[A<>C<>D<>E]
11236	ENSG00000166454	CCDS73917	[D<>E]
11238	ENSG00000166471	CCDS53600	[A<>B<>CD]
11239	ENSG00000166477	CCDS66767	[A<>B<>C<>D<>E<>H<>I<>J<>K<>L]
11241	ENSG00000166483	CCDS44536	[C<>D<>E<>F<>G<>H<>I<>J<>K<>L]
11242	ENSG00000166501	CCDS10618	[A<>B<>C<>D<>E<>F<>G<>H<>I<>J<>K<>L<>M<>N<>O<>P<>R]
11243	ENSG00000166508	CCDS5684	[F<>G<>H<>I<>J<>K<>L<>M<>N<>O<>P]
11246	ENSG00000166562	CCDS77193	[A<>B<>C<>D<>F]
11247	ENSG00000166575	CCDS53692	[A<>B<>C<>D<>F<>G<>H<>I<>J<>K<>L<>M<>N<>O]
11248	ENSG00000166579	CCDS32564	[A<>B<>C<>D<>E<>F<>G<>H<>I]
11249	ENSG00000166596	CCDS42262	[A<>D<>E<>F<>G<>H<>I<>J<>K<>L<>M<>N<>O]
11252	ENSG00000166797	CCDS45278	[A<>B<>D]
11253	ENSG00000166803	CCDS32269	[A<>B<>DE]
11254	ENSG00000166816	CCDS10913	[A<>B<>C<>D<>E<>FG<>H<>I<>J<>K<>L]
11255	ENSG00000166821	CCDS61751	[A<>B<>D]
11256	ENSG00000166845	CCDS11956	[A<>B<>D<>E<>F<>G<>H]
11260	ENSG00000166923	CCDS53927	[A<>C]
11262	ENSG00000166948	CCDS58761	[A<>B<>C<>D<>E<>F<>G<>H<>I<>J<>K<>M]
11263	ENSG00000166971	CCDS76866	[A<>B<>C<>D<>E<>F<>G<>H<>IJ]
11266	ENSG00000167085	CCDS62244	[A<>B<>C<>D<>H]
11268	ENSG00000167103	CCDS6885	[H<>I<>J<>K]
11269	ENSG00000167106	CCDS6888	[F<>G<>H<>I<>J<>K<>L]
11270	ENSG00000167123	CCDS69675	[C<>D<>E<>F<>G<>H<>I<>J<>K<>L<>M]
11271	ENSG00000167139	CCDS66822	[A<>C<>D<>E<>F<>G<>H<>I<>J<>K]
11272	ENSG00000167196	CCDS45310	[A<>B<>C<>D<>E<>FG]
11273	ENSG00000167202	CCDS32301	[A<>B<>C<>D<>E<>F<>G<>H<>I<>J<>K<>L<>N]
11274	ENSG00000167264	CCDS61970	[A<>B<>C<>F<>G<>H<>I<>J<>K<>L<>M<>N<>O]
11275	ENSG00000167272	CCDS9203	[A<>B<>D<>E]
11276	ENSG00000167286	CCDS41724	[A<>B<>D<>E]
11278	ENSG00000167377	CCDS10900	[C<>D<>EF]
11280	ENSG00000167419	CCDS54149	[A<>D<>E<>F<>G<>H<>I<>J<>K<>L]
11284	ENSG00000167588	CCDS58229	[A<>B<>D<>E<>F<>G<>H<>I]
11287	ENSG00000167641	CCDS58660	[A<>C<>D]
11288	ENSG00000167671	CCDS54201	[C<>D<>E<>F<>G<>H<>I<>J<>K<>L]
11292	ENSG00000167711	CCDS54064	[A<>B<>CD<>F<>G<>H<>I<>J]
11293	ENSG00000167723	CCDS11029	[A<>B<>C<>D<>E<>F<>G<>H<>I<>J<>K<>L<>M<>N<>O<>P<>R]
11295	ENSG00000167755	CCDS42599	[E<>F<>G]
11297	ENSG00000167772	CCDS42493	[A<>B<>C<>E<>F<>G]
11298	ENSG00000167792	CCDS53669	[A<>C<>D<>E<>F<>G<>H<>I<>J<>K]
11300	ENSG00000167925	CCDS45682	[A<>B<>C<>D<>E<>F<>GH]
11301	ENSG00000167964	CCDS76806	[D<>E<>F<>G<>H<>I<>J<>K]
11302	ENSG00000167965	CCDS58409	[A<>C<>D<>E<>F<>G<>H<>I]
11304	ENSG00000167994	CCDS60809	[A<>C<>D<>E<>G<>H<>I<>J<>K]
11310	ENSG00000168056	CCDS44647	[A<>B<>C<>D<>E<>F<>G<>H<>I<>J<>K<>L<>M<>N<>O<>P<>Q<>R<>S<>T<>U<>V<>W<>X<>Y<>Z<>A1<>A2]
11311	ENSG00000168070	CCDS31603	[A<>B<>C<>D<>E<>F<>H<>I]
11311	ENSG00000168070	CCDS73316	[A<>B<>F<>G<>H<>IJ<>K]
11313	ENSG00000168078	CCDS64858	[A<>B<>C<>D<>E<>FG<>H]
11315	ENSG00000168101	CCDS59257	[A<>BC<>D]
11316	ENSG00000168118	CCDS73046	[E<>G<>H<>I]
11319	ENSG00000168237	CCDS46841	[A<>B<>D]
11320	ENSG00000168259	CCDS45678	[D<>E<>F<>G<>H<>I<>J<>K<>L<>M<>N<>O]
11321	ENSG00000168264	CCDS41475	[A<>C]
11323	ENSG00000168269	CCDS47337	[A<>C]
11329	ENSG00000168453	CCDS6023	[A<>B<>C<>D<>E<>F<>G<>H<>I<>J<>K<>L<>M<>N<>O<>Q<>R]
11331	ENSG00000168484	CCDS43722	[A<>B<>C<>D<>EF]
11335	ENSG00000168538	CCDS47166	[A<>B<>C<>D<>E<>F<>G<>H<>I<>J<>K<>L<>M<>N<>O<>P<>Q<>R<>S<>T<>U<>V<>W<>X<>Y<>Z<>A1<>A2<>A4<>A5]
11337	ENSG00000168591	CCDS11479	[C<>D]
11339	ENSG00000168710	CCDS55620	[C<>D<>E<>F<>G<>H<>I<>J<>K<>L<>M<>N<>O<>P<>Q<>R]
11343	ENSG00000168936	CCDS3351	[A<>B<>D]
11345	ENSG00000169035	CCDS59414	[D<>E<>F<>G]
11347	ENSG00000169083	CCDS43965	[B<>C<>D<>E<>F<>G<>H<>I]
11348	ENSG00000169169	CCDS46147	[A<>B<>C<>D<>E<>F<>H<>I<>J<>K<>L<>M<>N<>O<>P<>Q<>R<>S]
11349	ENSG00000169181	CCDS10631	[D<>E<>F<>G<>H]
11350	ENSG00000169230	CCDS64328	[A<>B<>C<>D<>FG]
11353	ENSG00000169507	CCDS2224	[D<>E<>G<>H<>I<>J<>K<>L<>MN]
11353	ENSG00000169507	CCDS56142	[D<>E<>F<>G<>H<>I<>J<>K<>L<>MN]
11354	ENSG00000169554	CCDS54403	[A<>B<>D<>E<>F<>G<>H<>I]
11358	ENSG00000169684	CCDS10304	[B<>C<>D<>E<>FG<>HI]
11358	ENSG00000169684	CCDS76786	[B<>C<>D<>E<>F<>H]
11359	ENSG00000169692	CCDS35181	[A<>B<>C<>E<>F]
11361	ENSG00000170017	CCDS58841	[A<>B<>C<>D<>E<>F<>G<>H<>I<>J<>K<>L<>N<>O]
11364	ENSG00000170113	CCDS73692	[C<>D<>E<>F]
11366	ENSG00000170185	CCDS77964	[A<>B<>C<>D<>E<>F<>G<>H<>IJ]
11368	ENSG00000170242	CCDS41619	[A<>C<>D<>E<>F<>G<>H<>I<>J<>K<>L<>M<>N<>O<>P<>Q<>R<>S<>T<>U<>V<>W<>X<>Y<>Z<>A1<>A2]
11373	ENSG00000170312	CCDS7260	[A<>B<>C<>E<>F<>G]
11375	ENSG00000170370	CCDS53583	[A<>C]
11379	ENSG00000170419	CCDS75604	[A<>B<>C<>D<>F]
11384	ENSG00000170486	CCDS53795	[A<>B<>C<>D<>E<>G<>H<>I]
11385	ENSG00000170502	CCDS3621	[C<>D<>E<>F<>G<>H<>I]
11386	ENSG00000170558	CCDS77172	[C<>D<>E<>F<>G<>H<>I<>J<>K<>L<>M<>N<>O<>P<>Q]
11390	ENSG00000170820	CCDS1844	[A<>B<>C<>D<>E<>G<>H<>I<>J]
11393	ENSG00000170962	CCDS8326	[A<>C<>D<>E<>F<>G<>H]
11395	ENSG00000171105	CCDS12176	[A<>B<>C<>D<>E<>F<>G<>H<>I<>J<>K<>L<>M<>N<>O<>P<>Q<>R<>S<>T<>U<>V]
11396	ENSG00000171126	CCDS42674	[A<>C]
11398	ENSG00000171148	CCDS2584	[A<>B<>C<>D<>E<>F<>GH]
11399	ENSG00000171202	CCDS58165	[C<>D<>E]
11400	ENSG00000171204	CCDS53686	[C<>D<>E<>F]
11402	ENSG00000171310	CCDS55878	[A<>C<>D]
11405	ENSG00000171503	CCDS64090	[A<>C<>D<>E<>F<>G<>H<>I<>J<>K<>L<>M]
11407	ENSG00000171552	CCDS13188	[A<>C]
11408	ENSG00000171557	CCDS3788	[A<>B<>C<>D<>E<>F<>G<>H<>IJ]
11412	ENSG00000171703	CCDS13554	[D<>E<>F<>G<>H<>I<>J<>K<>L]
11416	ENSG00000171824	CCDS126	[A<>B<>C<>D<>E<>F<>G<>H<>I<>J<>K<>L<>M<>N<>O<>P<>Q<>R<>T<>U<>V<>W<>X<>Y]
11418	ENSG00000171885	CCDS58617	[C<>D<>E<>F]
11424	ENSG00000172175	CCDS11967	[A<>B<>C<>D<>E<>F<>G<>H<>I<>J<>K<>L<>M<>N<>O<>P<>Q]
11426	ENSG00000172292	CCDS58734	[A<>B<>C<>D<>E<>F<>G<>H<>I<>J<>K]
11429	ENSG00000172409	CCDS44600	[A<>C]
11433	ENSG00000172432	CCDS69124	[D<>E<>F<>G<>H<>I<>J<>K<>L<>M]
11434	ENSG00000172466	CCDS77175	[A<>B<>C]
11435	ENSG00000172500	CCDS8118	[A<>B<>C<>D<>E<>G<>H<>I<>J<>K]
11436	ENSG00000172508	CCDS44658	[E<>F<>G<>H<>I<>J]
11437	ENSG00000172548	CCDS54944	[AB<>C<>E<>F<>G]
11438	ENSG00000172594	CCDS69190	[D<>E<>F<>G<>H<>IJ]
11439	ENSG00000172667	CCDS3224	[A<>B<>C<>D<>EF]
11442	ENSG00000172795	CCDS56377	[A<>B<>C<>D<>E<>F<>G<>H<>J<>K]
11443	ENSG00000172845	CCDS46452	[D<>E<>F<>G<>H]
11445	ENSG00000172915	CCDS55894	[A17<>A18<>A19<>A20<>A21<>A22<>A23<>A24<>A25<>A26<>A27<>A28<>A29<>A30<>A31<>A32<>A33]
11452	ENSG00000173156	CCDS73330	[A<>D<>E]
11453	ENSG00000173171	CCDS1101	[A<>B<>C<>E<>F<>G<>H]
11455	ENSG00000173218	CCDS53350	[A<>B<>D<>E<>F<>G<>H]
11456	ENSG00000173226	CCDS33836	[A<>B<>C<>D<>E<>I<>J<>K<>L<>M]
11457	ENSG00000173253	CCDS6445	[A<>B<>C]
11459	ENSG00000173334	CCDS64971	[C<>D]
11461	ENSG00000173436	CCDS72719	[A<>C<>D]
11462	ENSG00000173465	CCDS76434	[C<>D<>E]
11463	ENSG00000173482	CCDS58613	[A<>B<>C<>D<>E<>F<>G<>H<>I<>J<>K<>L<>M<>N<>O<>P<>Q<>R<>S<>T<>U<>V<>W<>X<>Y<>Z<>A1<>A2<>A3<>A4<>A5<>A6<>A7]
11464	ENSG00000173540	CCDS2802	[A<>B<>C<>D<>E<>F<>G<>HIJ]
11466	ENSG00000173575	CCDS45356	[A<>B<>C<>D<>E<>F<>G<>H<>I<>J<>K<>LM]
11470	ENSG00000173662	CCDS82	[A<>B<>D<>E<>F]
11472	ENSG00000173728	CCDS60465	[A<>B<>D<>EFG]
11474	ENSG00000173894	CCDS11764	[A<>B<>C<>DE]
11475	ENSG00000173914	CCDS66144	[A<>C]
11478	ENSG00000174032	CCDS66539	[C<>D<>E<>F<>G<>H<>I<>J]
11482	ENSG00000174233	CCDS8767	[A<>B<>C<>D<>F<>G<>H<>I<>J<>K<>L<>M<>N<>O<>P<>Q<>R<>S<>T<>U<>V]
11482	ENSG00000174233	CCDS8768	[A<>B<>C<>D<>F<>G<>H<>I<>J<>K<>L<>M<>N<>P<>Q<>R<>S<>T<>U<>V]
11483	ENSG00000174292	CCDS58510	[A<>B<>C<>D<>E<>F<>G<>HI<>J<>K<>L<>M]
11486	ENSG00000174485	CCDS45285	[A<>B<>C<>D<>E<>F<>G<>H<>I<>J<>K<>L<>M<>N<>O<>P<>Q<>S<>T<>U<>V<>W<>X<>Y<>Z<>A1<>A2<>A4<>A5<>A6]
11486	ENSG00000174485	CCDS53949	[A<>B<>C<>D<>E<>F<>G<>H<>I<>J<>K<>L<>M<>N<>O<>P<>Q<>R<>S<>T<>U<>V<>W<>X<>Y<>Z<>A1<>A2<>A4<>A5<>A6]
11488	ENSG00000174574	CCDS44113	[A<>B<>D<>E]
11495	ENSG00000174780	CCDS58898	[A<>B<>C<>D<>E<>F<>I<>J<>K<>L<>M<>N<>O<>P<>Q<>R<>S]
11497	ENSG00000174851	CCDS73325	[A<>B<>C<>D<>E<>G<>H]
11499	ENSG00000174891	CCDS63822	[A<>B<>D<>E<>F<>G<>H<>I]
11501	ENSG00000174928	CCDS54659	[C<>D<>E<>F]
11502	ENSG00000174945	CCDS64582	[A<>B<>C<>E<>F]
11505	ENSG00000174996	CCDS44653	[A<>C<>D<>E<>F<>G<>H<>I<>J<>K<>L<>M<>N<>O]
11506	ENSG00000175003	CCDS5275	[A<>B<>C<>D<>E<>F<>G<>H<>J<>K]
11507	ENSG00000175048	CCDS47510	[A<>B<>C<>D<>E<>F<>G<>H<>J]
11508	ENSG00000175065	CCDS45845	[A<>B<>C<>D<>E<>F<>G<>H<>I<>J<>K<>L<>M<>OP<>Q]
11509	ENSG00000175182	CCDS54689	[D<>E<>F<>G]
11510	ENSG00000175193	CCDS33897	[A<>B<>C<>D<>E<>G<>H<>I<>J]
11513	ENSG00000175348	CCDS66021	[D<>E<>F]
11514	ENSG00000175356	CCDS53599	[A<>B<>C<>D<>E<>F<>G<>H<>I<>J<>K<>P<>Q<>R<>S<>U<>V<>W]
11515	ENSG00000175416	CCDS4403	[A<>B<>C<>D<>E<>F]
11518	ENSG00000175455	CCDS3025	[A<>B<>C<>D<>FG<>H<>I<>J<>K<>L<>M<>N]
11518	ENSG00000175455	CCDS77806	[G<>H<>I<>J<>K<>L<>M<>N]
11519	ENSG00000175463	CCDS58150	[A<>B<>C<>D<>F<>G<>I<>J]
11520	ENSG00000175505	CCDS53666	[C<>D]
11522	ENSG00000175564	CCDS44677	[A<>B<>C<>D<>EF]
11524	ENSG00000175697	CCDS54629	[A<>B<>C<>D<>E<>G<>H<>I<>J]
11525	ENSG00000175764	CCDS48012	[AB<>C<>D<>E<>G<>H<>J<>K<>LM]
11526	ENSG00000175920	CCDS3370	[A<>B<>CD<>EF<>G<>H<>IJK]
11526	ENSG00000175920	CCDS54717	[A<>B<>CD<>E<>G<>H<>I]
11527	ENSG00000175984	CCDS875	[B<>C<>D<>F<>G<>H<>I<>J<>K<>L<>M<>N<>O<>P<>Q<>R<>S]
11529	ENSG00000176018	CCDS68911	[A<>C]
11531	ENSG00000176095	CCDS43092	[D<>E<>F]
11532	ENSG00000176261	CCDS76134	[E<>F<>G<>H<>I]
11533	ENSG00000176273	CCDS7432	[A<>C<>D]
11534	ENSG00000176715	CCDS73926	[C<>D<>E<>F<>G<>H<>I<>J]
11536	ENSG00000176783	CCDS34312	[C<>D<>E<>F<>G<>H<>I<>J<>K<>L<>M<>N<>O<>P<>Q<>R<>S]
11537	ENSG00000176842	CCDS58462	[A<>B<>D]
11540	ENSG00000177034	CCDS47239	[A<>B<>CD<>E<>F<>G<>H<>J]
11542	ENSG00000177054	CCDS44551	[F<>G<>H<>I<>J<>K<>L<>M<>N<>O<>P<>Q<>R]
11543	ENSG00000177098	CCDS44744	[A<>D<>E]
11545	ENSG00000177303	CCDS45775	[E<>F<>G<>H<>I<>J<>K<>L<>M<>N<>O<>P<>Q<>R<>S<>T]
11546	ENSG00000177374	CCDS42229	[B<>CD]
11548	ENSG00000177459	CCDS55266	[A<>C]
11550	ENSG00000177570	CCDS6325	[A<>B<>C<>DE]
11551	ENSG00000177595	CCDS44508	[A<>B<>C<>D<>E<>F<>G<>H<>I<>J<>K<>L<>N<>O<>P]
11553	ENSG00000177685	CCDS41588	[A<>B<>C<>D<>E<>F<>H<>I]
11554	ENSG00000177885	CCDS11722	[A<>B<>D<>E]
11555	ENSG00000177947	CCDS65981	[A<>B<>C<>D<>F]
11557	ENSG00000177963	CCDS7690	[A<>B<>C<>D<>E<>F<>GH<>I<>J<>K]
11558	ENSG00000178031	CCDS6485	[A<>B<>C<>D<>E<>F<>G<>H<>I<>J<>K<>L<>MN]
11558	ENSG00000178031	CCDS47954	[A<>B<>C<>D<>E<>F<>G<>H<>I<>J<>K<>L<>M<>O<>P<>Q<>R<>S<>T<>U<>V<>W<>X<>Y<>Z<>A1<>A2<>A3<>A4]
11559	ENSG00000178038	CCDS43080	[R<>S<>T<>U<>V<>W<>X<>Y<>Z]
11566	ENSG00000178498	CCDS66410	[AB<>D<>E<>F]
11567	ENSG00000178562	CCDS58749	[B<>D<>E]
11568	ENSG00000178568	CCDS2394	[A<>B<>C<>D<>E<>F<>G<>H<>I<>J<>K<>L<>M<>N<>O<>P<>Q<>R<>S<>T<>U<>V<>W<>X<>Y<>Z<>A1<>A2]
11583	ENSG00000179241	CCDS76394	[A<>C<>D<>E<>F]
11585	ENSG00000179335	CCDS10265	[B<>C<>D<>E<>F<>G<>H<>I<>J<>K<>L<>M]
11586	ENSG00000179348	CCDS46903	[A<>B<>C<>E<>F]
11588	ENSG00000179388	CCDS56528	[B<>C]
11597	ENSG00000180329	CCDS45705	[A<>B<>C<>E]
11598	ENSG00000180353	CCDS77800	[A<>B<>C<>D<>E<>G<>H<>I<>J<>K<>L<>MN]
11600	ENSG00000180481	CCDS9010	[A<>B<>C<>DE]
11602	ENSG00000180694	CCDS55260	[A<>C]
11603	ENSG00000180773	CCDS66202	[G<>H<>I<>J<>K<>L<>MN]
11605	ENSG00000180999	CCDS1301	[A<>B<>C<>E<>F<>H<>I]
11606	ENSG00000181220	CCDS5897	[A<>B<>C<>D<>E<>F<>H]
11607	ENSG00000181350	CCDS11178	[A<>B<>D]
11610	ENSG00000181704	CCDS56604	[A<>C<>D<>E<>F<>GH]
11612	ENSG00000181852	CCDS8910	[C<>D<>E<>F]
11613	ENSG00000181885	CCDS54081	[A<>B<>D]
11614	ENSG00000181904	CCDS75307	[A<>C]
11618	ENSG00000182013	CCDS46124	[A<>CD]
11620	ENSG00000182054	CCDS76792	[C<>D<>E<>F<>G<>H<>I<>J<>K<>L]
11621	ENSG00000182087	CCDS12052	[A<>B<>C<>D<>E<>F<>G<>H<>I<>K]
11623	ENSG00000182134	CCDS41395	[A<>B<>C<>F<>G<>H<>I<>J<>K<>L<>M<>N]
11628	ENSG00000182325	CCDS47942	[A<>B<>C<>E<>F<>G<>H<>I<>J]
11629	ENSG00000182400	CCDS9670	[A<>B<>C<>E<>F]
11633	ENSG00000182552	CCDS77986	[E<>F<>G<>H<>I<>J]
11634	ENSG00000182568	CCDS56242	[A<>B<>C<>D<>E<>F<>G<>H<>I<>J<>L]
11640	ENSG00000182934	CCDS53722	[A<>C<>D<>E<>F<>G<>H<>I<>J<>K<>L<>M<>N]
11641	ENSG00000182979	CCDS32169	[A<>B<>C<>D<>E<>F<>G<>H<>I<>J<>K<>L<>M<>NOP<>Q<>R<>S<>T<>U<>V<>W]
11641	ENSG00000182979	CCDS55954	[A<>B<>C<>D<>E<>F<>G<>H<>I<>J<>K<>L<>M<>O]
11645	ENSG00000183255	CCDS68221	[A<>B<>FG]
11646	ENSG00000183291	CCDS76177	[AB<>C<>D<>F]
11650	ENSG00000183475	CCDS10388	[A<>BC]
11652	ENSG00000183527	CCDS13661	[A<>B<>C<>E<>F<>G]
11654	ENSG00000183570	CCDS46652	[A<>B<>C<>D<>E<>F<>G<>I<>K<>L<>M<>N<>O]
11657	ENSG00000183580	CCDS64129	[D<>E]
11660	ENSG00000183715	CCDS8492	[BC<>D<>E<>FG<>H<>I<>J]
11660	ENSG00000183715	CCDS31722	[A<>C<>D<>E<>FG<>H<>I<>J]
11662	ENSG00000183741	CCDS77675	[A<>B<>C<>D<>F]
11663	ENSG00000183762	CCDS43000	[A<>B<>C<>D<>E<>F<>G<>I<>JK]
11666	ENSG00000183785	CCDS54495	[C<>D<>E<>F]
11668	ENSG00000183844	CCDS42930	[A<>C<>D<>E<>F<>G<>H]
11669	ENSG00000183853	CCDS72952	[A<>F<>G<>H<>I<>J<>K<>L<>M<>N<>O<>P<>Q]
11673	ENSG00000184056	CCDS73783	[A<>C<>D<>E<>F<>G<>H<>I<>J<>K<>L<>M<>N<>O<>P<>Q<>R<>S<>T<>U<>V<>W]
11678	ENSG00000184254	CCDS76794	[A<>B<>C<>G<>H<>I<>J<>K<>L<>M]
11681	ENSG00000184428	CCDS59115	[E<>F<>G<>H<>I<>J<>K<>L<>M<>N<>O<>P]
11684	ENSG00000184481	CCDS55440	[A<>C<>D<>E]
11687	ENSG00000184599	CCDS30806	[AB<>C<>DE<>FG]
11689	ENSG00000184611	CCDS2220	[A<>B<>C<>D<>F<>G<>H<>IJ]
11692	ENSG00000184752	CCDS58263	[B<>C<>E]
11693	ENSG00000184787	CCDS33586	[D<>E<>F<>G]
11694	ENSG00000184916	CCDS9999	[A<>B<>C<>D<>E<>F<>G<>H<>I<>K<>L<>M<>N<>O<>P<>Q<>R<>S<>T<>U<>V<>W<>X<>Y<>Z]
11696	ENSG00000185008	CCDS43109	[B<>C<>D<>E<>F<>G<>H<>I<>J<>K<>L<>M<>N<>O<>P<>Q<>R<>S<>T<>U<>W<>X<>Y<>Z<>A2A3<>A4]
11697	ENSG00000185019	CCDS13047	[A<>B<>D]
11703	ENSG00000185278	CCDS1312	[B<>CD]
11705	ENSG00000185306	CCDS44935	[A<>B<>C<>F<>G<>H<>I<>J<>K<>L<>M]
11709	ENSG00000185437	CCDS13666	[AB<>CD<>E<>G<>I<>J]
11709	ENSG00000185437	CCDS33560	[D<>E<>G<>I<>J]
11710	ENSG00000185483	CCDS41344	[A<>B<>C<>D<>E<>F<>GH]
11714	ENSG00000185591	CCDS44898	[C<>D<>E<>F<>G]
11715	ENSG00000185621	CCDS3332	[AB<>C<>D<>E<>F<>G<>H<>I<>J<>K<>L<>N<>O<>P<>Q<>R]
11716	ENSG00000185627	CCDS44504	[A<>CDE<>F<>G<>H<>I<>J<>K<>L<>M<>N]
11726	ENSG00000186298	CCDS58279	[A<>B<>C<>D<>E<>F<>G<>I]
11729	ENSG00000186480	CCDS5939	[A<>D]
11733	ENSG00000186625	CCDS56456	[B<>C<>D<>G<>H<>I<>K]
11734	ENSG00000186628	CCDS61738	[A<>B<>C<>D<>E<>F<>H<>I<>J<>K<>L]
11735	ENSG00000186652	CCDS58133	[A<>B<>D<>E<>F]
11736	ENSG00000186687	CCDS78057	[A<>B<>C<>E]
11737	ENSG00000186716	CCDS13807	[A<>B<>C<>D<>E<>F<>G<>H<>I<>J<>K<>L<>M<>N<>O<>Q<>R<>S<>T<>U<>V<>W]
11745	ENSG00000187091	CCDS46793	[B<>C<>D<>E<>F<>G<>H<>I<>J<>K<>L<>M<>N<>O<>P]
11746	ENSG00000187240	CCDS44717	[A<>B<>C<>D<>E<>F<>G<>H<>I<>J<>K<>L<>M<>N<>O<>P<>Q<>R<>S<>T<>U<>V<>W<>X<>Y<>Z<>A1<>A2<>A3<>A4<>A5<>A6<>A7<>A8<>A9<>A10<>A11<>A12<>A13<>A14<>A15<>A16<>A17<>A18<>A19<>A20<>A21<>A22<>A23<>A24<>A25<>A26<>A27<>A28<>A29<>A30<>A31<>A32<>A33<>A34<>A35<>A36<>A37<>A38<>A39<>A40<>A41<>A42<>A43<>A44<>A45<>A46<>A47<>A48<>A49<>A50<>A51<>A52<>A53<>A54<>A55<>A56<>A57<>A58<>A59<>A60<>A61<>A62<>A63<>A64]
11747	ENSG00000187244	CCDS42575	[A<>B<>C<>D<>E<>F<>G<>H<>I<>J<>K<>L<>MN]
11748	ENSG00000187398	CCDS58128	[F<>G<>H<>I<>J<>K<>L<>M<>N]
11751	ENSG00000187522	CCDS60487	[A<>B<>C<>D]
11752	ENSG00000187555	CCDS66941	[B<>C<>D<>E<>F<>G<>H<>I<>J<>K<>L<>M<>N<>O<>P<>Q<>R<>S<>T<>U<>V<>W<>X<>Y<>Z<>A1<>A2<>A3<>A4<>A5<>A6]
11755	ENSG00000187689	CCDS3542	[A<>CD<>E<>F<>G<>H<>I<>J]
11755	ENSG00000187689	CCDS68716	[A<>D<>E<>F<>G<>H<>I<>J]
11757	ENSG00000187790	CCDS76677	[A<>B<>D<>E<>F<>G<>H<>I<>J<>K<>L<>M<>N<>O<>P<>Q<>R<>S<>T<>U<>V<>W]
11759	ENSG00000187821	CCDS75214	[A<>B<>C<>DE]
11760	ENSG00000187994	CCDS12522	[G<>H<>I<>J<>K<>L<>M<>NO]
11762	ENSG00000188130	CCDS77688	[A<>B<>C<>D<>F<>G<>H<>I<>J<>K<>L]
11763	ENSG00000188153	CCDS14543	[A<>B<>C<>D<>E<>F<>G<>H<>I<>J<>K<>L<>M<>N<>O<>P<>Q<>R<>S<>T<>U<>V<>W<>X<>Y<>Z<>A1<>A2<>A3<>A4<>A5<>A6<>A7<>A8<>A9<>A10<>A11<>A12<>A13<>A14<>A15<>A18<>A19<>A20<>A21<>A22<>A23<>A24<>A25<>A26<>A27]
11770	ENSG00000188428	CCDS75394	[A<>B<>D<>E]
11771	ENSG00000188501	CCDS61678	[F<>G<>H<>I<>J<>K<>L<>M<>N]
11773	ENSG00000188523	CCDS65167	[A<>C<>D<>E<>F<>H]
11775	ENSG00000188687	CCDS1937	[A<>B<>CD<>E<>F<>G<>H<>I<>J<>K<>L<>M<>N<>O<>P<>Q<>R<>S<>T<>U<>V<>X<>Y<>A1<>A2]
11776	ENSG00000188811	CCDS31962	[A<>B<>C<>E<>F<>G]
11780	ENSG00000189007	CCDS69219	[C<>D<>E<>F<>G]
11781	ENSG00000189046	CCDS55883	[A<>C]
11783	ENSG00000189184	CCDS34064	[A<>BC<>D<>E]
11784	ENSG00000189221	CCDS59163	[E<>F<>G<>H<>I<>J<>K<>L<>M<>N<>O<>P]
11785	ENSG00000189410	CCDS41280	[E<>F<>G<>H<>I<>J]
11787	ENSG00000196118	CCDS32434	[A<>B<>C<>D<>F<>G<>HI<>J<>K]
11787	ENSG00000196118	CCDS55993	[A<>B<>C<>DE]
11789	ENSG00000196155	CCDS45512	[A<>D<>E<>F<>G<>H<>I<>J<>K<>L<>M<>N<>O<>P<>Q<>R<>S<>T<>U<>V]
11790	ENSG00000196188	CCDS73012	[A<>B<>C<>D<>E<>F<>H<>IJ]
11791	ENSG00000196189	CCDS53378	[C<>D<>F<>G<>H<>I<>J<>K<>L<>M<>N<>O]
11794	ENSG00000196220	CCDS33689	[A<>B<>C<>D<>E<>F<>G<>H<>I<>J<>K<>M<>N<>O<>P<>Q<>R<>S<>T<>U<>V<>W]
11795	ENSG00000196230	CCDS78124	[D<>E]
11796	ENSG00000196233	CCDS53561	[A<>B<>C<>E]
11797	ENSG00000196235	CCDS46072	[A<>B<>C<>E<>F<>G<>H<>I<>J<>K<>L<>M<>N<>O<>P<>Q<>R<>S<>T<>U<>V<>W<>X<>Y<>Z<>A1<>A2<>A3]
11798	ENSG00000196236	CCDS14007	[A<>C<>D<>E<>F<>G<>H<>I<>JK<>L]
11800	ENSG00000196353	CCDS75010	[A<>BC<>D<>E<>F<>G<>H<>I<>J<>K<>L<>M<>N<>O<>P<>Q]
11801	ENSG00000196361	CCDS45978	[A<>B<>C<>D<>E<>F<>H]
11806	ENSG00000196510	CCDS44971	[AB<>C<>D<>E<>F<>G<>H<>I<>J<>KL]
11807	ENSG00000196526	CCDS47010	[A<>B<>C<>D<>E<>F<>G<>H<>I<>J<>K<>L<>M<>N<>O<>P<>Q]
11809	ENSG00000196562	CCDS13409	[A<>B<>C<>D<>E<>F<>G<>H<>I<>J<>K<>L<>M<>N<>O<>P<>Q<>S<>T<>U]
11810	ENSG00000196586	CCDS34487	[A<>B<>C<>D<>E<>F<>G<>H<>I<>J<>K<>L<>M<>N<>O<>P<>Q<>R<>S<>T<>U<>V<>W<>X<>Y<>Z<>A1<>A2<>A3<>A4<>A5<>A6<>A7<>A8]
11812	ENSG00000196670	CCDS54955	[A<>BCD]
11814	ENSG00000196704	CCDS32714	[B<>D<>E<>F<>G]
11816	ENSG00000196776	CCDS43125	[A<>B<>D<>E<>F<>G<>H<>I<>LM]
11816	ENSG00000196776	CCDS43126	[A<>B<>D<>E<>F<>G<>H<>I<>J<>K<>L]
11817	ENSG00000196814	CCDS48022	[A<>B<>C<>D<>E<>FG]
11819	ENSG00000196924	CCDS48194	[A<>B<>C<>D<>E<>F<>G<>H<>I<>J<>K<>L<>M<>N<>O<>P<>Q<>R<>S<>T<>U<>V<>W<>X<>Y<>Z<>A1<>A2<>A3<>A4<>A5<>A6<>A7<>A8<>A9<>A10<>A11<>A12<>A13<>A14<>A15<>A16<>A17<>A18<>A19<>A20<>A21]
11822	ENSG00000197006	CCDS45440	[A<>B<>C<>D<>F]
11824	ENSG00000197170	CCDS11670	[A<>C<>D<>E<>F<>G<>H<>I<>J<>K]
11825	ENSG00000197177	CCDS76362	[F<>G<>H]
11828	ENSG00000197345	CCDS8186	[B<>C<>D<>EF<>G<>H<>I]
11831	ENSG00000197457	CCDS63330	[C<>D<>E<>F]
11832	ENSG00000197461	CCDS34578	[A<>B<>C<>D<>E<>F]
11833	ENSG00000197487	CCDS46202	[A<>C]
11834	ENSG00000197535	CCDS42037	[A<>B<>C<>D<>E<>F<>G<>H<>I<>J<>K<>L<>M<>N<>O<>P<>Q<>R<>S<>T<>U<>V<>W<>X<>Y<>Z<>A1<>A2<>A3<>A4<>A5<>A6<>A8<>A9<>A10<>A11<>A12<>A13<>A14<>A15<>A16]
11834	ENSG00000197535	CCDS45262	[A<>B<>C<>D<>E<>F<>G<>H<>I<>J<>K<>L<>M<>N<>O<>P<>Q<>R<>S<>T<>U<>V<>W<>X<>Y<>Z<>A1<>A2<>A3<>A4<>A6<>A8<>A9<>A10<>A11<>A12<>A13<>A14<>A15<>A16]
11835	ENSG00000197540	CCDS12031	[A<>CDE<>F<>H<>I]
11835	ENSG00000197540	CCDS74240	[E<>F<>H<>I]
11836	ENSG00000197579	CCDS56566	[A<>C]
11840	ENSG00000197771	CCDS58099	[A<>B<>C<>D<>E<>F<>G<>H<>I<>K<>L<>M<>N<>O<>P<>Q]
11845	ENSG00000197982	CCDS427	[A<>BC<>D]
11849	ENSG00000198130	CCDS46475	[A<>B<>C<>D<>E<>F<>G<>H<>I<>J<>K<>L<>N]
11852	ENSG00000198276	CCDS54479	[B<>C<>D<>E<>F<>G<>H<>I<>J<>K<>L<>M<>N<>O<>P]
11853	ENSG00000198301	CCDS75147	[A<>B<>C<>E<>F<>G<>H<>I<>J<>K<>L<>M<>N<>O<>P<>Q<>R<>S<>T<>U<>V]
11855	ENSG00000198369	CCDS46308	[B<>C<>D<>E<>F<>G]
11856	ENSG00000198380	CCDS58713	[A<>B<>C<>D<>E<>F<>G<>H<>I<>J<>K<>L<>M<>N<>O<>P<>Q<>R<>S<>T]
11857	ENSG00000198408	CCDS44471	[A<>B<>C<>D<>E<>F<>G<>I<>J<>K<>L<>M<>N<>O<>P]
11858	ENSG00000198420	CCDS5886	[A<>B<>C<>D<>E<>F<>G<>I]
11859	ENSG00000198483	CCDS72868	[A<>F<>G<>H<>I<>J<>K<>L<>M<>N<>O]
11860	ENSG00000198492	CCDS53287	[E<>F]
11861	ENSG00000198513	CCDS32077	[A<>B<>C<>D<>E<>F<>G<>H<>I<>J<>K<>L<>N]
11864	ENSG00000198604	CCDS41943	[A<>B<>C<>D<>E<>F<>G<>H<>I<>J<>K<>M<>N<>O<>P<>Q<>R<>S<>T<>U<>V<>W<>X<>Y<>Z]
11865	ENSG00000198612	CCDS42835	[C<>D<>E<>F<>G<>H<>I]
11866	ENSG00000198646	CCDS74720	[A<>B<>C<>D<>E<>F<>G<>H<>J<>K<>L<>M]
11868	ENSG00000198690	CCDS58344	[A<>B<>CD]
11872	ENSG00000198765	CCDS879	[A<>B<>C<>D<>E<>F<>G<>H<>I<>J<>K<>L<>M<>N<>O<>P<>Q<>R<>S<>T<>V<>W<>X<>Y<>Z<>A1<>A2<>A3<>A4<>A5<>A6]
11872	ENSG00000198765	CCDS72840	[A<>B<>C<>D<>E<>F<>G<>H<>I<>J<>K<>L<>M<>N<>O<>P<>Q<>R<>S<>T<>V<>W<>X<>Y<>Z<>A2<>A3<>A4<>A5<>A6]
11873	ENSG00000198795	CCDS77167	[D<>E<>F<>G<>H]
11876	ENSG00000198909	CCDS32701	[A<>B<>C<>D<>E<>F<>G<>H<>I<>J<>K<>L<>M<>N<>O<>P<>Q]
11878	ENSG00000198931	CCDS45546	[A<>B<>C<>D<>F]
11879	ENSG00000198945	CCDS34538	[A<>B<>D<>E<>F<>G<>H<>I<>J<>K<>L<>M<>N<>O<>P<>Q<>R<>T<>U<>V]
11885	ENSG00000204084	CCDS41306	[A<>B<>C<>D<>E<>F<>I<>J<>K<>L<>M<>N<>O<>P<>Q<>R<>S<>T<>U<>V<>W<>X<>Y]
11885	ENSG00000204084	CCDS72760	[H<>I<>J<>K<>L<>M<>N<>O<>P<>Q<>R<>S<>T<>U<>V<>W<>X<>Y]
11887	ENSG00000204116	CCDS75993	[A<>B<>C<>D<>F]
11889	ENSG00000204178	CCDS60034	[A<>B<>C<>D<>G<>H<>I<>J<>K]
11897	ENSG00000204444	CCDS59004	[C<>D<>E<>F<>G]
11898	ENSG00000204472	CCDS34398	[E<>F<>G]
11903	ENSG00000204711	CCDS78403	[A<>B<>C<>D<>F]
11906	ENSG00000205022	CCDS73925	[A<>B<>C<>D<>F<>GH]
11907	ENSG00000205085	CCDS47701	[A<>BC<>D<>E<>F]
11911	ENSG00000205517	CCDS54221	[A<>B<>C<>D<>E<>F<>G<>H<>I<>J<>K<>L<>M<>N<>O<>PQ<>R<>S<>T]
11912	ENSG00000205560	CCDS46734	[A<>B<>C<>E<>F<>G<>H<>I<>J<>K<>L<>M<>N<>O<>P<>Q<>R]
11913	ENSG00000205629	CCDS45446	[A<>B<>C<>D<>G<>H<>I<>J<>K]
11916	ENSG00000206560	CCDS74908	[F<>G<>H<>I<>J<>K<>L<>M<>N<>O<>P<>Q<>R<>S<>T<>U<>V<>W<>X<>Y<>Z<>A1<>A2]
11917	ENSG00000206562	CCDS77706	[A<>C<>D<>EF]
11919	ENSG00000211460	CCDS58723	[A<>B<>C<>D<>F]
11923	ENSG00000213465	CCDS55770	[A<>B<>C<>E]
11925	ENSG00000213672	CCDS2776	[A<>B<>C<>DE<>F<>G<>H<>I<>J<>K<>L<>M<>N]
11926	ENSG00000213676	CCDS4737	[BC<>D<>E<>F<>G<>H<>I<>J<>K<>L<>M<>N<>O<>P<>Q<>R<>S<>T]
11928	ENSG00000213782	CCDS8656	[A<>B<>C<>D<>E<>F<>G<>I<>J<>K<>L]
11930	ENSG00000213977	CCDS73940	[A<>B<>D]
11931	ENSG00000214022	CCDS47745	[A<>BC]
11932	ENSG00000214050	CCDS6068	[A<>B<>C<>D<>E<>F<>G<>H]
11932	ENSG00000214050	CCDS59099	[A<>C<>D<>E<>F<>G<>H]
11933	ENSG00000214063	CCDS41589	[C<>D<>E<>F<>G<>H]
11937	ENSG00000214357	CCDS78085	[A<>B<>D<>E]
11938	ENSG00000214517	CCDS60891	[A<>B<>C<>D<>E<>F<>G<>H<>I<>JK<>L<>M<>N<>O]
11939	ENSG00000214655	CCDS44440	[A<>B<>C<>D<>E<>F<>G<>H<>I<>J<>K<>L<>M<>NO<>P<>Q<>R<>S<>T<>U<>V<>WX<>Y<>Z<>A1<>A2]
11940	ENSG00000215021	CCDS58207	[A<>B<>C<>D<>E<>H<>I<>J<>K]
11941	ENSG00000215305	CCDS13037	[A<>B<>C<>D<>E<>F<>G<>H<>I<>N<>O<>P<>Q<>R<>S<>T<>U<>V<>W<>X]
11944	ENSG00000217128	CCDS34226	[A<>B<>C<>D<>E<>F<>H<>I<>J<>K<>L<>M<>N<>O<>P<>Q<>R]
11946	ENSG00000221914	CCDS55213	[B<>C<>D<>E<>F<>G<>H<>I<>J<>K]
11947	ENSG00000221978	CCDS30558	[A<>B<>C<>D<>E<>F]
11950	ENSG00000224586	CCDS4653	[A<>B<>D]
11952	ENSG00000227507	CCDS4704	[A<>D]
11954	ENSG00000231852	CCDS4735	[A<>B<>C<>DE<>F<>G<>H<>I<>J<>K]
11954	ENSG00000231852	CCDS47406	[A<>C<>DE<>F<>G<>H<>I<>J<>K]
11956	ENSG00000234465	CCDS58667	[E<>F<>G]
11957	ENSG00000234545	CCDS47641	[C<>D<>E<>F<>G<>H<>I<>J<>K<>L]
11959	ENSG00000236699	CCDS56338	[A<>B<>C<>D<>F<>G<>H<>I<>J<>K<>L<>M<>N<>O]
11961	ENSG00000239605	CCDS1831	[A<>B<>C<>D<>EF]
11963	ENSG00000239900	CCDS46714	[A<>B<>C<>D<>E<>F<>G<>H<>I<>J<>K<>M]
11968	ENSG00000241839	CCDS73739	[A<>C<>D<>E<>F]
11969	ENSG00000241935	CCDS44469	[A<>F<>G]
11970	ENSG00000242247	CCDS14042	[A<>B<>C<>D<>E<>F<>G<>H<>I<>J<>K<>N<>O<>P<>Q<>R]
11970	ENSG00000242247	CCDS46722	[A<>B<>C<>E<>F<>G<>H<>I<>J<>K<>N<>O<>P<>Q<>R]
11972	ENSG00000242372	CCDS13250	[ABC<>E<>F<>G]
11975	ENSG00000243147	CCDS33167	[A<>B<>DE]
11977	ENSG00000243444	CCDS35099	[A<>BC<>D<>E<>F<>G<>I]
11977	ENSG00000243444	CCDS48002	[C<>D<>E<>F<>G<>H<>I]
11978	ENSG00000243477	CCDS43095	[A<>BC]
11996	ENSG00000254986	CCDS58147	[A<>C<>D<>E<>F<>G<>H<>I<>J<>K<>L<>M<>N<>O<>P<>Q]
11998	ENSG00000257103	CCDS12435	[A<>B<>C<>D<>E<>F<>G<>H<>I<>K]
11999	ENSG00000258947	CCDS56012	[D<>E]
12002	ENSG00000263639	CCDS73095	[A<>B<>E]
12004	ENSG00000271271	CCDS77924	[AB<>C<>E<>F<>G]
12011	ENSG00000278570	CCDS73751	[AB<>C<>D<>E<>F<>G<>HI]
12012	ENSG00000278845	CCDS74047	[A<>B<>C<>D<>E<>G<>H]
12013	ENSG00000000457	CCDS1286	[A<>B<>C<>D<>E<>F<>G<>H<>IJ<>K<>M<>N]
12015	ENSG00000001631	CCDS34679	[A<>B<>C<>D<>E<>F<>H<>I<>J<>K<>L<>M<>N<>O<>P]
12018	ENSG00000004534	CCDS2809	[A<>BC<>D<>E<>F<>GH<>I<>JK<>L<>M<>N<>O<>P<>Q<>R<>S<>T<>U<>V<>W]
12018	ENSG00000004534	CCDS54586	[H<>I<>JK<>L<>M<>N<>O<>P<>Q<>R<>S<>T<>U<>V<>W]
12020	ENSG00000005156	CCDS11285	[A<>B<>D<>E<>F<>G<>H<>I<>J<>K<>L<>M<>N<>O<>P<>Q<>R<>S<>T]
12024	ENSG00000006747	CCDS47546	[F<>G<>H<>I<>J<>K<>L<>M<>N<>O<>P<>Q]
12027	ENSG00000007541	CCDS10411	[A<>B<>C<>E<>F<>G<>H<>I<>KL]
12035	ENSG00000020922	CCDS8298	[A<>B<>C<>D<>E<>F<>G<>H<>I<>J<>K<>L<>M<>N<>Q<>R<>S<>T]
12036	ENSG00000021762	CCDS31343	[C<>D<>E<>F<>H<>I<>J<>K<>L<>M<>N<>O<>P<>Q<>R<>S<>T<>U<>V<>W]
12040	ENSG00000036549	CCDS76172	[A<>D<>E<>FG<>H<>I<>J<>K<>L<>M<>N]
12042	ENSG00000038532	CCDS45409	[A<>B<>C<>D<>E<>F<>G<>H<>I<>J<>KL<>M<>N<>O<>P<>Q<>R<>S<>T<>U<>V<>W<>Y<>Z]
12042	ENSG00000038532	CCDS58423	[A<>B<>C<>D<>E<>G<>H<>I<>J<>K<>M<>N<>O<>P<>Q<>R<>S<>T<>U<>V<>WX]
12046	ENSG00000044459	CCDS47953	[A<>B<>C<>D<>E<>G<>HI]
12054	ENSG00000055957	CCDS54595	[J<>K<>L<>M<>N<>O<>P<>Q<>R<>S<>T<>U<>V<>W<>X]
12057	ENSG00000058668	CCDS30977	[A<>B<>C<>D<>E<>F<>G<>H<>I<>J<>K<>L<>M<>N<>O<>P<>Q<>R<>S<>T<>V]
12061	ENSG00000063015	CCDS45638	[A<>B<>C<>D<>E<>F<>G<>H<>I<>J<>K<>L<>M<>N<>O<>P<>RS]
12062	ENSG00000064545	CCDS58656	[A<>B<>C<>D<>H<>I<>J<>K<>L<>M]
12066	ENSG00000066322	CCDS57987	[AB<>C<>E<>F<>G<>H]
12071	ENSG00000070214	CCDS6763	[A<>B<>C<>D<>E<>F<>G<>H<>I<>J<>K<>L<>N<>O<>P<>Q]
12076	ENSG00000071537	CCDS58333	[A<>B<>C<>DE<>F<>G<>H<>IJ]
12080	ENSG00000072849	CCDS76927	[A<>B<>G]
12086	ENSG00000076826	CCDS45947	[A<>B<>C<>D<>E<>F<>G<>H<>I<>K<>L<>M<>N<>O<>P<>Q<>R<>S<>T]
12087	ENSG00000077463	CCDS54199	[A<>BC<>D<>E<>F<>H<>I]
12090	ENSG00000078808	CCDS12	[A<>B<>C<>E<>F<>GH]
12092	ENSG00000081692	CCDS59203	[AB<>C<>D<>EF<>G<>I]
12095	ENSG00000083544	CCDS9441	[F<>G<>H<>I<>J<>K<>L<>M<>N<>P]
12098	ENSG00000085871	CCDS56339	[A<>B<>D]
12100	ENSG00000087589	CCDS33492	[A<>B<>C<>DE<>F<>H]
12100	ENSG00000087589	CCDS54475	[A<>B<>C<>DE<>H]
12103	ENSG00000088727	CCDS2751	[A<>B<>C<>D<>E<>F<>G<>H<>I<>J<>K<>L<>M<>N<>P<>Q<>R<>S<>U]
12104	ENSG00000088766	CCDS46578	[B<>CD<>E<>F<>G<>H<>I]
12105	ENSG00000089094	CCDS41850	[A<>C<>D<>E<>F<>G<>H<>I<>J<>K<>L<>M<>O<>P<>Q<>R<>S<>T<>U<>V<>W<>X<>YZ]
12108	ENSG00000090975	CCDS73543	[A<>B<>C<>D<>E<>F<>G<>H<>I<>J<>K<>L<>M<>N<>O<>P<>R<>S<>T<>U<>V<>W<>X<>Y]
12112	ENSG00000091622	CCDS54080	[A<>B<>D<>E<>F<>G<>H<>I<>J<>K<>L<>M<>N<>O<>P<>Q<>R<>S<>T]
12113	ENSG00000092421	CCDS75288	[A<>B<>C<>D<>E<>F<>G<>H<>I<>J<>K<>L<>M<>N<>O<>P<>Q<>R<>S]
12115	ENSG00000092531	CCDS10088	[A<>B<>C<>D<>G<>H]
12116	ENSG00000095752	CCDS59423	[E<>F<>G]
12117	ENSG00000095970	CCDS64422	[A<>B<>C<>GH]
12118	ENSG00000096717	CCDS44412	[E<>F<>G<>H<>I<>J]
12121	ENSG00000099139	CCDS55320	[A<>B<>C<>D<>E<>F<>G<>H<>I<>J<>K<>L<>M<>N<>O<>P<>Q<>R<>S<>T<>V<>W<>X<>Y<>Z<>A1<>A2<>A4<>A5<>A6<>A7<>A8<>A9<>A10<>A11<>A12<>A13]
12123	ENSG00000099785	CCDS32894	[A<>B<>DE]
12128	ENSG00000100014	CCDS58797	[C<>D<>E<>F<>G<>H<>I<>J<>K<>L<>M<>N<>P<>Q]
12130	ENSG00000100567	CCDS45113	[A<>B<>CD<>E<>F<>H<>I<>J<>K<>L<>M]
12131	ENSG00000100796	CCDS61532	[A<>B<>E<>F<>GH<>I<>J<>K<>L<>M<>N<>O<>P]
12135	ENSG00000101079	CCDS13284	[A<>C<>D<>E<>F<>G<>H<>I<>J<>K<>L<>M<>N<>P]
12142	ENSG00000101928	CCDS78507	[A<>B<>C<>F]
12145	ENSG00000101974	CCDS14668	[B<>C<>D<>E<>F<>G<>H<>I<>J<>K<>L<>M<>N<>O<>P<>Q<>R<>S<>T<>U<>V<>W<>X<>Y<>Z<>A1<>A2<>A3<>A4]
12145	ENSG00000101974	CCDS35410	[B<>C<>D<>E<>F<>G<>H<>I<>J<>K<>L<>M<>N<>O<>P<>Q<>R<>S<>T<>U<>V<>W<>X<>Y<>Z<>A1<>A2<>A3<>A5]
[truncated: 3,970 more rows]
